# Supplementary material for: NANOG is required to establish the competence for germ-layer differentiation in the basal tetrapod axolotl
Source: PLoS Biol. 2023 Jun 14;21(6):e3002121. doi: 10.1371/journal.pbio.3002121 (PMC10599592; doi:10.1371/journal.pbio.3002121)
Supplement: S1 Table — Publicly available bulk-RNAseq data containing transcriptomes of axolotl embryos from 16 developmental time points [24]. (XLSX) [file pbio.3002121.s015.xlsx]

## Sheet: Jiang_data_orthoF_annos
	Gene	Stg10_R1	Stg10_R2	Stg10_R3	Stg11_R1	Stg11_R2	Stg12_R1	Stg12_R2	Stg12_R3	Stg14_R1	Stg14_R2	Stg14_R3	Stg16_R1	Stg16_R2	Stg16_R3	Stg19_R1	Stg19_R2	Stg19_R3	Stg1_R1	Stg1_R2	Stg24_R1	Stg24_R2	Stg24_R3	Stg2_R1	Stg2_R2	Stg2_R3	Stg3_R1	Stg3_R2	Stg3_R3	Stg40_R1	Stg40_R2	Stg40_R3	Stg4_R1	Stg4_R2	Stg4_R3	Stg5_R1	Stg5_R2	Stg5_R3	Stg6_R1	Stg6_R2	Stg6_R3	Stg7_R1	Stg7_R2	Stg7_R3	Stg8_R1	Stg8_R2	Stg8_R3	Stg9_R1	Stg9_R2
RPS11	RPS11	596.6	340.16	382.05	484.87	722.28	1740.15	1474.5	1572.28	2939.42	3091.47	3404.03	2993.94	3189.63	2972.29	4332.42	3126.76	3460.27	571.09	590.41	3772.81	4878.55	3710.07	369.6	787.22	350.33	263.43	695.37	240.44	3630.15	3757.8	3586.08	290.16	310.1	213.09	246.11	0	273.18	195.76	186.14	221.99	203.93	120.72	197.57	217.44	282.58	177.26	210.81	213.96
ELMO2	ELMO2	31.28	46.57	39.74	34.12	28.29	12.16	12.79	13.85	5.95	5.47	7.49	5.09	4.67	6.04	3.64	3.97	2.74	0.91	4.05	3.33	3.22	3.41	4.87	5.13	10.72	13.13	5.78	18.07	1.54	1.33	1.63	11.22	19.24	20.78	25.82	135.58	22.36	42.48	44.15	34.23	47.65	51.78	49.48	45.51	40.53	53.11	53.93	57.85
AMOTL1_2	AMOTL1_2	0	1.17	0	0	0.23	0	0	0	0	0	0	0	0	0	0	0	0	0	0	0	0	0	0.63	0	0	0	0	0	0	0	0	0	0	0	0	0	0	0	0.36	0	0.49	0	0	0	0.66	0	0	0
C22orf29_188	C22orf29_188	0	0	0	1.79	0	0	0	0	0	0	0	0	0	0	0	0	0	0	0	0	0	0	0	0	0	0	0	0	0	0	0	0	0	0	0	0	1.31	0	0	0	0	0	0	0	0	0	0	0
TMEM216	TMEM216	7.12	11.36	13.6	14.64	5.67	4.18	2.99	0.52	0.66	4.62	0.76	1.4	2.85	2.63	2.14	1.72	0.89	19.25	11.2	2.64	3.38	2.93	19.4	12.51	10.46	14.13	3.35	22.57	3.38	2.9	4.48	6.03	12.71	7.95	6.59	0	18	20.58	16.75	20.81	18.93	19.15	25.53	14.67	14.11	10.29	14.44	12.5
MME_1	MME_1	0	0	0	0	0	0	0	0	0	0	0	0	0.4	0	0	0	0	0	0	0	2.87	0.92	0	0	0	0	0	0	4.2	2.45	2.27	0	0	0	0	0	0	0	0	0	0	0	0	0	0	0	0	0
ZHX3	ZHX3	31.6	41.82	40.52	42.06	25.39	9.44	10.82	10.21	2.55	1.17	2.65	2.44	2.38	1.56	3.32	3.77	3.98	35.25	23.92	5.86	4.49	6.97	49.24	30.4	51.62	45.94	40.57	39.01	8.52	8.44	8.44	40.53	53.61	44.55	51.45	0	42.36	52.88	53.48	51.64	50.18	55.78	55.7	52.28	53.44	62.36	44.56	47.22
ERCC5	ERCC5	5.66	7.26	6.34	7.73	4.36	3.05	3.36	3.28	2.4	3.07	2.27	2.53	3.21	3.5	3.13	3.44	3.08	0.72	1.09	5.27	3.81	5.16	1.43	1.7	4.37	3.39	3.33	2.29	8.24	6.24	7.27	2.92	4.68	3.43	4.32	0	3.6	5.98	5.9	3.85	7.61	6.74	6.62	6.47	6.36	9.06	7.88	7.2
znf484_15	znf484_15	1.22	4.12	3.13	5.91	1.35	0.74	0.84	0.75	0.39	0.96	0.5	1.29	0.72	0.82	1.27	0.86	1.35	0.62	0	1.64	1.16	2.42	0.36	0.32	10.76	3.5	2.45	1.78	1.25	0.71	1.93	4.6	4.07	6.09	5.46	0	4.64	14.3	14.51	12.23	14.65	11.55	15.13	15.69	16.55	16.28	6.59	6.01
APBB2	APBB2	27.55	34.58	35.16	32.6	21.37	8.81	10.5	8.39	3.94	3.55	3.57	2.52	2.75	2.08	2.71	2.11	1.86	5.43	4.9	2.68	2.4	5.29	8.5	8.18	22.74	14.26	9.2	12.6	10.16	8.2	7.27	16.82	23.85	17.2	23.62	0	17.97	42.34	43.59	33.43	47.86	51.34	39.36	46.16	40.29	44.46	44.17	46.41
KLHL13	KLHL13	0	0.19	0	0	0.12	0.12	0	0	0.1	0.47	0	0.15	0.07	0.09	0.1	0.26	0.68	0	0	0.81	2.31	2.78	0	0	0	0	0	0	1.61	1.04	1.34	0	0	0	0	0	0	0	0.24	0	0	0	0	0	0	0	0	0
NAPRT	NAPRT	26.87	29.33	25.98	17.61	24.9	15.08	19.51	21.33	12.95	12.11	10.83	11.92	10.03	10.74	9.24	9.51	8.32	3.85	3.34	7.34	4.4	7.2	6.02	3.15	13.76	9.93	7.97	9.43	1.8	1.47	1.74	13.74	12.93	11.63	18.75	0	13.89	26.93	22.09	22.53	24.22	25.76	24.92	25.66	22.39	28.69	31.32	37.21
PDCL3	PDCL3	95.88	104.33	116.01	88.98	73.72	33.21	47.86	42.46	35.41	23.71	40.55	36.4	38.57	40.03	42.41	72.18	62.41	67.95	94.02	87.78	58.11	129.42	80.42	62.32	83.78	73.21	51.82	87.28	154.25	129.13	146.08	83.31	94.39	88.89	106.3	0	96.02	123.37	101.8	109.26	118.86	122.83	113.53	97.15	109.21	117.03	114.98	122.63
ZNF22_19	ZNF22_19	1.85	1.58	2.73	2.96	0	0.4	0.66	0.8	1.54	1.79	1.17	2.31	3.68	3.39	4.38	6.13	8.27	3.04	1.85	9.23	8.95	8.99	1.65	1.52	0.89	2.07	1.29	6.45	8.59	5.11	10.99	1.99	6.4	3.69	4.66	0	4.8	7.31	4.05	8.04	3.29	5.8	7.38	5.07	6.12	12.87	6.09	4.45
AEN	AEN	23.12	42.43	41.28	38.29	18.62	12.54	10.41	9.36	22.5	27.36	19.88	21.22	24.07	20.58	16.1	27.76	22.27	27.57	32.5	25.92	15.7	20.62	28.85	36.66	50.47	40.7	16.42	46.9	17.15	14.97	15.1	44.28	54.57	53.91	58.14	132.51	52.74	93.82	89.56	67.22	87.18	91.31	77.67	87.54	71.87	94.86	45.7	55.63
DECR1	DECR1	35.91	37.01	41.55	38.82	31.88	27.99	33	23.11	20.93	16.48	13.98	20.02	11.86	16.4	16.68	18.87	17.34	54.02	57.38	15.33	14.96	13.77	43.16	57.86	37.88	50.04	50.18	48.21	36.71	49.14	41.68	55.33	40.11	37.17	46.86	0	47.95	38.63	35.74	41.85	37.55	39.12	39.27	36.65	43.6	37.38	31.92	37.64
CADM4	CADM4	1.39	2.23	2.03	2.12	4.11	1.91	0.6	1.06	0.16	0.91	0.36	0.52	0.79	0.21	0.82	0.65	1.48	0	1.3	2.21	3.09	2.43	1.03	1.22	3.16	5.11	1.93	3.57	8.45	6.82	7.13	3.95	2.26	3.74	4.65	0	2.37	3.29	2.84	5.6	2.54	1.94	2.64	2.48	2.67	3.18	1.65	3.36
CAST_2	CAST_2	0	0	0	0	0	0	0	0	0	0.61	0	0	0	0	0	0	0	0	0	0	0	0.37	0	0	0	0	0	0	0	0	0	0	0	0	0	0	0	0	0	0	0	0	1.23	0	0	0	0	0
RPS18	RPS18	637.58	452.55	447.94	593.68	772.61	1463.37	1224.75	1228.65	1956.65	1760.66	1908.87	1958.89	1857.06	1826.64	2613.79	1850.82	2119.47	449.85	449.21	2225.63	2772.85	2055.66	488.5	597.84	409.63	291.16	739.83	263.87	1767.98	2002.47	1971.97	400.69	276.78	244.14	238.77	0	242.6	188.26	203.22	191.01	190.59	133.12	196.81	183.57	239.17	167.29	284.41	283.76
SLC10A7	SLC10A7	50.72	68.33	58.67	50.52	46.71	21.16	22.48	21.95	8.03	12.33	9.4	9.17	8.57	8.04	10.55	10.11	8.05	62.59	58.59	12.95	12.42	14.79	42.85	48.42	47.05	59.93	28.62	66.96	26.37	19.13	25.4	43.8	49.8	59.06	48.84	127.65	67.41	66.11	53.58	64.27	59.12	67.81	64.84	54.91	65.61	60.86	45.42	63.87
BRIX1	BRIX1	223.27	226.64	222.95	225.6	223.1	214.91	260.08	244.83	247.06	231.86	228	242	260.05	252.18	171.5	228.68	255.2	74.44	79.81	196.69	147.11	191.24	127.84	122.4	216.45	173.32	136.14	158.39	83.93	71.18	69.62	182.48	210.18	198.92	242	303.19	178.22	253.42	252.07	257.38	239.79	277.41	271.18	282.51	268.03	245.03	261.08	252.41
PXYLP1	PXYLP1	23.27	27.24	29.89	17.54	21.23	12.89	11.26	8.83	5.54	3.47	5.04	2.89	3.46	2.45	3.26	3.25	3.16	33.54	39.31	4.55	4.48	7.99	32.72	32.43	31.01	37.7	23.37	39.52	27.73	24.09	26.49	27.88	40.66	38.44	40.62	108.65	36.86	35.55	26.7	30.59	31.88	32	33.8	41.61	40.11	32.05	32.07	30.7
ZFP3_67	ZFP3_67	1.36	0.99	2.3	2.14	0.86	1.11	0.77	0.46	1.4	0.58	1.83	1.87	1.88	0.71	2.32	1.78	4.07	0	0.48	2.97	2.93	1.94	0.44	0.79	1.7	2	1.49	1.53	2.69	2.25	2.43	5.85	1.75	1.2	4.25	0	2.91	4.73	6.35	2.19	4.67	6	4.22	8.66	4.49	6.97	3.97	2.59
CHD8	CHD8	39.03	44.87	46.08	26.98	33.69	17.53	17.55	19.8	9.48	14.76	8.52	9.71	11.5	10.23	8.96	11.55	10.84	9.64	24.04	9.11	6.73	9.84	5.97	12.05	9.67	16.37	4.16	25.95	6.61	4.33	5.04	8.55	13.96	15.78	17.28	22.17	25.89	41.59	42.01	25.91	51.19	41.26	43.55	41.68	39.81	39.82	48.07	53.41
SUMO1	SUMO1	431.49	482.39	455.18	474.04	404.97	299.7	310.06	321.18	224.32	260.09	268.06	262.05	260.95	258.73	175.83	266	223.26	759.52	760.94	252.79	214.84	243.58	764.13	780.58	605.66	780.87	717.6	744.04	155.98	141.54	156.95	700.4	715.33	779.19	658.77	0	722.36	530.89	524.08	640.94	546.19	538.55	532.27	571.71	525.24	598.98	495.29	464.88
GP1BA	GP1BA	2.47	3.33	3.94	2.09	0.53	0.76	0.55	0.65	0	0.25	1.47	1.29	1.24	0.85	3.84	2.58	0.87	1.64	0	4.34	3.13	6.59	0	3.16	2.92	1.28	2.13	0.82	16.59	13.51	2.6	1.09	0.62	2.32	1.28	0	0.45	4.44	2.04	4.03	4.76	1.07	4.17	5.21	2.55	3.61	2.41	5.87
DDB1	DDB1	79.89	88.51	88.1	55.78	66.98	38.33	43.49	51.33	23.6	32.24	22.54	29.52	21.57	25.48	12.94	26.7	24.3	91.64	88.64	20.23	12.61	26.15	50.72	74.81	43.45	58.69	24.2	95.84	33.88	26.25	29.26	48.56	53.95	65.14	68.37	82.46	78.05	85.4	71.75	54.97	76.74	76.18	64.24	70.91	61.16	73.12	70.03	89.89
MYO9B	MYO9B	33.86	39.66	37.86	35.65	27.41	19.98	20.35	21.18	13.37	10.23	9.01	10.06	10.1	11.84	10.51	11.98	10.64	4.34	6.24	13.28	8.62	10.2	6.96	7.22	19.07	13.81	8.58	12.13	16.88	11.74	11.52	12.06	14.66	11.64	17.63	21.67	12.62	33.59	37.19	22.06	41.44	35.06	37.04	37.32	39.66	38.52	38.91	46.95
CRNKL1	CRNKL1	44.82	56.82	60.83	51.72	33.57	15.88	20.98	19.39	8.77	4.14	5.19	7.86	8.04	5.61	9.31	9.98	6.97	71.56	78.2	11.81	11.58	16.15	77.52	75.11	83.49	89.89	76.6	94.27	25.36	23.53	24.62	94.65	92	106.81	103.95	143.54	98.07	83.67	83.85	78.89	83.07	94.29	83.45	77.21	76.93	88.3	61.05	73.41
XAB2	XAB2	24.42	24.61	23.71	17.23	22.59	13.03	11.9	14.75	9.85	8.93	9.67	13.12	12.42	9.84	9.64	17.91	14.49	21.51	27.6	17.02	18.27	30.03	14.41	14.61	9.88	15.85	5.46	23.85	20.54	15.85	17.51	11.54	14.23	19.23	18.37	0	22.9	22.69	26.21	20.79	24.04	18.83	18.77	18.88	18.6	18.73	21.4	25.34
WBP1L_2	WBP1L_2	0	0	0	0	0	0	0	0	0	0	0	0	0	0	0	0	0	0	0	0	0	0	0	0	0	0	0	0	0.25	0	0	0	0	0	0	0	0	0	0	0	0	0	0	0	0	0	0	0
RAPGEFL1_1	RAPGEFL1_1	0	0	0	2.11	0	0	0.28	0.34	0	0.51	0.5	0.26	0.31	0	0	1.37	0.59	0	0	0.29	0.45	0.24	0	0	0	0	0	0	2.36	2.97	2.96	0	0	0	0.58	0	0	0	0.35	0	0	0	0.36	1	1.16	0.52	0.58	0
CENPQ	CENPQ	64.87	72.73	67.93	74.22	49.16	36.44	38.02	42.92	28.16	21.23	16.15	21.87	16.4	18.47	16.52	17.42	16.43	84.8	90.16	16.21	8.74	15.11	86.51	90.11	78.03	77.94	88.75	103.74	13.11	18.15	16.36	105.06	78.5	79.81	82.85	185.08	82.32	74.53	73.83	79.47	74.43	72.81	70.63	75.03	75.47	72.85	73.04	71.8
ZAR1L	ZAR1L	5.25	7.2	4.67	5.93	4.58	4.97	4.65	2.99	2.15	0.57	1.8	1.84	2.7	2.25	0.62	0.72	2.13	1.87	2.82	1.06	0	0.42	3.25	4.24	2	2.15	1.46	3.38	0	0.16	0	3.25	2.57	2.13	4.82	0	2.45	7.45	5.14	3.69	4.59	5.65	4.62	5.22	7	4.72	7.66	5.66
RTL1_23	RTL1_23	0.19	0.11	0	0.53	0	0.5	0.23	0.27	0.18	0.21	0.41	0.54	0.13	0.32	0.76	0.09	0.49	0	0	0.85	0	0.1	0	0	0	0	0	0	0.65	0.07	1.46	0	0	0	0	0	0	0.18	0	0	0.74	0	0	0.69	0.24	0	0.24	0.52
DTNBP1	DTNBP1	39.31	48.58	39.98	42.09	34.31	21.35	26.5	23.17	9.25	13.97	9.98	9.96	7.91	7.77	7.82	6.21	5.54	7.07	5.33	7.52	7.76	4.1	14.12	12.74	40.91	24.79	28.54	14.91	15.74	16.18	17.76	30.43	30.36	28.34	43.85	0	18.88	43.23	39.76	49.12	47.68	48.71	54.12	48.03	45.83	49.51	42.81	45.41
PRRC2B_1	PRRC2B_1	61.77	80.9	82.4	54.26	59.81	25.21	26.92	28.44	21.4	36.61	22.03	20.62	27.65	26.02	25.57	32.55	25.42	58.23	70.86	28.11	23.6	37.54	25.17	44.33	32.31	57.33	16.89	76.36	37.23	27.06	27.96	31.71	42.6	49.4	39.68	228.64	67.84	78.9	87.09	69.04	88.51	75.55	81.8	70.44	76.89	72.38	83.51	93.36
MARCH5_1	MARCH5_1	20.68	25.27	26.88	25.02	21.4	16.83	21.29	17.16	12.14	10.65	14.72	16.72	13.51	12.37	12.35	20.43	15.53	6.05	2.81	18.29	13.66	30.82	6.47	7.59	11.15	7.24	9.89	6.73	30.42	29.77	29.66	8.65	5.11	8.72	13.04	0	8.91	16.83	12.62	11.73	12.43	20.19	18.79	23.1	22.26	20.51	27.53	21.91
KBTBD8	KBTBD8	58.27	97.37	95.46	74.28	28.61	4.87	6.3	5	3.04	4.43	2.82	3.06	5.92	4.13	4.03	5.53	6.16	187.79	154.95	8.34	4.35	7.82	81.49	90.07	91.96	122.67	57.98	162.01	8.18	6.15	6.64	87.46	114.99	124.65	131.85	579.61	145.81	197.61	188.55	178.98	204.94	181.32	183.8	150.39	146.5	184.04	99.11	127.36
DHRS4_2	DHRS4_2	0.78	0.19	1.37	1.74	0.55	1.3	0.19	0.92	1.49	1.05	1.03	0.63	1.51	3.82	3.8	1.87	0	0.87	1.08	7.84	8.39	3.73	2.65	2.06	1.54	1.8	4.47	0.86	11	6.95	0.4	0	2.4	0	1.98	0	1.24	1.33	2.13	0	1.57	1.87	0.49	0.45	1.19	0.72	0.59	0.86
CDC42EP3_1	CDC42EP3_1	2.47	10.37	12.59	8.39	3.59	1.87	1.97	0.85	0.83	1.46	0.96	0.59	2.21	0.49	1.77	0.73	0.75	1.88	1.67	1.5	1.74	1.51	4.64	1.37	64.8	17.58	20.13	12.85	5.75	3.13	3.76	22.08	24.4	21.11	68.83	0	20.48	84.34	85.12	51.12	81.38	87.91	69.96	63.56	81.86	76.64	18.06	22.52
CASP8AP2_1	CASP8AP2_1	20.08	23.05	23.18	18.01	13.95	6.61	7.78	7.44	3.04	3.72	2.6	3.04	3.7	3.46	3.11	4.65	4.28	5.95	7.52	5.56	3.04	8.08	12.04	7.27	11.82	18.47	13.26	15.26	7.11	5.26	5.73	10.26	25.42	22.81	14.68	37.7	18.29	29.44	30.68	26.98	34.1	30.3	28.66	26.64	27.56	29.08	22.58	28.19
CRISPLD2_1	CRISPLD2_1	1.02	0	0	0	0	0	0	0.52	0	0	0	0.8	0.95	0	2.85	0	0	0	0	0	2.7	1.47	0	0	0	0	0	0	7.36	6.32	6.28	0	0	0	0	0	0	0.65	0	0	0.39	0	0	0	0	0	0	0
POLR2J3_2	POLR2J3_2	0	0	0	0	0	0	0	0	0	0	0	0	0	0	0	0	0	0	0	0	2.01	0.56	0	0	0	0	0	0	8.74	1.98	4.07	0	0	0	0	0	0	0	0	0	0	0	0	0	0	0	0	0
MIER1	MIER1	36.71	45.6	42.15	32.54	30.16	15.65	17.53	17.54	8.61	16.49	11.71	12.67	8.89	9.71	10.74	11.86	15.38	22.44	22.28	13.92	13.67	19.87	18.47	19.79	33.28	37.89	17.47	33.11	8.65	5.49	8.2	35.8	51.59	45.7	46.39	0	40.33	57.03	45.92	56.81	58.45	52.62	54.85	52.46	49.8	51.4	48.3	47.1
CHD9	CHD9	3.16	5.39	4.6	6.24	3.02	0.96	1.3	1.24	0.46	0.56	0.41	0.29	0.36	0.39	0.3	0.04	0.29	9.87	7.4	0.15	0.19	0.11	5.81	8.35	12.06	8.96	8.69	10.54	1.95	2.28	1.92	9.66	11.47	11.06	9.93	0	10.46	16.15	13.75	14.16	17.06	12.94	13.91	9.37	11.59	13.6	6.74	6.44
PEG10_167	PEG10_167	0.54	0	0	0	0	0	0	0	0	0	0	0	0	0.46	0	0	0	0	0	0	0	0	0	0	0	0	0	0	0	0	0	0	0	0	0	0	0	0	0	0	0	0	0	0	0	0	0	0
SFSWAP_2	SFSWAP_2	0	0	2.06	0	0	0	0	0	0	0	0.23	0.65	0.47	0	0	0	0	0	0	0.51	0	1.22	0	0	0	0	0	0.64	0	0.15	0	0	0	0	0	0	0	2.46	0	0	0	0	0	0.31	1.03	0.54	0.93	0
STK16	STK16	71.83	84.3	92.35	85.61	74.65	31.53	39.89	39.92	24.21	23.27	25.12	22.08	21.49	21.21	17.13	22.63	21.16	56.25	73.1	22.35	14.76	22.76	52.91	52.84	64.56	73.92	42.44	80.84	18.92	12.63	17.64	76.03	95.52	80.68	94.54	354.22	84.89	111.65	100.79	107.44	99.56	111.88	107.43	118.1	93.12	103.95	105.74	104.56
IER2_1	IER2_1	2.76	2.89	3.94	2.87	3.64	4.53	3.31	2.3	3.43	2.93	1.36	2.3	2.79	3.31	3.56	1.8	3	0	0.3	0	1.84	1.8	0.28	0	0	0.75	0	1.21	0.64	1.01	2.38	0.32	0.37	0.01	0.33	0	0.35	0.33	0.2	0.39	0	0	0.29	2.1	0	0.6	4.36	4.95
PEG10_187	PEG10_187	0	0	0	0	0	0	0	0	0	0	0	0	0	0	0	0	0	0	0	0	0.58	0	0	0	0	0	0	0	0.34	0	0	0	0	0	0	0	0	0	0	0	0	0	0	0	0	0	0.37	0
SLC16A13_1	SLC16A13_1	0	0	0	0	0	0	0	0	0	0	0	0	0	0	0.49	0	0.62	0	0	0	0.47	0	0	0	0	0	0	0	0.28	1.47	1.24	0	0	0	0	0	0	0	0	0	0	0	0	0	0	0	0	0
TOB2	TOB2	185.49	210.33	180.29	207.5	216.26	134.43	133.64	121.03	48.96	62.04	59.36	54.64	54.87	61	35.41	51.67	39.08	28.4	20.9	46.89	31.45	38.08	18.07	20.71	45.75	29.22	13.36	23.3	29.91	25.15	28.45	26.86	37.6	28.21	41	0	26.08	41.88	45.6	46.87	39.09	41.72	41.01	51.49	42.66	39.05	134.04	133.01
CR318592.1_219	CR318592.1_219	0	0	0	0	0	0	0	0	0	0	0	0.39	0	0	1.42	0.67	0	0	0	1.72	0	1.49	0	0	0	0	0	0	1.96	0.51	0	0	0	0	0	0	0	0	0	0	0	0	0	3.01	0	0	0	0
INIP	INIP	189.86	194.61	191.58	319.68	184	165.05	157.54	127.91	99.46	80.33	91.65	73.27	92.48	70.87	108.77	71.24	87.66	489.04	448.87	60.24	55.71	63.13	673.77	590.36	615.9	527.8	858.35	424.72	57.34	63.69	46.21	516.45	513.93	506.86	379.73	0	412.41	278.64	262.11	343.59	236.48	268.95	272.34	282.66	294.37	263.55	286.56	206.11
CR318592.1_212	CR318592.1_212	0	1.48	0	0	0	0	0	0	2.47	0	0	0.37	0	1.07	0	0	1.62	0	0	2.41	0	0	0	0	0	0	0	0	3.31	2.87	6.6	0	0	0	0	0	0	0	0	0	0	0	0	0	0	0	0	0
runx2_2	runx2_2	0	0.55	0.68	0.87	0	0.35	0	0.35	0	0	0	0.27	0	0	0	0.23	0	7.24	13.16	0	0	0	5.51	9.75	7.18	5.86	6.74	8.49	2.76	3.5	4.04	14.97	9.2	5.92	6.54	0	7.78	11.93	8.4	3.96	6.84	3.36	5.65	4.24	4.16	3.22	1.47	2.59
PROSC	PROSC	184.33	212.53	200.03	236.8	173.01	133.33	150.05	109.47	90.29	78.62	74.81	67.03	68.56	66.25	62.63	64.19	55.13	301.25	331.38	61.47	43.85	47.28	409.15	368.24	334.78	315.47	338.61	329.36	66.58	57.04	63.28	341.61	332.16	342.45	278.92	373.2	303.66	231.46	215.56	252.57	225.13	224.68	244.85	244.87	245.05	225.17	226.95	220.4
SPIN2B	SPIN2B	23.45	25.53	31.72	29.79	15.52	7.76	5.87	4.94	12.08	20.08	16	18.25	19.6	16.84	15.07	21.93	16.38	26.66	20.02	20.29	17.08	26.93	20.27	19.06	24.81	29.61	3.35	33.57	34.75	29.78	29.77	22.33	29.42	30.39	34.28	0	34.3	47.06	42.67	45.96	61.1	47.8	53.08	46.41	35.93	52.97	36.81	46.55
PIR	PIR	0.76	4.1	2.37	2.21	0.76	0.65	1.32	1.26	0.62	0.84	0.47	0.62	1.04	1	0.22	0.65	0	1.58	0.99	1.39	0.43	0.22	0.91	0.2	2.45	0.62	0.51	2.76	7.39	7.12	10.84	1.05	2.55	1.49	1.92	0	2.14	1.83	1.31	0	2.65	2.32	2.84	2.04	2.18	0.99	3.41	2.67
IPO9	IPO9	79.06	95	94.8	74.91	75.53	49.33	57.28	56.88	34.56	34.15	30.84	39.09	37.57	36.46	25.45	43.25	38.49	47.16	60.84	36.42	23.33	46.54	30.51	51.72	41.08	51.11	19.36	66.9	42.1	31.68	36.08	44.17	43.93	56.33	57.56	92.87	62.45	87.07	82.56	57.42	85.24	82.08	81.6	84.39	85.5	90.53	83.62	98.24
CR388166.2_5	CR388166.2_5	0.44	0.73	1.16	1.15	1.24	0.4	0.86	0.38	0.67	1.58	1.54	0.46	0.49	1.26	0	1.06	1.83	0	0	2.05	0.18	1.45	0	0	0	0.5	0	0.16	0.91	0.81	0.91	0	0.25	0	0	0	0	0.17	0.27	0	0	0	0	0.26	0.22	0	1.67	0.97
EVC	EVC	45.39	51.56	56.51	49.69	41.57	29.14	32.8	30.88	17.07	12.71	12.76	14.77	13.17	13.59	9.34	10.36	10.31	26.86	23.19	9.05	7.92	5.15	27.28	25.35	33.57	33.59	37.27	27.7	3.13	3.24	4.24	43.38	32.43	35.3	33.56	0	27.68	43.53	48.59	37.05	46.93	37.19	45.34	51.4	50.34	44.71	53.24	55.77
PEG10_107	PEG10_107	2.59	5.66	4.14	5.65	3.07	1.81	1.07	1.61	0	0.49	0	0.63	0.3	0.55	0	0.22	1.12	0	0	1.4	0.86	0.23	0	0	0	0	0	0	0.12	0.33	0	0	0	0	0	0	0	0.21	0	0	0	0	4.08	6.35	3.87	1.5	22.32	13.87
CXCL13	CXCL13	3.93	21.52	14.36	18.95	1.58	0.34	0	0.68	3.46	1.5	44.13	1.82	1.23	4.17	0.93	1.79	0	0	0	2.28	1.74	0.48	4.87	5.15	0	2.64	6.58	5.06	8.8	11.25	11.66	0	1.92	3.1	6.28	0	0.6	0.42	2.72	0	4.01	1.08	9.93	27.03	19.54	5.13	6.26	11.27
SORL1	SORL1	29.19	36.24	32.07	25.17	18.27	5.24	6.72	5.46	1.82	3.54	1.98	1.61	1.81	1.66	1.06	1.4	1.59	25.11	25.15	1.4	1.18	1.57	15.74	16.8	15.36	22.15	11.15	24.97	4.43	2.84	3.25	16.06	23.36	25.77	22.16	21.37	28.16	33.65	31.09	29.44	37.29	32.23	30.05	29.89	26.76	30.77	30.83	35.83
NAT10	NAT10	96.48	99.64	103.7	77.01	80.27	56.56	59.83	62.48	45.72	48.13	41.22	48.05	39.09	42.59	34.37	51.16	47.19	10.69	13.67	45.86	32.73	52.14	16.66	13.87	42.19	33.33	24.79	22.33	28.58	22.47	21.99	37.28	41.2	40.87	62.52	47.16	33.46	80.89	78.77	62.62	87.03	87.5	89.04	93.28	84.17	95.12	105.85	107.76
CDC42BPB_1	CDC42BPB_1	21.76	28.94	27.92	25.24	19.61	8.43	8.62	9.73	8.55	10.1	8.14	9.33	11.25	9.18	9.9	13.21	12.32	67.99	66.45	14.28	9.81	20.7	32.85	45.39	33.56	50.71	21.58	56.67	21.88	15.55	18.16	33.9	44.1	52.5	44.22	81.76	57.97	59.48	61.43	57.94	64	55.43	52.38	44.42	46.99	46.89	32.82	35.84
SYN3	SYN3	1.82	5.08	2.58	4.27	1.88	2.09	2.73	0.85	1.22	2.02	0.35	1.04	1.4	1.03	0.96	1.01	0.55	0.38	0.61	0.34	0.64	0.93	1.34	0.4	2.23	1.52	1.01	0.58	1.94	1.84	1.37	0.13	1.03	0.61	0.81	0	1.34	2.1	2.02	1.27	1.78	2.67	3.95	3.63	2.82	1.22	3.7	3.66
SERPINF1	SERPINF1	2.03	2.78	3.55	2.55	2.08	11.4	7.7	15.59	25.36	114.22	102.04	40.31	64.76	39.07	68.75	65.63	106.1	3.37	4.8	88.69	108.51	113.41	1.53	3.78	2.35	0.46	1.91	0.29	214.75	223.48	247.72	0	0.67	0	0	0	1.49	0.76	0.73	1.21	0.27	0.77	0.75	0.82	0.41	0.74	0.82	1.33
WDR34	WDR34	20.6	29.5	22.63	26.6	21.58	14.37	16.12	14.66	10.24	7.43	6.86	7.93	6.28	9.48	5.14	7.17	10.3	18.27	17.26	8.19	6.54	7.88	20.44	18.44	23.94	24.08	19.06	20.19	10.73	10.28	8.57	21.7	25.65	21.48	30.2	0	29.35	30.18	32.92	18	27.79	21.85	27.8	28.58	25.66	32.36	27.9	19.35
SUGCT	SUGCT	20.72	20.2	19.63	15.44	14.4	11.42	14.42	13.45	6.06	9.46	8.27	7.29	7.97	9.54	5.85	8.95	7.57	11.74	7.73	6	5.58	6.25	10.3	6.94	14.96	14.1	6.58	16.8	1.55	1.78	2.22	14.77	13.6	16	19.59	0	18.91	19.15	21.71	21.81	19.08	26.26	25.4	21.04	20.05	25.13	19.42	24.58
EPT1	EPT1	73.28	75.93	87.64	59.68	69.69	22.52	24.81	23.93	8.25	14.88	16.11	12.78	12.45	14.3	10.45	15.6	11.91	41.38	42.63	17.68	23.91	23.69	24.81	34.58	38.41	40.24	11.08	54.45	34.17	23.29	20.76	19.56	35.37	47	45.28	0	48.81	80.91	70.7	73.13	89.25	93.12	80.84	80.05	94.65	71.85	78.05	104.37
NEB_5	NEB_5	0	0	0	0	0	0	0	0	0	0	0	0	0	0	0	0	0	0.28	0	0	0	0.47	0	0	0	0	0	0	88.02	84.06	76.94	0	0	0	0	0	0	0	0	0	0	0	0	0	0	0	0	0
TAOK3	TAOK3	29.06	39.03	38.54	26.83	27.51	12.24	13.68	14.71	4.49	3.01	3.84	4.2	4.2	4.68	2.03	2.33	2.19	31.53	33.65	1.75	1.02	0.79	17.73	27.47	20.46	29.66	14.48	33.57	7	7.04	7.29	30.95	25.11	28.63	26.23	54.16	29.53	36.18	42.08	31.67	41.75	32.99	40.18	37.18	34.49	38.48	38.35	40.83
STK25	STK25	109.47	117.26	117.76	106.51	90.63	52.37	63.02	61.22	27.87	33.87	31.84	26.47	28.47	24.9	17.39	24.95	19.18	158.55	158.15	19.61	11.81	16.32	164.67	161.01	129.4	161.89	112.81	162.86	27.07	21.15	20.66	142.7	170.31	167.79	161.95	126.22	171.27	137.04	138.41	142.41	134.31	142	129.57	136.65	128.57	124.89	128.19	125
lgals4_1	lgals4_1	3.74	4.24	4.48	5.37	0.8	2.82	1.97	2.34	4.36	0.47	1.3	1.95	0.94	1.43	1.88	2.88	0.66	16.78	12.61	2.96	3.22	3.23	0	189.58	6.86	0	9.24	2.48	336.61	264.72	288.38	0	1.3	0.19	0	0	17.5	0.4	0.51	0.76	0	0.61	0.66	1.48	0	0	1.71	3.97
PEG10_233	PEG10_233	0	0	0	0	0.8	0.26	0	0	0	0	0	0	0.47	0	0	0	0	0	0	0	0	0	0	0	0	0	0	0	0	0.26	0	0	0	0	0	0	0	0	0	0	0	0	0	0	0	0	0	0
CDC25B	CDC25B	271.1	247.21	233.04	276.79	198.53	235.82	279.47	215.96	51.22	90.95	50.47	46.7	52.1	48.67	35.77	43.87	39.91	0.21	0.52	39.1	32.1	55.32	0	0	0.55	0	0	0.1	34.19	28.1	28.5	0	0	0	0.07	0	0	0.49	0	0	0.26	0.14	3.01	15.63	5.2	1.45	315.42	251.32
TMEM180	TMEM180	36.5	47.94	44.73	40.87	30.86	14.24	15.33	11.78	5.4	11.25	9.1	6.5	5.75	8.54	3.03	6.49	4.58	36.41	39.31	8.47	4.8	6.27	31.63	34.42	44.68	55.06	27.4	55.03	7.33	5.86	6	46.84	56.17	59.1	59.14	101.12	53.78	66.41	73.98	68.99	71.02	65.87	68.25	74.79	67.82	70.96	57.23	56.61
PEG10_136	PEG10_136	0.24	0	0.72	0	0	0	0.3	0	0.94	0	0.54	0.28	0	0.62	2.01	0	1.91	0	0	0.32	0.97	0	0	0	0	0	0	0.46	0	0.57	1.28	0	0	0.57	0	0	0	0	0	0	0	0	0	0	0	0	2.49	0
HIGD1B	HIGD1B	0	3.02	2.82	0	1.51	0	0.8	1.01	0	0	0	0	0	0	0	0.64	1.66	2.57	1.5	0	0	0	0	3.73	0	1.29	12.86	2.45	0	0.49	0	0	0.93	0	5.77	0	6.11	3.07	4.89	0	2.17	1.58	5.16	0	3.35	8.85	3.29	3.63
HNRNPH1_1	HNRNPH1_1	2816.2	1936.19	1913.07	1687.07	2948.33	3564.18	3669.69	4091.88	2577.45	4083.5	3090.53	2875.46	2881.1	3000.08	1743.92	2523.11	2374.23	625.17	632.03	1992.74	1576.9	1934.61	461.36	557.01	381.45	432.58	300.71	528.29	827.15	722.72	787.44	424.1	423.94	439.02	469.54	464.71	481.5	367.6	349.67	376.7	381.42	377.49	401.06	451.85	350.89	401.25	1136.17	1210.45
ABCD4	ABCD4	2.67	5.63	3.89	5.14	2.32	1.77	1.21	1.28	1.98	2.96	1.25	1.35	1.51	1.36	2.29	2.03	2.02	5.24	3.92	1.95	2.19	2.82	4.25	4.86	4.68	5.82	2.95	5.49	7.29	8.15	7.76	4.65	3.17	6.33	5.27	0	5.83	5.67	9.15	6.99	7.54	5.46	6.42	7.83	4.32	8.6	4.73	7.14
ZFP3_18	ZFP3_18	18.06	31.16	29.74	26.07	12.32	8.1	10.02	8.66	7.58	7.88	10.39	11.56	10.32	9.92	8.71	8.89	12.92	29.26	32.69	10.93	9.02	9.93	37.05	30.33	37.21	39.53	23.58	34.73	7.95	7.32	5.32	43.36	42.35	47.24	41.96	0	40.86	55.69	55.85	46.92	57.31	62.95	56.23	51.53	50.97	57.53	30.25	37.42
HIST1H2BI_3	HIST1H2BI_3	102.02	76.62	89.72	117.56	106.57	72.66	72.86	67.94	34.49	70.6	103.33	68.44	92.31	63.32	55.12	44.81	54.03	66.25	83.39	41.84	48.66	44.11	114.39	81.11	133.36	113.81	82.03	64.69	39.5	24.32	22.96	85.39	89.25	110.13	63.75	707.86	84.43	42.75	56.08	69.16	39.37	50.82	55.16	62.12	69.71	37.65	87.02	69.4
SLC25A46	SLC25A46	44.79	64.93	68.69	73.9	34.42	10.95	13.8	8.13	3.61	4.96	4.32	2.8	3.41	2.15	3.48	2.14	2.56	12.55	13.56	3.62	3.3	7.45	37.95	24.68	82.54	45.9	40.93	34.43	24.95	23.53	23.12	49.54	64.7	42.21	86.48	132.12	49.43	109.74	105.91	84.52	108.7	122.31	117.06	113.56	118.4	108.39	85.61	84.45
LARP7	LARP7	286.04	287.15	296.77	290.78	249.05	171.4	187.89	179.06	156.43	154.36	156.08	142	124.87	130.75	145.6	145.85	139.96	264.72	281.19	150.69	127.39	107.55	377.8	305.56	383.73	346.27	378.34	324	44.35	39.21	39.24	428.99	361.42	397.79	372.25	424.89	332.67	297.47	284.92	337.62	321.53	345.02	334.94	312.07	293.65	329.45	305.5	290.08
XB.GENE.5860197	XB-GENE-5860197	0	0	0.09	0	0	1.02	0	2.32	0.73	0.93	0.28	0.89	1.06	0.86	0.64	3.15	0.17	0	0.15	2.82	3.86	6.38	0	0	0	0	0	0	41.39	50.16	39.31	0	0	0	0	0	0	0	0	0	0	0	0	0	0	0	0	0
PHF20	PHF20	18.15	29.18	28.05	23.68	10.71	3.27	5.4	4.24	1.47	1.88	1.7	1.13	1.45	1.06	0.79	1.12	0.94	2	1.73	0.45	0.45	1	4.68	3.63	12.29	10.46	6.49	8.42	5.97	4.36	4.16	8.01	16.14	10.81	15.14	55.3	11.04	27.16	25.56	21.21	29.84	30.3	27.63	29.86	28.74	28.52	33.34	30.46
GTPBP1	GTPBP1	52.46	61.74	55.85	37.97	54	29.82	32	35.58	18.45	22.33	16.26	20.68	17.74	18.02	11.11	18.49	13.4	30.38	32.71	15.35	8.52	15.8	19.52	23.26	32.11	31.66	13.43	42.78	20.05	15.66	16.38	23.09	30.06	35.71	33.04	0	44.59	57.77	60.01	47.75	55.01	53.74	51.98	57.09	52.38	53.44	56.96	63.97
ERV3.1_12	ERV3-1_12	0.68	2.97	1.33	2.96	1.88	2.76	2.53	1.35	0.87	2.29	2.69	3.56	3.94	2.73	8.68	3.89	6.48	0.43	0	6.68	13.95	5.25	0.98	0	0	0	0	0.42	6.82	7.44	4.52	0	0	0	0	0	0	0	0	0	0	0	0.71	1.25	2.9	0	9.23	1.76
DUOXA2_2	DUOXA2_2	32.94	59.22	64.72	42.74	26.74	4.3	5.44	1.51	2.91	3.15	10.71	2.43	2.03	1.78	0.64	2.23	0.26	11.63	11.34	0.95	0.21	0.11	9.01	9.44	8.19	7.39	5.33	12.65	0.06	0.24	0	7.45	10.32	11.41	8.41	0	9.96	13.63	10.83	9.55	11.14	8.45	8.08	11.26	8.48	12.34	54.78	54.61
CR318592.1_231	CR318592.1_231	0	0	0	0	0	0	0	0	0	0	0	0	0	0	0	0	0	0	0	0	0	0	0	0	0	0	0	0	0	0	0	0	0	0	0	0	0	0	0	0	0	0	0	0	0	0	0	0
NUDT1	NUDT1	110.46	111.82	97.58	107.21	85.49	54.66	58.69	52.09	35.88	33.75	34.29	38.59	28.39	36.96	22.54	32.93	32.6	32.87	43.86	33.43	42.75	28.05	33.09	45.44	58.71	52.21	35.79	58.74	35.23	13.45	52.04	58.61	65.85	60.08	84.6	0	53.88	84.96	93.84	95.13	77.79	108.46	102.5	122.54	96.57	99.65	102.4	119.08
GDPD5	GDPD5	25.07	31.05	33.37	27.1	19.55	4.38	5.79	3.96	0.5	2.53	2.07	1.15	0.87	0.97	0.74	1.74	0.55	7.68	8.42	1.29	1.37	2.53	11.05	10.33	12.88	15.59	6.22	16.5	5.79	6.68	5.15	13.75	12.33	15.98	18.1	0	16.55	31.71	32.83	30.39	35.66	30.15	34.23	34.56	27.46	32.55	42.89	41.06
A4GNT_2	A4GNT_2	0	0	0	0	0.26	0	0	0	0	0	0	0	0	0	0	0	0	0	0	0	0	0	0	0	0	0	0	0	0.63	0.84	0.57	0	0	0	0	0	0	0	0	0	0	0	0	0	0	0	0	0
ZNF22_12	ZNF22_12	1	2.39	2.22	2.96	0.3	0.57	0.31	0.38	2.91	1.97	0.55	5.12	5.92	3.63	7.76	2.27	3.91	3.34	0.58	5.18	7.48	6.36	7.05	0.48	2.52	4.43	8.53	4.22	5.08	4.03	3.28	2.87	5.33	0.58	5.5	0	6.73	14.56	10.83	3.8	9.05	7.9	8.67	10.34	6.89	12.76	3.2	6.33
CIAO1	CIAO1	13.9	19.17	17.77	21.98	15.2	7.92	8.55	9.28	3.92	2.52	5.84	2.96	4.26	4.07	3.52	4.01	3.73	7.12	4	6.23	4.92	8.68	12.35	12.14	15.34	9.01	11.21	8.46	20.89	16.41	16.42	11.99	10.57	10.39	17.6	0	13.6	23.9	20.88	17.84	22.94	23.82	28.01	25.8	20.75	24.78	25.58	22.62
VWCE_4	VWCE_4	0	0	0	2.1	0	0.43	0	0	0	0	0	0	0	0	0	0	0	0	0	0.73	0	0.62	0	0	0	0	0	0	7.62	4.33	4.47	0	0	0	0	0	0	0	0	3.46	1.28	0	3.64	0	0	0	0	0
PKD1_1	PKD1_1	0	0.66	0	0	0	0.07	0	0	0	0.21	0.2	0.11	0.64	0.23	0.19	0.37	0.96	0	0	1.08	0.56	1.15	0	0	0	0.35	0	0.17	0.58	0.29	0.48	0	0	0	0	0	0	0	0.14	0	0	0	0.43	0.54	0.7	0	0.47	0
SALL1_2	SALL1_2	0	0.72	0	0	0	1.38	0.37	1.11	3.48	2.89	3.66	3.15	4.09	4.68	1.85	4.66	0	0	0	2.41	2.72	4.73	0	0	0	0	0	0	2.17	1.65	1.96	0	0.23	0	0	0	0.2	3.85	1.17	0	0.34	0	0	0	0	0.35	0	0
LTBP4	LTBP4	4.84	6.33	9.14	7.67	1.3	1.6	2.71	3.37	0.96	3.81	2.2	0.7	4.17	2.03	0.81	3.62	1.3	1.1	4.84	1.04	1	3.83	1.91	0.38	11.74	5.75	0.95	5.7	2.64	3.01	2.59	1.47	5.87	5.08	9.06	0	3.99	14.39	5.64	14.15	7.07	8.41	12.3	14.44	12.18	17.55	2.92	8.02
C22orf29_152	C22orf29_152	0	1.38	0	0	0.92	0	0.49	0	0	0	1.72	0	0.54	0.66	0	0	0	0	0	0	0	0	0	0	0	0	0	0	0.23	0	0	0	0	0	0	0	0	0	0	0	0	0	0	0	0	0	0	2.19
ZFP64_63	ZFP64_63	0.99	3.59	1.49	0	1.8	0.77	0.64	0.79	6.94	2.86	2.24	3.56	4.21	3.89	3.2	4.08	1.31	1.01	1.19	7.15	2.97	4.43	4.46	1.96	3.49	1.01	0	1.93	1.48	1.94	1.33	0	5.12	4.72	1.96	0	3.44	2.43	3.87	6.18	0.57	2.48	7.31	0	1.32	7.02	3.16	1.43
SIRT6	SIRT6	93.4	116.43	118.35	107.04	86.59	67.24	64.42	59.07	52.06	36.52	59.79	52.66	52.82	54.79	51.25	61.51	62.44	190.49	189.65	58.31	68.51	66.7	183.26	162.63	121.26	158.22	126.63	156.12	34.18	34.11	36.48	156.47	129.43	168.52	159.16	133.68	156.09	118.18	111.71	118.18	124.31	115.8	118.06	113.09	112.65	124.8	129.04	120.51
CCL19	CCL19	0	2.89	0	0	0	0	0	0	0	0	0	0	0.85	0	0	0	0	3.69	0	0	0	0	0	0	0	0	0	0	0.36	2.81	1.62	0	0	0	0	0	0	1.76	2.81	1.88	0	0	0.99	3.67	0	2.83	0.79	1.74
PPIL1	PPIL1	43.17	53.64	53.87	47.42	44.7	27.21	28.68	26.15	31.86	54.1	35.97	43.59	38.15	51.67	34.32	54.88	49.45	47.1	39.81	48.35	40.78	59.92	52.43	49.98	44	46.49	54.84	37.29	51.42	41.75	52.22	65.05	46.09	47.85	52.88	0	43.43	51.65	41.67	50.62	57.91	51.93	55.18	59.14	55.97	42.51	55.57	60.47
TDGF1_1	TDGF1_1	16.86	5.02	12.12	11.99	19.46	29.64	23.37	26.27	25.14	24.13	24.33	28.81	35.11	27.82	23.04	29.68	25.59	2.27	1.86	27.51	30.42	25.92	0	0.76	0.67	2.33	1.94	0.75	1.04	0.93	0.52	0.5	2.83	1.86	2.57	0	0	3.43	0.92	1.21	1.81	1.94	2.52	4.71	1.54	4.18	6.65	7.27
BCHE_2	BCHE_2	1.28	0	1.45	0	1.22	0	0	0	1.76	0	2.27	0.75	1.43	2.69	2.46	2.27	0	0.06	0	1.05	1.54	0	0	0	1.71	0	0	0.08	6.12	6.43	1.54	0	0	0	0.66	0	2.08	0.49	0.39	2.78	0.87	1.21	0	1.14	0	1.95	1.32	0.72
MYO1E_2	MYO1E_2	1.15	1.43	1.96	2.06	1.22	0.38	0.45	0.48	0.32	0.93	0.73	0.52	0.55	0.17	0.2	0.37	0.09	8.87	8.31	0.43	0.2	0.72	13.92	11.92	9.43	11.78	4.1	14.16	2.42	1.93	2.66	9.84	11.1	14.14	13.69	0	13.23	16.06	16.73	10.69	14.88	12.67	10.78	4.69	6.06	8.68	2.36	2.84
FOXE1	FOXE1	0	0.18	0	0	0	0	0	0	0	0	0	0.09	0	0	0	0.15	0	0	0	0	0	0	0	0	0	0	0	0.56	0.62	0.82	1.98	0	0	0	0.2	0	0	0	0	0	0	0	0.24	0.22	0.39	0	0.19	1.27
ZDHHC6	ZDHHC6	286.33	339.39	326.31	349.78	276.39	151.19	158.75	145	62.77	56.23	77.68	49.8	50.29	54.23	50.7	44.59	46.05	530.91	497.74	40.74	36.44	39.38	577.76	514.93	435.19	473.41	453.28	466.55	28.38	30.45	30.67	490.25	451.87	498.77	416.51	360.57	443.73	350.42	359.36	396.01	343.36	354.43	358.69	362.16	389.11	362.61	376.49	320.36
CR388166.2_251	CR388166.2_251	0	0	3.84	3.64	2.32	5.76	6.61	1.03	6.45	5.92	1.45	3.46	3.62	1.12	1.39	5.27	3.39	0	0	5.03	3.81	0.73	0	0	0	3.94	0	0	1.92	2	0	1.68	0	1.53	2.53	0	0	0	0	0	0	0	0	0.98	0	3.01	0.84	0
PGBD5	PGBD5	0	0	0	0	0	0	0	0	0	0	0	0	0	0	0	0	0	0	0	0	0	0	0	1.61	0	0	0	0	5.84	5.46	5.49	0	0	0	0	0	0	0	0	0	0	0	0	0	0	0	0	0
CTDSP2	CTDSP2	2.43	6.1	7.53	8.29	3.18	5.32	2.99	8.51	10.07	20.07	10.06	12.4	13.44	15.97	15.31	16.09	11.56	3.73	3.1	13.24	11.31	15.81	8.31	10.18	22.07	15.52	8.37	8.44	28.46	29.06	23.38	16.84	26.59	13.06	23.86	0	16.13	44.48	52.73	25.95	50.29	58.9	47.24	30.47	40.7	41.93	12.65	19.39
RMND5B	RMND5B	113.88	137	142.53	146.13	110.06	62.93	66.08	63.31	35.71	38.29	35.77	44.24	41.97	42.09	29.94	46.32	39.51	265.26	271.83	36.69	29.11	38.1	190.48	220.66	165.88	220.08	117.96	236.71	26.92	25.71	27.34	214.38	192.65	205.39	194.13	137.33	228.84	184.74	183.83	180.34	176.04	172.73	180.5	180.49	161.09	183.26	186.2	147.59
CCNY	CCNY	25.06	44.64	36.51	37.31	20.81	5.28	8.06	6.19	2.12	3.16	1.99	1.93	2.52	2.56	0.61	1.01	0.79	52.97	58.21	1.05	1.82	1.77	18.8	37.42	28.25	35.32	16.81	52.8	8.04	6.92	6.26	30.28	44.49	34.45	47.02	0	46.76	56.35	59.14	55.49	61.15	57.59	64.78	55.11	53.69	59.78	48.63	60.2
epx	epx	62.29	71.99	78	91.37	47.79	40.29	47.22	37.67	20.75	23.63	14.93	25.06	19.1	19.81	21.84	16.48	18.27	86.5	38.93	18.26	28.34	23.05	25.77	23.28	22.86	15.41	30.6	20.23	51.85	33.85	21.78	21.77	31.07	17.91	29.75	0	24.91	52.13	48.36	28.08	52.77	43.19	52.64	56.36	57.17	49.66	68.87	75.01
EXOSC7	EXOSC7	82.69	95.38	109.92	100.49	78.4	39.92	46.89	33.9	26.14	31.25	34.02	31.8	37.14	17.79	36.62	42.57	34.84	18.32	13.59	65.85	59.55	72.52	45.68	24.35	108.12	68.61	84.47	45.25	51.21	49.16	46.16	64.68	101.76	87.95	128.6	0	74.22	122.78	107.09	151.61	120.43	146.7	145.11	141.62	150.35	134.64	114.51	114.61
zgc.162879_1	zgc:162879_1	3.66	14.65	12.83	13.05	4.06	1.25	2.08	1.6	4.12	3.54	4.74	2.52	2.55	3.72	3.23	2.72	3.95	205.33	178.67	2.68	2.4	2.92	145.81	142.86	112.3	120.04	90.6	135.68	2.39	2.2	3.43	127.37	126.14	120.43	127.68	73.88	154.75	88.78	87.5	115.76	86.08	98.17	76.67	48.61	67.02	71.32	14.82	17.94
tube1	tube1	3.66	10.96	9.17	9.6	2.74	0.62	1.09	1.29	0.13	0.31	0.15	1.54	2.37	1.27	0.97	1.24	2.14	67.7	65.33	2.49	1.51	1.9	49.37	38.95	45.88	53.13	55.88	49.12	2.86	2.53	2.65	47.76	45.92	48.95	39.12	0	48.48	38.92	40.12	51.58	36.26	40.01	30.58	26.19	40.7	35.2	9.81	10.19
HAUS8_2	HAUS8_2	96.15	108.77	125.24	96.7	78.35	47.45	60.14	47.79	20.16	29.95	20.66	21.26	14.74	18.63	12.13	14.7	14.28	151.06	158.49	12.42	7.87	7.55	116.57	147.32	109.81	137.67	93.2	141.88	0.9	0.87	0.23	154.33	144.03	151.76	125.24	0	124.89	113.93	125.61	104.43	125.31	110.28	105.01	121.77	82.52	127.37	103.3	102.22
CR388166.2_82	CR388166.2_82	0.34	0.4	0	0.63	1.2	2.32	0.42	0.51	5.91	0.76	0.75	2.49	1.88	3.46	0	0.68	2.63	0	0	3.92	2.67	2.89	0	0	0	0	0	0	3.34	1.82	3.54	0	0	0	0	0	0	0	0	0	0	0	0	0.5	0	0	0.43	0.95
TNNT3	TNNT3	2.21	0	1.77	1.5	2.61	2.14	0.99	2.39	0.77	3.83	1.77	2.45	0.84	2.05	3.29	4.04	6.27	41.16	91.29	14.79	26.42	61.53	3.45	1.53	2	0	3.87	6.72	4781.88	6819.65	5928.96	2.98	0.85	0	1.03	0	16.39	0.19	0	6.68	0	0.48	3.78	0.88	1.03	1.86	1.02	0.56
GYPC	GYPC	0	1.12	0.7	0	0	0.72	0	0	0	0	0	0	0	0	0	0	0	0.94	1.11	0	0	0.52	0	0	0	0	0	0	0.55	0	0	0	0	0	0	0	0	0.91	0.72	0	0.54	0	0	0	0	0	0	0
DGAT1_2	DGAT1_2	5.05	3.12	3.7	3.58	6.36	2.86	4.57	3.77	2.07	2.66	2.42	1.18	1.56	1.27	0.44	1.5	2.14	2.62	1.85	0.51	1.3	1.61	0.99	2.37	0	2.05	0	3.03	0.27	0.47	0	0	1.37	2.89	0	0	2.29	0.74	1.34	1.52	1.52	0.59	0.37	3.42	0.6	1.28	3.4	3.71
XB.GENE.5844016	XB-GENE-5844016	0	0	0	0	0	0.27	0.27	0.06	2.35	3.3	2.61	3.84	5.13	2.94	4.16	4.02	6.42	0.16	0	7.77	11.26	6.01	0	0	0	0	0	0	3.93	3.5	4.66	0	0	0	0	0	0	0	0	0.13	0	0	0.14	0	0	0	0	0
RNF4	RNF4	176.22	220.01	226.99	243.56	146.94	62.22	84.96	52.21	33.35	37.65	29.54	30.16	28.51	35.49	42.16	38.27	44.41	285.72	267.11	54.47	48.66	57.76	314.58	337.06	376.77	336.62	413.5	284.2	45.57	46.34	46.2	338.53	366.56	375.49	314.27	0	295.66	274.37	285.05	338.17	268.18	276.45	300.74	316.81	318.91	303.32	248.32	258.64
EMC1	EMC1	38.9	53.8	54.77	38	30.14	19.41	21.3	22.15	19.14	20.7	19.16	21.32	25.46	20.38	25.47	23.53	19.2	26.36	25.21	30.32	25.85	30.21	18.56	24.04	23.21	24.34	12.33	32.67	39.2	31.75	33.58	25.04	30.56	24.47	29.68	0	31.66	49.47	48.49	38.07	41.01	43.26	38.34	35.11	37.41	41.52	46.23	45.47
C22orf29_171	C22orf29_171	0	0	0	0	0	0	0	0	0	0	0	0	0	0	0	0	0	0	0	0	0	0	0	0	0	0	0	0	0	0	0	0	0	0	0	0	0	0	0	0	0	0	0	0	0	0	0	0
F8A1	F8A1	58.02	59.13	61.62	62.21	50.81	39.71	49.08	33.96	23.37	18.59	22.22	27.99	21.49	23.72	14.46	18.21	16.02	90.53	98.9	20.21	22.69	18.32	87.87	108.58	83.21	73.28	57.64	81.04	18.54	21.27	17.93	83.02	84.31	87.03	69.33	177.11	77.59	62.58	68.64	71.74	55.82	52.77	67.23	54.64	59.94	56.28	62.77	54.71
RTL1_253	RTL1_253	1.03	0	0	0	0.62	0	0	0.82	0	0	0	0.31	0	0.45	2.21	0	0	0	0	0	0	0.58	0	0	0	0	0	0	0	0	0	0	0	0	0	0	0	0	0	0	0	0	0	0	0	0	0	0
HDAC7	HDAC7	0.39	1.8	0.74	1.61	0.13	0.57	0.37	0.44	3.56	5.79	4.03	3.86	4.9	4.79	5.19	5.36	5.73	0.5	0.25	4.23	3.37	6.27	0.29	0.52	1.07	1.69	0.66	1.01	6.41	4.74	5.45	0.67	1.12	1.35	1.13	0	1.36	2.1	2.16	1.33	2.09	1.26	2.32	0.85	1.83	1.48	1.02	1.76
GRB2	GRB2	85.53	131.15	109.23	115.09	68.56	35.73	41.05	40.32	51.65	59.46	48.32	50.85	53.36	37.28	42.63	53.98	49.54	195.47	203.32	47.38	40.19	68.34	150.01	185.7	169.93	188.31	135.23	222.69	90.21	79.59	77.84	188.15	165.99	175.83	197.27	292.88	195.6	220.54	203.51	215.28	230.84	197.31	199.8	178.84	205.84	215.37	126.08	133.19
DUS3L	DUS3L	166.73	163.55	168.2	169.91	136.49	91.98	110.82	103.85	58.6	66.81	65.37	58.93	52.42	53.53	45.19	53.87	54.67	185.73	203.88	49.3	42.08	41.39	206.27	190.71	200.61	204.3	189.57	211.18	36.13	33.61	39.02	206.02	229.85	230.32	192.75	0	209.05	168.01	175	199.68	182.91	193.05	182.96	179.6	164.85	187.61	181.61	176.5
EIF1	EIF1	2563.32	2106.47	2093.47	2268.86	2571.41	2290.92	2439.49	2215.27	2199.57	1756.26	2504.82	1947.54	2212.83	2288.93	2113.19	2174.9	2255.96	1570.18	1803.4	2298.29	2312.26	2197.21	1924.52	1939.19	1423.35	1715.18	1808.38	1509.01	1585.42	1518.36	1501.02	1718.51	1545.93	1827.42	1407.12	881.62	1507.91	1082.95	1077.14	1378.94	1056.07	1011.82	1093.58	1174.7	1145.5	1034.52	1589.96	1515.73
FPGT	FPGT	17.16	29.69	29.77	28.66	12.96	4.8	7.28	4.27	1.97	5.44	3.56	3.46	4.43	4.31	2.86	5.18	4.73	1.42	2.02	7.07	6.03	6.96	9.71	6.44	28.83	23.64	12.32	16.05	8.73	6.48	5.45	18.69	29.26	30.23	43.04	0	22.7	49.3	51.78	51.11	54.13	60.16	50.8	64.21	50.75	62.15	40.43	40.43
ZFP3_44	ZFP3_44	10.23	22.6	17.9	31.89	6.75	3.46	4.91	1.9	2.82	3.6	2.68	6.58	2.89	3.73	3.68	4.09	8.36	6.49	4.79	10.25	7.55	7.78	22.84	19.77	46.84	34.03	28.42	29.67	5.07	3.48	6.96	40.22	40.87	39.27	49.64	0	31.15	59.11	56.8	52.02	60.92	64.5	60.74	71.31	63.34	51.46	29.43	29.13
ATP2C2_2	ATP2C2_2	39.21	55.42	55.37	40.14	32.18	7.59	9.3	8.77	3.41	3.13	2.76	3.17	2.48	2.12	2.52	3.56	2.95	51.18	42.88	4.53	6.27	8.56	37.23	41.54	35.94	44.78	21.81	54.61	20.52	15.96	16.6	41.63	48.29	51.82	50.14	101.06	58.66	55.08	55.12	55.34	65.19	63.58	62.15	55.74	51.99	57.76	58.8	58.99
GPN2	GPN2	102.07	122.47	114.69	120.79	104.09	63.04	72.73	61.18	27.38	22.12	30.42	28.64	26.43	27.85	26.19	30.88	28.93	200.2	184.65	32.18	35.01	42.19	176.92	194.49	150.79	179.19	153.13	183.02	48.76	43.56	46.72	200.05	163.65	185.18	143.58	182.83	162.63	120.52	134.99	167.92	125.17	119.32	140.07	131.86	122.63	142.9	129.47	108.59
GDF10	GDF10	0.56	0.89	0.41	0.17	0.33	0	0	0.27	1.79	3.87	2.26	2.87	2.2	2.85	3.21	4.04	1.7	0	0	3.88	2.81	5.41	0	0	0.3	0	0	0.17	7.5	6.92	9.19	0	0	0	0.6	0	0	0	0	0	0	0	0	0.95	0.24	0	1.07	2.07
TRAPPC9	TRAPPC9	23.76	28.4	29.55	17.31	20.79	13.64	16.85	16.95	10.05	12.14	7.88	11.46	9.78	10.37	7.04	10.97	7.88	6.54	4.9	7.28	4.38	5.87	3.58	3.58	11.62	7.45	5.25	7.25	10.34	9.19	8.26	8.06	9.1	7.32	11.76	0	8	18.56	18.23	14.17	19.3	21.61	20.85	20.28	18.9	19.29	25.44	29.19
GCC2	GCC2	34.53	34.14	29.89	17.54	23.54	14.2	14.76	16.72	8.01	11.38	9.12	7.82	8.43	7.3	5.2	7.84	7.33	31.45	34.18	5.98	3.86	2.94	15.17	16.33	10.63	25.03	9.23	28.56	4.68	3.07	3.43	11.81	25.56	25.43	18.02	24.59	26.62	30.16	30.05	27.09	36.48	30.26	29.22	25.6	25.24	27.61	26.53	37.62
ZFP3_36	ZFP3_36	3.49	6.21	5.22	5.71	1.65	4.88	3.45	5.29	7.1	8.41	6.16	7.77	3.89	7.18	5.83	7.79	8.38	2.4	3.22	6.95	5.63	8.51	8.02	2.64	14.2	10.24	8.24	6.96	2.93	2.93	1.28	19.29	14.14	11.99	11.24	0	6.79	12.16	10.05	13.44	12.76	16.61	10.76	16.46	12.12	12.56	5.44	4.78
PLXNA1	PLXNA1	26.95	51.02	42.92	33.25	23.32	6.4	7.2	6.02	6.45	12.72	8.36	7.67	9.29	8.6	6.62	11.09	7.95	23.45	17.92	7.82	4.95	9.92	10.2	8.07	14.39	17.75	6.36	17.65	6.78	4.8	5.21	10.32	17.46	15.61	18.32	24.65	21.94	43.79	48.33	34.28	50.1	52.6	52.58	45.53	46.21	43.62	53.13	56.67
RTL1_258	RTL1_258	0	0	0	0	0	0	0	0	0	0	0	0	1.48	0	0	1.08	0	0	0	0	0	0	5.89	0	0	0	0	0	2.5	0.41	2.81	0	0	0	0	0	0	0	0	0	0	0	0	0	0	0	0	3.03
PMF1	PMF1	60.14	78.75	73.9	60.92	54.77	21.82	26.86	22.78	9.2	5.93	10.45	8.6	7.8	6.26	5.87	8.91	8.17	103.39	118.03	12	9.47	13.96	80.97	104.72	74.6	102.09	52.04	109.86	14.33	12.14	13.13	103.19	97.16	106.55	98.44	174.21	109.32	104.23	91.97	101.13	103.74	93.24	87.68	88.39	88.76	97.3	79.59	82.28
ZNF576_5	ZNF576_5	36.66	74.69	66.96	93.34	28.02	25.71	28.8	18.64	25.38	20.31	13.64	25.64	34.19	17.51	24.51	25.51	28.06	28.26	18.1	42.97	22.9	27.24	44.23	73.85	71.68	76.28	83.82	70.25	31.44	17.76	33.88	118.42	78.69	114.08	126.66	0	70.81	136.85	123.45	95.69	162.33	146.87	121.24	102.35	130.77	94.19	116.55	118.49
HS2ST1	HS2ST1	103.77	122.47	134.42	108.57	74.87	25.81	29.13	29.29	9.04	8.53	7.62	5.91	8.82	9.13	8.57	8.13	6.27	126.47	139.34	11.36	9.28	14.44	83.42	95.97	93.46	143.78	85.77	135.87	26.68	29.05	28.42	138.72	131.63	148.33	130.23	776.18	142.58	156.13	137.5	130.63	139.51	148.17	143.81	148.24	123.33	152.68	144.13	129.92
CD82	CD82	27.78	30.4	40.54	32.38	21.67	14.51	12.94	8.8	3.64	32.85	38.46	16.47	28.5	18.16	10.97	18.01	7.58	18.09	17.83	9.24	20.99	15.47	28.58	13.79	33.05	32.82	4.88	20.45	64.94	46.52	57.86	29.36	23.3	22.9	26.22	0	32.05	41.15	37.11	35.58	43.52	43.13	40.74	35.14	36.32	35.66	43.72	45.27
C8G	C8G	0	0	2.64	0	0.71	23.97	17.03	29.93	87.56	110.62	160.73	53.96	117.32	154.38	183.35	152.78	93.33	4.87	4.16	143.8	137.53	111.91	2.57	18.59	0.66	0	9.61	3.33	108.7	78.71	89.28	0	0	0	0	0	1.33	0.57	0	0.6	0	0	0.31	0	0	0	0	0
PLXNA4_1	PLXNA4_1	0	0	0	0	0	0	0	0	0	1.7	0.24	0	0	0	0.78	0	0	0	0	0	0	0	0	0	0	0	0	0	0.66	0.29	0	0	0	0	0	0	0	0	0	0	0	0	0	0	0	0	0	0
ZFP64_27	ZFP64_27	0.34	0.41	0	2.55	0	0	0	0	2.64	1.16	0	0.2	1.02	2.63	1.42	0.69	0	0	0	0.92	2.51	2.93	0	0	0	1.35	0	0.64	2.39	2.9	1.79	0	0.49	3.18	0	0	1.85	0.98	0.52	0	0.7	0	0	1.01	0.88	0	0	0
MMP16	MMP16	4.33	3.83	4.18	4.83	3.89	0.39	0.63	0.67	0.49	0.69	0.11	0.72	0.5	0.52	0.62	1.04	1.08	8.39	8.63	2.75	0.94	5.04	3.26	6.29	3.5	4.81	3.42	4.81	10.72	12.03	10.13	5.51	5.16	4.88	8.6	0	7.8	3.7	5.97	6.66	5.72	2.35	6.48	6.38	4.96	5.71	3.92	4.12
C11orf73	C11orf73	92.18	87.49	95.96	93.21	82.43	48.5	54.43	52.07	28.49	44.91	17.43	25.16	25.43	26.38	34.58	37.28	37.36	104.74	112.59	35.79	28.63	53.81	84.61	82.08	72.05	109.03	64.3	116.2	34.61	28.9	28.75	83.09	86.42	97.37	95.09	0	101.18	96.35	89.68	110.82	93.25	100.6	105.96	114.58	105.86	96.72	92.6	122.44
SEC14L1	SEC14L1	17.3	27.23	26.55	35.48	15.67	9.67	9.11	8.76	10.74	11.17	10.4	12.6	16.62	14.31	14.46	16.33	14.66	36.22	28.4	15.36	13.05	18.3	15.46	15.73	23.82	20.95	16.22	27.64	19.19	13.59	13.12	18.1	24.18	17.95	28.13	0	26.02	54.93	54.65	36.51	50.15	46.55	45.2	33.75	43.6	45.84	35.73	33.3
METTL25	METTL25	33.45	30.52	36.39	24.65	32.97	19.01	21.26	19.86	9.03	11.84	12.51	9.47	8.18	10.69	6.85	8.33	7.55	49.9	42.31	6.34	4.92	5.02	37.57	47.41	30.21	35.73	29.64	48.8	9.19	6.12	7.09	38.38	37.75	47.75	33.46	81.9	46.3	31.06	33.21	33.27	37.13	40.54	30.58	32.23	38.32	31.55	36.29	32.37
NME8	NME8	12.13	12.89	12.2	10.77	9.57	6.41	7.85	6.27	8.03	8.04	7.53	6.89	6.12	6.65	5.66	8.36	6.81	9.12	10.38	8.91	12.17	8.38	7.04	8.03	5.26	8.23	3.28	10.51	4.62	3.4	4.42	8.11	9.24	10.92	12.26	0	11.14	10.82	11.56	9.55	12.02	15.53	10.74	13.82	9.9	9.6	11.95	12.59
EMILIN1	EMILIN1	2.45	1.66	2.27	1.55	1.04	2.6	1.63	2.62	8.64	10.64	10.52	9.29	13.04	12.02	24.83	14.6	14.02	1.39	1.77	20.79	21.27	24.99	3.02	0.25	1.28	0.81	0.5	2.72	72.02	77.1	68.13	2.25	1.18	1.66	3.18	0	1.06	4.17	3.77	3.83	2.74	2.74	2.02	3.63	4.1	2.15	2.02	2.64
CHFR	CHFR	37.97	53.12	58.75	44.18	33.21	14.94	19.75	16.28	6.67	9.54	6.65	6.92	5.3	5.31	4.49	6.22	4.49	91.44	81.6	6.23	5.16	8.08	46.03	77.69	40.4	69.47	34.4	86.25	12.65	11.43	12.14	58.6	59.26	62.19	63.46	224.94	83.65	74.01	81.01	68.46	71.83	78.46	76.09	72.21	74.26	78.5	65.32	70.28
NDUFS4	NDUFS4	172.81	196.99	186.55	251.12	139.37	102.08	108	87.85	47.27	37.45	42.46	42.39	35.39	36.79	41.33	30.89	32.45	352.89	322.33	42.64	40.81	41.3	267.35	345.9	385.11	290.81	508.86	264.72	134.63	168.03	144.74	348.58	317.4	272.57	292.99	0	269.37	200.89	205.63	241.31	207.58	188.48	203.96	217.9	230.77	211.74	179.33	173.15
COL18A1	COL18A1	0.42	0.88	1.11	0.98	0.42	0.71	0.31	1	18.81	32.15	11.63	16.46	22.63	21.41	30.29	25.49	18.89	2.07	4.4	29.25	31.31	39.67	1.49	0.86	0.27	3.18	0.89	0.88	57.38	45.77	47.83	1.21	1.48	0.48	2	0	2.08	3.32	1.27	1.51	2.93	1.25	1.65	1.67	1.32	0.77	0.4	1.32
ZNF664_27	ZNF664_27	1.24	5.4	1.41	0.51	0.49	0.42	0.17	0	0.53	1.54	0	1.51	0.57	0.47	1.12	1.79	0.36	2.54	1.58	0.89	0.55	0.29	1.46	0.26	0	5.01	1.97	2.28	0.71	0.74	0.71	3.37	3.08	8.56	3.33	0	6.76	12.61	13.18	11.16	15.55	7.59	12.85	9.82	12.21	12.03	3.66	6.85
PDZD3	PDZD3	30.45	12.3	19.39	16.5	17.48	8.15	14.75	9.02	5.13	2.51	2.81	1.77	3.28	3.13	2.45	3.34	2.66	0	0	1.82	1.93	1.18	0	0.24	0	0	0	0	4.72	4.09	6.44	0	0	0	0	0	0	0	0	0	0	0	0	0	0.16	0	7.46	4.23
LCORL_1	LCORL_1	2.32	3.78	4.57	3.64	1.37	0.45	0.88	0.55	0.3	0.49	0.65	0.33	0.45	0.47	0.65	0.55	0.26	9.81	9.52	0.89	1.11	2.01	7.47	6.39	9.44	13.19	6.39	13.14	5.07	4.27	4.58	8.81	9.19	12.27	8.42	0	11.91	17.72	9.48	13.35	12.92	9.38	12.71	13.96	10.21	11.93	5.9	3.75
FAXC	FAXC	1.2	2.89	1.8	0	0	0	0	0	0	0	0	0	0	0	0	0	0	0	0	0	0	0	0	3.58	0	0	0	1.17	7.19	3.28	3.23	0	0	1.43	0	0	0	1.76	1.88	0	2.08	1.51	2.97	1.83	3.2	0	0	0
SF3B6	SF3B6	903.06	424.19	565.19	320.52	618.53	1140.8	356.25	1043.39	535.34	619.61	742.41	476.32	573.98	538.78	579.81	425.29	681.2	171.41	132.04	457.41	526.04	410.11	174.29	151.05	167.48	139.08	177.67	127.23	159.98	142.8	116.63	160	153.25	145.64	159.22	0	144.32	115.06	128.34	158.28	154.53	151.87	133.29	147.01	185.09	161.02	254.21	411.98
srebf1	srebf1	1.07	2.73	1.94	4.04	1.1	0.71	0.79	0.93	0.98	2.99	0.71	1.12	0.94	1.96	1.48	1.1	1.09	0.23	0.59	1.09	0.39	0.99	1.35	2.05	2.59	2.81	0.91	2.05	2.59	1.24	2.49	2.49	3.26	3.26	4.26	0	3.24	8.74	5.63	6.08	8.17	8.31	6.42	8.13	6.91	8.01	4.36	5.14
C22orf29_121	C22orf29_121	0.59	0	0	0	0	0	0	0	0	0.34	0	0.17	0	0.25	0	0.3	0	0	0	0.39	0	0.64	0	0	0	0	0	0	0.35	0.23	0	0	0	0	0	0	0	0	0	0	0	0	0	0.44	0	0	0	0
ZFP3_104	ZFP3_104	6.86	18.9	13.59	20.01	2.79	1.96	1.33	2.24	0.41	4.58	0.95	2.87	3.58	5.11	5.72	6.69	11.72	2.02	5.37	2.5	6.41	5.41	18.03	6.95	36.45	26.65	24.86	19.5	1.84	0.99	1.68	29.28	34.27	30.34	44.47	0	22.93	39.85	24.61	37.65	37.68	35.77	37.24	44.41	43.87	30.88	21.13	26.92
GLYAT_3	GLYAT_3	2.91	5.95	3.07	6.6	1.48	0.95	0.26	0.62	0.4	0.7	0.46	2.3	2.31	3.19	0	1.47	2.17	2.75	3.38	4.57	4.98	7	4.48	2.38	9.01	4.85	4.02	4.26	9.01	8.03	12.48	4.64	3.82	6.27	7.99	0	3.07	7.91	3.5	8.82	0.23	0	5.89	4.89	7.45	3.85	4.25	3.48
ERBB2IP	ERBB2IP	55.55	68.86	70.71	50.36	45.37	14.89	16.34	18.97	7.86	8.52	9.27	6.53	8.57	8.76	5.79	5.87	6.84	40.34	37.99	5.36	3.35	6.51	29.15	31.19	38.06	47.48	16.47	52.2	11.2	8.91	9.2	32.37	50.43	52.92	52.79	99.05	63.22	88.36	89.7	81.45	109.62	101.15	96.1	82.43	78.73	96.3	72.41	88.94
FUS	FUS	1655.97	961.64	1041.31	896.55	2054.18	2357.81	2416.72	2798.63	2103.38	2609.77	2310.69	2320.45	2198.17	2201.43	1640.05	2008.09	1835.74	350.06	377.05	1347.21	1097.15	1210.64	285.87	311.78	231.91	240.86	172.47	275.82	506.72	439.8	481.32	246.79	213.56	219.51	244.45	88.12	258.99	180.77	170.85	163.74	216.34	191.29	186.75	224.12	172.96	207.73	544.08	626.42
EMX2	EMX2	0	0.19	0.46	0	0	0	0.19	0	4.78	0.52	2.39	2.16	3.45	3.82	3.48	1.56	1.62	0	0	1.21	3.11	1.94	0.33	0.29	0	0	0	0.29	3.4	3.35	2.82	0.38	1.53	0	0.2	0	0	0.88	1.9	0	0.17	1.12	0	1.14	0	0	0	0
CXorf56	CXorf56	120.16	117.77	127.98	123.59	116.3	84.41	88.9	81.64	65.77	48.5	44.2	48.65	48.16	51.13	42.58	49.91	52.67	121.67	137.08	45.95	45.92	51.47	90.63	110.56	95.36	102.57	100.22	136.75	40.88	39.77	45.5	121.08	106.78	113.69	120.45	259.32	112.35	133.47	139.74	129.42	136.29	130.44	135.2	153.99	138.71	139.89	136.13	142.34
ELAC2	ELAC2	25.52	24.38	30.27	20.91	21.58	13.83	15.26	18.35	9.19	12.34	8.78	13.59	11.68	11.87	10.74	13.76	9.21	12.08	9.8	10.71	10.14	12.33	11.32	9.96	15.51	15.13	13.51	15.96	11.14	10.52	10.87	16.51	18.08	14.16	22.7	0	19.99	25.12	27.16	22.8	28.52	26.47	27.56	29.96	27.49	28.31	28.66	31.63
ADAMTSL1_4	ADAMTSL1_4	0	1	0	0	0	0	0.53	0	1.65	0.48	0	0	0	0.72	0	0	0	0	0	0	0	0	1.86	0	0	0	0	0	0.49	1.95	0	3.22	0.61	0	0	0	0.57	0.41	0.65	0	0	1.04	0	0	0	0.98	0	1.2
ASS1	ASS1	0.16	0	0.23	0.15	0.09	0	0.2	0.12	1.83	2.59	2.98	2.21	1.22	1.68	3.86	4.4	4.36	0.15	0.92	5.27	5.28	6.74	0	0	0	0	0	0.44	24.24	24.4	33.38	0	0.44	0.18	0	0	0	0.53	0.12	0.48	0.09	0.38	0	0.12	0.4	1.47	0.3	0.44
USP42	USP42	19.82	26.48	25.46	28.94	11.89	4.21	5.31	3.53	3.95	5.17	4.78	5.35	5.23	5.79	7.56	9.59	9.32	5.9	3.84	11.59	9.9	9.75	21.44	13.82	44.3	33.47	31.71	24.98	6.74	4.58	6.13	35.3	40.19	42.67	39.42	175.46	31.69	48.4	47.07	49.66	52	45.91	47.69	45.09	43.85	51.27	30.94	32.31
EMC8	EMC8	41.69	54.48	61.31	61.44	45.19	23.55	27.28	22.4	13.01	13.98	16.06	15.08	12.59	11.18	6.54	15.92	19.9	38.25	33.78	24.39	16.34	19.36	35.06	28.38	54.75	48.14	19.68	56.41	28.5	26.9	25.91	52.71	56.35	49.4	56.62	0	51.59	71.43	70.62	60.72	63.01	68.23	64.39	73.5	69.41	71.11	60.71	67.79
STYXL1_2	STYXL1_2	0	0	0	0	0.66	0	1.2	0	0	0	0	0	0	0	0	0	0	0	0	0	0	0	0	0	0	0	0	0	0.21	0	0	0	0	0	0	0	0	0	0	0	0	0	0	0	0	0	0	0
SEC23IP	SEC23IP	51.84	64.64	65.38	63.55	54.3	39.06	40.47	37.73	24.02	24.54	20.87	21.87	22.74	22.95	17.16	19.48	19.15	72.12	76.07	16.77	15.29	19.93	58.29	67.79	51.13	78.26	43.04	80.65	35.78	32.36	33.37	67.41	57.99	66.97	63.4	0	70.09	64.96	66.74	58.22	63.29	63.67	65.56	61.5	64.67	66.11	68.57	66.35
UQCRC1	UQCRC1	122.03	138.14	140.84	130.38	122.99	111.6	112.19	104.1	155.99	158.39	146.42	196.72	183.06	147.98	179.94	180.84	188.44	174.6	186.48	209.91	196.63	253.66	156.87	181.99	134.87	145.99	138	160.31	410.78	406.02	398.38	158.48	141.18	165.68	145.05	0	160.8	133.61	128.07	134.82	125.11	127.82	124.62	122.97	132.95	129.75	129.79	129.8
POLG	POLG	26.29	30.58	35.73	24.57	23.06	14.56	17.82	13.25	8.71	5.93	6.06	8.06	7.29	8.8	6.02	6.82	5.48	27.23	32.19	5.62	4.24	3.73	23.88	33.14	19.07	24.81	21.47	34.87	9.45	9.35	8.57	28.42	25.41	25.75	26.22	0	31.16	22.56	26.95	25.27	26.87	24.77	26.37	27.49	26.15	25.02	23.73	26.61
TFR2	TFR2	19.36	29.39	24.01	21.1	18.34	9.43	9.37	8.53	4.09	4.67	5.14	5.05	6.01	4.81	2.74	4.66	3.25	14.33	24.2	2.99	4.32	3.12	21.56	18.05	31.53	36.79	14.21	43.72	20.52	20.2	20.33	28.63	42.24	41.56	46.4	62.81	46.28	75.94	75.16	58.26	73.57	78.95	71.19	56.44	52.42	66.12	39.29	42.74
RICTOR	RICTOR	7.78	11.54	12.18	12.45	6.74	1.68	2.57	2.76	0.81	1	1.63	0.93	1.38	1.04	1.56	2.18	1.68	3.76	4.18	3.67	2.39	5.09	8.33	6.71	19.86	14.44	10.06	11.77	6.47	5.21	5.19	14.51	22.48	21.1	23.86	0	15.58	40.92	42.09	30.88	43.95	44.16	40.97	39.5	42.82	46.27	23.07	24.7
TPGS1_2	TPGS1_2	0	0	0	0	0	0	0	0	0	0	0	0	0	0	0	0	0	0	0.49	0	0	0	0	0	0	0.41	0	0	0	0	0	0	0	0	0	0	0	0	0	0	0	0	0	0.67	0	0	0	0
IDO2	IDO2	0	0.09	0	0	0	0.64	0.19	0.56	16.91	14.68	9.71	19.09	31.51	19.72	29.82	30.01	25.61	0	0	65.35	48.41	48.96	0.64	0.43	0	0	0	0	12.79	6.88	9.26	1.11	0	0	0.1	0	0	0	0	0	0	0	0.12	0	0	0.18	0	0
CR388166.2_99	CR388166.2_99	0	2.16	0	0	0.43	0	0	0	0	0	0	0.21	0	0	0	0	0	0	0	0	0	0	0	0	0	0	0	0	0	0.28	0	0	0	0	0	0	0	0	0	0	0	0	0	1.62	0	0	0.93	0
rgmd	rgmd	25.78	15.89	18.77	22.2	74.6	164.63	130.55	146.85	104.09	82.73	89.45	113.07	114.5	135.47	126.52	134.22	105.82	21.61	14.64	99.2	95.27	130.52	40.74	8.39	53.01	58.9	34.84	31.26	37.16	40.51	39.77	16.11	24.21	22.8	37.45	0	26.23	73.12	52.67	36.15	54.73	63.04	39.23	40.6	61.14	50.18	22.54	33.87
SNAPC1	SNAPC1	10.3	18.53	13.63	15	8.01	3.61	4.66	2.45	1.86	2.27	2.13	2.76	2.69	2.01	2.67	4.87	3.21	59.53	65.86	6.52	3.72	6.28	49.05	47.46	63.35	63.72	28.1	76.69	11.57	8.57	8.44	61.05	80.68	68.79	73.69	0	70.73	95.77	85.55	95.15	76.88	71.49	69.2	48.93	62.78	71.4	20.7	25.82
GNA11	GNA11	136.65	153.09	158.65	96.12	112.81	47.73	59.03	57.44	33.72	44.99	36.63	35.46	39.15	34.37	33.88	47.09	33.53	115.28	129.79	42.11	26.8	48.65	52.53	64.74	47.78	106	27.5	137.21	53.11	43.39	44.85	52.46	86.04	91.39	76.14	0	121.67	142.21	145.43	118.46	158.39	157.03	152.12	141.73	127.96	129.79	152.15	177.7
FSIP1	FSIP1	4.44	3.34	4.14	3.93	4.15	2.32	0.29	0	0	1.05	0	0.82	0.65	0	0.48	1.18	0	4.88	5.45	0.6	0	0	7.58	4.02	7.83	3.19	0	5.24	0.41	0.36	0	4.08	3.98	7.05	4.2	0	3.45	10.69	4.65	5.67	8.18	3.97	8.11	7.92	4.2	7.04	6.57	5.88
UPF3A	UPF3A	0	0	0.59	2.23	0	0.31	0	0	0	0	0	0.23	0	0	0	0	0	0	0	0	0	0.43	0	0	0	0	0	0	0.47	0	0	1.01	0	0	0	0	0	0	0	0	0	0	0.64	0	2.07	0	0	0
IGSF11	IGSF11	0	0	0	0	0	0	0	0	0.39	0	0	0	0.43	0.09	0.21	0.1	0.27	0	0	0.4	0.21	0.11	0	0	0	0	0	0.19	1.59	1.9	3.19	0	0	0	0	0	0	0	0.16	0	0	0	0	0	0	0	0	0
LAGE3	LAGE3	33.38	67.77	45.76	72.08	42.71	30.46	16.8	26.41	12.7	13.85	12.72	7.17	5.86	8.85	7.21	19.32	2.99	81.76	73.69	13.83	7.56	17.77	122.57	80.71	94.3	96.26	128.33	74.77	27.93	26.57	31.23	94.11	76.48	67.82	67.09	0	99.64	68.6	53.46	49.09	56.39	51.48	42.78	48.92	68.41	61.25	70.29	43.23
CHST6	CHST6	17.79	40.35	31.71	42.64	10.16	3.85	4.88	3.57	7.43	9.08	8.91	10.65	11.01	10.07	8.36	11.96	10.12	17.09	9.51	10.84	13.23	12.03	28.57	15.1	59.27	46.01	30.13	36.56	4.7	4.43	2.84	51.05	52.05	52.44	68.54	136.09	46.43	110.58	99.7	81.48	104.03	104.93	104.33	98.04	92.23	111.07	53.79	53.88
UNC13B	UNC13B	13.32	15.94	14.38	11.95	11.7	5.12	5.33	4.99	1.47	2.3	1.86	1.35	1.45	1.49	0.96	0.89	0.82	5.01	4.67	0.55	0.67	0.34	5.01	4.06	9.44	7.61	4.17	8.54	0.74	0.68	0.62	6.44	9.76	9.8	9.28	0	9.73	19.74	18.89	15.65	21.44	17.06	19.78	15.91	17.12	17.47	17.86	16.64
TTLL4	TTLL4	88.37	108.5	108.85	87.4	78.65	51.8	56.7	54.95	27.95	23.83	23.09	25.08	23.21	23.45	16.2	20.95	19.33	112.49	115.68	17.6	10.3	16	71.32	97.61	67.44	89.83	51.4	108.37	27.99	24.08	23.89	75.33	79.74	85.91	81.42	41.31	96.19	104.58	108.04	90.3	106.08	93.56	97.89	100.24	100.78	99.76	103.79	115.89
ZNF687	ZNF687	3.22	6.83	6.5	7.42	2.88	1.05	1.26	1.17	2.86	8.57	4.08	4.9	5.13	3.19	6.1	6.99	5.31	10.12	15.56	6.78	5.96	6.94	13.94	17.68	25.95	22.78	11	22.32	5.6	4.04	4.56	20.62	20.45	22.97	26.34	0	23.76	29.46	28.86	28.86	25.48	26.23	21.6	15.79	21.19	21.53	9.89	9.11
SDC2	SDC2	72.92	104.81	98.6	94.85	79.14	36.65	39.18	37.53	27.88	35.99	36.88	37.95	44.46	37.08	54.24	55.09	46.22	114.44	87.29	79.6	59.72	83.15	102.19	58.64	121	108.61	83.76	94.95	127.05	127.81	122.21	81.44	112.32	105.74	105.22	0	90.74	110.37	102.6	142.5	103.49	78.39	117.5	107.67	99.8	120.36	113.25	108.28
RTL1_169	RTL1_169	0.38	0	0	2.89	0.92	0.59	0	0	0	0	0	0	0	0	0	0	0	0	0	0	0	0	0	0	2.66	0	0	0	0.23	0	0	0	0	0	0	0	0	0	1.19	0	0	3.8	0	0	0	0	0	0
METTL21A	METTL21A	49.57	60.06	64.63	61.95	42.21	22.9	29.84	21.24	10.12	15.27	15.58	13.79	13.59	12.32	20.39	11.31	17.93	83.82	103.34	15.72	17.74	12.53	125.14	103.7	93.67	95.38	146.57	83.76	18.08	16.09	16.98	98.55	102.4	113.3	85.54	0	90.41	66.97	57.31	81.62	73	73.06	73.33	71.75	79.56	65.37	68.12	61.04
SLC47A1_B3	SLC47A1_B3	2.11	1.58	0.39	1.48	1.88	0	0	0	0	0.6	0	0.15	0.37	0.68	0	0	3.44	0	0	0.34	1.05	3.65	1.15	0	4.45	3.1	1.29	0	0.31	0.61	0	5.96	3.01	0.61	0.34	0	1.07	3.03	2.03	2.41	2.69	2.57	3.76	0	4.76	4.29	1.35	0.74
PEG10_292	PEG10_292	0	0	0	0	0	0	0	0	0	0.11	2.73	0.96	1.14	0.35	1.72	0	0	0	0	0	0	0	0	0	0	0	0	0	0	1.58	0	0	0	0	0	0	0	0	0	0	0	0	0	0	0	0	0	0
CR318592.1_178	CR318592.1_178	0.47	0	0	0	0	0	0	0	0	0	0	0	0	0	0	0	0	0	0	0	0	0	0	0	0	0	0	0	0	0.73	0	0	0	0	0	0	0	0	0	0	0	0	0	0	0	0	0	0
PRICKLE4_1	PRICKLE4_1	0	0	0	0	0	0	0	0	0	0	0	0.54	0.65	0	0	0	0	0	0	0	0	0	0	0	0	0	0	0	0.54	0	0	0	0	0	0	0	0	0	0	0	0	0	0	0	0	0	0	0
PDP1	PDP1	15.57	33.95	34.71	29.79	11.9	7.53	6.26	11.04	43.34	46.77	27.17	25.63	56.63	40.02	46.98	46.86	54.92	21.58	18.06	50.62	31.16	42.89	20.21	21.13	41.04	39.84	12.36	40.57	22.35	18.45	14.9	32.73	38.18	32.76	53.17	0	48.75	76.79	76.09	68.1	83.67	77.04	69.65	73.16	70.98	81.12	47.25	61.31
GPHB5	GPHB5	0.41	0	0.61	0	0.97	3.77	3.61	4.42	29.69	32.03	14.56	40.41	27.98	43.97	49.97	12.43	16.02	0	0	5.29	18.62	19.57	0	0	0	0	0	0	2.64	2.22	3.24	0	0	0	0	0	0	0	0	0	0	0	0	0	1.06	0	0.53	0
AHCYL2	AHCYL2	129.1	148.05	142.85	86.96	108.95	53.92	60.44	62.01	17.27	24	16.99	18.28	14.79	16.11	8.83	16.7	15.12	149.02	157.91	14.25	7.26	14.72	54.25	104.33	61.95	94.27	20.81	144.86	28.26	25.41	23.76	59.37	80.37	96.84	93.14	84.19	124.7	139.28	137.91	111.23	152.24	155.57	135.93	130.49	116.71	143.24	138.41	171.27
si.dkeyp.72h1.1	si:dkeyp-72h1.1	0	0.58	0	1.82	0.58	0.75	0.61	0.76	0	0	0	0	0	0.84	1.03	0	0	0	0	0	0	1.6	0	0	0	0	0	1.86	47.16	27.77	42.46	3.74	0	0	0	0	0	0	0.75	0	0	0	0.78	0	1.27	3.39	1.25	0
XYLT2_1	XYLT2_1	0.14	0.28	0.05	0	0.16	0.05	0.04	0	1.16	1.55	0.82	0.74	1.18	1.57	1.7	1.77	1.41	0	0	1.98	1.84	2.99	0	0.19	0	0	0	0	3.22	3.11	3.85	0	0.05	0.31	0	0	0.13	0.32	0.05	0.3	0.04	0.24	0.05	0.15	0.34	0.08	0	0
ror2	ror2	17.13	12.62	13.41	15.37	19.88	51.27	45.12	63.5	66.33	88.18	60.61	72.21	72.33	77.64	62.47	71.08	61.93	6.29	5.5	49.74	47.46	43.48	8.55	6.6	16.5	8.35	7.43	9.07	11.66	9.13	10.26	10.56	12.24	13.75	15.01	51.63	13.03	16.76	20.79	18.17	18.59	20.48	20.24	20.02	20	20.56	16.69	18.09
HABP4	HABP4	329.56	337.82	352.26	311.87	254.22	190.35	237.52	207.2	202.25	165.05	160.75	238.32	210.39	178.93	213.93	231.92	232.78	503.63	474.45	277.88	222.41	324.99	406.2	395.38	347.85	361.52	297.84	397.01	418.67	396.89	440.92	438.63	356.52	336.96	386.54	273.83	355.09	327.39	322.67	287.05	352.44	323.63	311.59	332.29	295.15	333.65	294.52	332.06
PRSS12_1	PRSS12_1	1.75	3.41	1.4	5.64	1.88	0.24	1.37	0.94	0.61	4.99	0.35	1.2	0.44	0.81	0.97	0.96	2.48	1.18	2.2	2.06	0	0.83	3.39	2.71	1.57	3.98	3.81	0.59	1.19	1.23	0.83	1.56	2.9	1.84	2.64	0	3.18	6.48	7.27	0.48	2.14	4.59	2.48	4.18	4.85	6.24	3.64	2.65
UBXN4_1	UBXN4_1	88.89	92.7	100.15	91.75	75.67	52.75	51.01	55.77	34.46	37.65	33.48	36.46	28.93	36.56	24.72	42.79	30.69	52.32	57.11	45.4	41.86	38.08	75.98	79.32	99.44	83.11	71.88	82.85	27.58	66.91	43.82	95.65	93.82	97.53	97.55	181.55	87.19	96.75	94.9	85.1	99.64	98.66	101.35	104.74	88.36	96.07	91.02	90.71
ASNSD1	ASNSD1	58.01	83.86	82.74	104.8	38.92	19.99	22.96	18.6	6.45	6.9	7.63	6.14	8.96	8.51	14.16	11.45	16.19	96.11	89.21	18.22	20.69	16.73	126.9	122.35	154.99	113.12	174.23	91.97	20.03	19.4	19.07	126.12	120.24	118.01	106.19	0	97.02	101.63	115.55	109.49	111.27	97.88	108.21	110.98	125.13	108.97	94.09	85.03
FUT4	FUT4	0.94	2.22	2.51	3.33	0.64	1.18	0.76	0.56	2.22	1.74	0.85	1.75	2.58	2.42	1.72	1.71	3.23	0.42	2.14	1.21	0.93	2.4	0.98	2.19	5.03	4.59	1.47	3.55	1.55	2.15	3.01	5.47	3.78	2.5	5.43	0	3.29	14.2	16.05	11.41	10.68	7.43	8.06	8.69	11.77	9.12	4.91	3.42
R3HCC1_2	R3HCC1_2	26.4	29.88	29.92	18.2	21.17	13.75	17.63	17.26	9.24	10.44	10.72	10.26	9.8	9.31	8.32	14.67	11.25	22.18	29.26	15.51	9.66	26.45	13.29	16.26	20.38	21.24	4.75	27.87	30.8	27.32	23.07	20.5	20.89	18.61	17.59	0	24.14	25.89	27.21	20.8	27.58	21.81	25.39	24.77	22.7	21.72	19.39	25.22
NIN_1	NIN_1	64.51	102.86	91.66	92.11	59.77	16.52	22.58	16.37	4.23	8.89	6.24	4.51	5.92	5.51	6.88	7.77	6	78.81	81.62	7.57	5.46	11.24	98.9	74.77	93.35	99.39	89.14	88.06	10.61	8.26	6.86	96.48	107.55	110.77	98.59	133.85	98.21	101.73	107.87	105.68	104.5	117.27	120.57	118.45	117.75	115.56	116.45	106.43
PPP1R10_1	PPP1R10_1	41.8	103.52	102.32	86.07	36.75	13.61	12.49	14.44	12.26	18.66	16.41	19.59	19.95	16.08	17.91	23.63	19.62	18.38	17.22	19.64	14.14	23.65	22.66	19.16	16.85	30.2	7.67	36.83	14.63	10.46	11.46	19.81	25.92	29.07	42.46	68.72	40.91	58.2	58.64	47.87	55.29	51.68	48.89	39.09	38.72	50.03	146.93	156.29
IRF3_3	IRF3_3	0	0	0	0	0.71	1.37	0	0.94	0	0	0	0.35	0	0	0	0	0	0	0	0.77	0	0.66	0	0	0	0	0	0	3.52	2.3	3.16	0	0	0	0	0	0	0	0	0	0	0	0	1.8	0	0	0	1.7
znf484_12	znf484_12	5.71	7.27	8.02	5.94	4.86	4.33	3.05	2.76	1.72	1.89	0.58	1.31	1.25	1.79	1.38	1.33	1.1	1.82	3.76	1.24	1.28	0.92	2.78	2.78	9.05	5.24	3.26	4.06	0.58	0.2	0.68	6.41	4.78	7.44	9.28	0	4.69	13.43	14.16	7.62	12.83	12.28	13.93	15.37	11.15	17.8	7.24	7.43
RP9	RP9	9.85	15.82	14.98	19.32	8.76	8.13	10.23	7.4	11.61	16.84	22.02	25.83	28	29.87	33.45	30.52	24.68	19.64	17.56	39.27	36.17	27.58	31.38	36.01	32.49	21.99	22.38	23.33	15.9	16.63	19.73	30.21	22.32	23.94	39.45	0	24.19	20.95	24.22	24.99	26.95	29.11	27.28	28.04	26.82	32.27	16.25	15.82
AGPS	AGPS	33.43	37.66	44.9	27.8	26.97	17.92	21.67	19.96	10.48	11.32	9.13	11.59	8.83	9.24	6.02	10.28	7.37	7.35	11.72	6.81	3.52	7.69	14.69	8.65	19.04	25.4	13	24.99	16.96	14.19	17.93	21.58	22.65	24.95	28.85	66.99	28.98	34.32	37.17	27.58	40.84	38.72	36.33	37.48	31.64	37.71	40.85	45.59
SLCO4C1_2	SLCO4C1_2	0	0	0	0	0	0	0	0	0	0	0	0	0	0	0	0	0	0	0	0	0	0	0	0	0	0	0	0	0	0	0	0	0	0	0	0	0	0	0	0	0	0	0	0	0	0	0	0
PEG10_287	PEG10_287	0	0	0	0	0	2.17	0	0	0	0	0	0	0	0	0	0	0	0	0	0	0	0	0	0	0	0	0	0	0.24	0.31	0	0	0	0	0	0	0	0	0	0	0	0	0	0	0	0	0	0
cdh1_1	cdh1_1	31.8	46.96	43.17	31.47	23.32	9.99	9.66	11.16	16.12	21.35	19.15	17.08	15.79	14.64	19.31	17.62	14.31	64.29	49.94	18.94	16.15	15.45	24.01	36.22	30.68	42.48	16.64	45.44	22.34	14.38	16.73	29.58	39.82	37.24	33.86	0	49.64	48.77	48.14	43.91	52.22	53.69	44.86	37.98	34.83	38.42	38.79	39.92
UNG	UNG	93.89	117.39	102.75	94.68	84.5	33.81	38.83	44.4	19.42	23.48	24.53	20.71	18.48	20.25	15.23	23.45	21.34	144.14	157.61	15.93	12.1	18.53	109.97	113.86	102.3	127.74	58.14	156.74	15.03	11.24	13.28	119.52	141.23	137.54	116.87	0	167.53	126.83	132.76	142.56	125.81	128.29	121.13	115.45	121.39	129.81	125.22	135.81
DCUN1D5	DCUN1D5	182.79	198.69	185.9	237.65	134.57	109.16	117.37	111.83	105.86	99.34	104.93	105.84	111.76	101.6	145.5	115.62	151.38	81.28	84.12	167.24	173.9	161.97	129.35	102.73	212.62	146.09	177.47	108.65	154.87	156.68	179.68	192.14	175.93	161.48	209.15	180.64	142.78	186.3	178.97	185.8	184.87	191.1	188.46	218.21	225.24	172.99	212.58	188.51
si.dkey.23n7.10	si:dkey-23n7.10	0.65	0	0	0	0	0	0	0	0	1.1	0	0.19	2.26	0	0.68	0.33	0	1.89	1.53	1.68	1.29	1.05	0	0	0	0	0	1.84	1.33	0	3.42	0	0	0.76	5.45	0	2.64	1.87	1.5	1.98	0.74	1.59	0	0.96	2.52	0.75	0	0
PEG10_324	PEG10_324	0	0	0	0	0	0	0	0	0	0	0	0	0	0	0	0	0	0	0	0	0	0	0	0	0	0	0	0	0.26	0	0	0	0	0	0	0	0	0	0	0	0	0	0	0	0	0	0	0
nckap1	nckap1	36.46	38.51	37.75	27.46	25.03	17.17	16.6	21.55	10.89	9.93	9.6	12.04	10.13	9.26	7.3	11.65	8.67	42.64	50.37	8.85	7.5	8.07	22.63	25.97	20.7	36.44	24.25	46.68	20.27	17.08	16.27	28.62	36.49	42.26	32.74	0	43.45	38.41	35.7	37.68	37.65	45.14	33.2	33.3	28.95	38.95	32.8	37.24
CHMP7	CHMP7	47.45	57.01	52.97	44.63	34.49	17.82	20.94	25.83	7.72	1.34	5.59	5.24	4.57	4.3	2.87	2.93	3.31	48.15	48.26	5.92	2.26	2.62	43.59	40.35	48.75	45.7	32.34	63.46	13.45	11.31	11.8	52.98	61.9	60.94	67.83	0	64.82	72.52	66.41	67.41	74.42	79.97	69.79	78.51	63.83	64.36	62.05	71.01
REM2	REM2	26.69	39.49	43.9	27.23	26.52	12.69	12.79	14.07	6.49	6.96	3.48	5.04	5.01	6.02	3.43	5.56	3.23	48.55	49.68	2.78	1.81	2.11	24.93	37.72	25.46	33.79	6.47	47.39	1.95	0.7	2.34	21.28	23.53	27.65	26.35	0	38.61	38.27	47	33.99	41.68	36.36	37.12	39.71	42.72	38.84	42.17	44.07
NT5DC3_1	NT5DC3_1	9.47	16.78	15.14	9.32	8.71	3.78	3.68	5.06	1.53	2.46	2.24	1.77	2.45	2.08	1.19	1.61	1.67	2.91	3.68	1.88	0.75	0.99	5.53	4.52	6.75	7.86	3.3	9.01	4.26	2.93	3.32	5.46	8.12	7.41	9.07	0	11.43	24.28	21.69	19.45	24.41	24.5	25.41	25.7	21.54	25.08	23.02	25.39
FKBP4	FKBP4	236.52	222.31	237.48	189.8	197.25	122.42	137.75	138.48	95.28	99.51	86.91	91.26	79.17	89.83	59.17	81.7	85.29	290.1	314.02	69.13	44.36	68.52	238.51	277.92	185.77	248.04	158.4	300.44	70.03	52.07	56.66	253.32	251.36	296.03	250.24	111.05	289.8	233.4	224.01	228.77	241.93	227.3	235.33	232.42	216.7	238.36	211.89	228.58
CEBPB_2	CEBPB_2	0	2.88	0	2.98	0	0	0	0	0	0.8	0	0.42	0.32	0	0	0.84	0	0.01	0	0	0	0	0	2.53	3.29	0	2.49	0.02	0.89	0	0.53	3.09	3.39	2.63	1.18	0	0.05	0	0.08	10.19	10.1	0.38	7.06	4.19	1.78	3.25	0	0.06
KCNA6_1	KCNA6_1	0	0	0.53	0	0	0	0.9	0	0	0	0	0	0	0	0	0	0	0	0	0	0	0	0	0	0	0	0	0	1.25	0.83	0.94	0	0	0	0	0	0	0	0	0	0	0	0	0	0	0	0	0
UBE2W	UBE2W	60.76	91.17	104.21	106.69	44.73	11.32	14.78	11.37	16.2	7.9	13.11	9.44	17.25	8.29	10.6	20.93	18.25	267.04	172.48	16.73	12.87	26.63	137.49	164.47	167.1	150.88	124.69	162.35	20.96	14.57	12.71	155.21	205.21	172.23	138.13	437.04	172.42	178.82	184.63	166.29	143.12	171.58	170.16	130.5	161.46	166.78	100.72	97.51
FHL1	FHL1	0	0	0	0	0	0.25	0	0	0	0	0	0	0	0	0	0	0	0	1.16	0	0.33	0.52	0	0	0	0	0	0	8.77	16.52	8.7	0	0	0	0	0	0	0	0	0	0	0	0	0	0	0	0	0
SMC6	SMC6	88.51	93.02	95.25	68.31	75.88	46.83	51.31	54.85	30.76	35.33	33.13	32.34	26.77	27.16	20.19	27.04	28.23	51.87	39.24	20.1	15.88	14.49	50.06	37.95	62.29	48.04	55.93	43.25	11.63	9.24	10.22	50.49	62.49	49.32	51.48	43.7	42.68	64.06	65.76	62.66	73.32	60.56	68.76	67.04	66.95	68.92	79.48	89.53
OSGEP	OSGEP	40.53	47.22	52.28	45.19	32.82	21.27	23.64	21.31	17.63	22.67	20.23	23.43	29.47	26.37	19.24	27.75	22.12	8.34	5.35	24.78	18.47	27.63	26.8	19.26	45.5	23.44	25.07	20.27	20.72	22.16	20.95	38.06	33.49	27.8	47.32	0	33.49	56.27	61.51	60.56	62.84	60.72	57.93	55.6	55.68	61.16	50.34	56.22
RPL4	RPL4	343.63	321.67	301.72	369.56	366.8	800.95	680.35	757	1589.69	1706.45	1661.31	1648.84	1720.82	1619.78	2035.27	1807.87	1994.85	383.5	380.03	2212.96	2602.84	2335.8	296.12	411.83	331.51	239.63	519.48	224.89	2587.3	2534.41	2384.93	334.36	257.51	180.54	266.3	419.64	215.24	237.82	254.28	241.35	244.3	201.14	240.93	272.87	301.56	236.92	278.87	250.08
TTC12_1	TTC12_1	8.08	6.03	8.9	5.21	5.94	5.47	6.66	4.98	2.32	2.72	2.2	2.74	2.95	2.9	2.62	3.49	2.83	9.41	9.16	3.56	3.59	3.48	5.76	9.78	6.87	8.02	5.76	8.97	6.39	7.98	7.63	7.06	5.74	8.82	7.13	69.99	9.85	9.56	9.06	6.65	6.62	9.99	7.67	9.85	7.69	9.02	8.04	10.53
PRSS33_3	PRSS33_3	0.77	1.7	1.13	1.85	0.91	0.33	0.81	0.64	0.84	2.83	1.93	1.21	0.76	1.58	4.45	1.99	2.29	7.06	8.85	1.71	3.97	1.48	5.83	4.97	4.66	5.26	3.14	9.09	3.85	3.22	5.98	3.49	7.52	6.6	8.4	0	7.6	12.68	6.7	8.93	6.53	7.92	4.96	6.09	8.36	12.17	3.35	3.65
PRPF3	PRPF3	137.88	143.57	143.81	133.79	116.57	65.97	76.57	75.76	46.16	72.75	51.74	44.28	44.88	52.99	37.19	56.12	46.54	23.01	29.05	44.89	37.4	41.08	56.44	49.7	116.81	96.9	57.71	74.81	31.79	27.72	30.73	100.38	103.71	105.87	133.62	330.54	96.9	146.35	150.6	135.72	153.72	146.87	151.54	144.89	136	153.96	156.26	147.19
IRX3	IRX3	16.46	5.12	6.44	6.48	29.76	22.09	20.47	23.46	27.14	24.3	17.58	28.49	37.53	36.69	37.12	32.64	21.69	0	0	16.26	21.87	28.43	0	0	0	0	0	0	9.31	7.57	9.39	0.2	0.23	0	0	0	0	0.94	0.63	0	0	0	0.26	1.2	0.63	0	4.71	1.82
ELFN1	ELFN1	0.58	0.78	0.84	1.07	1.12	0.2	0.56	0	0.29	0.6	0.5	0.49	0.64	0.45	0.69	0.27	0.2	0.21	0.09	2.23	2	2.04	0.16	0.07	1.84	0.65	1.81	1.18	3.34	3.03	2.26	2.77	2.22	0.53	2.09	0	1.06	5.11	1.05	1.49	1.15	1.73	3.48	1.44	1.16	1.5	1.21	0.32
RABEP2_1	RABEP2_1	22.09	28.99	26.45	26.37	23.8	14.39	14.41	12.82	6.98	8.98	6.13	6.66	5.94	5.81	6.45	6.33	4.85	1.04	3.45	7.61	7.05	6.78	8.31	10.22	11.38	13.25	8.16	11.8	29.75	26.83	27.38	10.45	16.54	9.25	15.67	0	12.15	26.17	21.69	24.72	29.18	25.72	25.66	27.18	30.25	27.07	32.58	29.62
CYSTM1	CYSTM1	139.97	221.5	196.86	208.97	145.52	69.29	95.47	81.22	56.41	75.79	90.98	54.8	85.23	101.06	111.34	82.39	83.39	614.87	569.86	123.98	155.71	113.31	666.31	705.32	525.57	487.14	698.68	494.97	105.52	116.54	98.28	597.03	491.73	525.65	388.31	766.29	461.46	265.39	278.7	396.86	212.4	274.43	226.39	249.1	304.4	255.77	205.62	231.2
prkar2a	prkar2a	104.43	105.63	127.76	107.97	95	54.9	59.83	65.24	37.78	34.29	33.72	36.72	28.89	33.11	21.44	30.42	28.09	112.03	129.8	27.65	16.84	28.34	68.22	88.49	58.47	98.29	44.58	128.58	69.27	55.23	68.02	76.41	87.33	109.15	92.47	133.68	125.14	116.14	110.19	107.21	115.1	119.38	114.71	105.72	97.31	127.09	116.51	112.72
KMT2C_2	KMT2C_2	0	0	0.94	0	0	0	0	0	0	0	0	0	0	0	0	0	0	3.86	0	2.46	0	0	0	0	0	0	0	0	0.38	0	0	0	4.66	0	0	0	0.87	1.84	4.89	1.96	2.17	0	2.07	1.92	1.67	1.48	0.82	3.63
ZNF22_32	ZNF22_32	5.22	19.59	18.52	41.73	6.21	1.66	3.08	3.92	2.39	11.46	1.36	6.18	4.21	3.95	6.94	7.76	11.22	0	3.6	13.39	6.11	20.1	14.09	6.52	38.87	24.52	24.09	15.4	14.78	15.92	13.47	25.4	25.69	32.72	31.39	0	16.78	47.72	33.42	37.49	35.52	32.68	46.35	36.66	46.79	43.93	37.52	47.83
SEBOX	SEBOX	55.98	33.42	30.03	44.37	75.34	23.55	41.01	15.55	0.66	0.9	0	0.33	0	0.1	0.7	0	0	0	0	0.6	0.23	0.24	0	0	0	0	0	0	0.13	0	0.3	0	0	0	0.44	0	0.15	0.11	0.18	0	0.52	0.28	0.9	2.02	0.88	0.27	44.06	38.92
EPB41L1_1	EPB41L1_1	0.57	3.43	2.55	2.12	1.22	1.36	0.53	1.11	0.76	1.31	0.59	0.17	0.37	1.07	1.6	1.07	0.78	0.42	1.45	2.16	1.21	2.32	0.77	0.44	0.54	0.76	0.16	0.61	11.85	9.43	9.2	0.48	0.09	0.15	0.68	0	0.97	2.74	2.08	0.7	1.08	1.99	1.39	1.89	1.68	1.84	0.46	3.21
SYTL5	SYTL5	1.76	0.56	0.63	0.29	0.32	0.35	0.19	0	1.18	3.69	1.19	3.63	3.12	1.08	4.59	7	4.85	0.21	0	11.22	14.6	15.78	1.63	0.44	1.75	0.15	0	0.78	11.3	9.09	11.8	0.28	0.59	0.36	2.02	0	0.67	0.37	0.53	0.46	1.26	1.2	1.26	0.45	0.2	0.45	0.88	2.03
PIGL	PIGL	30.73	39.97	39.6	44.9	27	25.7	26.05	18.35	7.01	7.5	8.91	4.35	5.89	3.78	3.32	5.29	7.36	73.04	73.19	5.49	4.43	4.46	102.11	46.19	79.31	90.15	98.48	52.26	5.83	7.33	6.85	88.15	60.77	64.6	58.19	0	61.7	50.72	48.18	51.97	49.14	41.03	49.52	49.84	51.65	56.54	43.03	41.12
MOB1B	MOB1B	252.74	297.7	290.84	244.96	235.27	127.06	145.64	139.37	69.56	100.64	92.45	92.31	88.92	89.01	46.27	67.18	74.08	86.78	111.21	59.26	38.99	55.42	130.66	109.59	183.77	189.21	83.43	208.25	35.35	24.35	28.49	164.14	194.34	223.86	238.69	0	220.06	285.4	276.18	296.64	304.39	324.99	286.66	278.18	274.71	292.26	296.81	299.61
DIAPH1_2	DIAPH1_2	10.4	14.54	11.8	13.23	11.75	6.31	8.1	7.8	5.27	6.31	4.9	4.18	4.42	4.64	3.08	4.85	3.64	14.35	18.34	2.9	1.69	2.72	12.42	12.28	14	16.23	7.79	16.8	1.55	2.13	2.09	13.65	12.36	14.36	15.17	44.96	15.74	15.46	14.32	17.67	15.16	15.23	14.94	10.79	11.63	16.81	12.24	19.28
HUS1	HUS1	35.36	39.33	48.36	40.44	33.83	21.02	27.45	19.96	12.63	8.37	7.49	8.27	8.99	10.97	7.79	7.95	8.29	25	15.43	7.4	8.37	7.62	19.11	22.17	34.07	23.59	25.68	22.03	13.18	11.1	9.96	23.64	31.79	20.55	30.53	0	28.64	35.14	28.3	34.38	36.72	31.66	39.17	43.75	44.89	36.76	36.97	37.69
DNAJC30	DNAJC30	75.56	99.11	97.61	111.6	59.07	25.12	30.33	24.87	26.82	26	27.04	27.72	30.58	24.7	31.43	31.23	25.57	51.75	61.91	30.92	28.81	33.75	90.68	77.64	135.5	125.73	79.6	115.82	26.6	18.87	18.53	131.85	123.87	118.32	134.75	125.52	122.44	158.52	158.29	168.77	152.07	167.55	156.68	155.62	163.96	166.25	140.82	122.58
HID1	HID1	47.08	58.46	55.11	46.35	51.03	31.09	33.09	32.7	22.26	20.98	13.35	17.02	14.84	17.49	12.14	14.59	12.68	63.44	60.44	12.08	7.65	9.1	40.66	51.33	39.74	65.22	24.88	66.4	19.64	16.37	15.05	37.43	45.94	53.8	57.4	0	64.57	56.72	61.7	49.47	50.94	60.6	53.32	55.14	60.1	49.59	54.07	62.64
IRG1_3	IRG1_3	0	0	0	0	0	0	0	0	0	0	0	0	0	0	0	0	0	0	0	0	0	0.32	0	0	0	0	0	0	0.35	0.46	0	0	0	0	0	0	0	0	0	0	0	0	0	0	0	0	0	0
TFEC	TFEC	6.31	5.94	9.47	10.26	4.85	1.24	1.48	1	0.16	0.19	0	0.2	0.48	0.58	0.52	0.09	0	14.07	5.71	2.56	0	1.68	12.51	3.39	3.9	10	9.38	14	2.6	2.98	4.88	17.56	16.14	13.06	13.22	0	11.05	15.64	13.98	5.41	10.86	15.22	13.32	11.87	15.43	11.87	8.16	13.5
ATP7B	ATP7B	0.06	0.02	0.06	0.07	0.16	0	0.02	0	0.58	0.47	0.67	0.33	0.34	0.61	0.61	0.78	0.99	0	0	1.91	1.19	1.81	0.2	0	0	0.07	0.09	0	1.2	0.69	1.03	0	0.03	0.04	0.07	0	0.15	0.02	0	0.06	0.17	0.05	0.18	0	0	0	0.1	0.21
ZSCAN31_23	ZSCAN31_23	0.27	0.32	0	0.5	0	0	0	0	0	0	0	0	0	0	0	0	0	0	0	0.35	0	0	0	0	0	0	0	0	0	0	0	0	0	0	0	0	0	0	0	2.84	0	0	0	0	0	0	0	0
POLD2	POLD2	87.54	86.56	84.63	85.58	77.48	49.54	51.61	52.62	24	17.52	26.37	23.49	22.84	18.38	11.2	19.02	19.83	50.43	60.13	15.49	11.73	28.12	75.83	60.05	96.65	71.19	68.06	66.95	38.3	32.92	37.41	80.74	90.44	74.08	98.17	0	83.27	97.14	94.43	89.41	91.6	86.79	95.8	106.11	102.61	95.42	80.29	85.72
BCL11B_2	BCL11B_2	0	0	0	1.14	0	0	0	0	1.21	0	0	0.72	0	0	0	0	0	0	0	0.79	0	0	0	0	0	0	0	0	20.5	19.69	27.47	1.57	0	0	0	0	0	2.35	0	0	0	0	0	0.92	0	0	0	0
CD300C_2	CD300C_2	0	0	0.8	1.01	0	0	0	0	0	1.23	3.61	0.32	0	0.93	6.89	3.29	7.96	0	0	2.24	4.25	6.24	0	0	0	0	0	0	5.46	5.35	6.59	0	0	0	0	0	0	0	0	0	0	0	0	1.62	0	0	0	0
BX284673.1_4	BX284673.1_4	0.68	3.3	0	0	0	0.53	1.76	0	0	0	0	0	0	1.2	0	1.41	1.81	0	0	0	0	0	0	0	0	0	0	0	0	0	0	0	0	0	0	0	0	0	0	0	0	0	0	0	0	0	0	0
CABZ01071903.1_2	CABZ01071903.1_2	0	0	0	0	0	0	0	0	0	0	0	0.54	0	0	0	0	0	0	0	0	3.59	1	0	0	0	0	0	0	1.07	0.35	1.2	0	0	0	0	0	0	0	0	0	0	0	0	0	0	0	0	0
ETFA	ETFA	84.81	96.92	90.36	97.65	71.68	49.95	55.68	47.77	30.47	32.9	32.94	31.56	28.19	27.28	29.49	30.01	37.41	69	60.94	38.58	35.42	46.63	53.95	52.81	64.92	39.51	58.21	39.81	139.38	150.19	156.01	58.93	62.66	41.72	71.96	0	46.8	74.18	76.17	58.36	77.58	75.65	81.46	77.37	96.85	81.72	94.21	96.51
POLRMT	POLRMT	68.23	74.63	75.5	68.01	69.44	43.47	41.97	45.52	26.23	22.27	25.54	25.66	25.09	24.32	19.07	22.59	18.11	3.72	5.12	17.47	11.26	11.04	15.21	13.4	35.33	22.98	14.35	19.49	13.93	12.11	11.05	26.02	25.67	23.79	39.99	37.91	25.33	68.97	63.54	46.45	68.28	64.58	75.34	74.8	68.13	66.64	76.15	79.22
CYR61_1	CYR61_1	7.6	32.32	33.98	46.19	7.62	5.77	5.37	4.6	6.69	4.14	6.65	6.46	6.81	9.21	9.22	5.81	8.59	250.8	177.24	5.33	5.55	6.1	227.08	164.31	148.16	240.77	177.89	179.24	16.1	15.37	16.35	226.76	184.15	157.28	146.32	0	178.95	230.34	212.39	187.11	163.4	172.99	163.27	103.38	153.42	168.86	41.72	48.63
CR388166.2_291	CR388166.2_291	0	0.87	0	0	0.87	0	0	0	0	0	0	0	0	0.63	0	2.22	0	0	0	0	0	0	0	0	0	0	0	0	0	0	0	5.68	0	0	1.89	0	0	0	4.49	0	0	5.45	0	0	0	1.69	2.84	0
NENF	NENF	33.8	36.71	48.39	37.15	29.57	12.63	18.52	9.73	5.44	4.74	12.39	8.67	8.19	9.58	4.65	10.74	2.92	42.53	51.09	6.52	4.46	2.68	54.81	30.68	59.59	47.78	36.89	40.01	7.81	6.71	7.34	49.18	54.7	42.99	52.58	0	46.83	58.62	69.59	54.54	54.16	52.47	59.48	51.33	56.97	56.51	47	44.05
ANP32E_2	ANP32E_2	3972.62	2309.54	2661.33	1886.3	3689.16	3413.34	3959.86	4117.96	2865.96	2642.89	3029.98	2908.94	2910.17	3052.56	1894.39	2723.67	2735.01	895.59	1072.96	2232.34	1424.09	2103.63	898.69	928.21	704.56	797.95	484.01	975.98	775.89	644.04	667.3	780.45	802.76	918.82	935.31	731.82	946.58	719.39	647.8	688.82	887.51	826.25	775.62	912.58	680.6	830.12	1519.58	1760.01
BCL7A_2	BCL7A_2	0	0	2.36	0	0	0	0	1.77	0	0.74	0	1.86	0.94	0.47	0.01	0	0	0	0	1.25	1.28	0	0.23	0	0	0	0	0	0	0.73	0	0.2	0	0	0	0	0	0.77	0	0	0	0	0.06	0	0	0	0	0
PEG10_310	PEG10_310	0.42	0.5	0	0.79	0	0	0	0.65	0	1.43	0	0.99	0.59	0	0	0	1.1	0	0	1.09	0	0.46	0	0	1.45	0.84	0	0	1.48	0	0	0	0	0	1.09	0	0	0.41	0	0	0	1.04	0	0.63	2.19	0	0	0
CASC4	CASC4	6.05	13.16	8.57	12.89	4.75	3.33	2.31	2.22	1.2	1.81	2.56	2.02	1.62	1.29	2.17	1.98	1.17	14.06	14.41	1.51	2.16	3.98	18.95	16.35	16.89	19.53	3.84	16.93	6.88	6.43	9.5	22.28	21.87	26.47	25.79	0	32.96	24.47	22.24	30.7	33.93	34.17	29.1	36.02	25.88	24.18	17.5	17.07
CUL4B	CUL4B	32.01	50.52	54.5	48.89	23.4	10.2	11.91	12.82	9.11	13.4	10.4	11.65	14.59	11.01	11.25	16.12	12.98	117.77	98.26	17.3	14.72	22.34	53.47	76.44	63.79	95.46	37.47	116	25.05	18.79	17.58	75.88	93.85	106.34	90.16	222.78	116.19	125.07	123.92	124.69	135.57	135.86	132.43	131.58	115.94	130.67	59.29	74.83
CENPJ	CENPJ	29.51	45.92	44.9	47.72	14.1	9.5	10.49	6.69	3.37	2.65	3.54	2.96	5.83	6.66	2.69	5.91	2.68	13.72	8.95	2.47	2.98	4.4	35.23	15.9	44.54	31.85	38.46	23.85	8.91	5.96	5.31	29.96	44.85	33.22	45.38	72.03	29.98	50.03	47.59	48.75	52.34	51.88	55.86	45.59	54.54	50.35	35.75	38.21
PITX1	PITX1	1.87	2.91	2.32	5.09	1.69	0.55	0.71	0.42	4.13	6.92	8.21	7.82	11.94	6.2	11.67	9.95	7.47	1.59	1.33	10.4	10.05	10.9	2.14	1.09	5.66	9.94	4.81	5.83	12.38	10.73	12.66	7.05	7.04	3.65	4.76	0	5.93	7.07	8.97	9.51	4.19	7.94	4.93	6.71	6.57	3.31	3.47	5.97
AKIRIN1	AKIRIN1	215.72	280.45	290.03	205.81	208.04	115.76	136.16	136.56	97.37	105.89	145.37	144.98	125.85	108.3	83.03	111.61	124.08	458.13	511.66	115.64	65.53	132.31	292.25	363.14	254	376.97	187.57	432.94	62.41	61.82	71.24	301.93	372.85	371.38	268.44	0	431.68	343.46	401.2	338.53	340.96	332.5	317.75	302.14	320.56	325.99	309.2	332.97
CELSR3	CELSR3	0	0	1.96	0	0	0	0	0	0	0	0	0	0	0	0	0.67	0	0	0	0	1.3	0	0	0	0	0	0	0	1.96	0.51	1.76	0	0	0	0	0	0	0	1.02	0	0	1.65	0	2.01	0	0	0.86	0
DNM2_1	DNM2_1	67.36	71.95	80.28	72.48	57.99	40.89	41.63	42.47	23.77	23.71	18.26	20.5	22.45	21.61	12.12	16.5	14.3	22.48	21.88	12.37	7.93	9.41	24.06	23.72	41.53	39.48	24.48	32.49	19.27	14.86	16.2	36.84	41.18	36.76	47.93	111.11	40.06	70.75	77.51	54.43	70.56	72.96	70.86	70.37	70.24	66.84	84.71	82.63
DCTN1	DCTN1	43.56	45.13	46.48	30.27	34.47	19.61	20.45	23.72	9.4	14.24	8.75	11.26	10.53	12.4	6.95	10.94	8.75	7.51	10.09	6.26	4.41	10	8.69	11.54	18.65	18.16	5.53	19.53	28.5	24.97	27.92	15.73	18.23	21.8	22.36	72.49	24.96	37.86	35.97	32.59	46.9	37.08	42.29	41.34	34.89	38.94	41.31	51.83
TNKS2	TNKS2	8	13.71	15.93	14.95	8.47	2.95	4.32	2.98	1.08	0.43	0.45	0.77	0.61	0.48	0.36	0.47	0.34	45.73	49.25	0.27	0.1	0.18	28.8	45.3	35.91	43.71	24.46	54.92	2	1.75	1.66	36.62	37.57	49.7	38.78	0	47.44	50.89	48.55	51.03	51.41	46.36	46.35	33.54	45.05	46.38	15.85	21.53
TMEM241	TMEM241	6.67	10.08	9.6	11.73	4.41	0.92	3.27	1.24	1.16	1.35	0.8	0.28	0.17	0.72	0.24	0.61	0.63	2.67	1.11	0	0.48	0	6.92	6.61	16.19	6.49	8.65	4.89	6.31	6.52	3.44	3.84	5.07	8.09	10.47	0	6.1	16.11	15.27	14.9	14.35	15.37	17.31	14.09	13.79	15.88	16.87	16.71
CR318592.1_85	CR318592.1_85	0	0	0	0	0	0	0	0	0	0	0	0.14	0.66	0	0	0	0	0	0	0	0.47	0	0	0	0	0	0	0	0	0.18	0	0	0	0	0	0	0	0	0	0	0	0	0	0	0	0	0	0
CR318592.1_150	CR318592.1_150	0	0.85	0.53	0	0	0	0	0	0	0.41	0	0.84	0.5	0	0	0.36	0	0	0	0	2.84	0	0	0	0	0	0	0	0.42	0	0	0	0	0	0	0	0	0.34	0.55	0	0.41	0	0	0.53	0	0	0.46	0
C2CD4D_1	C2CD4D_1	7.9	17.24	13.69	23.7	2.25	0.78	1.53	0.21	0.56	0.33	0	0.38	0.81	0.43	0.74	0.29	0.57	7.99	5.72	1.43	0.59	0.53	20.1	13.35	36.57	20.41	27.14	22.81	1.22	1.02	0.95	24.42	39.07	31.1	53.91	0	18.27	77.02	68.15	75.03	73.85	91.99	65.26	57.57	63.42	75.86	21.64	24.25
LHX2_3	LHX2_3	0	0	0	0	1.62	0	0	0	1.35	0	1.51	2.01	6.62	0	1.45	4.13	0	0	0	4.39	5.3	2.29	0	0	0	0	0	0	3.22	3.66	0	0	0	0	0	0	0	0	0	0	0	0	0	0	0	0	0.88	0
C1QBP	C1QBP	73.31	79.72	83.19	111.66	70.85	130.27	109.78	117.1	185.69	196.1	167.13	209.2	226.65	211.7	184.33	192.44	204.93	25.83	22.93	187.51	160.31	207.79	20.04	21.75	37.3	23.38	33.77	17.37	277.27	252.7	288.67	23.1	43.97	21.16	46.06	0	34.32	87.46	86.16	51.62	102.91	88.07	94.47	120.54	107.7	113.53	107.04	109.46
PRPF38B_2	PRPF38B_2	0	0	0	0	0	0	0.31	0	0	0	0	0	0	0	0	0	0	0	0	0	0	0	6.41	0	0	0	0	2.88	0	0	0	0	0	0	0	0	0	0	0	0	0	0	0	0	0	0	0	0
AIM1_2	AIM1_2	0	0	0	0	0	0	0	0	0	0	0	0	0	0	0	0	0	0	0	0.37	0	0	0	0	0	0	0	0	0.04	0.17	0.19	0	0	0	0	0	0	0	0	0	0	0	0	0	0	0	0	0
CADPS2	CADPS2	28.77	26.05	28.34	19.22	23.95	15.86	17.58	17.64	11.97	14.57	13.33	11.31	8.99	10.16	5.67	8.86	10.4	11.87	7.59	8.26	6.13	8.35	11.93	10.59	15.21	16.66	11.67	15.48	5.09	4.91	3.85	15.68	17.13	15.78	18.32	0	15.01	27.11	22.47	22.29	26.23	29.16	26.98	26.03	24.55	23.85	24.41	28.24
VWF_7	VWF_7	0.53	1.58	0.19	1.72	0	0	0.32	0	0	0	0	0	0.18	0.67	0	0	0	0	0	0	0.26	0.41	0	0	0	0	0.63	0	0.3	0.1	0.68	0	0.74	0.3	0	0	0.88	0.5	0	0	0.44	0.95	0.21	0.77	0.67	0.91	0.83	1.46
SRMS	SRMS	0	0	0	0	0	0	0	0	0.5	0.66	0	0.42	0.36	0.39	0.13	0.2	0.85	0	0.15	0.59	0.39	0.6	0	0	0	0	0	0	3.81	2.42	3.54	0	0	0	0	0	0	0	0	0	0.15	0	0	0	0	0	0	0
BDH1_1	BDH1_1	57.21	63.19	64.83	81.29	45.61	21.91	26.39	27.44	8.5	8.5	8.13	7.6	4.24	5.71	5.24	5.39	6.26	94.82	92.96	4.56	4.09	4.4	114.55	97.73	92.72	93.8	96.89	92.06	6.63	7.28	7.9	108.12	102.25	96.97	90.42	149.1	82.47	77.07	77.8	83.73	73.84	75.92	81.85	82.5	80.91	84.74	64.93	75.93
PEG10_495	PEG10_495	0	0	0	6.34	0	0	0	0	2.7	0	0	0	2.84	0.58	0	0.69	1.77	0	0	0	0	0	0	0	0	0	0	0	0	0.52	0	0	0	0	0	0	0	0	0	0	0	0	0	0	0	0	3.52	0
TRIM45	TRIM45	1.25	2.72	2.77	5.09	1.4	0.94	0.61	1.15	1.42	2.05	1.52	1.17	1.58	1.71	2.38	1.44	1.8	0.36	0	1.6	0.7	0.86	0.1	0.28	2.71	1.04	1.17	0.63	0.99	0.5	1.28	1.2	2.68	1.25	3.52	79.6	1.11	7.05	7.07	3.71	6.03	8.99	8.27	9.48	10.75	8.55	5.39	5.04
TCP1	TCP1	32.98	69.34	54.18	70.23	29.68	48.64	30.11	61.54	191.2	318.57	230.5	235.95	242.1	227.13	202.97	248.83	235.63	247.82	209.96	254.93	253.27	336.75	160.64	180.25	172.43	136.66	182.27	164.78	429.99	396.39	409.94	176.1	166.31	150.57	192.63	273.97	169.65	189.44	199.5	156.59	187.57	163.9	155.5	135.97	166.49	151.19	76.33	66.58
TMED7	TMED7	166.99	199.53	205.77	159.39	153.91	73.46	77.64	80.12	65.79	94.77	78.48	99.83	110.44	99.63	88.17	128.8	100.85	283.97	249.62	118.28	101.64	136.96	150.52	167.79	107.51	203.47	62.28	208.92	194.33	141.78	170.98	138.45	204.39	205.97	168.37	225.69	234.73	223.75	236.19	212.92	223.67	246.74	211.43	220.39	199.23	192.83	199.36	220.74
FARP1_1	FARP1_1	41.26	49.02	47.44	34.52	41.66	22.47	27.41	28.92	13.84	15.96	13.64	16	15.16	14.27	9.85	18.74	14.79	30.38	34.36	18.85	12.99	25.83	19.49	25.79	20.06	29.76	12.01	37.89	29.83	24.49	27.89	25.89	29.25	31.25	36.85	45.46	33.14	52.07	44.17	42.49	51.66	54.15	51.31	50.63	45.77	53.59	52.03	58.1
CENPL	CENPL	81.94	81.32	88.9	68.51	61.46	31.8	44.6	39.72	16.59	16.98	10.15	18.1	13.15	12.13	8.67	16.53	9.71	76.62	79.5	8.72	6.19	12.29	47.27	72.11	46.31	60.86	35.06	74.01	11.33	7	5.87	56.27	48.58	55.37	66.28	0	57.78	86.64	79.26	65.52	75.66	65.5	67.1	80.38	77.6	64.14	54.7	90.63
NPPC_2	NPPC_2	0	0	0	0	0	0	0	0	0	0	0	0	0	0.91	0	0	0	0	0	0.69	1.04	0.59	0	0	0	0	0	0	2.19	3.28	4.22	0	0	0	0	0	0	0	0	0	0	0	0	0	0	0	0	0
FST	FST	0.44	0.52	0.51	1.31	0.62	1.66	1.07	0.64	1.67	1.37	2.49	4.4	5.45	1.99	6.7	5.62	5.46	0	0.4	7.25	8.6	8.93	0	0.33	0.57	0	0.42	0	8.51	9.7	7.91	0	0	0.4	0	0	0	0.17	0	0	0.69	0	0	1.02	0	0	1.77	0.24
PAWR	PAWR	15.59	46.37	40.62	49.28	15.65	5.1	4.89	3.75	9.31	12.48	6.41	9.32	10.06	9.2	12.33	14.22	7.14	59.88	48.99	14.45	11.01	14.25	81.94	39.95	81.09	85.23	65.23	80.67	8.92	8.8	7.78	94.03	110.66	93.71	106.14	142.52	83.4	127.93	130.15	124.96	140.67	152.97	144.34	121.63	132.46	128.15	69.02	67.92
FRS2_2	FRS2_2	26.37	72.02	63.98	86.71	15.33	3.11	5.47	4.84	1.35	0.79	0.62	0.86	1.96	1.13	1.57	0.71	0.92	197.41	202.42	0.18	0.57	0.29	204.15	208.73	215.69	254.72	153.68	259.64	0.57	0.38	0.18	231.55	255.06	259.77	279.76	113.84	264.21	285.95	268.27	273.38	280.87	292.81	261.24	235.92	254.9	274.84	108.25	111.13
ZBED1_2	ZBED1_2	0	0.56	0	0	0.37	0.36	0	0	0.3	0.35	0	0	0	0	0	0.16	0	0	0	0	0.63	0.33	0	0	0	0	0	0	0.09	0	0.82	0	0	0	0	0	0	0	0	0	0	0	0	0	0	0	0.6	0
KIAA0408_1	KIAA0408_1	0.06	0.07	0	0	0	0	0	0	0	0	0	0	0.08	0.1	0	0.3	0.16	0	0	0.55	0.24	1.42	0	0	0	0.23	0	0.11	7.36	3.89	4.66	0	0.08	0.14	0.23	0	0.08	0.17	0	0	0.07	0	0.09	0.26	0	0	0	0
znf484_19	znf484_19	9.14	19.52	14.69	21.36	3.57	1.94	2.75	0.74	0.92	2.6	0.77	1	1	0.61	0.32	1.31	0.38	3.28	1.66	0.66	0.5	1.56	8.39	8.15	32.11	15.59	17.72	9.93	1.41	1.34	0.19	23.74	15.49	15.34	22.29	0	12.38	28.55	28.63	27.32	31.99	28.25	40.68	31.56	33.68	30.69	24.05	18.14
ABCC12	ABCC12	0	0	0	0	0.01	0	0.57	0	0	0	0	0	0	0	0	0	0	0	0	0	0	0	0	0	0	0	0	0	0	0	0	0	0.04	0	0	0	0	0	0	0	0	0	0	0	0	0	0	0
SYCE3	SYCE3	0	1.2	1.99	0	0	0	0	0	0	0	0	0.2	0	0	0	0	0	0	0	0	0	0	0	0	2.29	0.66	1.65	0.64	0	0	0	7.66	5.31	1.57	3.04	0	1.37	2.26	0.52	2.06	1.15	0	2.15	0	0.87	2.35	0.86	1.9
PEG10_228	PEG10_228	0	0	0	0	0.4	0	0.42	1.01	0	0	0	0	0	0	0	0	0	0	0	0	0	0	0	0	0	0	0	0	0	0	0	0	0	0	0	0	0	0	0	0	0	0	0	0	0	0	0	0
LDLR	LDLR	3.91	7.91	7.36	12.63	2.7	1.12	1.34	1.19	0.92	0.81	0.9	0.63	0.62	0.43	0.89	0.38	0.27	1.48	0.78	0.4	1.11	0.56	6.33	1.28	13.01	6.77	4.37	3.19	3.96	3.89	4.51	5.31	10.79	6.56	8.5	0	7.07	19.71	21.11	14.38	17.75	19.66	19.45	17.61	21.8	20.85	15.79	12.26
TAB2	TAB2	29.63	47.58	39.85	47.86	22.67	13.72	13.38	12.89	17.56	22.27	21.36	22.82	24.48	22.82	21.75	24.53	23.05	129.32	118.55	24.17	20.93	23.9	83.94	89.92	76.34	111.36	65.43	113.1	26.98	21.5	24.31	99.65	106.13	121.82	93.24	212.61	118.76	104.14	115.63	119.89	100.46	97.64	87.99	75.34	84.53	91.35	61.57	63.51
ADAMTS18_2	ADAMTS18_2	0	0	0.18	0.67	0.14	0.27	0	0.18	0	0	0	0.28	0	0.2	0	0.24	0	0.88	0	0.93	0.24	0.62	0	0	0	0	1.72	0.22	2.14	0.83	1.87	1.18	0.5	0	0.31	0	0	0	0.55	0	0.13	0	1.12	1.05	0.31	1.11	0.15	0
GPATCH8	GPATCH8	10.86	12.96	13.72	9.42	6.88	5.35	4.66	5.51	11.94	15.99	11.75	14.26	14.94	14.4	11.13	15.74	11.6	6.73	4.72	11.19	5.79	11.24	9.89	4.05	10.69	11.58	6.86	8.82	12.59	7.59	9.15	8.9	12.35	9.89	11.45	0	9.82	16.92	16.93	12.28	19.89	17.9	15.42	14.05	14.99	16.81	14.13	17.75
TANC2	TANC2	6.08	8.88	7.25	7.03	5.92	2.31	2.86	2.4	0.89	0.96	1.06	0.68	0.97	0.92	0.44	0.66	0.49	1.91	1.87	0.47	0.59	0.55	3.06	2.29	4.59	4.32	4.07	3.22	2.21	1.09	1.92	4.2	5.12	5.45	4.85	0	4.4	8.85	9.95	7.48	9.49	8.93	10.29	9.94	9.36	11.51	12.37	11.04
KIF4A	KIF4A	49.05	57.78	54.63	47.68	43.69	17.68	20.82	20.71	15.27	30.99	19.45	24.07	24.12	19.18	18.23	31.87	21.55	218.85	155.46	21.2	17.4	29.79	110.44	110.47	90.48	105.59	68.56	116.7	24.06	17.16	20.21	87.17	101.29	97.7	88.41	76.47	103.52	86.45	93.21	95.61	89.58	84.09	74.62	65.82	63.43	77.34	50.92	58.79
FAM161A	FAM161A	19.31	15.88	16.24	17.42	14.56	9.43	10.91	11.86	6.74	10.73	9.87	6.12	5.9	8.03	4.35	8.62	7.42	0.87	1.29	5.84	3.56	6.96	3.12	2.33	17.71	9.46	5.13	6.74	4.93	4.18	2.48	12.34	13.31	13.42	15.11	0	9.72	21.85	17.83	23.71	22.45	26.59	25.34	24.48	23.11	26.09	27.6	26.29
COL4A1_2	COL4A1_2	0	0	0	0	0	0	0	0	0.18	0	0.63	0.5	0	0.08	1.16	0.1	0.5	0.18	0.22	1.37	1.54	3.28	0	0.72	0	0	0.46	0	32.26	41.02	31.8	0	0	0	0	0	0.13	0	0	0	0	0	0	0	0	0	0	0
PGM1	PGM1	54.5	55.09	63.53	72.91	53.58	37.19	45.33	35.4	33.82	25.05	23.79	26	21.63	23.11	23.48	19.92	18.54	31.47	21.91	17.68	12.15	15.14	24.97	19.08	33.58	25.1	35.25	23.24	96.17	99.1	100.94	24.91	29.19	24.99	42.44	75.86	26.59	48.65	44.46	34.63	49.42	48.26	53.78	58.13	53.23	54.11	67.64	63.33
CR388166.2_221	CR388166.2_221	0	0	0	0	0	0	0	0	1.18	0	0	0	0	0	0	0	0	0	0	0	0	0	0	0	0	0	0	0	0	0	0	0	0	0	0	0	0	0	0	0	0	0	0	0	0	0	0	0
CPD	CPD	42.3	57.42	57.29	30.64	34.78	10.34	9.7	11.49	4.65	11.5	6.27	6.2	6.67	4.6	4.7	6.58	5.37	38.53	41.42	7.86	6.35	8.45	11.84	22.91	15.85	29.54	7.53	42.28	13.88	9.84	9.88	14.13	23.57	27.47	28.92	0	43.15	59.12	49.49	42.81	70.41	64.42	59.36	54.8	47.05	58.31	58.15	68.44
CR388166.2_225	CR388166.2_225	0	0	0	0	0	0	0	0	0	1.39	0	0	0	0.52	0	0	0	0	0	0	0	0	0	0	0	0	0	0	0	0	0	0	0	0	0	0	0	0	0	0	0	0	0	0	0	0	0	0
DCT	DCT	64.86	73.89	89.06	76.43	54.09	33.65	37.11	32.16	12.16	14.05	12.65	11.99	12.02	11.83	9.52	9.62	9.63	73.24	57.83	9.91	5.49	7.73	49.18	36.18	60.96	58.46	57.79	65.98	147.21	66.46	93.8	55.66	64.59	51.88	76.62	0	65.02	86.61	77.61	64.06	75.42	61.7	78.39	74.23	83.26	65.29	78.46	84.73
INSM1_2	INSM1_2	0.45	0.62	0.55	0.56	0.18	0.85	0.09	0.65	0.43	0.42	0	0.35	0.41	0.88	0.75	0.22	0.19	9.36	8.56	0.1	0	0.31	5.67	9.82	5.32	7.69	5.32	9.98	0.98	2.42	1.35	5.27	4.26	5.51	5.89	0	5.35	6.56	7.84	5.15	4.26	4.47	4.75	3.04	3.02	4.13	2.37	1.44
XB.GENE.5931039	XB-GENE-5931039	1.15	6.69	6.11	11.44	1.35	0.16	0.38	0	0	0	0.23	0	0.14	0.18	0.21	0	0.27	256.15	238.59	0	0	0.11	273.01	250.59	183.08	241.14	321.02	186.2	0	0	0	221.63	182.24	142.83	113.9	0	150.67	124.78	141.38	94.91	87.17	77.49	68.32	52.21	78.72	77.59	13.7	9.47
NKX6.3_3	NKX6-3_3	0	0	1.11	0	0	0	0	0	3.01	0	0	1.99	0	1.93	1.6	0	1.95	0	0	0.97	2.19	1.19	0	0	0	0	0	0	3.68	0	1.99	0	0	0	0	0	0	2.17	0	0	0	0	0	0	0	0	2.53	2.14
UPK1B	UPK1B	2758.07	1968.91	1965.34	1494.21	3157.08	2624.19	2669.58	2429.93	1155.04	1174.85	1423.75	913.41	926.06	1010.07	741.71	778.87	869.92	1208.18	1133.66	491.72	608.41	522.33	818.65	1021	650.54	897.7	522.16	974.14	160.38	109.65	149.66	742.35	808.37	840.65	758.07	690.85	910.19	672.37	618.71	709.05	611.92	678.42	692.34	679.92	629.18	667.37	1245.98	1418.48
PECR	PECR	1.67	1.45	2.12	1.03	1.31	0.92	1.36	0.81	0.85	0.12	0.24	0.32	0.15	1.03	0.22	0.22	1.15	1.63	1.78	1.29	1.11	0.34	2.82	1.25	1.45	2.12	2.11	3.06	3.37	1.88	1.43	2.17	2.48	2.56	4.09	0	1.47	1.57	1.35	4	2.36	2.66	3.28	4.04	2.53	2.81	3.09	1.23
RTL1_208	RTL1_208	0	1.65	1.37	0	1.1	0	0	0.72	0	1.58	0	0.27	3.23	1.59	0	0	0	0	0	1.2	0	1.52	0	0	0	0	0	0	0.27	0.36	2.45	0	0	0	0	0	0	0	0	0	0	0	0	2.08	0	0	2.98	1.31
SERP1	SERP1	10.32	11.94	4.76	6.02	5.96	10.15	13.47	6.02	9.09	7.29	12.71	5.67	13.47	9.82	9.74	8.69	13.07	18.89	18.5	9.72	14.19	9.64	15.7	4.16	15.9	17.71	10.58	21.04	9.62	11.34	12.26	19.95	19.55	10.86	25.86	0	17.96	17.51	13.76	12.03	14.62	12.26	12.57	15.96	15.76	19.13	15.64	10.11
SYDE2	SYDE2	2.21	7.89	5.68	8.79	1.68	1.38	1.13	0.81	5.12	4.69	5.58	6.12	4.38	6.13	5.94	7.83	8.6	16.47	7.67	7.74	7.27	8.82	11.32	8.16	14.92	14.76	8.19	10.96	5.88	4.42	4.9	10.55	16.05	16.24	19.73	45	14.69	32.75	31.61	29.75	34.06	34.29	34.89	21.39	31.41	30.43	9.38	11.92
ALDH1A2_2	ALDH1A2_2	140.34	150.78	146.23	124.03	112.33	91.42	95.09	94.97	59.25	55.78	51	59.56	54.65	55.13	42.44	57.3	50.44	188.96	178.62	46.6	34.52	37.01	138.83	158.63	101.87	149.97	95.04	162.9	75.13	87.13	75.51	142.77	143.3	134.45	146.1	394.78	142.27	141.49	141.25	110.75	140.27	137.08	128.66	130.84	135.17	149.67	129.49	162.36
SVOPL	SVOPL	2.42	3.69	1.21	2.48	2.53	1.44	1.7	1.28	5.54	1.62	2.63	4.38	6.04	3.94	6.86	4.94	6.9	1.03	1.16	9.49	12.43	12.33	1.73	1.66	0.2	2.4	1.8	0.92	10.87	5.94	10.59	1.53	2.11	0.87	2.65	0	1.51	1.79	2.3	2.27	4.03	1.96	1.56	3.03	4.15	1.6	2.4	3.3
NUP85	NUP85	116.67	133.39	134.68	123.93	110.59	66.01	76.73	69.32	38.62	27.38	36.66	43.14	31.64	30.82	34.97	47.71	39.22	213.26	224.54	46.04	46.23	59.31	172.05	208.71	143.21	172.56	160.59	184.9	45.57	41.77	39.34	149.41	162.64	171.83	167.33	302.94	180.7	149.34	138.74	146.75	147.85	142.85	151.16	139.44	129.57	145.35	145.24	139.26
hoxb5a	hoxb5a	0	0	0	0	0	0	0	0	1.52	0	0	0.31	0	0	0.54	1.06	0	0	0	2.37	0.52	0.56	0	0	0	0	0	0	0.46	1.01	2.06	0	0	0	0	0	0	0	0	0	0	0	0	0	0	0	0	0
PIGG	PIGG	37.94	35.29	39.75	26.53	32.06	16.02	17.05	19.49	8.51	11.07	10.59	9.23	7.79	9.69	7.17	8.56	5.81	34.96	27.11	6.31	5.48	4.6	17.82	25.49	13.55	21.98	11.69	33.58	5.1	3.86	4.57	17.96	26.56	24.29	25.94	98.32	28.45	40.04	31.69	35.25	45.1	40.97	38.59	36.49	34.7	36.9	34.81	35.96
LGR5	LGR5	0.7	1.33	2.05	0.52	0.49	0.74	0.34	0	0.53	0.62	0	0.4	0	0.12	0.28	0.14	0.72	0.26	0.32	0	0.56	0.58	2.08	0	0	4.02	4.66	1.03	0.72	0.75	0.36	1.71	1.56	0.32	5.15	0	1.3	1.06	1.91	1.26	1.09	1.34	1.74	2.03	2.12	0.96	1.42	1.16
TIE1_1	TIE1_1	1.38	2.25	1.42	0.96	1.34	0.39	0.14	0.17	0	0.06	0.25	0.3	0.08	0.19	0.11	0.17	0	0.52	0.39	0.15	0.34	0.29	0.12	2.14	0.37	0.43	0.54	0.83	2.22	1.45	1.91	0.83	1.03	0.66	0.94	0	1.13	3.44	4.85	0.17	2.74	3.14	2.21	1.99	1.15	1.71	2.09	2.82
RAB5A	RAB5A	75.04	102.65	114.17	100.47	64.25	35.64	35.46	37.87	23.34	27.03	31.15	28.91	37.48	28.56	24.79	26.24	45.88	265.22	303.49	48.71	36.67	55.98	270.16	252.76	272.65	284.28	164.44	315.65	45.65	42.93	37.76	238.33	345.46	350.74	256.93	593.45	326.13	266.87	292.86	300.81	296.48	307.63	281.93	277.59	262.46	282.29	140.84	144.66
SHROOM2_2	SHROOM2_2	0	0	0	0	0	0	0	0	0	0	0	0	0	0	0	0	0	0	0	0	0	0.05	0	0	0	0	0	0	0	0	0	0	0	0	0	0	0	0.27	0	0	0	0	0	0	0	0	0	0
DCAF11	DCAF11	36.62	46.41	53.58	50.95	24.88	11	12.98	8.82	4.54	4.53	5.48	3.75	3.38	3.16	2.63	2.57	1.86	15.29	24.68	1.31	1.32	1.16	31.7	36.83	30.95	55.87	24.53	43.07	7.83	7.66	7.07	50.84	45.16	49.93	56.54	95.77	46.43	66.88	72.33	62.65	70.45	60.24	68.69	72.3	65.73	65.28	70.7	64.42
PLA2G4C_3	PLA2G4C_3	0	0	0	0	0	0	0	0	0	0	0	0	0	0	0	0	0	0	0	0	0	0	0	0	0	0	0	0	0	0	0	0	0	0	0	0	0	0	0	0	0	0	0	0	0	0	0	0
SUSD6	SUSD6	35.79	73.44	74.81	78.25	17.66	11.73	6.69	12.22	13.65	20.43	14.07	14.12	12.73	13.9	11.5	14.43	15.39	13.11	14.74	15.32	13.55	22.67	12.31	22.79	43.44	43.78	10.95	31.79	16.5	10.89	12.83	20.99	38.68	37.36	65.58	0	40.8	108.09	100.28	87.22	102.11	93.12	111.18	117.33	103.91	106.14	107.48	92.91
PLEKHM3	PLEKHM3	2.74	10.5	7.87	7.47	1.6	0.12	1.12	0.64	0.08	0.13	0.26	0.09	0.28	0.13	0.16	0.12	0.21	7.33	10.5	0.05	0.16	1.35	9.31	9.34	16.32	15.4	5.29	18.72	4.13	4.37	2.37	11.31	14.96	19.6	18.42	0	21.18	33.39	36.61	29.67	40.36	35.6	31.62	31.01	34.17	32.48	14.1	15.71
XAF1	XAF1	0.67	1.99	0.82	5.19	0.92	1.18	0.82	0.98	0	1.12	1.95	1.16	0.31	0.28	0.9	0.34	0.29	0	0.51	0.58	0.45	0.69	0.24	1.26	0	0.85	0.53	0.61	1.47	1.71	1.15	0.54	0.93	0.26	0.28	0	0.59	3.26	1.02	0.33	1.99	1.07	0.87	0.65	1.69	1.8	1.13	0.92
ENKUR	ENKUR	18.09	17.37	21.44	19.12	8.68	23.56	23.13	41.64	29.35	40.44	43.15	30.43	28.21	35.7	24.93	32.03	30.39	8.01	4.66	31.17	34.34	23.12	4.92	15.28	17.06	7.49	14.5	4.53	16.67	12.12	11.23	17.01	11.33	16.67	23.93	0	12.69	17.36	18.48	15.65	17.81	15.62	25.22	21.29	14.67	13.32	17.97	18
C22orf29_102	C22orf29_102	0	0	0	0	0	0	0	0	0	0	0.57	0	0.36	0.22	0	0.26	0	0	0	0	0	0	0	0	0	0	0	0	0.15	0	0	0	0	0	0	0	0	0	0	0	0	0	0	1.52	0	0	0.33	0
DAND5	DAND5	0	0	0.2	0	0.49	1.48	1.03	0.61	1.6	0.62	0.31	0.4	2.12	0.83	0	0.14	0	0	0	0.72	1.39	0.87	0	0	0	0	0	0	0.56	0.32	0.36	0	0	0	0	0	0	0	0	0	0	0	0	0	0	0	0.35	0
PEG10_139	PEG10_139	0	0	0	0	0.29	0	0	0	0	0	0.54	0	0	0.21	0	0	0.64	0	0	0.64	0.49	0	0	0	0	0	0	0	0.43	0	0	0	0	0	0	0	0	0	0	0	0	0	0	0	0.63	0	0	0
ICAM2_2	ICAM2_2	16.87	26.21	17.52	25.07	15.57	11.66	10.92	10.77	5.39	5.21	5.71	5.57	4.05	3.66	3.29	5.33	4.79	4.56	5.73	5.61	6.07	4.15	9.87	6.94	24.36	10.16	16.51	7.56	8.44	3.09	3.36	12.69	10.28	7.49	13.38	174.38	8.63	22.62	21.92	19.2	20.99	18.7	25.77	27.61	21.41	26.71	28.16	26.63
SPAG6	SPAG6	31.31	34.82	42.99	41.88	31.37	36.83	34.12	34.67	19.64	17.58	24.79	18.31	15.31	21.69	10.79	17.36	14.78	6.97	4.63	13.58	15.48	14.08	8.38	6.99	19.18	15.87	12.86	12.81	9.13	7.49	6.84	18.24	17.99	15.42	16.94	101.57	12.13	42.47	34.28	21.77	27.97	28.25	35.5	36.42	33.35	24.58	35.66	36.34
BMF_2	BMF_2	0	0	0	0	0	0.53	0	0	1.03	0	0	0.61	0	0	0	0	0	1.18	0	0	0	0	0	0	0	0	0	0	0	0	0.52	6.76	0	0	0	0	0	0.65	0	0	0.72	0	0	0	0	0	0	0
THOC7	THOC7	214.31	264.12	259.96	257.3	195.95	142.67	141.01	141.65	101.69	79.28	71.28	98.21	90.66	103.32	84.95	83.59	83.62	321.08	256.62	65.35	58.45	76.85	372.36	279.83	241.96	335.51	213.55	304.89	39.79	36.8	48.98	290.51	364.93	288.83	352.53	326.72	394.28	193.85	205.39	327.7	204.54	307.69	217.14	277.98	223.12	227.58	268.22	249
TCTA	TCTA	5.97	6.55	4.08	8.23	2.62	2.54	2.09	0.87	1.09	0	0	0.33	0	0.95	2.34	0	1.44	7.75	11.71	2.85	0	3.66	14.68	8.62	9.6	3.33	8.31	4.24	5.2	3.82	1.46	5.68	8.84	3.89	7.86	0	6.04	7.45	11.89	10.17	3.77	6.81	8.92	2.48	10.12	8.97	4.99	9.43
CR318592.1_226	CR318592.1_226	0	0	0	0	0	0	0	0	0	0.79	0	0.41	0	0	0	0	0	0	0	0	0	0	0	0	0	0	0	0	2.06	2.14	0	0	0	0	0	0	0	0	0	0	0	0	0	0	0	0	0	0
B2M	B2M	6.28	6.2	12.1	12.51	16.81	3.71	5.14	5.71	1.45	1.26	3.3	6.33	5.19	3.19	3.12	1.88	2.91	10.21	10.5	4.81	2.21	0.8	12.25	15.13	16.56	2.21	12.85	14.83	3.48	6.61	7.85	30.2	9.64	16.51	31.69	0	7.58	6.43	8.01	15.93	4.22	7.29	8.33	11.07	6.75	11.24	7.66	2.1
CR318592.1_112	CR318592.1_112	0	0.65	0	0	0	0	0	0	1.06	0	0	0	0	0	0	0	0.71	0	0	0.35	1.08	0	0	0	0	0	0	0	0.47	0	0	0	0	0	0	0	0	0	0	0	0	0	0	0	0	0	0	0.76
LPPR4	LPPR4	0	0	0	0	0	0	0	0	0	0	0	0	0	0	0	0.71	0	0	0	0	0	0	0	0	0	0	0	0	3.29	1.07	7.39	0	0	0	0	0	0	0.67	0	0	1.59	0	0	0	0	0	0	0
TGM6_2	TGM6_2	33.67	34.59	45.06	41.18	33.45	24.05	26.6	19.31	11.21	18.69	14.55	9.47	16.14	12.6	6.71	9.25	7.25	10.97	18.32	6.63	5.2	5.77	21.61	13.85	44.25	37.94	12.22	31.06	0.84	0.51	0.13	35.59	34.59	33.6	49.31	81.46	26.88	52.72	35.73	42.5	39.81	42.5	48.83	40.37	35.17	34.18	45.45	51.98
SQLE	SQLE	0.22	0.73	0	0.93	0.46	0.17	0.07	0	0	0	0	0.1	0	0.19	0	0.11	0.58	0.1	0.13	0	0.11	0.23	0.35	0.93	0.18	0.84	1.31	0.3	4.21	5.55	3.86	1.21	0.85	1.79	1.06	0	0.51	0	0.34	0.66	0.06	0.53	0.09	0	0.42	0	0.49	0.76
SEPHS1	SEPHS1	17.69	8.96	11.29	12.43	25.43	81.88	71.42	96.64	147.26	143.12	155.62	160.92	166.58	164.84	104.63	172.43	156.69	17.4	17.04	143.23	104.61	152.48	9.19	14.59	13.29	18.08	12.57	11.26	76.5	62.85	62.83	10.59	14.38	15.74	9.34	0	14.71	12.65	16.75	10.76	9.17	10.22	11.52	9.81	13.82	13.57	12.33	11.06
GLIPR2	GLIPR2	36.96	35.7	47.05	31.78	42.58	22.92	21.55	25.33	14.36	14.83	12.42	12.88	11.73	13.63	7.41	14.21	7.37	3.29	5.84	7.89	5.08	7.96	8.84	8.21	13.22	15.41	4.57	20.21	7.46	5.41	5.25	11.36	17.14	15.84	16.2	0	20.42	41.71	37.13	29.8	44.49	46.39	44.64	41.05	39.39	31.03	43.67	61.92
CAMK2D_1	CAMK2D_1	58.7	57.26	62.2	41.07	47.19	24.76	32.64	23.42	12.16	13.82	11.32	10.38	10.77	9.79	6.66	12.85	11.77	79.02	83.35	9.99	8.71	15.46	44.67	63.92	35.42	65.39	27.47	73.72	58.61	41.88	48.01	38.04	51.89	57.99	50.95	102.49	73.25	74.46	57.07	68.02	73.05	60.97	58.13	58.22	60.86	63.99	54.13	73
PLRG1	PLRG1	266.1	259.15	270.41	276.64	241.29	170.11	179.46	167.86	137.42	126.38	141.34	137.56	128.54	123.89	121.53	141.12	146.38	186.26	181.26	135.79	128.88	139.33	226.37	224.23	316.21	241.25	274.69	222.02	79.09	69.27	70.6	295.56	269.98	246.38	314.33	0	235.49	261.27	252.63	278.02	288.3	306.98	284.36	299.76	274.97	292.63	299.57	264.3
SPG7	SPG7	15.8	18.97	18.51	14.52	15.97	10.13	10.32	12.09	8.97	5.44	7.05	7.24	6.14	6.35	6.21	7.08	4.9	5.5	5.65	6.31	3.95	5.67	6.91	9.39	19.81	14	7.78	9.44	18.59	17.47	19.61	10.53	14.79	9.49	15.95	0	12.24	20.03	20.27	14.57	21.44	18.65	20.86	17.7	20.38	16.71	20.05	20.06
ZMYM6NB	ZMYM6NB	16.21	30.22	39.66	31.83	15.95	8.06	10.01	7.77	5.66	13.95	9.65	8.5	7.58	6.84	2.28	4.03	4.73	17.02	16.19	4.22	10.06	7.82	21.47	25.26	14.88	19.38	12.51	19.25	17.37	10.93	21.01	13.78	8.86	13.54	29.94	0	17.71	27.83	32.88	27.7	24.68	22.18	22	23.18	24.43	22.74	30.3	26.63
MB21D2_2	MB21D2_2	8.75	27.52	24.55	19.31	5.15	0.95	0.89	1.35	4.05	3.71	4.94	6.51	4.22	5.03	7.6	6.38	2.59	37.82	29.46	6.78	5.99	8.18	28.61	29.83	42.85	52.25	23.24	55	11.9	9.14	8.55	33.14	46.24	42.14	44.99	0	54.95	85.64	91.7	74.52	78.35	73.25	67.66	58.25	65.98	68.69	33.65	37.6
INPP5B	INPP5B	27.36	29.3	29.06	19.81	24.18	11.2	10.62	14.04	4.58	4.37	6.08	3.76	4.57	4.78	2.94	2.82	3.08	33.74	38.12	2.85	2.46	2.51	13.69	15.25	16.65	25	4.62	31.65	6.31	7.35	7.14	15.19	24.58	19.99	19.31	0	27.11	29.88	32.77	25.15	31.66	31.36	28.42	23.24	23.14	29.85	21.25	32.5
PPID	PPID	114.14	61.73	55.34	62.45	149.53	351.29	323.89	380.65	472.99	314.38	461.22	524.51	518.17	496.76	427.03	579.53	595.35	32.91	33.9	552.85	475.2	528.04	33.71	36.84	32.27	30.81	32.49	29.74	266.92	219.2	211.5	36.41	33.02	27.11	29.22	0	27.81	23.75	24.13	26	28.67	24.24	23.21	30.1	34.14	21.84	36.15	41.24
UBE2J1	UBE2J1	4.66	17.1	20.94	23.56	2.67	1.23	1.33	1.26	0.83	3.02	0.47	2.43	5.53	3.47	7.85	5.95	5.61	85.19	61.02	10.47	10.59	15.4	121.58	112.16	132.22	132.37	117.15	117.91	35.49	33.66	33.77	133.04	148.33	122.68	164.29	0	122.66	158.23	160.27	171.51	153.12	147.76	134.37	82.82	128.78	111.4	26.41	20.57
IL20RA	IL20RA	0	0	0	0	0	0	0	0	0	0	0	0	0	0	0.56	0	0	0	0	0	1.1	0.43	0	0	0	0	0	0	1.58	1.06	1.43	0	0	0	0.35	0	0	0	0	0	0	0	0	0	0	0	0	0
RTL1_304	RTL1_304	1.27	2.31	0	1.21	0	1	0	2.07	0	0.74	0	0	0	0	0	0	0	0	0	0	0	0	0	0	0	0	0	0	0.77	1	1.72	0	0	0	0	0	0	0	0	0	0	0	1.06	0	0	0	0.84	0
ERMARD	ERMARD	1.29	0.96	1.26	1.33	0.73	0.58	0.35	0.62	0.18	0.21	0.31	0.49	0.13	0.08	0.38	0.33	0.12	1.71	1.09	0	0	0	1	0.53	1.07	1.81	1.57	1.73	0.27	0.29	0	2.88	2.11	1.2	1.93	0	0.82	1.61	1.23	2.13	0.9	1.02	1.69	0.83	1.32	2.3	1.98	1.83
PARP14_3	PARP14_3	3.97	5.43	6.4	2.03	4.39	1.69	2.81	3.82	0.98	1.34	0.34	1.95	0.83	0.82	1.6	1.26	0.58	1.2	2.24	0.47	1.02	0.53	0	1.89	1.31	0.88	1.37	1.71	0.92	0.87	0.47	1.21	1.38	2.35	2.17	77.93	2.2	5.76	5.11	2.04	6.12	4.99	3.69	4.02	2.5	4.33	4.94	5.92
UTS2R	UTS2R	0	0	0	0	0	0	0	0	0	0.67	0	0	0	0	3.73	0	0	0	0	0	0	0	0	0	0	0	0	0	0	0	0	0	0	0	0	0	0	0	0	0	0	0	0	0	0	0	0	0
rgs9a	rgs9a	0	0	0	0	0	0	0	0	0	0	0	0	0	0	0	0	0	0	0	0	0	0	0	0	0	0	0	0	0	0	0	0	0	0	0	0	0	0	0	0	0	0	0	0	0	0	0	0
DNAJC25	DNAJC25	184.91	205.8	200.82	292.03	155.2	133.64	132.72	105.83	117.27	106.65	104.32	95.97	115.89	108.84	132.24	104.62	118.05	133.09	153.55	121.65	139.94	95.61	308.6	194.83	357.31	247.85	377.59	199.8	53	55.58	46.43	280.56	289.69	267.88	292.51	133.29	233.17	225.57	232.46	260.78	228.42	269.59	265.63	287.31	281.22	271.19	268.65	205.81
SPEF1_2	SPEF1_2	1.78	0	0	0	0	2.47	0.9	1.64	6.29	9.72	14.29	8.18	2.49	7.37	6.74	3.26	0.93	0	0	3.7	9.22	6.56	0	0	0	0	0	0	2.93	2.49	3.77	0	0	0	0	0	0	0.34	0	2.19	0.41	0	0.57	0	0	0	0	0
ST8SIA1_7	ST8SIA1_7	14.67	9.99	17.8	9.63	12.96	6.6	2.17	0.9	1.13	3.91	1.28	4.73	7.98	6.9	7.32	16.85	10.46	5.77	5.41	11.85	7.87	13.99	7.64	16.81	21.99	3.46	14.42	18.35	10.77	18.4	16.72	25.11	17.57	6.74	20.76	0	23.57	19.92	33.28	12.34	10.45	12.76	12.59	12.93	12.03	2.66	20	11.45
TRIM27_11	TRIM27_11	74.5	88.73	108.06	139.24	102.87	123.61	93.4	67.85	76.44	51.45	64.86	48.9	53.3	73.11	69.24	41.3	35.74	79.88	97.59	39.78	41.06	24.02	119.53	78.76	154.26	133.48	140.18	73.38	16.63	26.12	37.32	148.12	94.33	69.09	92.17	0	81.45	98.14	118.77	90.36	95.81	85.24	91.79	100.28	88.71	103.63	100.85	131.55
E2F4	E2F4	46.65	71.48	62.48	62.14	34.65	9.27	12.24	13.31	16.66	12.66	18.02	14.14	26.13	12.32	12.5	24.22	21.14	7.93	8.08	17.91	18.5	20.48	25.3	21.73	63.9	57.59	26.27	45.75	14.01	10.14	10.18	58.54	60.69	63.37	76.24	269.75	52.46	116.31	114.88	97.61	121.01	123.06	116.91	101.67	119.18	119.15	70.51	89.23
CR388166.2_66	CR388166.2_66	0.78	0	2.32	1.47	1.55	1	0.33	0	2.54	0.3	0.58	0	0.73	1.12	1.63	0.53	1.12	0	0	2.03	1.04	2.5	0	0	4.41	0	0	2.95	0.91	0	0	1.31	2.24	0.61	0	0	0.7	1	0.4	2.39	1.18	0	0	3.09	0	0	0.67	1.47
TAC1	TAC1	0	0.66	0	1.03	0	0	0	0.87	1.09	0	0	0	1.54	0.47	0	0	0	0	0	0.71	0	1.22	0	0	0	1.11	0	0	3.9	8.5	8.77	0	0	1.3	0	0	0	0	0	1.7	1.26	0	1.78	0	0	0	0	0
PEG10_365	PEG10_365	0	0	0	0.94	0.6	0	0	0	1.98	0	0	0	0	0	0	2.55	1.31	0	0	0	0	0	0	0	0	0	0	0.97	0.3	0.39	0	0	0	0	0	0	0	0	0	0	0	0	0	3.77	0	0	0	0
MICALL1_1	MICALL1_1	13.45	27.37	20.23	24.13	9.45	2.69	3.15	3	0.52	1.26	1.15	0.55	0.8	0.82	0.85	1.08	0.78	48.77	45.7	1.3	1.31	2.2	25.77	37.76	24.79	41.3	16.87	43.61	2.18	1.85	1.35	32.37	35.05	37.89	35.32	0	40.42	53.87	56.66	46.57	48.62	45.98	46.65	37.02	43.5	45.33	34.03	35.58
TRAIP	TRAIP	6.81	10	10.46	12.63	5.89	1.6	2.59	2.35	1.21	3.31	1.39	2.72	3.8	2.67	2.13	2.97	5.31	95.26	91.34	8.03	4.95	6.66	62.17	68.57	44.2	62.79	25.37	73.53	3.95	3.09	1.45	58.67	62.27	69.61	60.61	226.54	79.39	58.92	62.1	71.38	57.66	59.31	49.65	34.18	49.66	47.85	18.37	16.3
KIAA0232	KIAA0232	7.66	13.32	13.94	14.89	4.83	2.02	1.6	1.51	3.59	9.37	4.03	5.38	5.93	4.61	8.86	11.82	9.53	6.63	10.9	16.3	15.35	23.47	8.74	7.03	21.27	17.8	15.44	17.09	18.88	14.14	13.44	15.03	18.57	19.51	18.26	68.8	14.28	28.78	26.53	28.18	29.43	27.02	29.7	26.36	29.5	28.53	18.72	17.1
RFPL4A_3	RFPL4A_3	3.8	3.28	0.82	1.03	0	0	0	0	0	0	0	0	0	0.47	0	0	0	0	0	0	0	0	0	0	0	0	0	3.18	0	0	0	0	2.41	0	2.14	0	1.51	1.6	0.85	0	2.51	1.36	0	4.97	0	0	0	1.57
CR388166.2_73	CR388166.2_73	0	0	0	0	0	0	0	0	0	0	0	0	0.41	0	0	0	0	0	0	0	0	0.64	0	0	0	0	0	0	0	0	0	0	0	0	0	0	0	0	0	0	0	0	0	0	0	0	0	0
KIAA0368	KIAA0368	28.35	32.83	34.31	22.08	18.93	12.09	15.16	14.41	8.87	8.8	7.2	9.18	6.25	7.03	5.9	7.71	7.15	28.4	34.12	6.86	4.36	4.88	26.42	29.91	18.76	23.35	19.49	29.97	9.17	9.25	10	24.44	21.1	27.07	25.29	25.37	26.87	29.92	27.53	22.15	30.98	25.24	24.26	25.94	23.26	28.68	23.81	31.07
GPR157	GPR157	4.03	7.23	5.29	2.69	1.82	0.94	0.51	0.6	0	0.46	0.9	0.36	0.28	0.17	0.62	0	0.27	6.58	6.61	0.13	1.65	0.74	2.83	2.9	4.02	5.31	1.96	4.53	1.83	1.66	2.39	1.76	5.16	6.16	4.06	165.45	6.28	10.1	12.04	9.57	15.54	12.57	12.14	14.67	9.37	11.13	9.51	10.79
KRTCAP3_2	KRTCAP3_2	21.53	29.55	22.72	28.77	18.83	8.69	16.94	4.79	13.17	9.47	5.18	12.69	11.83	12.76	13.61	8.6	10.73	36.22	36.45	14.15	2.41	12.95	31.25	75.95	8.6	40	17.15	41.28	1.33	0.45	0	22.86	44.48	32	38.65	0	36.09	26.27	24.33	32.97	18.37	37.04	25.43	18.7	22.17	27.5	28.86	41.77
ALG9	ALG9	4.77	4.62	5.14	4.12	3.67	1.87	1.45	1.79	0.82	1.2	0.35	1.37	2.08	0.73	1.19	2.1	1.26	1.94	2.09	1.67	1.73	2.15	3.16	1.31	2.6	2.76	2.54	3.63	5.62	4.89	4.57	3.78	2.46	2.85	4.3	0	5.41	4.66	7.03	2.9	5.47	5.14	9.15	6.95	5.29	4.46	7.48	6.8
C22orf29_235	C22orf29_235	0	0	0	0	0	0	0	0	0	0	0	0	0	0	0	0.64	0	0	0	0	0	0.71	0	0	0	0	0	0	1.13	0	0	0	0	0	0	0	0	0	0	0	0	0	0	0	0	0	0	0
BTBD10	BTBD10	23.01	45.9	40.73	53.46	29.45	20.58	16.7	20.27	23.07	21.6	20.76	18.05	21.85	18.71	17.05	19.92	22.02	58.86	61.58	20.43	14.36	18.78	24.34	40.6	50.36	56.93	29.21	59.72	21.57	18.44	23.25	47.71	50.11	51.25	62.44	123.81	65.28	98.98	94.68	81.27	94.45	98.19	92.71	79.09	88.93	92.54	59.07	60.66
RABGGTB	RABGGTB	117.73	122.3	121.44	97.31	101.13	65.72	71.77	72.7	40.25	46.05	39.76	43.46	35.53	38.85	26.45	37.82	30.76	166.9	175.89	30.89	21.6	23.81	123.9	137.57	114.57	144.21	80.24	167.8	25.55	23.23	23.01	115.23	149.43	144.86	128.21	674.13	156.66	118.3	121.08	144.37	127.91	140.08	132.78	126.23	103.44	119.43	124.64	128.1
ZNF22_110	ZNF22_110	0	2.04	0.85	4.28	0	0.88	0	5.42	3.4	11.73	0	8.46	10.38	3.45	9.76	17.43	4.48	0	0	7.4	11.24	12.72	8.9	0	13.99	4.62	0	1.1	8.11	8.83	6.08	0	5.86	4.04	4.46	0	1.57	5.53	2.65	7.05	8.49	11.34	1.86	8.62	4.51	5.39	4.44	3.27
CRISPLD1_3	CRISPLD1_3	0	0.8	0.66	0	0	0	0.28	0.33	0	1	0.49	2.2	3.1	2.47	0.92	2.92	1.74	0	0	0.86	0.44	0.47	0	0	0	0	0	0	1.93	1.2	0.58	0	0	0	0	0	0	0	0	0	0	0	0	0	0	0	0	1.24
CDYL2_1	CDYL2_1	4.51	5.6	4.65	4.95	3.49	1.78	2.38	1.34	0	0.57	0.22	0.35	1.84	1.47	1.03	0.61	0.27	0.75	1.17	0.13	0.61	0.42	3.46	0	6.98	4.49	7.28	4.49	1.17	0.71	0	5.48	6.83	6.82	7.01	0	3.52	6.75	9.01	9.2	9.26	8.81	9.83	9.51	8.79	6.82	7.63	11.27
CALCOCO2	CALCOCO2	40.04	56.29	50.81	37.45	34.32	16.3	16.88	21.34	8.1	9.7	7.82	7.1	6.98	9.13	3.34	6.23	5.28	15.47	19.3	3.67	0.99	2.78	17.34	16.37	17.28	22.36	7.57	29.55	7.98	4.5	6.66	17.01	29.3	32.02	35.41	0	33.63	48.43	44.22	39.09	53.64	50.89	50.38	54.4	38.37	44.9	55.04	61.29
SPATS2L	SPATS2L	0.06	0.14	0.25	0	0.61	0.48	0.21	0.5	6.66	9.66	10.8	13.09	18.16	15.5	11.04	18.2	17.87	0.21	0.52	24.71	36.7	51.5	0	0.43	0	0.22	0	0.31	32.91	26.38	29.53	0.42	0.16	0.26	0.65	0	0	0.16	0.26	0.17	0.26	0.14	0	0.67	0.14	0	0.43	0.32
CFHR2_1	CFHR2_1	0.17	0.45	0.7	0	0.44	0.28	0.12	0.98	22.43	36.75	26.1	27.28	65.56	50.77	65.26	76.09	40.79	2.02	4.04	80.19	111.51	86.97	1.36	4.07	1.09	0.32	2.57	1.05	153.79	95.84	126.78	0.66	0.28	0.31	0.26	0	1.12	0.1	0.57	0.92	0.15	0	0.68	0.2	0	0.86	0.3	0.09
casp7	casp7	2.24	3.42	3.12	3.37	2.75	2.34	1.57	1.71	0.61	1.55	0.47	1.17	0.74	2.25	0.21	1.07	1.11	0.58	0.49	1.38	1.92	2.31	0	0.8	3.46	1.22	2.53	0.78	9.56	7.04	7.42	0.52	1.33	0.98	0.54	0	0.99	3.72	4.37	1.28	2.5	2.8	2.97	5.11	2.42	1.47	4.31	6.46
SLC48A1	SLC48A1	106.19	160.76	160.41	171.89	102.75	34.5	34.85	25.01	12.18	11.02	15.84	13.42	15.73	10.75	23.26	19.07	21.53	470.76	392.18	19.14	14.75	24.53	373.37	406.59	331.14	379.9	336.79	394.78	40.27	42.5	50.54	361.23	419.02	371.85	313.37	0	390.2	310.89	325.87	322.35	294.31	300.73	277.76	288.26	308.05	283.52	234.98	214.49
ARHGAP26	ARHGAP26	9.14	16.15	11.36	10.67	9.95	1.92	3.31	3.29	0.65	0.96	1.32	0.62	0.89	0.36	0.69	0.95	0.56	6.65	5.69	0.45	0	0.13	10.19	6.99	9.67	12.23	6.29	13.7	1.05	0.46	1.22	9.98	12.15	10.38	13.8	0	13.23	19.91	17.36	19.29	20.73	23.08	23.37	15.26	17.44	18.09	17.22	19.36
TDRD9	TDRD9	3.82	5	6.06	3.13	3.39	2.79	3.28	1.94	1.6	2.4	1.91	1.68	0.93	1.61	0.87	1.51	1.31	1.74	1.3	1.43	1.08	0.96	0.49	0.13	1.29	2.1	2.85	1.95	0.17	0.1	0.26	1.94	1.9	1.54	2.64	0	1.73	4.48	3.56	2.81	3.33	2.72	4.4	3.64	4.98	4.78	4.24	4.97
CDK16	CDK16	30.75	44.43	44.52	39.17	27.44	13.16	13.43	13.78	17.24	23.38	24.89	22.75	21.14	30.06	27.03	27.44	26.47	12.06	15.73	24	13.93	30.53	11.28	13.14	20.63	20.41	9.58	22.85	18.8	17.31	17.85	14.03	24.11	18.98	27.35	75.73	27.29	53.49	53.12	40.08	53.13	41.09	53.54	48.8	46.24	46.32	52.27	52.08
JAGN1	JAGN1	113.09	152.8	147.74	194.87	126.86	73.76	82.71	62.82	49.31	41.51	35.84	41.73	25.79	35.58	63.05	59.11	62.19	243.88	251.63	71.69	68.39	93.29	292.02	273.07	242.91	326.14	295.56	272.48	86.59	71.45	79.36	285.87	267.19	249.11	259.58	375.49	248.49	209.65	213.31	243.3	193.55	185.99	193.01	219.14	211.6	182.01	216.24	184.78
NDUFAF1	NDUFAF1	37.27	43.38	45.56	40.24	26.38	17.25	15.79	15.19	10.83	13.45	10.87	14.93	14.85	10.56	17.41	19.75	23.89	27.27	31.18	23.48	35.38	27.46	42.73	32.21	63.48	34.99	55.05	35.31	28.78	23.69	21.04	47.24	43.13	40.5	58.52	0	35.54	55.47	61.34	51.36	59.27	57.4	61.79	69.55	70.51	57.03	48.57	52.45
PHF12	PHF12	1.65	5.38	5.24	7.17	1.21	2.81	1.77	2.23	4.95	4.83	5.7	5.4	6.82	4.99	5.21	6.45	4.8	53.04	43.91	5.92	4.02	6.15	52.57	48.41	69.96	80.36	42.22	81	4.9	4.19	4.44	63.67	83.18	79.81	78.06	48.58	90.22	104.9	114.29	106.21	98.66	95.83	75.29	43.51	70.02	72.44	8.1	10.13
C22orf29_214	C22orf29_214	0	0	0	0	0	0	0	0	0	2.56	0	0	0	0	0	0	0	0	0	0	0	0	0	0	0	0	0	0	0.66	0	0	0	0	0	0	0	0	0	0	0	0	0	0	0	0	0	0.73	0
FOLR2	FOLR2	17.07	31.47	30.36	26.83	19.55	7.84	9.84	7.61	3.6	1.93	2.06	2.27	1.73	1.99	2.86	0.16	1.22	47.03	48.02	2.02	3.75	1.3	48.36	45.88	35.51	37.34	45.7	34.38	8.27	10	18.66	33.83	37.29	42.98	29.92	0	38.97	27.99	34.56	32.04	30.36	33.11	34.92	31.76	27.04	41.48	32.98	26.89
ZFP3_60	ZFP3_60	14.34	19.99	14.2	18.39	10.62	6.67	9.34	6.68	3.64	2.94	4.49	3.41	3.3	3.87	2.56	4.44	1.39	0	0	3.86	2.15	3.26	1.65	0.92	0	0	0.46	0	1.42	1.2	2.02	0	0.41	0	0.25	0	0.26	0.37	0.44	0.29	0.44	0	0	2.48	1.97	0.22	17.27	15.7
pld3	pld3	24.65	39.43	37.39	27.7	19.68	9.76	11.56	10.02	4.84	5.31	5.14	5.18	5.5	4.01	3.79	5.02	3.89	42.29	37.85	2.78	2.09	2.41	17.26	29.52	17.45	28.12	12.64	36.98	5.39	5.26	5.54	18.95	19.44	30.72	20.01	0	35.49	44.42	44.41	36.47	48.09	40.3	39.9	45.83	35.99	41.2	36.98	45.68
ZBTB12_1	ZBTB12_1	4.66	11.99	9.47	5.64	1.78	3.89	3.45	3.68	7.3	7.2	5.88	8.22	8.26	7.53	5.07	9.82	7.78	25.23	24.75	5.95	4.27	9.14	12.97	16.15	16.59	22.53	8	29.15	4.36	3.89	3.01	19.9	22.4	27.61	23.94	0	36.28	43.1	34.61	29	44.15	43.32	28.45	26.92	27.83	28.96	6.91	13.77
WSB1	WSB1	113.42	103.96	103.97	121.85	100.6	78.13	88.66	70.38	47.37	58.1	62.99	59.71	63.29	56.28	73.44	75.1	60.63	157.68	137.62	90.18	78.04	107.89	107.6	113.11	104.19	106.09	122.15	102.25	119.24	108.43	97.17	85.8	93.52	90.7	86.37	0	85.14	91.11	91.26	93.43	102.33	68.74	85.17	82.69	95.96	80.38	92.56	98.56
PEG10_266	PEG10_266	0.76	3.18	2.82	7.14	3.18	2.34	1.92	4.11	1.49	0.43	5.94	1.12	1.6	1.97	0	3.86	3.98	3	3.59	0.49	6.05	1.24	3.36	2.96	0	2.27	3.77	2.18	0.89	0.89	4.03	3.88	4.95	4.46	1.97	0	5.19	4.04	2.94	0	3.9	4.68	5.5	7.96	4.96	6.21	4.92	4.32
PROS1	PROS1	37.71	44.18	42.02	32.68	26.38	17.56	22.25	23.2	10.62	8.39	6.46	7.62	9.69	7.61	6.93	8.86	8.74	26.87	20.11	9.25	4.72	5.1	13.73	10.25	18.53	20.29	7.62	27.45	11.14	11.03	11.27	18.83	21.77	25.97	21.75	74	22.89	39.56	42.81	30.61	39.1	33.33	36.87	36.26	36.47	37.73	39.25	46.07
SOCS4	SOCS4	30.79	49.7	42.32	56.97	21.77	4.02	6.6	2.38	4.92	4.62	11.98	9.42	12.32	9.68	11.16	13.77	12.99	42.39	45.8	15.26	11.59	17.84	45.09	55.52	66.48	58.77	50.35	60.41	10.85	11.12	11.48	62.03	57.76	62.93	77.3	125.52	54.08	84.08	90.18	67.88	81.45	79.57	84.81	88.36	78.53	77.46	75.2	76.78
SDR39U1	SDR39U1	5.84	17.33	10.95	12.16	13.16	6.62	6.87	7.67	6.68	4.95	4.09	5.59	2.42	4.82	4	4.09	2.42	15.17	11.24	2.11	3.26	1.08	19	14.48	12.16	10.03	15.53	15.83	13.08	15.42	20.48	19.91	15.12	12.35	18.08	0	13.61	11.88	14.17	23.79	6.26	8.94	13.94	6.27	11.21	15.02	19.04	15.76
MAS1	MAS1	0	0	0	0	0	0	0	0	0	0	0	0	0	0	0	0	0	0	0	0	0	0	0	0	0	0	0	0	0.96	2.03	0.87	0	0	0	0	0	0	0	0	0	0	0	0	0	0	0	0	0
zgc.114130	zgc:114130	155.07	167.73	170.83	131.92	170.6	129.58	138.42	149.9	107.43	155.9	80.12	119.46	120.27	116.02	61.57	118.07	88.14	509.4	535.08	94.62	60.62	124.82	234.53	323.44	220.95	372.28	102.18	466.74	22.31	18.62	17.3	241.99	302.77	346.06	278.69	848.08	473.45	378.25	406.22	391.07	380.67	389.38	359.72	243.68	320.27	325.97	111.97	163.34
TBCCD1	TBCCD1	11.99	19.9	15.56	20.41	7.77	4.87	7.32	5.37	4.78	5.09	6.36	4.2	4.02	5.18	4.34	5.42	7.55	12.54	11.59	7.01	4.8	6.84	16.4	10.66	24.42	15.05	14.55	15.79	8.03	5.83	7.34	19.73	19.75	19.01	21.55	0	14.91	34.34	32.52	24.39	32	26.67	32.68	33.54	35.06	30.8	22.83	24.27
RTL1_295	RTL1_295	0	0	0	0	0	0.98	0.8	0	0	0.72	0	0	0	0	0	0	0	0	0	0.82	2.49	0	0	0	0	0	0	0	0	0	0	0	0	0	0	0	0	0	0	0	0	1.58	0	0	0	0	0.82	0
RTL1_223	RTL1_223	0.95	0	1.41	0	0	0	0	0	0	0	1.06	0	0.67	0	0	0	2.49	0	0	0	0	0	0	0	0	0	0	0	0.28	0	0	0	0	0	0	0	0	0	0	0	0	0	0	0	0	0	0	0
AP2S1	AP2S1	136.45	140.13	131.61	141.54	98.76	49.75	64.35	60.28	34.06	43.06	37.94	36.42	40.87	37.12	29.2	50.48	48.25	110.37	130.39	56.89	72.69	83.42	133.88	122.87	122.76	141.51	121.99	143.52	159.61	141.69	146.17	142.25	190.99	133.58	117.97	0	147.18	167.75	170.09	153.57	139.39	131.47	155.39	151.46	169.94	158.14	138.18	179.38
VAT1	VAT1	44.3	58.21	61.7	31.22	37.17	22.69	27	25.89	14.18	11.21	9.23	11.47	11.58	10.03	7.59	9.44	7.73	46.04	60.11	8.98	5.97	14.63	16.29	36.32	23.99	33.7	9.68	60.51	26.15	24.47	23.96	24.48	31.13	31.95	32.26	99.56	50.66	59.55	62.12	39.9	59.88	58.04	56.18	41.9	47.07	48.19	55.09	61.87
RTL1_92	RTL1_92	1.22	2.03	4.68	8.2	1.73	2.79	2.73	2.2	4.72	4.67	3.23	5.12	7.46	5.83	2.01	4.67	8.26	0	0	3.15	4.37	7.23	0	0	0	0	0	0	7.49	6.59	10.84	0	0	1.13	0	0	0	0	0.37	0	0.28	0.59	1.92	1.8	1.88	1.69	11.22	4.1
LNX2_2	LNX2_2	1.2	0.95	2.05	0	1.41	0	0	0	0.77	0	0	0	0	0	0	0	0	0.75	0	0	0	0	0	0	1.99	0	0	0.74	0	0	0	0	0	0.46	0	0	0.53	1.33	2.44	0	1.35	0	0.63	0	1.53	0.46	1.78	1.67
CABZ01085241.1_2	CABZ01085241.1_2	0.17	0.06	0.26	0	0.16	0.17	0	0.18	0.31	0.3	0	0.22	0	0.08	0.46	0.42	0.82	0	0.25	1.5	0.88	1.86	0.34	0	0	0	0	0.32	5.29	6.77	4.81	0	0.5	0	0.35	0	0.57	0.1	0	0.66	0.19	0	0.22	0.06	0.1	1.41	0	0.34
CTF1_2	CTF1_2	2.66	3.23	0	0	0	0	0	0	0	0	0	0	0	0	0	0	0	4.14	6.41	0	1.33	0	0	0	2.38	2.75	0	0	0.4	0	0	0	3.99	0	0.88	0	1.87	5.26	4.19	6.28	3.1	5.06	0	0	3.59	0	0.88	0
INTS9_1	INTS9_1	28.96	36.56	36.06	34.73	28.85	18.76	17.01	19.5	9.03	10.56	9.45	7.55	9.27	8.2	7.09	9.06	7.04	41.52	42.77	7.14	6.62	8.94	37.1	37.88	42.99	41.31	27.33	42.31	11.39	10.16	11.45	37.05	41.93	37.64	38.65	0	39.84	34.98	31.07	35.78	31.98	37.5	38.27	38.09	35.36	31.27	36.4	34.64
CR388166.2_98	CR388166.2_98	0.36	0	0	1.35	0.43	0	0	0	0	0	0	0.21	0.51	0	0	0.37	0	0	0	0	0	0	0	0	0	0.72	0	0	0	0.28	0	0	0	0	0	0	0	0.7	0	0	0	0	0	0	0	0	0.47	0
THEG	THEG	8.5	10.61	6.34	7.77	6.77	6.98	4.78	7.19	7.16	9.17	8.52	8.32	7.56	9	11.96	10.38	5.97	2.92	1.33	10.4	16.08	5.82	2.75	1.36	7.07	4.69	8.24	2.91	3.22	2.66	1.86	3.17	4.83	6.96	8.79	0	3.82	8.16	10.72	6.92	9.34	8.63	10.98	8.81	7.3	10.6	8.76	6.37
WDR1_2	WDR1_2	0	0	0	0	0	0	0	0	0	0	0	0	0	0	0.74	0	0	0	0	0	0	0	0	0	0	0	0	0	0	0	0	0	0	0	0	0	0.47	0	0	0	0	0	0	0	0	0	0.45	0
SOGA3_3	SOGA3_3	0	0.24	0	0	0	0	0.25	0.29	0	0.22	0.44	0	0	0.17	0	0.4	0	0	0	0.77	0	0.83	0	0	0	0	0	0	2.97	1.83	0.52	0	0	0	0	0	0	0.19	0	0	0.22	0	0	0	0	0	0	0
SGSM3	SGSM3	16.52	23.26	24.06	14.42	17.56	6.52	6.77	6.88	2.15	2.87	2.65	2.79	3.29	3.05	2.66	3.32	1.42	19.9	29.3	1.67	2.67	3.35	6.05	14.36	7.27	13.68	3.13	19.67	6.94	5.01	5.52	9.23	10.75	14.8	12.42	0	20.14	24.81	22.38	18.08	25.34	27.45	25.89	23.62	20.24	21.98	26.76	33.09
MOSPD1_2	MOSPD1_2	1.29	0.44	1.62	0	0.65	0	0.23	0.27	0.71	0.62	3.24	0.43	4.84	0.62	9.39	5.73	2.39	4.13	2.13	20.67	19.07	24.05	7.48	4.89	3.65	1.42	3.54	1.36	28.39	31.46	27.25	0.45	4.4	5.1	0	0	1.23	1.22	3.09	3.89	1.03	1.77	2.3	0	0.47	1.7	1.64	2.56
TOMM22	TOMM22	89.69	94.02	91.38	147.46	111.35	81.33	108.32	80.14	124.96	94.82	104.25	120.15	135.64	111.6	142.04	110.34	114.89	67.75	63.27	136.55	135.77	117.15	111.47	100.32	146.65	96.01	159.84	77.71	120.63	119.49	127.16	114.58	108.39	88.16	112.73	0	97.49	97.05	82.85	117.41	114.06	96.36	131.97	144.91	111.37	102.33	124.57	114.96
RNF223_2	RNF223_2	0	0	1.39	0.44	0	0	0	0.35	1.82	2.65	2.6	1.65	5.57	2.41	2.43	1.9	3.68	0	0	3.05	6.58	4.48	0	0	0	0	0	0	1.5	2.37	1.85	0	0	0	0	0	0	0	0	0	0	0	0	1.39	0	0	0.6	0
SOCS3	SOCS3	0.09	1.89	0.82	1.57	0.77	0.21	0.23	0.41	1.96	0.31	0.41	0.22	0.52	1.81	1.51	0.47	1.21	0	0	0.6	0.93	0.48	0	0	0	0	0	0	0.21	0.57	0.24	0	0	0	0	0	0.12	0	0	0	0.21	0	0.43	0.95	0	0.64	2.25	1.8
POP4	POP4	142.9	161.32	187.59	185.32	97.94	69.02	80.53	73.01	39.02	24.77	34.08	32.64	26.91	28.26	29.81	29.34	31.01	92.13	92.29	27.39	27.36	37.6	94.13	82.11	127.16	118.29	69.3	120.74	40.5	34.03	53.68	94.44	128.73	128.84	125.29	0	133.84	180.02	184.69	188.59	202.03	181.08	182.29	207.73	178.75	184.15	183.48	199.9
MALL	MALL	0.24	1.42	0.7	0	0	0.54	0	0	0	0	0	0.14	0.99	0.81	0.98	1.2	0.62	0.45	0.55	3.38	0.95	4.77	0	0.45	0.8	0	1.15	0	9.78	5.88	16.78	0	0	0	0.91	0	0.32	0.23	0.36	0	0	0	0	0	0	0.55	0	0
TMEM132A	TMEM132A	35.47	60.21	57.49	50.72	32.99	20.23	22.24	18.37	13.37	13.57	10.06	12.85	14.7	12.53	14.13	14.82	13.44	71.64	86.06	18.43	15.92	22.65	76.47	75.58	68.16	85.57	68.23	72.8	23.9	19.16	20.81	70.13	64.74	77.85	52.32	98.41	77.15	67.34	74.1	65.22	68.05	59.67	67.53	55.39	66.75	56.43	58.6	63.6
RUVBL2	RUVBL2	162.87	189.36	187.14	187.22	147.19	119.71	134.03	114.4	97.78	91.56	84.79	104.86	84.15	79.87	81.68	90.22	101.27	247.55	257.86	99.27	93.44	95.01	300.32	283.49	233.33	240.67	284.39	246.03	70.9	64.99	76.79	284.84	222.19	229.54	229.7	111.05	218.84	192.83	181.7	207.45	185.79	168	179.17	184.77	188.08	187.32	190.82	182.94
CGRRF1	CGRRF1	5.98	7.78	6.45	8.91	2.41	0.37	0.84	0.57	0.37	0.55	0.21	0.79	0.67	0.58	2.16	1.08	1.77	3.38	0.67	3.66	3.13	3.62	3.92	2.38	5.7	4.1	5.1	3.58	5.8	5.03	4.28	2.38	8.15	4.49	10.79	0	3.36	15.65	12.9	6.73	12.98	14.71	13.77	18.44	18.26	9.88	10.01	8.07
TSC22D2_4	TSC22D2_4	0.79	0.21	0.49	1.64	0	0.24	0	0	0.3	1.23	0.35	0.29	1.09	0	0	0.79	1.23	0	0	0.41	0.94	0.85	0	0	0	0	0	0	1.17	0.67	0	0	0	0	0	0	0	0	0	0	0.35	0	0	1.14	0.4	0	0.22	0
TRIM48_12	TRIM48_12	100.61	126.1	144.65	94.48	90.84	35.74	44.05	44.66	16.15	26.02	21.33	16.75	15.86	13.66	8.98	12.67	9.45	155.56	172.48	8.23	7.47	5.81	85.04	114.78	65.81	104.98	31.09	159.88	0.99	1.05	1.17	68.82	98.86	112.05	103.81	146.21	155.47	138.28	130.37	113.47	153.26	129.73	134.83	127.16	123.94	139.2	131.71	134.61
ISCA1	ISCA1	156.94	198.81	182.52	129.6	167.59	99.43	74.24	95.58	52.94	68.3	63.69	52.73	60.25	60.67	41.98	48.78	50.93	156.69	164.38	56.94	55.02	60.07	123.58	107.34	108.68	150.52	67.98	185.3	58.44	60.36	44.99	87.87	163.83	157.44	123.53	0	192.84	161	176.45	169.29	173.29	195.87	203.27	178.53	172.93	139.07	194.27	204.92
C22orf29_6	C22orf29_6	0.17	0	0.13	0	0.2	0.06	0.11	0	0	0.1	0	0.25	0	0.14	0	0	0	0	0	0.11	0	0	0	0	0	0	0	0	0.29	0.24	0.22	0	0	0	0	0	0	0	0	0	0	0	0.05	0	0	0	0.22	0.24
RPAP1	RPAP1	42.9	46.95	49.56	37.23	41.99	24.51	26.89	27.9	14.21	15.44	11.71	13.28	11.73	12.2	8.16	11.93	9.79	52.29	59.14	7.27	7.42	8.41	36.54	43.24	28.41	40.08	18.48	54.18	8.76	6.71	7.03	32.57	36.62	44.15	44.76	63.62	52.2	47.08	48.23	39.03	47.84	52.57	47.04	51.88	39.74	51.36	53.1	58.2
RPL27	RPL27	489.82	386.57	385.23	515.52	465.67	956.08	859.45	828.51	1567.4	1462.51	1560.72	1660.98	1607.29	1492.61	2226.75	1727.33	1960.32	641.23	691.46	2190.46	2766.4	2165.78	690.05	790.38	598.93	444.64	1098.44	404.26	2521.36	2683.64	2603.37	542.32	474.46	455.15	431.7	369.37	429.39	286.62	318.07	370.03	315.94	232.67	331.46	334.72	407.46	315.84	279.43	339.24
EPN1	EPN1	31.88	35.18	39.85	32.86	31.22	8.63	9.64	7	3.5	4.54	2.44	2.7	3.48	3.01	2.81	4.22	3.27	4.44	6.3	6.14	3.21	5.8	12.79	9.68	32.69	24.7	8	20.89	5.16	3.95	3.49	21.18	24	23.48	29.47	0	29.08	45.67	43.69	43.42	50.77	57.85	49.32	48.45	46.09	49.84	46.89	52.09
PEG10_7	PEG10_7	0.15	0.26	0.21	0.41	0.17	0.16	0	0.11	0.14	0.08	0.79	0.42	0.4	0.18	0.29	0.44	0.19	0	0	0.09	0.44	0.52	0	0	0	0	0	0	0.54	0.34	0.37	0	0	0	0	0	0	0	0.33	0	0.08	0.17	0	0.32	0.73	0.17	1.19	0.4
WDR49_1	WDR49_1	0	0	0	0	0	0	0	0	0.12	0.99	0.42	0.33	0.26	0.43	0.64	1.14	1.32	0	0	1.31	1.53	1.04	0	0	0	0	0	0	1.45	0.83	0.82	0	0	0	0	0	0	0	0	0	0	0	0	0	0	0	0	0
SLC35A1	SLC35A1	175.89	175.4	187.22	181.32	159.51	101.19	104.79	99.75	42.55	55.5	44.12	43.66	37.32	46.4	27.83	35.12	28.12	131.2	122.16	24.96	16.77	20.03	119.85	127.13	146.82	162.56	123.82	142.33	46.24	36.86	39.58	165.54	184.46	165.89	152.87	328.5	162.15	179.19	200.3	185.44	177.79	209.65	195.51	214.38	192.04	197.52	189.25	204
KCNH5_2	KCNH5_2	0.25	1.77	2.93	0	0	0.19	0	0	0	0	0	0	0	0	0	0	0	2.37	0	0	0	0	2.15	1.9	0.83	1.45	4.82	4.65	0	0	0	0	2.47	2.88	0.32	0	0.33	3.79	3.42	0	1.68	1.2	1.96	0.37	0	0	0.95	0
PEG10_460	PEG10_460	0	0	0	0	0	0	0	0	0	0	0	0	0	0	0	0	0	0	0	0	0	0	0	0	0	0	0	0	0	0	0	0	0	0	0	0	0	0	0	0	0	0	0	0	0	0	0	0
AUH	AUH	22.95	28.6	28.55	32.09	17.96	15.9	18.37	15.74	10.03	7.61	6.18	10.44	6.05	7.55	7.06	7.11	6.06	5.14	1.78	6.16	6.62	4.21	7.39	7.67	17.05	10.77	9.24	10.69	18.3	23.19	12.8	14.44	12.86	8.06	17.43	0	10.31	19.72	17.73	11.67	20.01	22.58	22.17	23.46	28.53	20.36	22.53	26.27
ANXA2_1	ANXA2_1	15.15	9.72	5.21	6.78	27.33	43.56	52.61	65.6	190.25	173.69	180.15	177.09	281.93	242	264.75	293.91	246.89	17.92	27.44	453.76	393.98	397.72	11.6	76.24	8.63	6.26	16.41	8.44	605.61	542.6	581.91	8.63	4.07	1.23	6.65	0	8.58	2.76	3.64	3.72	3.87	1.49	1.79	4.38	5.16	2.24	3.93	3.42
CR318592.1_134	CR318592.1_134	0	0	0	0	0	0	0	0	0	0	0	0	0	0	0	0	0	0	0	0.8	0	0	0	0	0	0	0	0	0	0	0	0	0	0	0	0	0	0	0	0	0	0	0	0	0	0	0	0
MBD2	MBD2	7.07	23.74	16.14	28.05	6.33	3.08	3.67	3.85	0.69	1.74	2.62	0.83	2.15	1.51	3.14	0.72	1.24	110.07	132.62	1.85	0.48	2.35	86.07	94.04	99	118.46	87.62	123.11	6.77	5.33	4.63	121.39	126.38	122.77	103.64	0	129.57	104.68	107.35	112.65	100.27	109.96	99.54	69.74	91.08	88.29	26.49	25.4
ABHD14B	ABHD14B	11.25	8.61	16.51	20.08	6.71	5.02	10.62	3.4	2.66	2.93	2.03	2.76	1.92	3.91	2.5	1.85	5.6	4.85	3.91	2.39	1.84	1.44	7.22	4.37	10.63	11.84	9.58	6.82	7.87	6.75	6.78	7.56	5.61	7.82	6.08	0	5.12	12.82	19.46	11.58	16.4	11.47	15.61	16.85	17.99	15.61	16.81	13.22
zgc.101765	zgc:101765	11.71	19.19	25.92	26.27	9.42	5.1	4.99	4.84	2.43	5.97	3.34	5.8	6.33	3.97	8.23	6.75	9.56	8.17	10.81	10.66	10.15	11.18	14.55	11.49	24.48	23.11	16.35	11.91	10.19	9.18	13.79	34.16	27.85	19.9	23.59	0	28	38.86	41.52	38.53	35.82	41.11	39.11	40.32	47.95	42.4	28.33	24.56
PIGT	PIGT	134.78	175.1	180.97	150.52	122.77	52.5	62.26	52.73	18.99	28.27	24.05	18.75	21.61	19.98	14.11	19.12	18.01	42.39	47.28	18.22	23.01	34.48	93.58	61.24	122.08	107.32	63.49	99.04	54.36	47.34	46.82	122.58	135.55	117.49	165.24	513.73	130.85	209.27	194.49	199.45	193.11	208.38	197.25	198.03	192.37	209.44	208.49	207.46
ALAS1	ALAS1	50.83	73.53	71.98	84.59	43.97	32.16	34.66	24.36	26.43	38.96	26.08	27.18	21.92	18.07	33.25	31.4	26.6	13.47	16.76	35.56	37.66	38.02	43.27	20.62	67.79	47.28	57.43	26.28	71.04	70.6	75.91	48.34	50.2	39.51	65.46	79.04	43.25	65.15	65.6	73.64	65.67	69.79	78.02	86.61	76.93	75.28	82.67	65.04
FOXO1	FOXO1	4.19	5.67	5.96	8.51	3.71	2.24	1.59	1.81	2	1.85	1.65	2.25	2.77	2.11	3.82	1.96	2.6	5.23	7.9	2.53	3.02	5.85	10.3	6.93	21.12	11.6	8.28	9.49	5.23	3.89	6.71	15.63	16.04	12.91	19.9	0	11.78	20.47	20.3	21.74	17.45	20.09	15.01	16.12	20.33	17.51	9.31	7.57
CRLF3	CRLF3	30.11	31.47	37.36	38.07	31.86	17.53	18.4	18.72	7.62	8.78	8.61	7.04	9.63	6.74	6.1	5.59	6.09	10.61	9.94	5.35	5.39	4.89	14.51	14.86	31.18	20.6	13.38	23.93	16.58	8.59	11.02	23.91	30.92	24.12	31	110.77	28.1	45.67	36.65	35.11	50.46	41.53	45.88	46.03	43.69	43.94	47.78	39.27
adck4	adck4	46.29	51.4	56.09	47.62	41.19	33.1	33.55	32.41	20.21	19.48	19.1	20.85	18.2	17.63	16.35	17.15	15.56	35.74	31.03	16.18	15.06	14.59	30.37	26.01	31.4	34.55	23.16	38.06	22.41	19.96	21.73	29.31	32.28	35.58	41.29	0	32.34	41.91	42.95	40.22	44.75	45.36	39.99	39.58	39.7	45.12	44.52	51.3
FARS2	FARS2	17.62	25.98	23.37	32.4	14.96	10.45	12.37	10.56	7.35	3.08	6.05	6.54	5.03	3.86	6.58	6.92	6.04	3.95	4.33	3.01	4.23	2.02	20.66	14.58	31.95	15.91	20.31	11.95	7.27	9.9	8.99	21.69	14.84	14.72	17.72	0	13.37	22.94	24.95	22.21	19.73	25.71	23.63	18.78	20.55	22.41	21.7	31.6
CCDC28A	CCDC28A	17.94	14.48	16.15	15.25	14.13	8.5	8.89	5.33	4.99	3.36	3.07	5.44	3.04	3.05	6.53	6.22	3.11	38.6	31.44	9.54	14.71	7.74	21.84	42.87	11.92	31.67	27.87	20.01	21.62	19.83	21.28	22.21	23.06	24.46	19.38	0	23.74	18.56	22.53	20.49	15.7	23.59	13.45	14.62	18.84	16.12	20.32	13.33
TRAF3IP2_2	TRAF3IP2_2	28.52	27.11	28.06	29.91	19.62	8.71	7.84	17.09	3.13	3.89	0.83	3.78	4.55	4.4	8.04	3.78	4.19	0	0	4.38	3.19	5.53	1.4	0	13.86	9.68	4.73	15.42	5.27	4.64	1.12	7.09	16.51	10.2	24.43	0	14.96	29.66	25.74	21.11	39.72	26.24	23.39	24.18	34.79	41	22.79	45.28
ZFP3_2	ZFP3_2	2.45	9.66	7.14	6.55	1.78	1.14	0.59	0.47	0.62	0.9	0	0.65	0.45	0.86	0.33	0.49	0.28	7.4	6.67	1.47	0.43	1.61	6.35	4.55	6.44	6.05	4.09	9.26	1.23	0.67	0.83	10.33	11.76	12.3	7.34	0	10.85	19.99	21.33	14.88	24.07	22.58	20.54	16.06	18.26	18.14	13.86	12.32
TRIM48_22	TRIM48_22	1.13	0	0	0	0.27	0	0.28	0	0	0	0	0	0	0	0	0	0	0	0	0	0	0	0	0	0	0	0	0	0.39	0.7	0.59	0	0	0	0	0	0	0	0	0	0	0	0	0.33	0	0	0	0
NPHP3	NPHP3	28.99	30.01	31.01	25.66	24.63	15.05	16.08	20.94	10.59	11.59	11.05	9.19	10.9	9.86	5.79	8.7	7.59	1.21	2.12	6.6	4.37	6.28	4.5	5.07	7.39	7.84	3.94	7.36	0.52	0.77	0.76	8.46	10.89	7.65	13.4	36.33	10.48	23.78	17.38	15.9	24.14	24.55	25.79	23.75	25.63	25.55	28.27	31.16
PYURF	PYURF	116.26	143.5	140.47	156.96	120.09	61.11	68.66	39.38	33.12	32.01	36.31	26.51	27.58	30.62	40.85	41.58	30.96	286.33	240.28	52.41	33.1	59.78	279.13	285.46	192.07	245.76	219.98	217.1	61.07	67.94	86.41	230.81	285.25	263.31	211.98	0	284.49	179.21	169.8	223.27	171.12	173.14	189.82	190.44	159	171.27	169.79	170.25
CFAP20	CFAP20	96.01	98.74	102.83	109.75	87.13	102.61	88.96	91.52	82.08	72.27	75.86	73.36	62.88	75.42	76.51	62.93	68.39	123.43	107.86	59.81	62.42	51.07	142.59	134.37	131.33	147.59	162.02	109.26	24.35	23.52	21.34	138.69	119.44	118.71	114.24	166.06	108.06	107.1	102.04	104.75	100.39	95.22	97.79	105.6	124.13	105.55	128.95	93.16
ZC3H14	ZC3H14	66.35	105.25	88.52	88.77	80.92	26.9	33.31	26.34	8.08	13.17	12.92	12.6	13.54	11.66	10.08	15.17	13.56	218.5	182.21	14.96	13.38	20.38	119.58	148.28	99.19	156.96	75.51	162.85	15.5	12.71	11.38	124.82	137.67	125.33	137.31	231.02	162.48	138.03	132.11	139.31	129.72	140.04	126.46	123.38	108.91	119.21	107.51	118.38
CBX2	CBX2	46.05	67.44	60.38	48.11	49.67	28.43	27.97	39.48	22.48	31.87	35.31	27.14	30.23	28.54	16.46	24.31	28.75	1.72	2.31	19.34	11.05	21.89	5.66	3.89	15.03	9.29	5.31	6.04	10.55	9.47	8.25	9.93	14.34	9.69	16.26	0	9.51	17.14	16.04	12.95	18.13	19.05	19.89	27.7	20.83	19.38	52.98	66.09
RTL1_69	RTL1_69	0	0.25	0	0	0	0.32	0	0	0	0.47	0	0	0	0	0.43	0	0.55	0	0	0	0	0.22	0	0	0	0	0	0	0.24	0.16	0	0	0	0	0	0	0	0	0	0	0	0	0	0	0	0	0	0
HDAC2_1	HDAC2_1	291.74	318.89	318.77	259.16	297.52	295.66	299.14	329.65	386.9	429.25	365.21	468.71	429.46	414.65	271.5	475.19	404.04	447.08	475.4	384.9	260.02	443.86	273.54	325.22	225.58	330.18	142.79	412.01	200.8	163.02	188.96	221.19	273.87	300.12	271.75	550.17	367.1	302.72	322.95	284.2	305.7	272.95	289.84	272.79	279.05	302.81	281.88	328.3
CRTAP	CRTAP	46.97	45.01	50.17	42.39	39.96	25.02	28.17	21.11	10.21	15.3	12.27	11.49	11.12	12.37	11.01	9.7	7.91	60.86	65.48	13.72	12.1	16.5	47.49	65.11	35.75	61.13	34.57	74.13	39.43	47.01	40.96	51.95	57.55	66.15	60.39	97.84	64.36	71.31	67.05	69.67	59.87	57.76	56.61	58.93	48.25	58.85	67.69	60.46
BICD1_3	BICD1_3	0.33	0	0.1	0.24	0	0	0.4	0.09	0.25	0.29	0.71	0.45	0.18	0.16	1.31	2	0.34	0	0.3	2.41	2.21	4.04	0.14	0	0	0.12	0	0	18.69	13.86	14.27	0	0	0	0.17	0	0	0.09	0.3	0	0.15	0.31	0.1	0.57	0	1.05	0.08	0.18
TBPL2	TBPL2	1.06	2.25	3.09	2.75	1.24	0.24	1.29	0.46	0.6	0.12	0	0.06	0.44	0.36	0.21	0.21	0.55	19.43	12.8	0.14	0	0	27.59	19.39	30.46	25.13	31.02	23.92	0	0.08	0	35.65	26.68	37.08	26.89	0	26.37	23.73	26.71	21.47	18.83	17.39	10.62	6.89	13.84	16.23	3.86	3.19
BLVRB	BLVRB	140	169.93	173.33	176.29	140.47	118.69	125.91	100.34	81.96	72.13	55.9	73.58	55	62.55	55.15	48.49	48.23	279.33	305.98	54.26	47.11	44.63	346.13	313.02	258.54	297.9	411.01	258.19	76.79	64.88	70.13	339.59	243.58	289.61	245.37	0	222.73	197.83	188.1	204.13	176.32	188.51	178.86	189.22	156.48	201.18	169.84	164.15
RTL1_44	RTL1_44	1.64	4.48	0.72	3.97	2.9	2.86	2.76	3.34	5.66	2.94	2.19	3.51	2.95	4.78	1	3.29	5.53	0.61	0.38	5.71	1.31	3.75	0	0.93	0	0	0	0	5.36	3.28	4.67	0	0	0	0	0	0	0	0	0	0	0	0	0.48	0.83	1.13	7.74	2.27
pim3	pim3	113.69	248.47	230.26	258.63	83.39	52.86	48.54	44.28	14.17	17.19	13.75	16.38	17.24	17	14.78	10.98	11.71	636.12	625.15	13.15	9.56	20.4	429.49	515.08	391.54	580.41	330.55	592.81	28.61	28.02	27.6	458.54	470.89	477.27	371.8	710.38	551.9	422.6	444.55	466.19	397.95	422.57	384.51	330.73	348.77	367.37	230.23	270.59
prtga_6	prtga_6	0	0	0	0	0	0	0	0	0	0	0.45	0.12	0	0	0	0	0	0	0	1.05	0	0.21	0	0	0	0	0	0	0	0.63	0	0	0	0	0	0	0	0	0.31	0	0	0.98	0	0	0	0	0.78	0
si.ch211.240b21.2_7	si:ch211-240b21.2_7	0	1.86	0	0	0	0	0	0	0	0	0	0.31	0	0	2.21	0	0	0	0	0	0	0.58	0	0	0	0	0	0	0	0.4	0	0	0	0	0	0	0	0	0	0	0	0	0	0	0	0	0	0
C1orf127_2	C1orf127_2	0	0	0	0	0.77	0.5	1.65	1.03	0	0	2.89	0.77	0.9	0	0	3.95	5.08	0	0	0	0	0.73	0	0	0	0	0	0	0.38	0	0	0	0	0	0	0	0	0	0	0	0	0	0	0	0	0	0	0
CCZ1B	CCZ1B	22.35	33.2	31.41	34.9	22.32	17.95	24.25	12.48	12.2	14.21	8.29	12.18	7.14	8.58	14.24	12.4	13.4	40.6	42.98	16.82	18.07	25.79	61.22	42.66	51.1	43.45	51.45	40.7	42.35	41.44	38.65	55.22	42.69	48.75	32.75	0	31.85	30.65	36.56	32.76	24.59	26.96	33	34.34	32.64	26.74	29.66	29.71
UBA1_3	UBA1_3	0.48	0	0	0	0	0	0	0	0	0	0	0.29	0	0.42	0	0	0	0	0	0	0	0.53	0	0	0	0	0	0	3.14	1.88	10.29	0	0	0	0	0	0	0	0	0	1.11	1.2	0	0	0	0	0	0
rhou	rhou	18.5	40.91	34.94	25.69	26.06	60.44	63.25	64.44	67.95	73.27	69.19	71.1	77.4	91.3	55.09	81.6	55.07	0	0.35	53.22	29.03	57.66	0	0	0	0.29	0	0	10.78	10.03	12.56	0	0	0	0	0	0	0	0	0.46	0.34	0	1.42	4.2	2.31	0.35	33.64	44.89
CR388166.1_42	CR388166.1_42	0	0	0	0	0	0	0	1.97	0	0	0	0	0	0	0	0	0	0	0	0	1.22	0	0	0	0	0	0	0	0	0	0	0	0	0	0	0	0	0	0	0	0	0	0	0	0	0	0	0
MAP3K15_2	MAP3K15_2	0	0	0	0	0	0	0	0	0	0.19	0	0.05	0.23	0.07	0.34	0	0.22	0	0	0.11	0.34	0.61	0	0	0	0	0	0	1.49	0.84	0.87	0	0	0	0	0	0.11	0	0	0	0	0	0	0	0	0	0	0
HMBS	HMBS	37.7	53.57	46.67	54.69	29.95	13.64	18.73	10.58	12.42	18.23	12.82	14.81	16.31	15.2	19.58	23.34	20.33	29.74	43.04	27.31	30.78	41.71	59.34	69.26	105.62	86.39	97.18	83.08	41.15	30.26	32.38	86.54	87.43	93.82	78.63	0	87.99	85.66	88.56	89.94	85.41	79.68	78.55	66.21	75.83	89.64	49.3	54.59
HBA1_1	HBA1_1	180.94	231.71	264.62	301.11	214.03	169.92	219.77	113.76	125.98	105.13	146.78	144.15	90.68	94.04	143.87	96.69	107.51	120.49	142.1	80.81	77.9	66.66	140.58	83.93	148.64	102.46	234.78	88.22	37.37	25.96	22.43	94.8	105.6	100.81	147.48	0	83.54	83.42	109.87	87.94	98.7	91.86	98.21	147.81	148.12	93.66	216.06	232.81
FAM13A	FAM13A	3.45	5.29	4.44	2.85	4.78	1.75	2.1	2.28	2.9	3.69	1.48	2.82	0.66	2.66	2.15	1.19	2.86	1.32	1.16	2.89	3.41	0.55	1.89	1.85	2.81	2.03	1.6	2.06	1.26	1.85	2.18	3	1.56	3.96	3.66	0	3.06	4.78	4.85	4.31	6.59	3.98	4.62	6.18	4.98	4.42	4.5	4.03
SLC25A24	SLC25A24	76.68	99.84	87.32	89.93	68.33	46.5	49.4	54.81	32.29	36.68	41.14	30.88	33.35	34.76	27.03	33.93	24.3	2.47	2.34	29.07	18.08	28.76	17.96	8.44	43.45	28.84	11.31	18.21	25.62	18.65	22.88	29.97	43.14	33.79	56.27	0	29.18	87.36	81.82	65.65	84.52	87.14	92.88	95.72	92.73	88.44	105.18	100.5
RTL1_247	RTL1_247	0	0	0	0	1.8	0	0	0	0	0	0	0	0	0	0	0	0	0	0	0	0	0	0	0	0	0	0	0	0.3	0	0	0	0	0	0	0	0.69	0	0	0	0	0	0	0	0	2.34	0	0
SLC25A15	SLC25A15	33.48	53.49	50.41	67.5	39.01	20.29	25.5	19.68	9.7	9.76	8.02	7.7	6.86	8.87	5.49	5.32	7.66	10.82	11.66	4.57	5.42	3.78	19.24	15.99	36.55	43.35	37.08	25.56	5.95	4.72	2.74	43.21	54.98	36.15	80.13	189.73	40.24	58.7	54.53	64.47	59.01	65.6	67.47	73.67	80.07	64.64	71.74	66.78
CCDC129	CCDC129	0	0	0	0	0	0	0	0	0.34	1.36	0.85	0.84	0.82	0.7	0.89	2.03	0.77	0.05	0	1.54	2.03	2.04	0	0	0	0.06	0	0	3.02	1.19	1.68	0	0	0	0.19	0	0	0	0	0	0	0	0	0.09	0	0	0	0
ACER3	ACER3	37.46	42.53	39.18	34.85	34.65	24.81	18.27	21.8	22.38	21.23	18.71	22.58	21.7	23.6	18.68	18.75	21.42	32.21	27.54	23.8	21.42	28.53	30.38	24.39	24.31	31.39	18.38	37.21	46.21	36.61	43.06	23.57	29.42	34.87	31.16	0	38.02	46.91	56.06	39.27	44.81	34.65	44.96	46.5	39.41	44.65	39.58	51.34
FAM84B	FAM84B	2.91	11.67	7.91	11.07	2.77	0.42	0.51	0.2	0.53	0	0.3	0.16	0.76	1.4	1.4	0	0.72	22.43	26.4	0.18	0	0.86	22.02	29.2	30.77	58.33	26.39	49.61	3.25	3.4	4.29	39.93	40.39	30.58	39.76	0	42.25	71.96	86.82	49.85	59.27	64	40.88	41.69	51.52	42.01	30.31	18.34
TDP1	TDP1	21.47	27.7	23.12	21.03	19.09	11.13	11.67	10.68	5.91	4.84	6.47	4.6	4.56	4.93	4.74	3.89	4.73	19.5	10.35	2.42	2.27	2.22	14.56	16.48	18.69	21.68	22.09	14.89	4.1	2.42	3.68	22.15	19.37	16.19	21.92	0	17.69	25.53	25.78	17.82	26.27	24.09	27.15	27.25	23.7	24.11	26.37	30.15
C16orf78	C16orf78	0	0.15	0.56	0.71	0.3	0	0.31	0.37	0.24	0.14	0.28	0.15	0	0.32	0.26	0	0.66	0	0	0	0.25	0	0	0	0	0	0.6	0.23	0.22	0.29	0	0	0	0	0	0	0	0.12	0.96	0.38	1.42	0.91	1.38	0.74	0	0.87	0.64	0.7
C11orf57	C11orf57	40.67	63.62	60.69	65.43	35.58	14.41	19.88	20.36	14.07	16.71	14.15	19.23	21.15	15.97	15.56	27.01	22.64	9.75	18.73	24	18.57	26.45	23.73	14.7	69.73	34.44	31.26	35.33	19.26	19.25	20.78	41.17	54.8	42.78	56.6	182.1	44.02	74.29	66.28	66.97	92.99	96.32	88.13	82.55	100.06	81.33	78.17	80.95
RFK	RFK	70.31	83.71	93.01	120.46	55.97	25.6	23.96	31.83	12.42	6.53	15.49	10.67	10.59	9.89	13.92	8.6	10.31	78.2	91.2	10.23	8.46	6.5	145.27	83.2	130.98	128.62	132.48	129.01	9.21	9.87	16.78	122.48	160.41	130.31	148.39	0	128.22	151.05	144.26	158.49	166.32	140.86	174.43	163.5	156.94	143.29	143.55	114.68
ARHGAP8	ARHGAP8	33.15	54.35	41.06	46.77	19.29	6.56	9.09	7.38	1.79	2.01	1.54	1.4	0.97	1.45	2.83	1.41	1.83	80.39	56.18	1.92	0.78	1.77	67.8	66.51	63.45	74.69	43.69	80.26	4.46	2.1	4.63	73.8	80.66	77.86	78.19	0	80.87	78.56	82.94	86.38	83.28	95.45	77.43	84.96	71.82	94.36	68.19	66.24
ZFYVE9	ZFYVE9	32.37	40.84	45.05	37.89	23.3	8.9	10.22	9.86	2.39	3.18	3.49	2.32	2.47	3	2.52	1.81	2.24	46.07	41.1	3.97	3	4.2	34.52	41.99	47.49	54.12	33.1	47.12	7.03	6.33	6.58	45.61	52.61	52.1	58.4	33.68	49.96	69.73	67.94	61.96	68.68	64.87	60.71	58.79	58.35	65.04	42.31	52.3
WIBG	WIBG	119.32	218.98	216.03	244.67	78.66	18.84	27.37	24.98	47.66	49.9	53.39	56.5	53.4	53.27	60.65	59.54	59.42	487.15	575.6	55.46	51.93	61	595.91	508.4	452.67	523.5	475.53	494.39	45.35	45.94	40.66	506.07	490.81	505.66	434.46	283.7	456.07	319.32	339.55	403.74	331.83	296.59	318.13	309.6	290.72	333.65	253.41	268.21
GBA2	GBA2	15.59	30.33	26.61	21.07	12.14	3.5	4.87	4.94	2.51	2.15	1.4	2.34	3.05	1.65	1.64	2.28	3.61	39.05	52.83	4.2	3.15	6.23	20.29	31.92	26.63	43.87	8.73	50.34	10.92	9.73	9.25	21.07	31.34	38.9	36.23	57.17	50.49	55.65	54.53	54.31	59.81	54.96	62.81	52.4	52.56	57.81	40.08	45.35
NDUFB3	NDUFB3	128.94	111.57	108.46	111.58	110.95	80.28	78.57	62.77	51.07	51.14	39.69	47.21	47.54	47.12	71.67	61.4	65	204.54	157.76	73.6	99.93	87.54	231.68	206.73	220.26	177.81	213.86	143.45	203.68	234.09	234.5	190.21	212.58	173.25	205.23	0	159.78	135.71	153.46	136.17	112.07	148.8	102.21	146.49	144.87	130.45	110.69	124.46
CFI_2	CFI_2	0	0.32	0	0	0	0	0	0	0	0	0	0	0	0	0	0	0	0	0	0	0	0	0	0	0	0	0	0	0	0	0	0	0	0.24	0	0	0	0	0	0	0	0	0	0	0	0.03	0	0
FMNL1	FMNL1	2.29	3.01	7.06	7.2	0.52	1.44	0.62	2.2	8.8	12.15	8.73	12.25	13.56	17.21	11.81	16.72	13.14	25.15	11.57	16.2	12.31	19.54	7.98	4.5	3.67	10.46	1.5	5.19	15.2	13.43	12.06	1.69	5.79	7.13	13.57	0	11.79	9.89	9.22	11.36	7.27	7.25	12.71	8.62	9.89	10.33	3.52	9.04
CHTOP	CHTOP	394	291.26	315.24	292.38	420.3	389.02	372.42	402.75	224.98	206.51	266.79	239.21	233.68	261.06	144.53	182.24	163.87	156.09	175.2	129.29	97.86	123.53	187.38	168.56	192.63	211.48	105.93	202.36	68.82	69.69	76.41	199.06	202.19	205.49	264.16	0	213.61	252.2	208.87	187.21	253.11	229.14	238.62	250.08	230.64	264.1	314.15	301.48
GRAMD1C	GRAMD1C	17.89	21.46	23.56	18.78	17.08	5.57	4.29	4.81	2.89	4.51	1.35	2.46	1.38	1.36	1.24	1.47	1.73	12.05	11.93	1.66	2.48	3.31	12.55	11.1	23.52	24.78	18.84	27.77	5.47	4.31	5.01	17.57	21.71	22.39	24.1	0	29.17	27.35	33.44	26.42	30.48	29.24	34.91	38.33	28.12	32.98	29.4	25.82
USP38	USP38	58.36	65.24	72.18	45.25	46.22	20.04	21.8	21.53	7.22	2.02	7.17	4.41	4.69	6.87	4.37	5.41	7.92	56.04	62.44	4.73	3.58	5.99	34.71	48.02	38.71	50.09	14.36	67.32	7.6	6.02	6.51	35.72	45.89	48.98	54.22	92.3	68.86	81.72	70.98	70.9	84.94	73.83	71.34	76.84	61.3	76.29	71.56	79.34
FAM83A	FAM83A	0.47	0.74	0	0	0.55	0	0	0	1.5	0.35	0.69	1	1.08	1.72	1.27	1.41	0.41	0	0	1.82	0	2.12	0	0	0	0	0	0	6.74	2.77	2.43	0	0	0	0	0	0	0	0	0	0	0	0	0	0	0	0.4	0.87
GGT5_2	GGT5_2	0.53	0	0	0	0.31	0	0	0	0.51	0	0	0.15	1.1	0.45	2.74	0	2.76	0	0	1.71	1.05	0.84	0	0	0	0	0	0	2.92	2.86	4.15	0	0	0	0	0	0	0	0	0	0	0	0	0	0	0	0	0
C22orf29_191	C22orf29_191	0	0	0	0	0	0	0	0	0	0	1.1	0	0	1.27	0	0.95	0	0	0	0	0	0	0	0	0	0	0	0	0	0	0	0	0	0	0	0	0	0	0	0	0	0	0	0	0	0	0	0
ACSS3	ACSS3	15.46	18.19	18.7	14.87	14.07	8.83	10.31	11.83	6	7.66	6.81	7.96	5.01	5.34	5.8	7.25	5.76	3.29	4.38	5.19	3.68	3.4	2.68	4.38	9.58	7.03	3.02	7.52	4.52	3.9	5.7	6.07	9.44	7.45	10.76	0	6.58	14.79	14.87	8.79	14.98	15.15	13.02	13.77	13.74	14.6	17.06	22.23
ST8SIA1_2	ST8SIA1_2	9.44	16.57	13.94	12.03	7.7	2.58	3.95	2.15	1.58	2.68	1.21	0.53	1.53	1.24	0.74	0.37	1.2	1.18	2.96	1.43	0.18	0.66	5.06	1.38	10.17	4.04	3.5	5.4	1.48	1.13	0.71	7.85	7.82	4.88	15.22	0	4.27	23.9	18.34	10.78	17.93	22.05	27.29	31.74	22.13	22.9	25.54	17.78
KIAA1045	KIAA1045	2.42	5.07	4.84	4.64	3.4	1.64	1.18	0.58	0.77	0.81	0.18	0.19	0.33	0.14	0.49	0.4	0.63	0.44	1.84	0.21	0.16	0.08	0.17	0.3	6.24	4.75	0.76	2.2	2.57	3.52	3.94	3.32	3.57	4.44	5.51	0	2.13	10.38	6.22	3.61	8.35	11.34	8.59	5.37	4.87	9.61	12.4	7.96
DNAJB13	DNAJB13	1.45	1.59	3.1	2.07	0.91	10.59	8.04	11.19	22.7	21.35	31.89	19.69	17.05	23.9	18.17	21.69	22.19	0.41	1.27	24.53	25.76	14.8	0.7	0.21	0.72	0.64	1.58	0	6.61	5.89	7.46	0.54	0.77	0	1.55	0	0.74	1.57	0	0.67	1.24	1.6	1.72	1.13	0.28	1.28	1.41	0.61
FAM20B	FAM20B	21	31.85	31.5	37.28	17.2	8.86	8.66	9.1	8.84	9.35	8.55	7.5	7.31	8.29	15.38	10.5	12.03	5.31	8.56	14.61	18.73	17.23	11.99	17.23	26.31	22.45	23.12	23.18	11.84	11.25	11.74	22.11	23.27	28.25	36.34	0	25.29	46.88	37.28	33.86	44.41	45.87	50.11	50.04	49.07	39.08	44.83	37.15
HES2	HES2	1.9	1.26	0.31	2.76	0.75	0.16	0	0	0.41	0.24	0	0	0	0	0	0.43	0	0	0	0	0	0.44	0	0	2.11	0	0	0.39	0	0.49	0	0.52	2.09	0	0.81	0	0.57	3.21	1.61	1.28	1.43	2.55	6.31	9	10.8	5.86	0.54	2.36
FAM73B	FAM73B	22.65	34.27	33.73	28.45	16.83	3.91	3.13	2.6	0.83	1.95	0.72	1.26	1.13	0.5	1.2	1.53	0.99	29.36	27.75	2.33	2.08	2.62	16.23	29.03	17.71	28.02	9.52	33.75	6.99	7.16	5.89	15.16	23.85	22.8	27.57	174.88	30.44	36.35	41.99	28.19	44.02	38.48	42.5	43.34	38.72	38.19	34.68	39.5
PEG10_382	PEG10_382	0	0	0	0	0	0	0	0	0	0	0	0.31	0	0	0	0	0	0	0	0	0	0.59	0	0	0	0	0	0	0.31	0	0	0	0	0	0	0	0	0	0	0	0	0	0	0	0	0	0	0
INTS7	INTS7	20.5	24.47	26.33	21.35	18.07	12.2	12.31	12.32	5.46	7.17	6.48	6.06	5.88	5.12	5.11	7.67	7.04	28.3	23.8	7.96	9.38	12.4	25	22.59	26.78	28.3	27.78	27.34	14.03	11.2	11.35	30.42	26.64	25.72	31.25	0	28.03	29.05	27.35	30.62	24.61	24.72	26.35	25.28	28.96	25.8	25.03	25.16
UCKL1	UCKL1	56.22	69.28	69.07	62.1	47.45	23.97	22.62	27.63	4.89	7.14	7.75	5.07	5.77	7.02	2.75	4.23	2.97	56.26	55.08	5.39	4.93	9.13	43.29	42.84	51.15	54.45	38.33	51.12	24.96	21.7	23.97	53.64	54.24	58.05	68.41	0	58.19	86.88	78.88	65.62	85.81	83.44	89.76	89.41	88.12	88.64	83.5	89.45
COX16	COX16	22.75	22.43	20.72	45.45	24.64	19.16	16.19	18.33	18.1	14.56	9.5	16.55	7.63	6.28	18.18	11.73	20.65	48	14.37	11.02	22.66	18.33	50.09	28.61	51.1	40.58	67.65	30.55	42.79	42.2	35.55	45.6	61.48	40.15	47.4	0	35.1	42.95	28.13	56.26	27.07	43.76	42.51	54.12	40.04	41.01	32.3	26.1
ptpn11	ptpn11	85.43	101.44	105.7	99.02	78.83	61.98	63.72	63.41	38.68	25.69	28.44	29.19	26.03	32.01	20.52	22.19	24.66	161.43	170.49	20.72	18.41	17.01	153.03	152.42	120.02	141.55	126.27	150.18	21.23	19.46	23.21	164.87	127.22	129.39	108.19	170.28	122.68	101.97	111.06	97.89	99.86	107.08	100.11	94.15	110.14	103.64	96.22	100.81
THAP4	THAP4	0.76	0.91	0.75	4.76	0.3	0	0.63	0.77	0	0	0	0	0	0	1.05	0	0	21.91	16.06	0	0	0	20.99	13.19	44.55	14.94	63.2	10.51	2.37	4.73	2.67	16.56	29.34	7.7	17.34	0	15.09	7.3	10.54	9.29	8.92	9.9	6.04	6.39	7.86	14.17	2.61	1.43
PTTG1_2	PTTG1_2	468.14	721.24	686.15	798.55	261.27	63.06	80.24	72.82	32.89	46.49	63.55	30.66	39.4	49.58	40.24	26.8	34.5	1332.68	1407.16	26.51	28.15	22.24	1500.67	1412.74	1156.7	1423.73	1508.94	1321.09	6.6	5.24	5.53	1557.71	1441.2	1408.43	1362.19	1259.7	1261.79	890.66	932.47	1142.21	800.49	880.86	823.39	913.29	876.81	837.31	817.63	757.38
OGFRL1	OGFRL1	24.66	39.13	37.17	41.34	17.53	5.08	8.46	4.97	1.79	2.02	1.77	1.67	1.11	0.79	1.08	0.34	1.05	10.09	13.98	0.7	0.54	0.9	24.86	23.27	45.32	42.28	21.93	44.26	2.8	2.63	2.08	41.68	56.86	48.05	50.22	0	36.51	75.66	78.11	73.6	79.21	77.5	79.38	78.82	80.84	79.55	54.43	59.66
PPP1R15A	PPP1R15A	105.36	182.9	119.88	158.19	90.1	113.01	93.39	83.79	53.05	43.02	55.82	48.61	49.96	54.75	48.86	42.52	40.79	78	61.46	39.55	39.27	35.44	118.03	101.63	193.2	139.81	129.68	108.97	18.2	15.1	16.49	156.1	146.78	123.25	178.24	194	120.74	146.51	158.26	147.72	130.85	156.51	136.72	125.61	149.45	139.61	99.25	83.85
MAN1A1	MAN1A1	16.1	20.15	19.58	20.33	13.58	9.2	10.33	11.2	13.28	11.76	13.6	10.92	8.8	10.72	13.27	11.88	9.79	22.11	23.5	16.15	10.84	15.96	21.05	21.23	22.61	29.87	18.52	26.35	21.58	15.83	17.83	25.62	32.46	25.65	25.39	0	23.68	37	36.24	35.04	32.23	32.69	30.91	28.34	27.85	27.87	23.1	27.28
PCDH18_7	PCDH18_7	0	2.26	3.76	0	0	0	0	0	0	0	0	0	0	0	2.71	0	1.66	0	0	1.64	0	2.13	0	0	0	0	0	0	1.88	2.44	1.69	0	0	0	0	0	0	0	0	0	0	0	0	0	0	0	1.64	0
NKAIN1	NKAIN1	7.56	14.54	22.55	15.55	11.91	3.84	2.4	2.02	4.85	10.67	2.56	6.98	7.8	5.93	3.57	8.58	4.03	1.46	0.45	9.52	7.35	18.7	3.74	1.11	12.87	10.51	1.87	5.4	16.21	11.96	16.15	11.03	7.93	9.87	15.62	0	10.37	27.99	19.83	18.16	20.93	19.66	19.46	34.4	24.25	21.5	17.29	23.21
ALOX12	ALOX12	23.82	27.47	27.13	24.75	18.11	17.21	16.33	16.16	10.1	8	6.11	8.07	6.76	6.66	5.69	7.88	4.6	9.05	11.16	5.72	6.82	5.72	10.74	10.44	18.11	13.34	9.23	15.68	10.67	8.45	4.07	14.97	13.15	12.85	17.36	0	19.37	23.66	24.65	14.34	25.35	22.77	23	25.97	21.47	22.91	21.05	27.48
RB1CC1	RB1CC1	28.7	28.15	30.75	24.94	22.53	11.75	13.21	14.18	5.93	5.11	6.02	4.95	6.62	5	3.8	4.9	4.37	8.84	10.82	4.38	4.54	6.65	21.65	13.19	24.29	23.51	14.87	20.43	13.87	11.19	11.11	23.89	28.3	26.28	29.18	0	23.73	38.34	34.27	33.83	46.64	37.85	39.45	33.54	35.5	38.47	29.22	36.25
NEIL2	NEIL2	29.36	29.66	32.38	30.23	21.7	12.92	16.13	18.11	7.29	5.33	2.79	4.47	4.4	4.39	2.35	1.81	2.75	6.59	4.38	1.51	2.12	1.2	13.45	7.97	20.35	12.56	10.08	13.8	0.06	0.24	0	18.09	13.15	12.94	13.88	170.44	7.45	27.71	23.2	23.22	24.19	21.07	26	28.83	25.75	29.77	27.52	30.71
EIF4E	EIF4E	78.11	78.38	95.63	74.9	55.34	36.76	39.61	48.12	140.97	152.97	163.22	159.78	176.59	170.81	141.17	214.89	195.49	75.64	67.31	215.93	191.23	217.49	60.81	67.04	59.68	61.86	44.2	78.83	159.14	137.2	141.85	66.04	66.79	74.91	65.53	0	72.43	87.18	95.09	96.75	84.43	64.58	85.67	86.63	92.98	97.6	82.85	95.46
ABHD5	ABHD5	3.21	1.62	1.14	0	3.53	7.34	2.61	6.22	2.78	3.14	2.55	4.03	5.09	3.76	2.35	3.11	5.03	0	0.44	3.13	3.49	5.3	0	0	0	0.18	0	0.18	7.32	5.37	7.25	0	0	0.22	0.49	0	0	0	0	0	0	0.23	0.15	0.28	0	0	0.37	0
AGBL2_1	AGBL2_1	2.14	3.42	1.23	2.77	1.53	1.05	0.8	0.54	0	0.83	0.61	0.59	0.64	0.31	0.37	0.56	0.48	0	1.06	0.6	0.37	0.1	0	0	2.11	0.35	0	0.34	0.16	0.14	0.24	0	2.07	0.21	0.59	0	1.6	3.67	2.96	0.83	1.04	2.66	2.3	1.35	3.52	2.56	2.35	1.53
HEATR5A	HEATR5A	18.32	25.03	24.63	11.84	18.19	11.53	10.94	13.81	5.76	5.04	4.29	5.67	5.09	5.83	2.67	5.59	3.92	7.33	11.24	2.63	1.8	3.29	3.18	7.66	5.5	8.47	1.94	11.59	4.13	2.88	3.65	4.59	6.13	7.03	8.24	68.44	11	20.89	19.15	12.15	19.9	17.17	18.66	14.93	18.34	16.15	18.84	28.71
HTR4	HTR4	1.63	1.18	1.72	0.84	1.27	0.95	0.44	0.26	0.69	0.4	0	0.26	0.62	0.3	0.73	0.36	0	0	0	0.23	0	0.65	0	0	2.05	0.52	1.28	0.16	0.26	0.21	0.46	1.53	0.5	0.62	2.86	0	1.07	1.87	1.78	1.89	1.71	0.65	1.82	2.49	2.28	4.56	1.82	2.48
BX005022.1	BX005022.1	0	0	0	0	0	0	0	0	0	0	0	0	0	0	0	0	0	0	0	0.61	0.93	1.55	0	0	0	1.88	0	0.9	6.91	3.99	3.73	0	2.73	0	0	0	0	1.81	5.07	0	0.54	0	0	2.81	0	0	0	0
ZBTB33_1	ZBTB33_1	9.35	12.53	10.69	6.87	7.14	3.85	4.27	6.86	15.47	19.73	19.6	20.93	24.67	20.52	16.87	30.54	24.28	11.79	9.86	27.67	16.82	29.69	9.58	9.03	5.36	8.96	5.46	10.29	16.11	11.84	12.64	5.71	10.03	9.23	9.1	82.61	10.42	12.63	10	11.54	11.14	11.1	9.56	9.72	9.65	10.41	8.61	10.52
si.ch73.257c13.2_12	si:ch73-257c13.2_12	2.36	1.14	0	0	1.14	1.83	1.81	4.47	4.7	4.88	1.06	3.94	1.33	4.93	3.03	8.23	3.74	0	0	6.18	3.77	2.1	0	0	0	0	0	0	1.12	1.85	1.27	0	0	0	0	0	0	0	0	0	0	0	0	0	0	0	1.23	1.36
TRAF6	TRAF6	54.39	85.57	76.12	77.6	42.33	12.5	15.96	12.3	4.45	10.31	10.61	6.6	11.27	6.67	9.15	10.67	12.29	9.15	10.94	15.49	11.55	17.47	44.64	32.41	97.87	75.67	38.52	65.46	14.27	14.51	15.7	98.37	102.88	91.76	124.97	0	84.66	149.37	142.55	126.55	149.77	160.01	148.5	145.42	153.76	151.62	115.52	112.92
LPAR3	LPAR3	0	0	0	0	0	0	0	0	0	0.52	0.41	1.24	0.78	0.63	4.15	1.22	6.81	0	0	5.09	3	2.32	0	0	0	0	0	0	1.18	0.79	1.93	0	0	0	0.24	0	0	0	0	0	0	0	0	0	0	0	0	0
LMNB1	LMNB1	379.8	388.23	388.94	331.49	355.09	264.01	283.54	286.26	220.24	268.82	224.29	253.82	220.66	225.97	195.74	225.24	220.52	614.27	604.27	197.08	157.96	189.04	411.57	481.37	327.44	453.24	230.74	555.01	75.47	58.17	61.3	405.68	471.31	501.59	452.61	851.39	550.43	399.2	378.01	400.61	419.27	440.1	409.96	384.83	347.41	395.18	396.06	409.65
CKMT1B	CKMT1B	0.27	0.24	0.3	0.62	0.39	10.29	2.87	9.24	46.87	101.22	53.56	60.39	62.27	63.34	69.58	71.13	60.91	2.79	2.76	61.54	108.57	122.18	0.85	14.68	0.43	0.51	1.59	0.73	157.52	198.54	182.83	0.32	0.09	0	0.17	0	1.33	0.06	0	0	0.07	0	0.1	0	0	0	0.17	0.37
FDX1_1	FDX1_1	284.55	316.57	293.72	322.18	289.36	210.17	208.37	187.84	114.04	102.12	98.96	104.25	100.14	102.35	100.61	81.56	69.4	542.43	525.79	67.63	53.98	54.89	550.41	503.65	414.8	465.18	449.49	480.77	47.98	45.98	57.28	502.26	491.78	441.2	373.7	578.28	447.65	346.36	355.62	327.7	329.95	326.06	350.67	328.42	364.83	353.68	337.39	326.69
FAM19A5	FAM19A5	0	3.02	2.82	0	0.76	0	0	0	0	0	0	0	0	0	0	1.29	0	3.86	0	0	0	3.55	0	0	4.45	1.29	12.86	2.45	6.38	1.47	1.69	0	0	11.98	4.12	0	0.87	3.07	0	7.83	5.07	1.58	3.1	3.83	1.67	7.38	0	1.82
SHE	SHE	2.24	7.37	6.13	6.71	1.78	0.49	0.79	1.15	0	0	0.16	0.04	0.4	0.12	0.29	0	0	2.35	4.78	0.09	0.14	0.07	4.24	3.1	5.35	7.12	5.79	6.44	2.05	1.72	1.48	5.06	6.49	7.12	6.76	0	5.43	10.98	15.41	6.25	14.31	9.29	10.58	8.77	14.89	7.61	7.01	10.49
zpax	zpax	30.34	45.93	44.86	50.61	24.61	16.06	16.12	13.69	4.35	7.5	6.49	5.62	5	5.05	4.44	4.44	6.03	59.04	37.9	2.12	2.13	1.57	42.21	35.66	46.95	36.25	46.8	31.83	0.25	0.1	0.18	42.56	40.4	37.96	45.81	0	41.19	47.29	49.06	39.06	44.41	41.48	43.36	46.03	43.2	43.13	44.76	46.98
PIK3C2B	PIK3C2B	19.17	22.94	26.46	14.87	19.58	11.1	9.48	12.73	12.55	21.8	11.71	14.03	18.07	17.32	11.51	20.45	15.63	11.22	14.24	12.08	7.38	22	4.64	8.88	9.79	10.49	3.71	15.66	10.13	8.26	8.51	7.29	8.26	9.5	11.03	28.72	14.63	23.51	23.18	17.65	25.39	22.82	22.31	22.06	21.88	18.64	25.17	30.02
CR388166.2_76	CR388166.2_76	4.03	2.59	1.38	2.9	2.58	3.81	2.33	6.14	5.44	4.92	2.07	3.09	4.33	6.12	1.94	5.65	5.67	0	0	6.03	8.64	5.65	0	0	0	0	0	0	2.9	2.88	5.72	0	0	0	0	0	0	0	0	0	0	0	0	0	0	1.44	3.59	0.88
USP15	USP15	14.08	23.71	21.32	20.38	11.96	3.78	5.23	5.49	3.96	5.84	3.97	5.5	5.39	5.03	5.95	7.92	8.74	22.23	20.84	9.13	6.94	11.92	11.64	11.27	15.26	18.48	10.8	20.29	17.26	12.02	14.46	15.72	18.31	19.56	18.9	0	18.26	28.32	27.31	27.22	25.33	27.17	27.58	24.08	27.56	31.88	21.53	24.4
OLFM4_2	OLFM4_2	1.05	0	1.57	1.98	0	0	3.35	0.83	1.05	0	0	0	0	0	0	3.23	4.15	9.58	5.01	13.04	12.52	18.18	0	6.22	9.23	0	0	11.22	205.45	117.54	181.5	4.1	0	0	0	0	1.45	2.05	0	8.16	4.23	1.31	4.29	4.78	4.17	8.64	1.37	1.51
SLC31A1	SLC31A1	54.74	53.61	60.13	58.84	52.29	31.22	33.61	26.5	22.67	23.68	20.08	18.2	17.4	25.02	9.33	15.47	12.35	55.92	55.03	23.09	16.29	14.93	61.93	54.53	69.28	58.82	44.81	70.17	18.07	23	23.23	67.63	63.7	69.01	69.94	0	71.11	71.06	66.41	72.89	68.36	82.97	61.66	64.32	66.4	74.17	73.78	55.51
slc1a6	slc1a6	19.08	25.73	23.54	18.2	18.13	7.76	6.65	8.29	3.63	4.13	4.05	4.46	5.12	3.83	3.04	4.16	4.81	25.19	27.43	3.19	3.49	2.7	8.36	15.84	9.76	17.26	3.45	25.56	3.49	2.63	3.18	12.62	13.92	14.71	25.48	0	26.9	33.16	22.13	22.66	29.18	27.72	29.73	20.9	28.99	26.57	23.39	32.52
ablim1a_1	ablim1a_1	0	0	0	0	0	0.12	0	0	0.14	0.17	0.33	0.09	0.53	0.51	0.46	1.37	1.18	0	0	1.67	1.98	1.95	0	0	0	0	0	0	11.34	9.82	12.55	0	0	0	0	0	0	0	0	0	0	0	0	0	0	0	0.19	0
ZNF576_10	ZNF576_10	0	0.81	0	3.8	0.81	0	0	0	1.35	0	6.06	0	1.89	0	0	0	1.77	0	0	0.88	0	2.29	0	0	7.15	5.51	3.45	0	0.8	0.52	0	8.8	2.99	0	9.7	0	4.67	4.6	8.37	0	5.42	3.38	4.43	8.21	3.59	3.15	2.64	1.95
IFT172	IFT172	33.94	37.69	38.48	30.67	28.35	20.93	22.39	22.9	14.86	16.17	11.7	13.93	10.97	12.57	10.41	11.75	10.39	47.43	48.73	9.83	8.4	7.19	29.63	37.8	23.64	36.22	25.77	43.01	4.37	3.5	3.22	33.38	27.74	32.01	36.74	26.07	37.3	34.06	34.9	27.72	37.87	34.49	34.22	31.75	34.61	34.21	31.73	38.38
ST7L	ST7L	51.67	66.87	74.7	79.18	43.94	28.31	30.02	23.02	18.47	17.11	17.01	22.36	22.72	17.78	21.64	21.04	23.7	7.61	7.39	25.17	23.24	26.61	14.12	12.29	42.97	22.57	21.92	15.11	12.16	11.55	11.95	27.75	31.65	26.14	45.52	83.72	24.04	65.18	66.95	43.06	62.11	68.45	72.34	72.55	80.18	71.34	89.74	72.63
GFOD1	GFOD1	0.23	0.09	0.11	0.71	0.09	0.06	0	0	2.17	2.2	0.5	1.79	3.46	1.53	5.49	3.27	5.12	0	0	3.92	5.17	3.35	0.8	0.14	2.21	0	0	0	7.54	7.82	9.38	0.55	0	0	1.64	0	0.4	1.64	0.46	0.91	0.25	1.63	4.81	0	1.53	0.7	1.05	0
PKN3	PKN3	8.69	16.86	15.33	19.02	12.23	8.13	8.09	6.47	4.44	6.51	4.63	4.78	4.1	3.66	3.66	3.19	4.59	62.67	68.96	3.11	3.3	2.06	54.68	58.78	47.35	57.97	45.36	65.29	8.29	6.65	7.63	54.89	49.75	52.23	48.58	50.65	59.13	55.85	57.3	54.33	51.08	46.87	50.86	45.96	45.6	47.95	24.62	31.33
C15orf26	C15orf26	14.16	15.39	15.81	13.33	16.93	25.87	18.61	23.7	32.91	38.52	49.79	40.87	34.68	40.08	28.63	42.87	40.17	34.48	28.98	42.53	43.71	37.57	40.75	23.55	28.94	21.31	30.7	16.32	20.95	18.46	14.66	30.28	30.95	27.51	20.78	0	25.83	15.05	13.54	13.22	9.42	11.72	20.81	14.38	12.63	12.39	19.09	7.83
COMMD1	COMMD1	32.67	34.95	31.58	37.67	21.65	25.04	27.34	22.32	16.45	9.82	7.8	10.89	8.09	7.97	8.97	13.61	11.37	49.43	44.94	12.11	7.47	3.28	29.55	19.83	31.87	20.19	44.2	18.98	10.1	9.79	5.42	28.9	33.8	15.91	39.42	0	21.18	26.51	34.03	27.08	29.05	24.15	33.68	28.72	25.53	27.91	23.08	30.75
PADI3_2	PADI3_2	0	0	0	0	0	0	0	0	0	0	0	0	0	0	0	0	0	0	0	0	0	0	0	0	0	0	0	0	0.14	0.1	0	0	0	0	0	0	0	0	0	0	0	0	0	0	0	0	0	0
FOXN3	FOXN3	5.49	12.69	7.53	10.18	5.1	6.71	4.26	5.72	5.26	8.15	5.33	5.38	4.91	6.87	4.23	4.54	4.44	2.02	2.11	2.72	5.01	3.58	4.7	1.11	10.82	5.25	1.87	4.92	4.28	2.98	3.22	4.14	5.66	4.99	5.68	0	6.78	19.57	20.76	10.24	17.4	22.62	18.61	20.32	24.88	22.53	16.54	15.01
MFGE8	MFGE8	24.76	35.14	33.15	27.7	21.12	10.98	10.29	10.63	8.4	6.13	6.83	5.63	5.35	6.17	6.81	5.7	5.46	28.22	36.92	7.63	7.34	9.54	14.26	25.15	18.83	24.89	15.4	29.83	5.26	2.61	2.97	19.4	24.28	23.09	21.35	0	31.03	39.09	36.24	25.18	42.26	35.32	39.23	31.77	29.77	28.7	34.89	39.72
PFKFB2	PFKFB2	30.6	38.41	45.57	31.66	22.73	10.6	13.16	10.46	2.7	3.96	1.81	3.72	3.93	2.44	2.02	2.43	1.54	5.34	4.73	2.75	1.9	1.52	10.56	9.52	18.11	21.24	11.18	16.61	1.72	1.14	0.61	18.19	23.05	18.5	38.73	0	23.45	51.11	41.56	29.91	53.09	52.39	53.48	49.56	45.49	50.18	46.72	48.93
ENTHD1	ENTHD1	3.19	9.63	7.21	4.77	2.01	1.95	1.06	1.59	0.82	1.2	0.94	0.87	0.89	0.72	0.87	0.21	0.55	2.81	85.53	0	0	0.22	3.67	2.43	1.42	8.68	3.08	2.77	0.37	0.33	0	3.7	11.13	97.62	5.45	0	13.69	6.07	12.69	11.59	5.51	7.72	8.03	4.69	11.97	10.33	6.79	9.5
PRMT5	PRMT5	139.82	160.65	160.49	124.41	135	92.67	97.78	103.86	65.93	78.77	59.73	72.37	66.73	68.5	47.47	74.61	61.15	245.45	232.98	67.93	47.76	89.46	135.8	183.03	108.9	164.84	86.36	210.25	84.32	72.14	85.13	138.9	130.52	155.47	150.38	0	185.29	165.38	145.19	150.88	158.9	149.04	147.01	144.91	135.57	149.52	143.36	174.46
OSBP_2	OSBP_2	3.55	6.43	5.47	8.33	2.74	2.32	4.45	1.9	0.89	0.1	0.61	1.72	1.29	1.41	1.31	1.59	0.73	2.37	2.13	0.72	0.37	0.29	2.75	3.5	7.55	5.33	2.65	3.92	3.46	5.51	4.32	1.59	6.87	3.86	10.17	0	7.03	5.71	7.49	6.14	5.62	9.13	9.67	8.39	5.88	6.21	10.25	8.72
DCAF4	DCAF4	34.01	42.63	42.84	47	32.81	23.02	23.58	23.61	10.39	13.7	10.45	9.18	7.07	10.5	7.71	9.9	8.73	7.98	8.01	6.37	8.22	7.58	15.64	14.3	35.89	25.33	31.52	18.64	7.97	6.15	4.51	28.16	28.42	24.09	41.17	156.44	23.11	51.77	49.54	43.58	44.92	48.37	49.89	49.49	48.38	51.53	57.06	51.12
ZSCAN31_31	ZSCAN31_31	0	0	0	0	0	0	0	0	0	0	0.94	0.25	0	0	0	0	0	0	0	0	0	0.92	0	0	0	0	0	0	0.74	0	0	0	0	0	0	0	0	0	0	0	0	0	0	0	0	0	1.63	1.2
OVGP1_2	OVGP1_2	0	0	1.63	0	0	0	0.7	0	6.54	0	0	1.3	3.07	4.27	2.34	3.91	5.75	0	0	2.85	1.08	2.44	0	0	0	0	0	0	0.65	1.7	1.46	0	0	0	0	0	0	0	0	0	0	0	0	0	0	0	0	0
LCLAT1	LCLAT1	8.07	14.35	16.12	11.98	5.35	1.28	2.41	2.73	0.34	0.3	2.15	0.88	0.49	0.3	0.72	0.63	0.46	6.5	5.93	0.23	0	0.64	7.72	7.2	10.71	10.89	2.96	11.76	6.48	5.22	7.6	7.6	6.95	8.01	14.06	143.43	12.53	15.82	20.34	17.39	25.04	23.91	21.72	23.47	21.2	18.28	18.18	11.31
TSKU	TSKU	30.35	37.33	37.17	27.19	26.19	28.28	27.61	37.63	30.16	20.39	19.13	24.74	23.92	14.58	22.86	38.05	24.49	165.83	113.26	39.18	30.08	30.93	46.78	66.86	33.96	62.26	11.18	80.52	15.27	17.53	9.91	45	61.82	72.56	56.24	420.94	76.67	108.33	105.18	89.77	103.25	95.03	99.87	86.76	77	86.79	40.88	51.95
PDLIM1	PDLIM1	34.21	40.46	36.77	40.8	31.32	23.58	24.92	22.28	30.96	38.81	26.3	31.41	33.34	31.18	47.37	39.54	40.43	23.85	19.08	63.37	47.79	54.75	35.6	31.46	50.32	30.96	48.52	30.29	86.16	88.8	76.91	42.83	35.78	34.9	42.81	0	38.09	34.15	27.51	39.46	37.31	45.36	46.88	44.07	37.27	35.36	37.7	39.47
KCNS2	KCNS2	8.59	17.21	18.28	24.86	4.83	1.13	2.13	1.9	0.83	1.11	0.95	0.32	0.52	0.94	0.63	0.69	0.81	0.11	0.43	0.81	0.5	0.58	2.88	0.23	6.83	3.08	2.65	1.82	2.63	2.44	2.57	2.72	1.9	3.01	5.06	0	2.55	6.57	6.33	5.03	5.7	7.73	9.92	8.76	8.01	6.3	13.7	23.45
RNF126	RNF126	75.66	119.09	116.81	109.16	63.82	37.25	36.34	38.43	50.23	45.73	36.52	49.02	54.03	52.9	40.78	51.11	53.04	201.71	188.2	43.54	23.28	51.65	147.05	147.54	136.25	186.69	96.48	193.4	31.8	23.93	31.53	156.84	173.28	186.3	169.48	0	191.84	166.53	181.23	177.78	166.58	172.73	161.17	164.6	161.31	174.61	134.52	152.06
CLIC4	CLIC4	44.15	61.32	53.41	39.18	28.55	14.17	19.05	24.26	12.59	12.75	11.86	13.77	16.98	13.59	8.89	18.31	21.23	58.05	63.59	16.41	11.08	27.61	27.65	33.37	25.87	33.66	12.56	46.02	23.71	16.85	21.93	25.06	25.75	42.43	44.08	0	49.14	55.37	56.89	50.07	60.04	56.46	62.81	59.85	50.04	58.53	42.24	62.65
CR318592.1_104	CR318592.1_104	0.53	1.58	0.39	0	0.31	0	0	0	0	0	0	0	0	0	0	0	0.69	0	0	0	0	0	0	0	0	0	0	0	0.15	0	0.69	0	0	0	0	0	0	0	0	0	0	0	0	0	0.68	0	0	0
PEG10_520	PEG10_520	0	0.85	0	0	0	0.55	0	0	0	0	0	0	0	0	0	0	0	0	1.68	0.92	0	0	6.35	0	0	4.34	0	0	0.42	0	0	1.85	4.19	0	0.92	0	6.86	0	4.38	2.2	4.87	0	2.32	0	0	0	1.84	0
RFT1	RFT1	4.18	6.07	5.92	4.75	4.81	0.99	1.74	1.55	0.56	0.2	0.26	0.48	0.57	0.65	1.19	0.12	0	2.57	3.12	1.15	0.36	0.97	2.12	2.33	7.07	5.07	0.84	4.54	2.81	1.28	1.83	3.59	5.51	5.59	7.67	0	5.64	8.59	8.73	8.34	8.01	8.92	8.52	9.11	8.37	8.72	7.19	5.54
ELP6	ELP6	10.62	13.31	12.4	15.74	6.72	2.97	5.26	4.35	2.96	3.19	2.61	1.99	1.48	2.11	1.68	4.29	1.85	13.1	10.94	2.31	2.62	4.18	8.57	11.2	9.7	14.12	14.73	11.8	5.79	5.03	5.54	12.2	15.77	11.79	14.83	0	10.42	17.07	15.19	19.29	16.77	16.54	12.94	13.16	18.38	16.16	12.36	14.13
SLC8A2	SLC8A2	0.2	1.02	0.77	1.1	0.31	0	0	0	0.06	0.04	0	0	0.14	0.19	0	0	0.34	0.65	0.83	0.04	0	0.07	0.89	0.37	1.48	1.74	0.77	2.51	1.11	1.09	1.18	1.43	2.23	0.76	1.08	0	1.39	4.21	1.7	1.57	2.9	3.29	2.64	1.67	2.65	2.04	1.62	1.8
TACC1	TACC1	9.87	12.4	12.48	8.42	8.33	11.91	8.91	15.49	30.91	36.38	29.02	27.68	36.95	41.51	24.77	44.87	39.79	7.75	7.45	37.36	28.1	32.32	5.49	6.47	6.08	6.49	2.47	10.19	13.58	9.8	10.89	6.23	9.93	6.67	10.07	0	12.45	18.2	18.83	13.26	21.14	18.84	17.98	14.13	13.5	14.64	13.49	24.45
PEG10_527	PEG10_527	0	1.73	3.24	2.72	0	0	0	1.17	2.91	0	0	0.43	0	0	0	0	3.81	0	0	0.94	0	2.47	0	0	0	0	0	0	0.43	0	1.94	0	0	0	0	0	0	0	0	0	0	0	0	4.42	1.93	0	0.95	4.18
SH3PXD2B	SH3PXD2B	34.07	38.33	39.62	26.73	25.55	8.58	9.83	10.57	4.77	5.26	3.18	3.71	4.24	4.47	2.57	7	4.63	16.09	19.27	6.45	2.52	8.23	9.95	10.29	17.14	15.44	3.11	18.84	6.45	4.52	5.18	11.15	14.65	14.41	19.37	0	19.46	40.31	45.95	31.66	43.58	47.6	46.57	41.65	41.7	39.9	54.66	54.94
SAMHD1	SAMHD1	19.82	25.47	29.55	26.66	16.57	7.18	7.86	8.85	9.04	7.13	6.1	6.34	4.99	5.57	4.76	5.9	6.29	13.14	7.3	6.91	5.59	6.54	17.23	15.95	48.58	28.66	19.82	20.78	17.23	11.1	16.8	34.54	36.04	22.04	44.07	0	29.54	39.78	46	42.19	43.97	47.38	38.77	40.21	41.87	47.54	22.72	32.21
EPC2	EPC2	12.69	28.37	27.55	39.01	9.64	18.38	15.28	11.96	26.16	44.9	35.83	28.27	33.26	32.5	27.44	27.72	25.6	126.16	116.71	24.59	21.83	23.1	109.54	125.02	116.17	145.55	106.9	122.21	17	13.75	12.34	126.55	147.92	162.97	140.12	120.27	135.5	124.37	128.06	138.45	127.58	135.63	129.6	95.21	119.06	125.15	37.99	39.38
ATP13A2	ATP13A2	8.13	11.64	12.97	8.18	7.03	2.65	3.21	2.92	2.47	3.3	2.46	2.15	1.73	1.79	1.4	1.5	2.02	6.67	7.31	1.75	1.16	1.23	5.81	6.49	7.29	9.62	3.42	12.83	2.65	2.12	1.87	8.03	10.76	9.78	10.85	0	14.3	18.57	19.9	16.98	19.93	20.05	18.75	15.39	15.75	18.47	16.37	18.26
ank1a	ank1a	0.7	2.5	0.86	0.87	0.96	0.71	0.29	0.17	0.45	0.26	0	0.13	0.32	0.39	0.47	0	0.91	0.21	0	0	0.23	0	0	1.32	0.38	1.56	0.55	0	10.21	10.94	13.55	0.85	2.44	0	2.22	0	1.08	1.21	2.48	0.7	1.83	3.63	2.17	1.53	2.36	2.68	1.77	1.61
TRIM59_2	TRIM59_2	0	0.5	0	0	0	0	0	0	0	0.47	0	0	0	0	0	0.14	0	0	0.32	0.18	3.64	9.75	0	0	0	0	0	0	37.8	39.92	42.47	0	0	0	0	0	0	0	0	0	0	0	0	0	0	0	0	0
PPP1R12B_2	PPP1R12B_2	9.5	13.11	16.4	18.32	7.46	3.59	3.64	3.78	1.83	2.65	1.71	1.63	1.79	1.98	2.41	1.45	1.1	11.71	16.14	2.18	2.3	4.03	17.01	20.23	31.56	29.65	12.06	18.34	9.37	8.71	8.98	18.66	26.81	23.81	29.55	96.64	21.81	40.21	38.05	29.43	48.63	46.29	44.71	36.39	37.74	35.78	30.37	25.35
RTL1_129	RTL1_129	0.32	0	0.47	0	0.38	0.25	0	0	0.63	0.36	2.14	0.19	0	0.28	0	2.27	0	0	0	1.25	0.64	0.69	0	0	0	0	0	0	0.75	0.25	0	0	0	0	0	0	0	0	0	0	0	0	0	0	0	0	0	3.62
SNX18	SNX18	18.89	46.78	38.65	47.18	12.39	8.42	7.08	7.73	8.86	12.98	15.71	7.44	10.27	9	8.73	7.98	9.9	79.76	92.37	8.78	8.65	9.38	101.54	103.63	91.72	123.04	104.01	110.72	12.5	11.54	12.1	122.8	109.3	113.93	103.04	158.92	112.32	105.92	109.66	125.85	98.72	106.66	99.83	99.84	103.03	92.63	70.1	64.57
MDM2	MDM2	26.78	27.73	23.5	31.42	28.61	23.9	22.2	22.77	15.53	13.89	22.41	16.3	17.86	19.5	15.05	15.61	16.54	1.72	2.72	18.1	14.45	17.27	9.63	6.79	50.46	25.89	14.07	18.56	13.31	9.75	11.5	30.55	39.62	31.9	49.09	0	21.08	71.11	63.24	47.92	75.75	68.07	62.1	57.47	67.54	58.16	30.16	34.19
PCDH20	PCDH20	2.06	4.39	3.1	4.39	1.16	0.23	0.12	0.25	0.32	0.3	0	0.12	0.09	0.17	0	0	0.27	5.26	1.71	0.04	0	0.14	2.5	1.59	13.79	7.88	6.75	6.02	0.89	0.66	0.88	7.08	9.25	7.06	9.73	0	5.31	11.74	12.06	11.73	9.74	12.2	10.42	10.72	8.42	12.08	7.19	6.74
RBCK1_1	RBCK1_1	10.86	16.28	15.91	15.27	8.84	8.24	8.99	8.97	5.58	7.35	3.75	4.88	4.05	5.03	3.88	3.05	3.45	6.09	7.46	3.29	2.55	2.38	3.6	5.79	10.87	9.35	8.89	8.17	6.34	7.32	7.41	8.3	10.89	9.16	14.25	0	10.09	14.06	13.68	9.77	13.15	16.51	13.51	16.68	13.95	13.99	15.03	14.59
FGFBP1_1	FGFBP1_1	0.63	0	1.4	2.36	0.01	0.12	0	0.23	0.3	0.35	0	0.18	0.46	0.27	5.15	1.91	1.23	1.47	0.73	6.95	6	7.91	2.02	1.5	0	1.83	0.76	1.46	20.09	18.4	22.57	0.78	1.11	0	2.42	0	0.84	0.9	2.17	1.91	0.71	0.76	1.73	1.85	0.8	1.09	0.8	0.88
KLHDC3	KLHDC3	7.7	16.06	18.11	15.78	11.09	2.6	2.05	2.18	2.69	2.86	1.74	2.19	1.83	1.41	2.84	3.71	3.89	3.69	10.1	5.01	4.06	7.26	7.81	14.23	16.29	21.68	5.02	22.58	15.47	12.2	14.33	18	23.91	23.74	24.63	283.26	27.55	38.55	36.55	31.97	36.84	29.52	40.02	31.24	29.62	40.35	29.33	30.59
IPPK	IPPK	62.12	68.24	76.64	63.53	46.99	16.31	19.15	20.03	4.26	2.79	6.05	6.52	6.27	4.93	6.21	11.39	11.61	56.61	62.12	12.93	10.02	16.47	58.2	67.47	86.59	81.02	43.87	81.97	27.59	13.86	24.73	82.56	105.76	91.97	100.08	211.21	91.91	112.89	107.01	119.3	114.26	107.28	113.3	109.02	95.56	101.47	90.94	83.36
EFHD2	EFHD2	29.32	43	43.55	39.45	23.22	14.33	11.64	9.13	8.12	8.57	5.37	6.41	8.8	6.48	6.3	8.66	10.57	120.42	134.55	6.52	8.12	6.95	69.47	76.11	68.62	99.7	28.86	127.23	57.08	39.23	48.14	86.48	93.18	99.22	87.6	262.32	130.15	155.68	146.56	104.45	160.88	121	141.11	113.21	114.66	121.61	58.93	81.26
NBEA	NBEA	6.98	10.41	10.04	9.3	7.83	4.09	3.82	3.99	2.57	3.16	2.16	2.12	2.62	2.43	2.07	2.24	1.8	5.34	3.47	1.32	1.01	1.33	4.72	4.34	8.17	6.4	4.09	5.7	5.29	3.79	3.65	6.06	8.96	7.02	9.85	15.85	7.73	20.91	21.77	12.83	22.64	19.11	21.1	17.44	17.09	17.19	14.62	14.78
CLDN3	CLDN3	5	9.25	12.8	14.15	3.28	1.27	1.14	3.57	0.36	2.08	2.04	0.75	2.31	1.41	1.89	1.3	2.89	2.08	6.43	1.44	0.74	0.97	4.36	2.46	9.19	1.79	0.89	1.72	7.25	8.7	11.07	0.91	1.04	1.71	3.55	0	2.47	1.76	2.54	5.59	3.74	1.78	4.06	7.05	2.83	6.41	28.73	21.61
AKT2	AKT2	69.28	78.77	74.12	39.68	54.53	26.38	31.8	33.99	16.68	23.38	19.31	26.09	23.28	20.93	15.42	26.9	25.18	16.57	18.48	31.7	18.77	29.38	19.11	11.85	11.95	28.3	8.6	30.11	26.79	19.42	20.3	10.77	38.59	31.6	37.01	0	38.11	71.71	62.45	47.37	90.38	81.06	77.28	69.34	65.4	78.19	79.24	102.94
EGFR	EGFR	0	0	0	0	0.09	0.06	0.03	0.14	0.43	2.08	0.93	0.9	2.13	0.82	2.54	2.44	2.14	0	0.17	4.68	8.06	6.89	0	0	0	0	0	0	7.47	6.51	8.71	0.06	0	0	0	0	0	0	0	0	0	0.18	0	0	0	0	0.03	0
ZDHHC3	ZDHHC3	61.32	72.35	62.89	49.22	44.66	19.65	27.91	22.28	7.51	3.33	8.61	7.35	7.08	6.93	5.05	6.68	7.72	26.63	25.7	6.76	3.57	10.46	18.9	20.16	37.25	32.79	9.06	34.09	14.38	12.36	13.22	25.57	31.71	33.44	35.56	0	39.32	62.79	56.62	67.52	80.81	74.71	77.85	73.77	71.41	73.4	80.49	76.87
TRIM35_B1	TRIM35_B1	72.42	99.59	83	90.71	51.83	34.38	29.91	40.73	29.16	41.56	32.8	32.53	36.41	37.86	21.75	31.11	29.81	55.81	71.49	22.32	18.73	30.55	67.48	59.5	76.17	82.85	28.23	101.77	29.39	27.24	31.74	70.41	82.15	81.6	98.12	0	90.12	137.71	134.38	128.91	140.85	126.55	131.18	129.05	114.03	125.13	135.01	134.27
CYB5B	CYB5B	171.17	190.19	175.89	182.98	146.32	142.92	111.11	99.53	86.79	57.74	64.25	55.57	55.75	59.73	47.58	61.71	46.76	351.02	343.39	58.43	47.19	54.53	370.14	340.68	331.82	393.26	339.29	336.32	93.81	97.05	98.06	352.44	325.21	315.35	259.28	0	290.7	220.9	206.7	230.66	222.15	214.98	212.29	238.19	187.46	217.89	220.67	203.43
NDRG1	NDRG1	70.43	84.78	91.12	87.7	41.61	20	22.66	19.91	24.17	27.92	18.69	24.8	38.66	26.7	31.28	46.78	29.82	112.66	80.1	78.84	55.83	88.05	111.09	103.77	108.05	107.66	112.93	97.31	66.02	43.52	54.02	118	108.37	100.1	114.67	135.69	100.63	150.52	156.61	116.42	149.01	129.45	142.61	121.17	136.32	138.71	73.82	108.6
CDHR4	CDHR4	0	0.14	0	0	0	0.14	0	0	4.02	8.47	5.7	4.9	4.7	4.51	7.78	6.77	4.51	0	0	9.58	10.62	5.52	0	0	0	0	0	0	0.71	0.2	0.68	0	0	0	0	0	0	0	0	0	0	0	0	0	0	0	0	0
KIAA0100_1	KIAA0100_1	2.39	4.43	3.02	2.73	3.44	1.19	1.21	2.23	0.83	0.66	1.38	1.43	1.31	0.63	0.16	1.03	1.23	2.34	2.44	0.77	1.11	0.57	1.32	1.18	1.65	1.57	0.93	2.37	2.66	1.61	2.24	1.15	1.53	1.54	1.65	0	2.76	3.64	4.56	2.01	4.01	4.81	4.45	2.58	3.28	3.27	4.04	3.04
MRPL46	MRPL46	45.84	58.63	57.44	66.27	43.02	38.32	40.64	37.3	50.91	30.15	44.72	55.43	56.75	51.76	73.18	57.97	77.55	13.27	9.98	78.93	81.14	75.78	13.21	17.61	46.83	18.11	25.45	15.13	59.27	57.53	48.38	18.76	22.07	23.11	28.35	0	19.07	45.65	46.08	27.1	47.01	42.45	50.55	69.89	71.1	51.05	64.09	52.9
si.ch211.240b21.2_5	si:ch211-240b21.2_5	0	0	0	0	0.19	0	0	0	0.43	0.17	0	0.22	0	0.12	0	0.47	0.67	0.14	0	0.15	0	0.59	0	0	0	0	0	0	1.1	0.69	1.36	0	0.21	0	0	0	0	0	0	0	0.17	0	0	0	0	0	0	0
RTL1_163	RTL1_163	0	0	0	0	0	0	0	0	0.74	0	0	0	0.53	0	0	0	0	0	0	0	0.75	0.41	0	0	0	0	0	0	0.22	0	0	0	0	0	0	0	0	0	0	0	0	0	0	0	0.98	0	0.48	0
MAPKAPK3	MAPKAPK3	4.46	8.57	5.28	10.46	1.87	1.58	2.36	0.73	0.32	0.84	2.38	1.06	1.39	0.85	2.19	0.5	5.22	5.48	4.41	0.22	3.19	4.82	13.06	7.22	3.52	9.41	6.75	13.62	9.23	12.94	12.3	9.76	10.94	2.31	11.48	0	11.08	7.18	2.54	6.52	13.37	11.01	8.95	12.52	11.21	6.74	4.45	6.22
PRDX1_2	PRDX1_2	10.08	18.97	15.59	24.86	11.28	13.85	7.04	9.69	9.67	10.21	9.85	7.9	8.63	8.74	8.44	9.69	11.19	34.59	27.37	8.14	3.69	7.75	36.88	46.04	23.71	39.15	52.12	37.68	29.13	27.69	39.51	42.65	31.92	29.62	51.99	0	34.7	22.56	26.57	16.55	12.37	18.72	29.13	26.11	30.38	22.39	22.93	28.58
GCH1_2	GCH1_2	0	0	0	0	0	0	0	0	0	0	0	0	0	0	0	0	0	0	1.17	0	2.92	0.54	0	0	0	0	0	0	52.06	105.34	87.72	0	0	0	0	0	0	0	0	0	0	0	0	0	0	0	0	0
PRKD2	PRKD2	48.92	59.58	55.76	61.14	45.8	26.8	27.47	29.76	11.51	7.78	10.33	6.62	7.47	8.03	5.27	6.61	5.51	0.92	1.4	6.51	5.02	9.82	7.95	3.83	25.78	14.9	6.13	7.9	12	10.6	11.87	15.1	16.56	10.53	26.1	0	12.64	57.15	56.08	33.43	53.52	60.66	64.35	62.98	65.78	66.27	75.01	68.77
ZFP36L1	ZFP36L1	5.62	15.01	19.11	22.56	4.32	12.12	8.69	8.86	38.53	24.14	27.42	38.04	49.52	37.15	38.63	39.79	31.2	24.72	8.41	44.46	40.12	58.14	24.45	15.34	31.62	25.44	18.6	22.43	43.78	44.03	47.35	25.95	38.52	25.16	34.87	0	25.96	66.93	63.63	39.51	56.04	49.89	54.04	35.26	53.96	62.39	26.5	28.03
IRS1_2	IRS1_2	8.29	13.41	11.65	10.89	4.05	1.84	2.4	2.26	1.44	2.1	2.09	1.44	2.06	1.56	3.48	3.09	2.4	2.51	4.99	3.49	4.12	4.15	2.93	4.81	11.32	8.18	3.44	7.49	4.84	3.8	3.82	7.71	7.95	6.38	6.97	0	8.69	15.24	15.65	13.66	14.11	12.63	16.82	13.11	17.36	14.89	12.36	14.23
CCNB2	CCNB2	142.83	415.46	392.09	431.07	67.4	27.48	35.23	34.38	38.35	25.27	39.1	30.79	33.16	40.44	42.84	34.3	29.25	2244.03	2205.37	38.33	41.5	38.61	1822.79	1985.48	1528.62	1957.28	1487.19	2162.99	21.12	18.16	18.6	1890.14	1881.76	1952.99	1787	1592.84	1977.64	1432.55	1409.09	1637.27	1350.64	1444.12	1273.02	1079.76	1255.27	1365.4	371.48	475.89
WBP11_1	WBP11_1	59.36	62.35	61.31	57.6	67.9	62.52	55.09	57.91	59	71.93	47.85	56.87	54.24	59.31	45.27	52.15	48.04	118.31	123.26	34.53	28.56	34.05	99.2	103.33	66.18	114.98	65.43	110.27	17.65	15.39	13.4	91.49	84.54	89.46	77.58	0	86.47	69.95	76.09	74.29	61.61	65.95	58.53	57.13	66.62	56.96	77.44	67.44
IRG1_2	IRG1_2	0	0	0	0	0	0	0	0	0	0	0	0	0	0	0	0.76	0	0	0	0	0	1.34	0	0	0	0	0	0	0.73	0	0.66	0	0	0	0	0	0	0	0	0	0	0	0	0	0	0	0	0
FAM134A	FAM134A	5.76	8.3	8.4	9.56	4.21	1.88	1.46	1.58	0.57	1.06	1.2	0.72	1.44	1.21	2.29	1.25	0.78	6.18	7.62	1.67	1.6	3.62	6.26	10.6	8.48	12.75	2.11	14.5	7.75	8.15	8.07	9.99	12.34	11.67	13.82	0	14.07	19.99	19.56	16.52	27.82	17.34	21.75	18.39	19.56	26.88	14.52	18.59
hk1	hk1	0.23	0	0	0	0.04	0	0.04	0.19	0.19	0.51	0.22	0.42	0.59	0.39	0.99	0.49	0.17	0.3	0.38	2.39	6.68	8.34	0	0.18	0.63	0.06	0	0	61.02	45.64	47.24	0	0	0	0	0	0.3	0	0	0	0.04	0.08	0.15	0	0.08	0	0.12	0.09
ZNF22_123	ZNF22_123	131.13	234.59	213.76	212.17	114.59	73.09	58.67	64.2	47.75	48.22	44.38	38.34	31.57	29.23	53.83	37.27	30.97	34.08	40.84	35.24	22.22	43.07	55.33	59.35	172.38	120.5	91.99	57.48	37.74	27.62	40.44	130.95	131.42	106.66	120.44	0	106.23	201.37	216.22	225.07	237.65	217.77	242.2	290.45	292.73	262.53	298.1	294.65
PCNP	PCNP	320.13	331.75	335.91	402.41	381.95	380.57	381.92	380.65	403.01	415.45	376.91	405.42	425.14	429.61	403.28	372.28	361.59	285.39	292.16	362	320.82	385.35	404.06	354.39	508.5	445.71	390.95	394.81	177.08	162.94	165.73	417.13	407.5	399.39	378.56	381.82	414.55	367.09	376.06	382.58	388.05	349.73	369.94	405.82	368.14	352.12	348.82	302.01
KY_2	KY_2	0	0	0	0	0	0	0	0	0	0	0	0	0	0	0	0	0	0	0	0	0	0	0	0	0	0	0	0	0	0	0	0	0	0	0	0	0	0	0	0	0	0	0	0	0	0	0	0
LMO7_3	LMO7_3	0	1.57	0	0	0	0	0	1.53	0	0	0	0	0	0	2.51	0	0	0	0	0	0	0.38	0.37	0	0	0	0	0	0.39	0	0	0.58	0	0	0	0	0	0	0	0	0.28	0	0	0	0	0	1.51	0
CREB1	CREB1	6.21	10.87	10.72	10.21	3.46	1.46	1.12	4.59	22.28	28.57	22.46	21.44	24.98	23.12	15.96	23.99	20.28	7.6	3.72	18.49	11.57	18.32	7.07	4.38	11.87	14.14	10.61	11.9	14.33	9.83	10.22	12.85	20.35	21.73	23.98	0	13.45	37.99	35.92	34.39	39.93	37.89	37.46	34.22	33.87	44.35	17.85	20.42
ZFP3_89	ZFP3_89	0	0	0	0	0	0	0	0	0	0	0	0	0	0.21	0	0	0	0.25	0	0	0	0.13	0	0.48	0	0.24	1.21	0.25	0	0	0	0	1.89	0.89	0.33	0	0.84	1.56	0.4	0.39	1.7	0.31	0.62	0.95	0.98	2.95	0.16	1.05
NAA38	NAA38	86.47	125.27	143.39	180.97	89.48	42.89	54.93	41.69	32.14	33.7	40.71	42.53	40.68	40.4	43.99	39.58	38.69	135.27	129.47	42.82	43.81	42.93	213.45	179.38	293.26	186.3	229.86	178.23	39.84	42.75	51.06	180.09	180.35	208.79	194.69	0	179.07	200.18	167.52	197.45	165.49	192.65	189.82	169.69	208.13	225.3	151.91	135.07
mal	mal	0	0	0.56	0	0	0.87	0.24	0.56	12.8	13.44	8.78	12.02	18.19	15.66	28.76	17.76	16.8	2.49	0.44	36.59	62.15	77.03	0	6.86	0	0	0	0.71	43.59	24.61	31.64	1.88	0	0	0	0	0	0.54	0.29	0	0	0	0	0	0	0	0	0.53
PEG10_163	PEG10_163	0	0.96	0	0	0.32	0	0.34	0	0	0	0	0	0.37	0	0	0	0	0	0	0	0	0	0	0	0	0	0	0	0	0	0	0	0	0	0	0	0	0	0	0	0	0	0.43	0	0	0	0.34	0
not_2	not_2	0.84	0	0	1.25	2.77	4.96	3.93	5.2	4.5	5.26	1.47	3.5	3.02	4.12	2.05	2.36	3.48	0	0.39	2.17	0.33	0.52	0	0	1.11	0	0	0	0.1	0	0	0	0	0.77	0	0	0.45	0	0.26	0	0	0	0.52	0	0.43	0	0	0.47
C4orf32	C4orf32	80.39	114.34	91.57	144.87	70.21	32.84	35.79	28.5	22.27	18.32	9.15	10.6	6.64	9.53	13.24	7.38	4.14	218.13	190.02	5.76	3.16	5.79	270.72	219.44	241.92	256.7	372.39	215.42	17.04	15.48	15.04	310.09	237	242.13	184.21	0	197.73	136.64	167.4	129.87	131.77	153.53	133.97	141.33	151.03	129.11	144.79	114.59
PEG10_156	PEG10_156	0.26	1.26	0	0.99	0	0	0.33	0	0	0.3	0.58	0	0.74	0	0.55	0.27	0	0	0	0.68	0	0.28	0	0	0	0	0	0	0.15	0.2	0	0	0	0	0	0	0	0	0	0	0	0	0	0	0	0	2.71	0
USH1C_2	USH1C_2	0	1.04	0	0	1.04	0	0	0.44	0	0.99	0	0	0	0	0	0	0	0	0	2.26	1.74	3.42	0	0	12.83	0	0	0	9.67	9.47	11.48	0	0	0	0	0	0	0	0	0.89	1.98	0	0	0	0	0	0	0
SKIV2L2	SKIV2L2	227.91	229.47	246.24	175.19	192.1	106.05	132.03	136.8	110.95	165.23	120.36	120.49	132.25	113.01	100.27	133.55	132.88	229.1	264.65	134.45	106.27	124.18	212.82	239.47	184.54	212.06	162.19	263.99	71.48	56.56	57.16	218.12	224.78	250.72	229.88	93.16	263.79	226.18	221.33	227.7	245.73	252.25	231.99	228.74	220.1	241.59	238.52	251.38
ZHX2	ZHX2	54.04	78.59	69.3	64.94	39.55	16.71	17.22	17.87	17.12	22.7	18.34	18.14	22.42	19.91	18.77	25.62	23.12	21.28	14.01	24.02	15.67	24.68	25.27	20.47	40.83	39.86	25.69	39.45	21.72	18.33	19.51	40.54	47.33	37.5	53.57	110.71	43.15	85.25	79.69	74.75	88.53	87.75	88.1	83.99	85.96	94.43	87.58	98.98
RTL1_242	RTL1_242	0.49	0	0	0	0	0	0	0	0	0	0	0	0	0	0	0	0	0	0	0	0	0	0	0	0	0	0	0	0	0	0	0	0	0	0	0	0	0	0	0	0	0	0	0	0	0	0	0
RALGAPA1_1	RALGAPA1_1	6.33	7.09	8.18	5.36	4.89	3.6	3.47	3.61	4.47	7.61	3.71	4.15	5.71	4.26	4.9	7.49	5.53	1.13	1.99	6.71	3.19	9.81	1.33	1.06	3.12	2.39	1.37	3.64	9.45	7.4	8	2.91	4.15	2.1	3.96	0	4.05	6.95	7.53	3.8	7.73	8	8.21	6.93	9	6.23	10.79	9.47
KCTD3_2	KCTD3_2	30.9	42.46	45.9	43.26	26.64	9.45	12.24	10.58	3.54	4.31	6.22	3.97	3.83	4.26	3.65	3.14	1.8	85.95	52.4	2.12	1.83	1.75	49.08	38.32	41.76	38.95	36.09	37.13	11.03	14.16	9.09	39.68	46.1	43.49	45.76	0	40.56	60.1	60.5	51.11	62.75	63.89	58.71	49.35	60.02	57.4	36.78	45.11
CDT1	CDT1	592.71	700.84	670.36	619.22	532.98	335.5	349.01	328.46	120.31	145.35	114.97	107.48	103.17	111.01	72.78	81.33	83.42	525.6	481.13	54.67	45.93	48.42	563.2	532.85	485.11	590.41	364.45	597.9	15.47	12.35	14.5	550.8	570.8	547.63	626.36	555.23	606.89	600.69	578.22	561.63	562.15	630.91	569.64	603.9	547.72	581.05	771.51	732.61
CFAP53	CFAP53	97.96	104	91.6	88.19	77.49	76.09	77.39	90.92	67.86	72.36	71.64	60.85	59.67	60.52	47.95	58.85	56.91	7.47	6.07	47.52	50.28	34.51	27.89	9.24	42.2	29.8	23.35	19.71	6.55	6.46	6.36	30.2	50.95	33.08	64.16	0	30.77	82.65	72.9	61.16	83.74	85.65	87.61	95.25	81.27	97.95	104.16	104.87
phlpp2	phlpp2	0	0	0	0	0	0	0	0	0	0.64	0	0	0.1	0	0.66	0	0	1.12	0	0	0	0	0	0	0	0	0	0	0	0	0	0	0	0	0	0	0	0.76	0	0	0	0	0	0	0	0	0	0.16
SLC16A1_2	SLC16A1_2	595.72	599.16	631.22	470.27	611.53	422.11	432.65	471.42	194.64	188.6	201.96	203.09	210.83	212.9	151.95	170.08	162.75	1044.06	898.42	135.98	108.13	118.58	687.91	836.48	557.13	739.41	459.47	856.77	50.36	48.3	49.28	633.18	707.66	806.87	656.04	724.02	795.31	609.36	584.67	653.24	605.29	689.02	602.5	570.11	536.17	621.78	616.79	620.86
ZNRF3	ZNRF3	0.35	2.22	0.85	1.95	0.36	0.12	0.09	0.34	1.55	1.95	1.78	2.43	2.63	1.53	2.4	1.71	2.11	12.39	11.68	2.41	1.17	1.74	12.1	8.32	9.7	9.11	8.96	8.11	1.21	1.01	0.5	10.01	10.73	12.12	9.09	0	8.29	12.43	15.93	12.86	9.77	10.17	11.54	6.62	12.39	11.4	4.31	2.66
GPATCH3	GPATCH3	112.2	131.01	130.54	147	91.05	39.31	51.74	44.5	13.54	20.59	14.66	15.12	13.7	12.55	12.35	9.17	9.05	117.55	118.3	9.81	7.94	8.49	107.74	108.23	158.13	140.04	114.76	132.18	13.84	13.19	14.26	151.03	128.56	126.65	153.39	0	123.58	166.43	165.71	144.59	181.1	167.91	201.29	194.12	167.01	189.13	157.51	171.7
ZNF664_9	ZNF664_9	3.1	10.52	5.06	11.67	1.17	0.48	1.11	0.92	1.38	0.71	0.6	0.84	1.25	1.15	1.83	0.64	1.18	0.17	0.42	1.76	0.91	1.49	3.45	0	5	3.59	1.72	1.99	3.32	3.28	3.28	1.32	3.53	3.13	9.1	0	3.02	19.44	16.67	15.31	17.54	15.4	15.55	17.92	15.13	18.99	10.56	11.49
GIGYF2_3	GIGYF2_3	0	0	0	0	0	0	0	0	0	0	0	0	0	0	0	0	0	0	0	0	0	0	0	0	0	0	0	0	0	0	0	0	0	0	0	0	0	0	0	0	0	0	0	0	0	0	0	0
PSD4	PSD4	30.29	38.8	41.66	33.44	31.2	11.71	12.36	12.51	4.22	3.68	4.61	3.01	3.11	3.3	1.88	2.08	1.33	7.64	6.87	1.47	1.72	2.21	10.23	14.17	17.95	19.11	7.5	25.17	6.4	5.67	7.75	17.83	22.22	22.81	27.73	45.64	25.66	45.89	43.61	38.93	44.28	49.22	45.65	45.85	41.01	46.48	48.87	58.57
CCNB1IP1	CCNB1IP1	11.96	16.54	7.32	10.26	6.33	3.78	5	3.08	0.75	2.2	3.45	1.29	0.91	0.33	0	1.05	0.68	17.87	11.16	0.68	0.79	0.41	17.81	9.15	10.72	6.54	29.39	12.78	0	0.1	0.68	14.76	6.41	9.97	15.52	0	5.05	11.03	5.38	14.97	5.28	5.98	9.18	12.61	2.99	10.27	9.47	3.26
ENPP7	ENPP7	0.85	0	0.18	0	1	0.46	0.45	0.18	0.93	0.54	0.53	0.77	1.01	0.82	0.49	0.37	0.63	0	0	0.94	1.94	0.75	0	0	0	0	0	0	0.56	2.24	0.94	0	0	0	0	0	0	0	0	0.36	0.27	0.29	0.19	0	0	0	0	0.67
OBFC1	OBFC1	15.35	17.41	6.09	14.07	5.88	3.43	10.64	9.07	1.08	1.9	3.1	1.74	0.91	1.75	0.95	1.7	0.98	1.55	1.08	1.22	0.76	0.19	2.59	1.95	8.27	3.96	8.51	6.56	0.76	1.02	0.73	5.51	9.19	6.73	8.87	0	5.87	7.03	4.16	12.73	13.29	7.45	14.48	13.57	14.78	12.37	22.32	14.82
KCNG3	KCNG3	0.82	0.16	1.81	0.51	0	0	0.5	0.4	0.79	0	0.6	0.47	0	0.35	0.28	0.41	1.07	0	0.31	0	0.55	0.28	0	0	0	0.53	0	0.5	2.9	2.63	2.48	0	0.19	0	0.35	0	0	0	0	0	0.15	0	0	1.2	0	0	0.69	1.14
KAZALD1_3	KAZALD1_3	1.29	0	4.8	4.86	2.7	2.74	2.85	0.99	1.9	1.47	2.88	0.38	0.45	0.28	0	1.97	0	0	3.05	0.84	0.65	0.35	9.24	2.51	5.53	0	3.19	2.46	6.25	7.04	7.69	2.46	2.33	7.58	2.51	0	1.32	1.56	1	0	2.95	1.59	2.07	1.93	2.52	6.79	0.83	1.83
DKFZp313A047_8	DKFZp313A047_8	0	0	1.63	6.17	1.97	0.42	1.39	0.87	0	0.63	0	2.28	1.54	0.95	0	0	0	0	0	0	0	0	0	0	0	0	0	0	0	0	0	0	0	0	2.86	0	0	0	0	0	0	0	0	0	1.45	0	4.27	1.57
SKI	SKI	20.57	22.58	21.14	27.4	24.97	19.1	16.09	18.74	6.66	7.77	7.4	7.04	7.98	8.3	6.69	7.17	6.51	33.8	23.43	6.44	4.08	8.59	43.6	40.36	80.88	66.75	54.81	56.55	10.73	9.49	10.13	72.08	69.01	63.95	68.63	127.74	58.1	93.54	98.95	88.4	94.39	92.63	76.82	54.98	76.86	79.59	32.26	25.99
ANXA1_1	ANXA1_1	256.7	289.66	297.04	239.41	220.23	165.85	184.19	193.05	212.95	205.39	212.27	202.84	206.94	218.89	190.34	242.96	229.04	383.55	413.73	288.68	225.26	247.32	314.6	363.29	287.33	358.36	270.51	376.8	387.07	339.25	386.64	386.72	334.53	364.54	334.05	281.5	352.19	297.93	295.64	305.08	278.81	301.29	254.66	296.84	262.72	282.53	289.37	270.7
GPRC6A_8	GPRC6A_8	0	0	0	0	0	0	0	0	0	0	0	0	0	0	0	0	0	0	0	0	0	0	0	0	0	0	0	0	1.8	0.47	1.62	0	0	0	0	0	0	0	0	0	0	0	0	0	0	0	0	0
ssbp4	ssbp4	33.22	38.55	44.59	32.36	42.15	26.01	28.39	27.92	13.25	19.68	19.78	14.62	15.13	13.25	5.94	16.95	10.37	42.14	45.74	12.12	8.87	32.88	16.47	23.61	18.84	29.94	3.7	36.36	41.37	35.18	33.36	11.18	18.83	30.56	24.7	0	31.95	43.11	47.06	34.86	41.71	43.18	41.15	35.93	38.81	46.12	40.52	48.28
FAIM	FAIM	50.54	88.84	78.16	92.24	35.78	8.6	12.52	9.7	4.17	2.43	2.65	1.12	1	1.84	5.93	1.45	3.12	225.77	244.15	5.58	7.16	9.89	271.16	214.23	207.33	239.85	241.94	191.89	10.69	14.81	9.4	288.15	225.84	252.09	197.14	0	189.76	134.6	125.91	182.59	144.47	124.99	161.52	137.73	131.61	157.69	75.99	79.83
DBNDD1	DBNDD1	1.28	3.68	0	0.96	3.05	0.39	1.92	0.77	0.5	0.87	1.14	0	1.07	0.66	1.59	0	0	0	0	0	0	0	0	0	0	0	0	1.45	3.28	1.59	0.67	1.29	0	0	0	0	0	3.93	1.97	1.56	1.45	0	2.44	4.55	0.66	1.19	0.66	6.49
TACSTD2	TACSTD2	1513.01	1187.51	1272.39	942.38	1727.18	1435.28	1325.91	1346.5	802.81	707.7	876.44	769.67	794.34	740.79	674.03	612.64	724.11	968.82	877.44	579.58	528.57	362.04	571.23	769.97	476.39	632.16	445.9	758.65	251.18	231.51	218.75	580.22	618.84	673.06	533.32	426.23	666.54	541.3	498.54	527.14	535.6	487.92	507.97	505.92	467.18	487.59	912.31	973.72
PPP2R2A	PPP2R2A	178.79	211.62	229.09	173.86	152.59	90.25	97.89	93.25	81.2	100.84	109.84	105.36	113.73	109.51	78.65	123.99	111.81	110.55	120.03	114.17	90.55	127.52	136.85	139.35	175.6	168.06	129.93	158.85	73.22	59.2	65.24	149.44	192.16	179.01	208.83	295.44	188.09	217.35	203.87	207.79	214.74	240.91	224.9	221.26	214.07	230.01	223.85	227.58
EIF3J	EIF3J	243.92	307.26	291.56	252.99	165.1	89.72	101.7	79.39	129.1	118.25	125.72	146.66	168.99	134.81	145.4	176.69	172.94	361.6	383.86	187.42	149.17	250.98	326.27	290.16	240.49	315.99	207.54	363.21	203.8	171.4	210.82	324.68	314.04	333.02	318.48	0	350.32	324.26	303.24	313.76	345.36	364.56	318.62	314.65	306.13	343.05	282.82	311.29
FRMD4B_1	FRMD4B_1	3.77	2.28	1.67	1.36	11.19	1.76	7.35	1.85	5.21	3.87	7.58	2.57	2.96	4.8	3.2	3.92	4.03	0.16	0.31	2.36	1.1	3.36	1.62	0.51	0.29	1.38	0	1.66	6.26	4.14	5.28	1.43	1.58	0.31	2.37	0	1.26	3.43	2.63	1.5	3.05	2.83	2.6	0.86	1.15	1.68	2.48	1
six1b	six1b	0	0	0	0	1.26	3.67	2.01	3.33	9.43	4.83	2.36	4.7	8.88	5.94	11.27	7.53	6.92	0	0	6.86	7.31	9.97	0	0	0	0	0	0	7.82	11.88	14.07	0	0	0	0	0	0	0	0	0	0	0	0	0	0	0	0	0
TEKT4	TEKT4	0.07	0.39	0	0	0.08	2.33	0.88	1.71	11.35	10.96	13.04	10.49	12.94	12.57	12.88	8.65	11.56	0	0.15	15.58	22.84	12.29	0	0	0	0	0	0	7.21	9.67	6.74	0.16	0	0	0.33	0	0	0	0	0	0	0	0	0.09	0	0	0.08	0
zgc.174877_3	zgc:174877_3	8.76	25.2	19.55	38.02	4.47	1.11	1.59	2.05	4.14	4.55	5.47	6.2	6.46	5.31	7.52	8.55	7.62	17.84	13.54	8.58	9.27	10.58	62.3	37.01	108.7	71.11	70.12	52.41	5.49	4.43	5.6	88	89.58	77.88	121.39	87.27	63.64	128.07	126.88	126.37	123.91	128.2	128.84	109.83	136.76	130.36	35.03	40.02
PVALB	PVALB	2.97	3.06	3.17	3.2	0	0.33	3.23	1.32	2.52	2.43	0.95	1.26	0	1.1	0	0	0	0	0	0	0.85	0	0	0	0	0	0	0	1.51	1.65	6.78	0	0	0	0	0	0	0	0	0	0	0	0	0	1.11	0	1.1	1.21
RTCA	RTCA	35.93	40.03	42.08	30.62	32.09	24.68	27.65	25.3	27.55	19.44	21.82	30.35	29.23	27.17	25.07	40.51	26.06	36.12	36.03	38.05	32.61	57.37	22.89	27.93	22.87	29.67	18.73	32.93	75.3	59.42	68.01	27.5	31.37	34.47	28.19	244.27	33.4	38.18	36.83	30.06	34.57	32.17	33.9	30.9	33.98	28.86	33.27	37.66
FAM134C	FAM134C	56.51	77.68	74.42	82.25	54.52	20.12	26.1	21.81	8.66	4.99	8.02	6.51	5.17	5.99	5.74	7.34	5.33	68.64	81	9.1	6.02	10.47	61.07	78.12	67.49	80.04	46.15	84.32	40.67	39.06	41.74	66.31	87.81	79.23	77.03	0	75.32	96.98	94.23	87.56	80.12	96.13	85.84	91.44	96.17	86.96	86.25	85.27
COMP	COMP	0	0	0	0	0	0	0	0	0	0	0	0	0	0	0	0	0	0	0	0	0	0	0	0	0	0	0	0	0.79	0	0	0	0	0	0	0	0	0	0	0	0	0	0	0	0	0	0	0
ZNF865	ZNF865	1.08	3.85	2.81	3.92	0.07	0.24	0.11	0.18	0.9	1.75	1.44	2.19	2.65	1.53	1.51	1.89	2.85	1.01	1.86	2.07	1.32	1.44	2.17	2.99	17.71	9.75	4.44	8.1	1.77	1.21	0.81	9.31	10.63	9.09	10.42	0	7.95	21.66	20.23	17.91	19.71	20.72	18.97	14.13	22.2	21.14	3.72	3.53
DIAPH1_1	DIAPH1_1	26.09	29.09	28.15	22.02	21.28	11	12.52	13.97	7.18	6.6	5.88	6.23	5.09	5.79	4.38	6.73	5.33	6.24	8.93	4.52	2.51	4.24	8.53	6.69	8.53	12.9	5.66	13.24	12.41	7.13	10.31	11.09	11.64	11.98	13.87	0	11.91	22.97	23.83	18.11	27.57	23.22	23.99	24.81	24.21	24.45	28.02	31.17
ZNF22_88	ZNF22_88	0.5	0	1.49	0	0	0	0	0	0	0	0	0	0	0.43	0	0	1.31	0	0	0.65	0.99	1.11	0	0	0	4.04	0	0.97	0.3	0.78	0	0	0	0	1.96	0	0.69	2.91	4.65	3.09	0	3.72	0.81	0.75	1.32	2.34	0	4.3
SCLT1	SCLT1	48.68	66.34	59.64	58.24	29.19	10.66	15.34	13.29	1.82	2.44	2.99	1.26	1.38	1.07	1.09	0.73	1.06	91.92	92.69	1.18	1.37	0.93	90.16	86.31	76.36	81.74	79.9	88.57	3.87	5.32	3.4	85.56	96.67	92.6	96.16	0	82.45	80.02	76.57	89	87.24	82.73	86.55	81.22	78.64	80.97	67.83	64.59
TAL1	TAL1	0	0.49	1	0.25	0.16	0.41	0.17	0	9.43	10.72	11.11	15.59	21.21	14.23	33.84	13.86	36.59	0	0	29.52	37.99	32.51	0.87	0	0	0.26	0	0	3.61	4	3.9	1.01	0	0	0	0	0	0.39	0.62	0	0.31	0	0.64	0.4	0.35	0.32	1.91	1.14
PEG10_355	PEG10_355	0	0	0	0	0	0	0	0	0	0	0	0	0	0	0	0	0	0	0	0	0	0	0	0	0	0	0	0	0	0	0	0	0	0	0	0	0	0	0	0	0	0	0	0	0	0	7.66	1.41
ACSL1	ACSL1	97.23	107.23	104.98	90.4	85.6	48.68	57.46	56.6	28.83	26.98	25.59	32.05	27.19	27.58	19.43	28.34	27.84	119.3	92.94	23.5	14.59	22.12	66.66	72.16	74.45	76.77	42.43	87.41	66	59.01	68.38	75.03	88.74	71.08	72.52	142.19	80.42	113.01	109.81	97.48	111.7	100.8	106.05	76.22	93.28	110.38	81.45	114.05
RELN_2	RELN_2	0	3.28	2.45	10.29	2.62	1.27	1.39	0.87	1.09	1.88	0	0.98	1.54	0	0	0	0	2.22	0	0	0	0	0	2.15	5.76	2.22	0	1.06	5.85	4.67	1.46	5.68	4.82	0	0	0	2.27	1.6	0.85	0	1.88	2.73	0	0	5.78	0	2.14	6.29
ABCC5	ABCC5	5.4	6.21	7.4	6.24	5.83	3.19	3.25	3.1	1.01	1.46	0.85	0.9	0.74	1.33	0.41	0.64	0.37	0.92	1.12	0.58	0.29	0.21	3.9	2.26	3.54	4.3	2.22	3.76	7.69	6.58	5.48	3.36	3.8	5.14	4.7	0	3.81	6.48	5.63	6.12	7.16	5.96	7.71	6.61	6.34	6.74	5.9	8.15
RBBP7	RBBP7	94.4	178.06	198.77	155.04	58.32	44.69	40.42	51.51	99.94	112.03	94.54	115.72	113.46	98.53	79.63	129.54	121.51	352.92	364.03	128.03	93.65	169.83	195.12	287.35	185.48	232.36	155.69	320.82	198.39	160.43	189.89	229.05	210.59	227.09	241.22	0	267.92	255.71	246.98	224.86	229.26	207.91	207.76	214.25	220.72	211.84	154.38	207.79
ABL1	ABL1	13.15	30.5	22.93	28.33	10.67	5.44	5.91	5.85	7.81	11.39	6.87	10.64	15.56	10.92	9.73	17.16	13.19	58.55	69.76	13.96	5.89	15.84	34.21	41.25	38.64	64.89	23.3	70.33	10.58	8.34	7.54	46.37	51.52	64.66	49.9	167.99	74.39	84.03	88.88	79.53	96.68	85.26	88.47	65.71	80.47	79.47	47.38	49.08
PTPRG	PTPRG	29.25	42.54	30.42	28.69	27.14	12.26	16.47	14.64	4.69	6.43	6.9	4.68	5.62	5.65	5.18	3.63	4.91	6.49	9.22	4.57	2.3	3.28	17.21	10.06	23.43	22.91	16.4	15.82	2.24	2.25	1.07	25.04	23.7	24.46	22.82	0	20.41	34.85	38.57	39.79	35.88	37.76	43.05	44.78	45.03	46.39	43.49	40.6
NCOR1	NCOR1	40.8	45.65	46.13	30.47	39.92	23.71	25.12	26.32	12.34	11.62	9.17	10.09	12.17	12.03	9.33	10.26	8.5	11.66	9.95	8.19	6.49	10.59	8.91	10.16	13.52	13.41	8.44	13.43	13.72	9.29	10.28	10.38	14.43	14.37	14.36	17.78	16.24	31.78	34.31	21.45	35.22	30.98	35.39	32.73	32.38	33.93	47.71	48.15
CDCA7_1	CDCA7_1	448.12	710.9	696.89	423.19	203.97	106.01	126.36	122.29	66.08	78.75	63.78	82.01	68.8	70.3	36.44	91.89	84.67	564.04	551.87	71.49	35.87	95.1	221.12	379.34	216.76	356.69	88.36	492.69	35.51	30.86	37.34	231.52	310.62	343.56	303.98	365.42	483.24	419.37	403.69	396.13	427.11	432.08	395	334.25	300.75	378.3	445.14	637.69
CMTR1	CMTR1	73.34	66.71	70.09	45.3	61.11	34.24	38.41	42.42	21.08	21.07	21.46	21.98	21.98	21.44	13.93	18.79	17.42	5.49	6.57	16.05	9.6	13.45	11.91	10.55	19.77	24.17	13.06	18.96	16.39	13.71	12.19	19.18	23	27.23	24.04	0	24.25	49.3	46.62	42.5	59.01	54.85	59.89	57.26	53.05	55.56	66.14	78.81
UBE2H	UBE2H	137.19	183.47	198.36	161.09	100.77	31.66	34.87	35.4	16.14	15.4	16.89	15.67	22.57	14.83	13.85	18.46	16.3	246.08	243.53	17.7	36.51	24.49	152.77	180.42	152.11	191.08	87.66	227.86	40.81	35.1	25.44	179.03	191.93	210.37	172.16	750.98	222.96	212.52	223.25	234.86	216.31	234.88	224.81	210.95	233	207.24	221.58	245.73
BRDT	BRDT	10.87	14.82	13.52	10.97	9.22	5.95	6.29	6.52	2.81	3.91	2.85	3.62	3	3.02	2.32	3.42	3.54	15.77	16.91	3.34	2.21	2.25	14.79	17.46	18.19	19.52	10.51	20.85	0.07	0.11	0.07	20.33	17.94	21.31	19.94	0	20.98	25.14	25.13	24.84	26.3	24.51	22.11	19.96	22.82	22.31	13.79	13.03
PDZD4_2	PDZD4_2	0	0	0	0	0	0.26	0	0	0	1.54	3.02	0.8	0	1.17	0	0.34	0	0	1.6	0	0	0.37	0	0	0	0	0	0	4.18	1.58	0.9	0	0	0	0	0	0	0	0	0	0	0	0	0	0	0	0	0.96
CCNE2	CCNE2	173.36	261.99	326.67	223.88	106.16	49.56	49.81	40.13	23.07	30.92	41.76	36.46	36.01	39.05	20.88	41.78	27.75	29.99	16.39	50.75	29.01	61.76	5.97	16.41	14.44	15.55	5.95	24.08	30.1	25.39	16.78	7.65	16.08	4.25	15.66	0	24.25	18.04	21.01	14.83	25.14	25.21	29.96	48.19	21.97	17.65	212.99	290.13
CDC45	CDC45	84.14	109.69	109.74	99.73	68.47	25.25	27.95	26.24	11.89	9.96	5.25	5.17	5.47	3.47	7.04	11.78	11.58	525.52	511.73	14.21	20.92	25.77	327.76	423.53	258.6	365.08	212.63	446.18	34.92	35.04	32.87	295.52	353.68	383.27	363.77	358.07	412.44	267.87	259.78	309.64	252.94	267.79	237.62	187.83	222.23	223.07	93.28	115.05
CABIN1_1	CABIN1_1	20.79	23	25.63	21.57	18.89	14.43	14.58	15.53	11.53	10.57	8.54	8.84	10.29	8.93	8.69	10.14	8.72	22.96	25.4	8.93	7.75	8.9	19.76	18.5	11.5	21.38	12.01	24.69	11.03	9.75	10.64	18.51	17.88	17.89	17.98	0	20.94	23.49	24.24	17.81	22.38	20.22	21.94	20.49	21.61	25.84	22.37	23.48
RTL1_272	RTL1_272	0	0	0.85	0	0	0	0	0	1.13	0	0	0.34	0	0	0	0	0	0	0	0	0	0	0	0	0	0	0	0	0	0	0	0	0	0	0	0	0	0	0	0	0	0	0	0	1.5	0	0	0
CWC22	CWC22	138.63	131.24	137.77	117.74	114.52	73.15	86.4	89.15	43.35	43.46	42.48	42.66	39.29	38.38	30.54	43.07	37.38	151.03	155.62	31.47	25.28	28.36	118.99	124.81	109.33	139.78	91.96	151.51	21.22	17	19.51	118	148.01	162.09	133.6	158.13	145.06	136.96	130.24	151.18	139.85	144.39	133.53	142.26	123.19	145.26	136.39	137.76
MYL6B_1	MYL6B_1	669	479.05	495.21	507.37	769.01	810.24	804.11	796.53	829.53	579.01	692.48	790.08	633.43	578.74	748.82	742.99	794.11	239.76	196.05	749.48	682.21	723.1	187.73	195.14	186.83	186.11	226.57	118.06	857.21	967.5	965.32	213.39	230.77	134.54	247.59	0	143.32	210.15	189.18	181.36	190.67	180.12	212.12	207.15	233.35	219.74	238.47	292.38
bicc2	bicc2	0.03	0	0.05	0.06	0.16	3.51	2.31	2.88	1.9	2.92	1.73	2.82	3.52	2.46	0.83	3.69	2.68	0	0	2.05	0.35	2.75	0	0	0	0	0	0.13	3.61	2.54	3.37	0	0.1	0	0	0	0	0	0	0	0	0	0	0	0	0	0.04	0
PPP1CB	PPP1CB	326.34	322.88	328.26	281.65	278.81	197.09	218.86	239.78	236.45	241.8	226.99	258.89	254.11	228.81	171.87	287.15	279.33	498.92	498.58	263.65	192.24	317.12	367.27	432.21	361.12	403.44	299.03	494.31	310.52	252.78	272.93	363.95	366.59	414.69	359.46	171.08	469.36	343.9	338.5	337.18	342.3	363.16	358.16	339.87	325.81	348.75	318.94	337.88
MGC108497	MGC108497	0	0	0	0	0	0	0	0	0.08	0.41	0.18	0.16	0.28	0.14	0.57	0.24	0.42	0	0	0.89	1.46	3.3	0	0.08	0	0	0	0	8.37	4.66	5.92	0	0	0	0	0	0	0	0	0	0.05	0	0	0	0	0	0.05	0
SLC24A4	SLC24A4	0	0	0	0	0	0	0	0	0	0	0	0.35	1.66	0.51	1.27	0	3.11	0	0	2.31	1.17	1.99	0	0	0	0	0	0	1.06	1.38	0	0	0	0	0	0	0	0	0	0	0	0	0	0	0	0	0	0
CCT3	CCT3	180.19	205.9	220.67	193.59	133.59	106.79	137.56	115.9	98.74	106.87	94.45	136.23	103.71	88.45	108.73	149.78	152.04	120.41	85.32	180.98	146.94	243.25	50.74	82.7	136.19	83.63	95.3	77.6	392.66	356.43	389.89	124.8	121.52	90.57	139.99	377.49	98.03	165.11	162.45	140.01	173.69	131.91	167.61	162.33	178.14	159.07	168.98	183.82
RTL1_60	RTL1_60	0	0	0	0	0.69	0	0	0	0	0	0	0	0	0	0	0	0	0	0	0	0	0	0	0	0	0	0	0	0	0	0	0	0	0	0	0	0	0	0	0	0	0.47	0.3	0	0	0	0	1.08
RAD50	RAD50	29.15	26.76	32.17	27.3	22.14	14.15	16.25	17.1	9.01	11.43	6.42	8.98	8.65	7.84	8.75	9.22	6.63	5.37	5.4	7.45	6.49	5.32	10.14	9.64	18.06	15.71	13.92	12.87	18.07	15.09	14.21	17.57	18.12	17.53	18.62	36.22	13.96	25.25	23.31	19.15	28.72	27.75	26.64	26.94	23.28	31.96	22.99	35.95
RALGAPA1_2	RALGAPA1_2	0.82	0.86	1.97	1.3	0.93	1.16	0.88	0.46	1.13	2.07	0.57	0.75	1.66	1.75	1.12	1.8	1.97	0.14	0.5	2.26	1.75	3.91	0.66	0.43	0.33	0.5	0.34	0.54	4.3	2.96	2.81	0.1	1.02	0.2	1.03	0	1.55	1.83	1.29	1.32	2.23	1.52	1.36	1.6	0.95	0.66	1.63	2.6
PBX2_2	PBX2_2	8.25	14.02	7.7	11.25	5.59	3	3.64	2.45	3.21	5.53	3.69	7.08	7.67	6.26	4.99	7.53	7.19	0.36	1.14	6.27	5.15	13.06	4.81	2.79	13.18	3.97	6.11	4.71	13.47	12.18	13.54	6.02	6.06	5.92	9.06	0	4.98	13.35	11.58	11.87	12.06	10.66	11.21	14.24	13.76	10.25	13.65	12.55
MTHFD1L	MTHFD1L	26.11	30.51	32	20.92	19.54	14.42	20.22	18.23	11.19	10.92	6.91	10.43	6.64	8.81	5.33	9.67	8.37	28.63	33.2	6.7	5.48	5.66	16.4	25.37	15.49	18.24	13.43	29.11	20.18	15.58	16.88	17.41	15.89	18.79	19.95	0	23.33	27.32	27.29	18.23	24.84	23.77	21.78	20.26	18.79	22.64	22.6	32.11
MBTPS2	MBTPS2	19.71	23.5	25.11	25.33	17.42	10.12	12.38	9.28	8.09	4.88	8.01	4.82	5.6	6.82	7.74	6.93	6.27	10.04	10.01	7.52	8.51	8.91	7.96	12.1	9.48	13.66	11.12	12.75	13.16	12.81	12.79	9.5	10.06	10.21	17.07	0	12.87	23.61	22.9	14.27	23.41	20.9	19.19	25.95	24.38	22.68	26.33	25.86
MVK	MVK	7.21	9.65	11.03	6.93	4.27	1.98	2.07	0.61	0	0.47	0	0	0.23	0.28	0	0.42	0.22	19.8	22.64	0.33	0.34	1.65	24.92	20.6	28.45	22.69	12.41	27.49	6.66	7.67	7.19	19.08	24.89	25.46	30.57	0	33.43	26.82	25.01	32.14	27.65	25.85	24.07	24.28	19.2	22.92	10.68	15.81
PSMD10	PSMD10	6.18	23.08	28.52	42.56	1.21	2.48	2.33	1.52	6.92	6.93	9.43	10.74	2.38	2.18	7.7	3.45	1.78	442.11	483.23	5.54	15.07	22.75	546.94	510.77	446.38	502.87	523.83	447.17	40.29	43.76	46.79	547.99	423.43	435.39	363.58	276.76	396.3	279.27	318.42	327.57	260.31	284.33	223.84	137.56	203.16	210.27	35.13	44.79
CR388166.2_124	CR388166.2_124	1.24	0	0	0	0	0	0	0	0.81	0	0	0.24	0.58	0	0	0.42	1.08	0	0	0.54	0	0	2.75	0	0	0	0	0	0.97	0	0	0	0	0	0	0	0	0	0	0	0	0	0	0	0	1.93	0	0
gnav1	gnav1	2.99	5.47	5.95	10.25	6.25	2.66	3.09	2.49	0.52	1.01	0.79	1.14	0.37	1.52	0.18	0.63	0.47	0	0.21	0.12	0.54	0.65	0.38	0	3.8	0.52	2.14	1.32	0.57	0.35	0.93	1.53	1.76	0.41	4.12	0	0.6	5.01	5.48	2.97	5.44	6.25	5.45	4.84	11.61	4.15	9.92	10.67
hdac9	hdac9	0	0	0.61	0	0	0	0	0	0.4	0.23	0	0.06	0.29	0	0	0	0	0	0.24	0.81	0.21	1.4	0	0	0	0.2	0	0	6.19	6.72	11.02	0	0	0.48	0	0	0.14	0.2	0.16	0	0.23	0	0	0.3	0	0	0	0
C5orf30	C5orf30	27.35	63.74	46.5	61.44	17.74	2.49	3.34	2.86	2.6	8	4.24	7.04	9.09	7.53	5.52	8.52	6.51	208.47	219.15	8.71	6.15	7.87	202.04	206.14	157.14	209.86	137.25	211.67	8.55	7.72	7.02	205.27	191.61	176.46	185.37	0	195.95	169.13	178.75	212.37	159.17	186.36	158.25	157.52	152.83	163.72	84.12	85.22
NUDT16L1	NUDT16L1	24.19	23.44	16.83	19.24	18.6	12.83	8.58	11.12	2.53	3.16	4.13	5.01	4.42	6.05	1.53	4.15	5.85	4.21	5.65	4.6	1.12	4.52	6.83	9.97	24.85	14.5	12.63	10.43	2.7	4.19	3.41	10.19	17.43	13.01	19.41	0	17.04	25.09	15.45	18.68	22.13	14.92	17.34	26.92	19.13	21.65	17.9	37.55
PRKRIP1	PRKRIP1	109.34	127.31	127.77	114.76	78.71	38.6	52.48	44.54	24.73	34.32	21.54	35.03	40.99	31.52	33.4	55.11	53.5	3.07	4.25	56.87	40.19	58.17	20.14	4.27	63.65	32.38	19.65	20.07	31.15	31.88	28.12	22.2	45.41	41.02	59.4	0	25.9	118.44	105.15	62.82	126.97	124.96	134	150.02	136.31	149.68	137.81	153.22
XB.GENE.5823944_2	XB-GENE-5823944_2	1.05	3.93	2.42	3.24	1.12	0.53	0.11	0.38	0	0	0	0	0.12	0	0.17	0.17	0	10.89	8.35	0	0	0	4.03	11.4	2.53	5.96	4.53	10.16	0	0	0	5.91	7.36	11.59	4.96	139.45	8.5	12.44	14.63	9.62	13.58	9.96	6.59	3.53	1.53	10.38	2.53	7.41
CR388166.2_205	CR388166.2_205	0	0	0	0	0	0	0	0	0	0	0	0	0	0	0	0	0	0	0	0	0	0	0	0	0	0	0	0	0	0	0	0	0	0	0	0	0	0	0	0	0	0	0	0	0	0	0	0
PEG10_464	PEG10_464	0	0	0.94	2.37	0	0	0	0	0	0	0	0	0	0	0	0	0	0	0	0	0	0	0	0	0	0	0	0	0	0	0	0	0	0	0	0	0	0	0	0	0	0	0	0	0	0	0	0
ZNF239_69	ZNF239_69	3.5	7.08	12.72	10.61	3.61	0.62	3.02	0	4.11	1.54	5.36	5.19	5.25	5.03	2.79	7.88	6.32	3.1	0.63	6.46	7.66	11.81	7.02	0	3.63	10.02	2.63	6.07	5.93	7.08	9.18	11.41	14.95	6.89	11.2	0	12.7	15.73	16.91	16.39	16.46	26.86	15.6	29.82	20.1	16.24	13.8	14.74
MED21	MED21	205.7	235.81	246.34	328.97	182.43	148.77	164.95	117.06	114.21	116.14	110.48	87.55	100.87	100.72	108.98	106.86	101.82	180.24	170.71	135.87	136.94	121.89	263.06	209.44	356.84	289.83	392.12	201.93	79.75	66.37	87.71	276.52	265.56	272.43	270.83	547.51	226.63	228.16	224.51	244.62	216.43	233.61	275.77	278.38	311.78	254.12	275.04	221.28
SYT11	SYT11	26.89	49.3	47.71	38.3	24.42	9.57	9.1	6.91	2.63	1.8	2.69	1.46	1.38	1.29	1.23	0.92	1.19	25.58	28.96	2.38	1.38	2.99	18.56	19.25	13.14	25.25	13.8	35.58	14.23	11.32	12.25	34.61	23.85	32.45	26.67	0	26.58	55.32	56.57	36.51	51.21	41.59	46.4	38.94	43.54	46.02	43.33	57.17
TRIM35_A3	TRIM35_A3	25.64	47.98	42.94	52.7	17.29	5.61	7.46	4.07	1.57	3	1.56	1.29	2.06	1.68	2.6	0.94	0.65	166.58	152.79	0.87	1.42	1.43	151.05	159.69	128.32	120.97	151.97	111.43	0.77	0.73	0.05	134.62	111.77	127.25	116.52	0	105.13	73.29	83.51	91.1	76.68	76.98	75.34	74.1	92.11	75.66	49.5	42.55
BTBD18	BTBD18	21.05	26.29	24.27	28.09	16.15	6.35	7.28	5.42	0.79	1.69	0.98	0.65	0.57	0.96	0.41	0.59	0.36	3.46	3.14	0.36	0.48	0.18	10.89	5.79	25.75	17.95	12.99	12.84	0.27	0.27	0.35	22.7	27.45	26.77	30.36	110.57	17.18	36.87	37.31	34.91	40.54	39.26	32.63	39.15	42.93	36.66	34.19	29.68
MARCH1_2	MARCH1_2	1.83	6.71	7.25	6.83	4.32	0.96	1.56	0.21	0.81	0.16	0	0.65	0.78	0.12	1.14	0.85	0.37	1.82	0.65	0.55	0	0	6.59	3.46	0	6.76	4.04	3.11	0.81	1.19	1.46	5.87	8.08	0.97	10.41	0	3.19	6.66	6.86	4.24	5.84	2.37	6.15	9.45	5.36	6.49	3.57	1.95
SPTBN2	SPTBN2	25.7	34.27	35.11	30.23	21.24	9.52	9.4	10.96	13.54	24.92	12.72	14.16	14.78	17.12	22.8	18.48	14.71	17.48	13.83	17.65	17	15.41	17.91	12.3	20.05	19.24	11.57	18.49	15.12	11.61	11.08	17.85	20.71	16.51	20.1	58.33	20.94	34.35	38.94	30.47	41.33	34.52	35.62	33.57	36.44	35.54	35.02	38.37
LRMP	LRMP	32.58	35.22	37.02	23.08	24.96	12.33	17.13	15.75	8.07	9.84	9.55	6.54	6.63	6.91	5.24	5.54	6.41	39.6	38.75	3.47	2.32	2.22	24.85	29.1	22.16	26.9	18.6	33.46	0.71	0.48	0.6	24.18	27.89	32.1	27.62	31.39	35.5	30.27	28.01	27.82	36.02	33.47	31.2	29.26	32.53	32.42	29.63	32.12
BHLHE40	BHLHE40	0.3	2.67	1.1	2.23	0	0	0.18	0.44	0.29	0.34	0.33	1.04	0	0.76	0.91	0.45	0	9.99	10.37	0.58	1.2	2.03	8.62	5.1	8.86	7.2	3.58	12.99	3.1	3.58	1.16	8.09	9.03	6.92	8.59	0	11.17	10.49	11.18	4.96	4.37	5.04	7.24	6.12	7.99	8.98	2.09	1.66
KLHL31	KLHL31	4.04	7	7.21	3.89	4.99	0.96	0.91	2.16	0.71	0.75	1.47	0.3	1.13	0.69	0.15	0.67	0	2.16	2.56	0.96	1.34	4.59	2.35	2.65	4.33	3.4	3.17	5.03	78.09	78.55	74.44	4.15	5.48	5.48	5.1	0	3.74	7.01	6.67	5.57	6.73	5.87	7.72	6.27	4.13	8.9	7.15	3.69
RNF111	RNF111	67.57	95.61	99.6	108.09	55	16.4	17.26	14.6	18.27	26.93	20.82	19.44	23.42	19.18	17.99	23.83	18.64	218.37	193.11	20.43	15.16	22.2	176.71	168.04	158.26	200.27	146.13	154.74	15.29	10.99	13.29	136.47	170.31	166.67	133.68	48.79	173.68	131.11	138.9	163.55	138.63	149.15	143.87	126.03	136.59	123.14	139.02	115.4
PTH	PTH	0	0	0	0	0	0	0	0	0	0	0	0	0	0	0	0	0	0	0	0	0	0	0	0	0	0	0	0	0	0	0	0	0	0	0	0	0	0	0	0	0	0	0	0	0	0	0	0
IST1	IST1	64.15	64.43	74.09	46.96	54.24	37.86	40.11	39.13	14.89	17.54	15.55	17.86	13.5	21.47	8.58	16.35	12.44	55.36	55.7	14.1	8.17	17.45	37.23	42.45	30.77	48.54	15.99	62.49	53.08	44.82	50.11	35.8	45.15	48.8	46.42	0	57.21	62.13	62.11	54.24	68.1	65.98	61.86	63	55.36	62.24	65.54	85.27
NME5	NME5	28.14	37.4	29.84	50.08	16.82	12.78	17.61	12.18	16.16	16.6	19.29	15.26	16.97	15.82	17.54	17.25	14.72	49.54	41.86	17.23	22.59	11.08	42.25	55.49	42.92	45.18	35.13	39.62	6.52	6.48	6.17	39.23	30.85	34.21	44.8	0	40.26	31.88	46.54	44.11	30.17	31.71	32.04	44.67	29.8	26.57	35.56	33.52
DDX21	DDX21	219.98	225.01	234.71	205.7	167.99	128.13	135.35	140.87	202.5	283.27	220.7	260.36	237	222.99	203.67	319.51	301.95	69.41	82.99	312.57	257.62	362.67	161.56	128.28	199.79	164.62	167.48	143.14	318.21	274.56	258.17	191.85	210.36	185.04	231.11	392.07	178.33	189.85	204.02	203.77	226.13	222.46	212.49	237.61	208.45	223.87	208.85	217.55
LRSAM1	LRSAM1	11.25	12.4	14.34	10.81	10.93	5.5	7.8	8.19	3.62	3.59	3.98	3.8	4.15	2.88	1.95	3.9	1.87	3.95	5.6	3.61	0.93	1.99	1.68	4.42	3.4	3.53	2	6.16	1.45	0.78	1.2	3.17	4.86	3.7	4.18	0	5.98	11.02	9.43	5.44	13.78	12.11	11.62	11.46	10.65	8.95	13.36	14.51
HDAC11	HDAC11	11.4	12.26	9.75	16.15	8.15	5.68	6.85	4.63	3.12	3.55	2.32	2.11	1.2	2.44	2.33	2.22	3	3.33	1.1	2.24	3.08	2.18	3.66	3.44	9.38	5.14	5.03	4.76	2.53	2.22	1.49	11.95	8.17	7.98	9.42	0	8.55	9.62	6.73	9.81	12.48	12.21	14.48	14.97	13.87	12.85	14.01	14.06
XPO5_2	XPO5_2	16.22	19.3	20.38	12.54	13.61	9.11	10.58	10.23	6.18	5.48	4.05	6.27	5.35	5.47	3.74	5.96	3.76	21.28	23.5	5.92	5.47	6.57	14.48	20.89	15.17	18.46	17.11	21.54	7.7	5.25	5.63	14.5	13.75	16.17	17.6	0	17.97	18.77	21.22	16.7	17.78	15.4	16.31	18.24	15.88	16.03	17.34	19.35
VMO1	VMO1	6.14	5.49	3.56	0.82	2.6	4.68	5.17	1.96	1.27	3.45	0	1.79	2.13	0.56	3.16	0.22	1.14	0	4.08	0	0	0.69	2.36	2.09	9.52	0	11.67	2.86	1.78	1.69	0	2.73	4.65	3.05	5.62	0	2.94	3.13	2.35	3.32	3.21	2.12	4.49	3.22	5.61	3.55	5.88	5.51
MTO1	MTO1	0	0	0	0	0	0	0	0	0	0	0	0	0	0	0	0	0	0	0	0	0	0	0	0	0	0	0	0	0	0	0	0	0	0	0	0	0	0	0	0	0	0	0	0	0	0	0	0
ADAR	ADAR	145.32	106.98	106.12	74.9	190.7	257.19	243.36	332.4	217.84	259.1	245.02	256.98	249.91	257.33	129.09	258.4	228.57	12.4	16.25	169.9	103.06	170.73	27.53	22.64	44.7	40.15	19.28	38.05	81.6	59.69	67.39	37.82	51.33	40.57	71.25	218.74	49.24	93.64	91.75	73.33	102.97	95.95	91.76	94.76	80.38	102.92	108.68	112.08
P2RX1	P2RX1	0	0	0	0	0	0	0	0	0	0.17	0	0	0.21	0	0.9	0.3	0	0	0	2.32	4.04	2.91	0	1.54	0	0	0	0	6.18	6.37	5	0	0	0	0	0	0	0	0	0	0	0	0	0	0	0	0.09	0
FOXA3_2	FOXA3_2	0	0.38	0	0	0	0	0	0	1.36	1.95	3.12	3.93	3.95	2.14	3.83	5.56	3.09	0	0.18	8.4	9.21	6.85	0	0.3	0	0	0	0	11.04	8.35	6.13	0	0	0	0	0	0.1	0	0	0	0	0.57	0	0	0	0	0.1	0
ZFP3_9	ZFP3_9	34.45	44.47	47.18	63.56	15.91	20.16	16.59	13.13	14.08	25.76	13.48	22.44	21.9	13.96	13.38	26.44	15.77	5.58	10.23	30.17	29.25	15.41	60.75	38.86	89.82	59.26	78.89	39.62	17.91	15.08	16.27	66.23	59.13	68.57	61.44	0	39.08	70.34	62.36	68.29	63.58	75.99	74.91	79.65	89.03	79.26	55.52	52.28
EN2	EN2	0	0	0.46	0	0.74	0	0	0	10.89	5.97	8.26	16.73	13.86	9.85	10.35	13.5	8.91	0.6	0	2.01	14.82	10.31	3.39	0.6	0	1.22	0	2.35	6.34	5.05	1.63	0	0.44	2.17	0	0	0	1.19	0	0	1.41	0.76	0.99	1.38	0	0.72	0	0
TM9SF2	TM9SF2	175.37	191.38	200.91	138.67	138.45	71.45	75.38	80.19	35.44	55.5	40.11	43.14	39.96	37.41	44.89	47.32	39.52	268.33	237.01	52.41	60.61	63.75	88.78	154.14	104.2	147.88	50.27	204.72	140.59	87.24	117.22	100.49	159.78	147.27	161.84	136.81	213.66	187.32	172.78	170.9	199.11	182.07	183.66	182.78	151.04	177.73	176.72	203.44
TOX2	TOX2	4.29	5.5	6.4	4.78	5.33	4.59	3.35	1.99	3.26	3.44	1.31	1.73	3.19	1.8	6.88	4.02	4.66	7.61	6.85	9.06	7.19	14.96	5.23	6.9	9.97	7.17	5.68	5.32	23.3	21.3	22.05	8.31	7.01	7.28	5.54	0	6.22	4.83	8.18	6.15	5.35	4.7	6.09	5.21	5.4	7.67	5.62	7.3
MTPN	MTPN	64.19	82.61	77.81	99.47	60.2	40.7	39.45	35.16	46.82	38.8	36.2	47.45	51.34	47.65	27.02	46.46	57.09	116.14	109.58	48.79	32.55	66.1	122.98	103.91	109.53	101.11	98.74	124.04	80.41	70.51	77.07	98.75	116.98	119.32	105.89	450.04	114.04	114.47	110.16	115.59	95.65	121.42	100.62	114.34	108.51	109.98	93.78	89.55
UNC50	UNC50	36.75	35.78	40.21	33.68	21.91	13.39	20.9	13.66	13.17	13.28	15.39	18.56	22.59	15.17	23.24	22.18	24.16	32.07	19.56	22.13	25.59	24.76	24.06	17.04	30.46	23.54	28.96	22.34	22.19	20.24	18.15	19.81	32.81	19.9	36.05	0	36.03	31.61	31.8	35.27	30.81	33.98	38	40.69	38.65	32.61	40.7	52.59
C21orf33	C21orf33	4.26	4.19	3.81	3.8	3.06	3.94	4.12	3.29	2.14	2.91	0.81	4.51	2.31	1.26	1.13	0.93	2.89	4.85	7.28	1.67	3.69	5.42	1.19	4.92	3.06	3.94	0.89	4.46	31.35	32.66	35.61	4.57	3.91	1.28	4.49	0	4.7	5.27	5.93	2.79	4.37	1.78	4.35	2.98	4.72	2.56	6.36	4.12
IRF2	IRF2	21.62	48.69	44.16	52.05	17.8	3.06	5.3	2.33	7	11.34	8.86	7.71	10.27	8.8	11.56	12.06	11.72	81.55	51.31	11.79	9.6	11.53	96.25	76.27	82.38	76.41	72.75	64.21	9.14	8.32	11.89	74.81	87.92	79.22	85.17	151.09	68.51	85.82	80.84	88.51	82.29	76.94	75.95	70.77	82.94	83.93	37.24	35.49
CR388166.1_3	CR388166.1_3	0.99	0.47	1.84	2.21	0.31	0.6	0.24	0.38	0.13	2.72	3.03	1.41	1.18	0.83	1.72	0.86	1.54	0.24	0	1.62	0.4	0.27	0	0	0	0	0.31	0	0.9	0.51	0.68	0	0	0	0	0	0	0	0.1	0	0	0	0	0.86	0.17	0	0.92	1.27
SPATA6L	SPATA6L	7.88	9.91	8.37	7.83	5.96	3.84	4.56	3.8	5.14	6.55	5.21	6.17	4.05	4.68	4.3	3.41	5.14	2.73	1.45	5.43	7.62	3.1	2.84	2.97	3.85	2.26	3.75	2.17	0.72	1.52	1.63	5.58	5.73	3.83	9.56	0	5.45	8.21	7.7	8.31	10	6.25	9.57	9.2	10.6	8.57	9.02	5.23
GPR84	GPR84	3.32	14.24	8.78	14.14	0.63	0.68	1.09	0.26	1.02	2.29	1.96	1.13	2.1	1.28	4.14	2.68	3.01	29.4	14.53	5.31	3.93	2.39	39.73	20.94	54.7	28.93	33.88	29.08	2.6	2.06	3.45	19.97	38.99	35.75	44.68	0	34.05	42.92	47.05	42.27	34.72	43.56	38.04	32.03	44.44	38.81	15.36	15.98
SRPX	SRPX	0	2.9	0.18	0.11	0.29	0	0	0.09	0	0	0	0.07	0.17	0.05	0.12	0.37	0	0.22	0.56	1.49	1.71	6.67	0.38	0.57	1.37	0.46	0	0.44	22.52	21.42	20.04	0.15	1.01	0.14	0.46	0	0.24	0.23	0.37	0.36	0.27	0.15	0	0.18	0.31	0.14	0.23	0
BRE	BRE	69.31	73.33	85.29	87.28	64.7	50.41	52.51	46.35	37.08	27.55	29.13	32.54	26.15	31.94	19.94	26.25	29.54	53.53	60.18	22.96	22.95	18.33	74.13	75.5	97.45	84.14	92.86	74.44	24.76	23.59	28.73	81.35	81.15	74.99	100.63	0	68.86	85.17	80.53	86.57	68.78	60.99	72.82	88.69	80.54	85.39	83.79	77.42
AP1G1_2	AP1G1_2	34.38	36.97	36.3	33.38	33.99	22.81	24.06	26.05	16.33	15.7	15.73	15.99	15.74	15.91	13.32	16.7	13.26	24.24	22.61	13.76	8.59	13.88	16.79	24.86	21.61	28.17	18.01	28.21	35.13	29.01	35.6	25.11	26.85	22.61	28.92	60.7	27.46	35	36.32	27.59	38.4	36.62	37.64	37.51	34.38	39.04	42.84	39.23
FGF10	FGF10	0	0	0	0	0	0.62	0	0	12.08	8.4	2.67	9.16	10.67	6.7	8.29	13.22	5.26	0	0.94	8.89	2.42	3.4	0	0	0	0	0	0	2.57	3.12	4.74	0	0	0	0	0	0	0	0	0.61	0	0	0	0	0	0	0	0
CENPI_2	CENPI_2	9.5	16.79	17.02	10.21	4.31	1.65	1.89	2.64	0.67	0.64	0	0.64	0	0	0.34	1.18	1.21	22.87	22.5	0.25	1.03	3.58	3.99	13.49	6.32	22.7	8.4	23.08	1.69	2.94	2.91	7.58	17.66	23.2	18.99	0	28.98	41.24	32.98	42.5	29.83	34.51	35.55	35.51	38.77	35.2	24.36	39.75
SDC3	SDC3	50.19	69.26	63.21	50.97	48.86	17.16	14.32	17.11	8.44	16.24	10.73	13.31	11.91	12.12	8.74	15.75	12.11	64.96	50.3	12.67	8.55	20.56	22.63	45.18	42.44	49.35	11.23	62.82	28.12	28.02	20.98	34.92	46.66	45.82	50.67	0	67.45	94.11	84.35	69.36	96.84	95.77	87.36	72.61	75.22	85.24	82.94	86.99
TMEM218	TMEM218	15.43	29.76	30.08	34.07	14.9	2	7.9	3.27	1.03	5.33	0	2.46	4.36	5.38	1.11	1.59	2.72	73.11	59.04	3.37	4.1	6.33	32.36	16.29	47.11	48.16	60.09	56.07	7.06	7.64	5.53	44.21	53.88	46.52	58.77	0	51.36	57.83	61.02	56.09	51.06	68.22	55.59	43.81	57.33	63.01	34.34	40.1
NCOR2_1	NCOR2_1	1.77	3.16	2.93	3.75	1.15	0.43	0.74	0.58	2.33	3.32	1.68	1.96	3.28	2.95	2.77	4.07	2.78	2.76	3.23	4.53	4.22	5.8	5.19	3.15	13.3	7.65	4.56	8.16	9.72	7.86	7.87	7.2	9.08	9.86	11.3	23.19	10.59	21.27	24.68	16.7	23.19	23.03	20.12	12.94	17.26	17.57	5.51	4.99
RPUSD2	RPUSD2	21.76	40.01	39.05	48.42	22.19	14.92	16.13	12.58	16.95	22.27	24.66	20.99	21.58	26.51	21.72	17.08	22.01	133.23	126.48	20.13	14.43	17.37	127.55	130.8	101.89	121.38	129.49	117.1	10.07	10.73	9.25	125.88	122.65	127.79	113.31	258.33	110.83	100.26	103.46	100.94	88.91	92.69	84.85	76.96	83.01	88.05	49.54	52.31
TRIM48_8	TRIM48_8	11.42	16.53	11.77	19.93	6.11	2.7	2.09	2.8	2.12	0.5	1.14	0.51	0.72	0.63	0.6	0.22	0.39	9.82	5.78	0.38	1.34	0.23	8.91	8.07	30.72	21.9	19.69	17.22	6.1	5.48	6.31	22.7	25.67	14.86	23.47	0	16.89	28.81	21.98	21.57	20.65	22.89	19.42	14.54	20.99	22.71	12.3	22.06
RTL1_316	RTL1_316	0.65	0	0	0	0	0	0	0	0	2.27	1.48	0	0	1.14	0	0.67	0	0	0	0	2.59	0	0	0	0	0	0	0	0.79	0.51	0	0	0	0	0	0	0	0	0	0	0	0	0	0	3.5	0	0	0
RTL1_332	RTL1_332	0	0	0	0	0	0	0	0	0	0	0	0.82	0	0	0	0	1.81	0	0	0	0	0	0	0	0	0	0	0	0.82	0	0	0	0	0	0	0	0	0	0	0	0	0	0	0	0	0	0	0
MAPK11	MAPK11	378.43	432.58	422.54	449.53	354.29	272.64	267.47	274.39	182.7	195.51	181.31	189.82	172.05	183.93	153.41	184.76	179.05	500.82	549.38	179.91	162.51	178.51	562.11	513.35	472.81	575.46	440.3	566.46	78.58	63.79	61.52	590.63	596.54	599.28	530.37	285.95	555.75	440.71	453.04	505.41	450.29	494.42	467.21	475	456.43	465.69	461.23	424.51
wdr20a	wdr20a	13.96	39.57	33.3	44.7	8.55	2.01	3.12	1.38	5.26	6.94	4.54	4.38	7.86	4.74	8.2	6.92	9.11	108.3	97.73	7.01	11.73	9.47	114.07	101.34	141.62	143.23	112.45	128.78	10.42	8.05	9.3	156.31	142.33	155.29	151	85.3	128.04	154.82	157.07	171.04	140.55	144.95	128.29	102.11	122.4	130.96	47.73	49.48
shank3a	shank3a	0	0	0	0	0.8	0	0	0	0	0.38	0	0	0	0	0	0	0	0	0	0	0	0	0	0	0	0	0	0	0.59	0.78	0	0	0	0	0	0	0	0.32	0.52	0	1.91	0	0	1.5	0	0	0	0
USP16_2	USP16_2	11.43	17.6	16.05	12.58	14.3	8.15	10.15	8.63	4.09	5.29	6.3	6.24	5.59	6.07	4.74	4.89	4.07	19.82	19.63	3.49	2.71	2.91	11.3	15.45	15.21	17.2	10.66	23.6	1.1	1.07	1.5	12.05	13.97	16.51	14.1	58.5	18.71	14.74	15.82	13.51	17.65	14.08	16.93	16.2	13.4	16.34	17.91	17.1
COL4A6	COL4A6	1.17	1.57	1.35	1.1	1.4	0.78	1.08	0.97	3.29	5.94	1.25	4.45	3.8	3.77	7.08	6.13	6.29	1.39	1.42	11.9	12.53	20.27	0.94	0.64	0.39	1.31	0.33	1.35	21.62	18.3	20.05	0.67	1.08	0.76	1.07	27.75	1.6	1.76	1.76	1.86	2.51	2.14	1.71	1.78	1.7	1.07	0.94	1.9
TOMM70A	TOMM70A	126.07	145.99	148.75	99.18	106.16	66	79.59	71.88	40.71	54.44	39.67	53.72	42.16	40.34	32.31	44.65	45.8	104.07	77.73	45.91	27.22	53.26	50.56	71.03	76.34	72.62	37.94	84.45	72.14	62.52	66.77	73.39	80.01	78.85	87.77	87.11	93.05	120.36	123.67	91.88	128.15	118.75	124.4	129.44	125.96	127.12	130.87	154.12
SBNO2_1	SBNO2_1	18.6	25.83	26.32	22.35	14.73	7.72	8.46	7.65	6.16	8.79	5.9	6.15	8.32	7.59	8.35	9.85	8.2	18.41	16.19	11.04	6.89	9.44	10.18	11.45	21.13	17.99	5.8	20.34	9.04	8.31	8.59	14.5	14.84	20.8	20.82	33.53	18.08	36.21	36.23	28.97	39.55	35.6	38.25	37.58	37.11	41.31	34.82	40.15
TSPAN18	TSPAN18	10.37	25.37	17.45	18.45	5.2	1.5	1.31	2.02	3.8	4.77	3.01	5.73	4.43	6.19	4.02	5.35	7.12	22.57	22.48	7.08	5.78	9.19	11.35	14.39	18.51	23.43	10.93	23.04	8.83	6.45	13.02	20.94	22.62	27.76	27.56	245.26	22.91	35.73	25.97	32.08	35.17	37.33	33.26	31.34	22.05	30.18	21.84	30.79
TMEM194B_2	TMEM194B_2	0	0	0	0	0	0	0	0	0	0	0	0	0	0	0	0	0	0	0	0	0	0	0	0	0	0	0	0	0	0	0	0	0	0	0	0	0	0	0	0	0	0	0	0	0	0	0	0
TRMT10A	TRMT10A	99.28	94.56	95.47	85.47	85.68	50.46	59.85	51.51	24.02	20.86	29.13	21.03	18.52	22.6	16.37	21.65	16.33	81.14	74.72	15.87	12.18	12.35	70.53	74.73	86.72	81.95	86.77	93.7	10.68	8.82	14.67	106.75	102.01	104.65	116.18	0	94.67	99.91	89.41	104.38	98.24	103.95	97.59	103.83	96.22	105.28	101.84	108.81
MED31	MED31	100.52	145.13	127.78	162.13	79.24	78.33	86.82	75.29	69.58	35.69	42.15	48.13	52.35	53.74	73.85	49.84	63.17	167.87	166.32	69.95	53.49	61.33	237.28	210.8	201.21	130.84	225.91	126.83	91.26	98.28	88.45	198.32	140.39	145.36	161.71	0	146.61	133.87	144.09	134.74	135.77	133.72	124.22	184.18	150.06	116.35	137.75	114.35
HYAL2_1	HYAL2_1	4.73	8.76	10.21	6.42	2.96	1.7	1.22	0.77	0.38	0.37	0.44	0.34	0.27	0.17	0.13	0.33	0.34	0.24	1.06	4.8	4.91	2.11	0.84	1.24	10.26	5.41	1.88	3.5	10.85	8.1	10.92	7.38	7.35	4.87	10.59	0	5.43	18.52	16.29	10.9	18.78	19.14	16.08	12.97	20.72	15.99	14.23	14.02
ZNF532	ZNF532	3.86	7.42	6.76	9.53	3.29	2.67	2.34	3.64	3.68	7.8	7.68	7.99	8.07	7.8	7.65	9.33	7.05	72.09	78.75	7.38	4.77	11.32	45.59	55.84	42.09	65.92	25.97	74.05	7.06	6.15	6.33	50.69	61.28	78.3	50.84	73.13	69.57	66.8	66.54	67.88	63.66	56.91	39.61	22.65	34.46	42.69	11.22	10.87
CA8	CA8	11.71	10.73	16.41	12.07	3.59	5	4.21	4.47	2.43	0.71	1.39	0.81	1.05	1.4	3.09	2.55	0.33	1.63	2.63	0.82	0	0.26	4.31	0.72	7.88	4.38	3.63	5.6	1.6	1.07	0.66	6.21	3.37	6.15	11.15	0	5.06	11.64	17.19	6.1	9.67	14.31	14.03	18.31	10.94	12.28	3.54	27.02
LAMTOR4	LAMTOR4	202.28	257.15	249.83	288.5	218.58	172.23	164.85	160.31	115.89	86	97.27	96.29	100.56	92.2	105.77	91	66.11	301.14	266.15	108.49	63.24	87.15	426.39	322.5	346.18	351.28	395.64	337.87	55.15	55.54	64.12	412.66	386.51	395.52	356.89	1056.97	307.96	274.99	263.65	325.32	249.04	266.65	248.4	267.13	287.33	248.34	265.44	249.22
IFI6_1	IFI6_1	0	1.23	3.06	5.8	0	2.38	0.86	1.05	1.35	0	0.76	1.21	0	1.18	0	0	0	0.67	0.81	0	0	0	0	0	0	1.36	1.7	0	0	0.27	0	0	0	0	1.78	0	0.47	1.98	1.06	0	0.39	3.37	0.55	2.05	0	0	1.77	1.95
NOL7	NOL7	268.17	268.49	264.85	394.65	239.7	192.07	231.93	184.3	208.99	196.27	197.88	190.78	204.61	187.46	251.98	183.26	238.24	234.85	246.15	237.61	266.57	210.1	423.74	264.76	441.19	291.27	431.94	238.85	99	111.57	95.7	415.48	373.38	383.09	383.59	0	305.82	266.25	264.47	317.87	296.31	283.33	303.82	346.23	309.65	337.94	290.23	265.48
BRMS1L	BRMS1L	44.24	48.19	54.04	44.39	38.88	18.3	20.09	20.68	13.46	12.58	11.64	12.16	16.97	12.28	7.93	13.85	15.93	11.51	14.91	15.15	11.55	21.13	9.28	9.97	11.29	19.39	11.3	19.28	13.51	9.65	11.11	13.59	15.42	16.44	29.79	147.16	26.69	47.23	38.53	27.18	59.68	56.96	56.08	58.67	45.83	58.78	58.87	63.33
PANK2	PANK2	15.23	32.49	26.69	28.54	13.98	4.41	8.37	7.12	2.37	2.6	3.74	1.66	2.58	2.55	1.88	1.4	2.42	37.64	50.89	2.71	3.27	5.99	48.11	40.79	37.71	45.13	19.51	47.29	23.13	21.46	22.04	43.96	46.53	42.56	50.52	0	54.4	51.33	51.09	57.5	57.3	54.61	53.78	54.6	52.98	57.73	41.57	36.57
TAF8	TAF8	14.57	25.36	26.07	24.34	13.76	13.6	11.15	9.76	19.15	36.19	23.81	21.77	26.59	23.63	16.44	30.14	24.14	46	36.44	24.16	16.3	16.17	44.6	45.75	36.01	52.48	33.27	40.4	16.32	7.95	12.68	48.87	36.24	41.85	39.7	0	46.12	43.65	46.19	43.24	44.04	47.52	41.18	36.76	53.38	49.52	29.62	27.94
RNF139	RNF139	37.41	59.13	53.13	64.14	23.33	31.53	41.49	75.38	55.21	35.55	66.87	55.66	63.69	69.35	53.71	54.06	58.97	65.81	74.56	53.68	57.78	47.72	81.69	71.15	109.49	97.56	85.78	101.05	31.27	27.02	25.84	113.36	124.15	127.7	135.51	299.93	118.13	163.9	172.09	145.85	162.22	173.52	174.61	163.16	180.3	176.98	84.14	94.27
ADAM8	ADAM8	2.44	0.64	0.44	0.19	8.27	37.07	24.04	38.97	29.27	38.24	33.3	38.01	44.65	44.5	25.52	42.4	31.23	0.06	0	8.41	11.1	16.86	0	0.06	0	0	0	0.06	5.1	3.55	3.38	0	0.09	0.15	0	0	0	0.09	0	0	0.08	0	0.1	0.1	0	0	0.09	0.46
ZNF239_25	ZNF239_25	0.97	7.09	3.55	4.8	0.95	0	0.2	0.95	0.93	0.72	0	0.65	2.01	0.68	0.98	1.94	1.67	0	0.37	1.46	3.21	0.84	14.07	7.61	11.66	22.62	12.33	14.86	1.85	1.73	1.67	15.83	12.64	17.46	17.65	0	19.3	13.87	27.21	19.87	19.68	17.03	15.33	13.4	18	19.67	5.93	8.03
MAN2B2	MAN2B2	29.82	46.48	41.28	35.49	21.09	10.85	12.49	11.74	5.44	7.93	5.23	5.14	4.73	4.31	3.42	3.42	4.06	33.06	32.68	3.78	3.02	1.75	31.7	33.66	36.09	31.48	23.34	34.94	7.15	6.51	6.22	35.76	34.61	35.17	32.78	0	34.54	42.03	44.27	40.17	41.86	42.3	40.14	39.85	39.62	39.64	38.37	41.23
RGS12	RGS12	19.32	19.97	22.4	12.98	16.06	6.05	7.84	7.37	3.01	1.67	2.82	2.58	2.69	2.77	1.65	2.67	3.19	9.71	12.86	4.22	1.74	3.38	7.95	11.39	10.21	14.07	6.07	17.12	3.71	2.94	3.04	12.98	12.64	15.54	13.18	67.82	15.69	22.89	19.13	17.8	23.45	20.29	21.88	20.7	22.22	22.15	21.87	23.92
si.dkey.266f7.10_18	si:dkey-266f7.10_18	0	0	0	0.99	0	0	0	0.83	0	1.21	0	0	0.74	0.91	0	0	0	0	0	0	0	0.59	0	0	0	0	0	0	0.31	0.82	0	0	3.87	0	0	0	0	0	0	0	0	0	0	0	0	0	0	1.51
CR318592.1_39	CR318592.1_39	0	0.55	0.45	0	0.73	0	0	0	0.3	0.17	0	0.18	0	0.13	0	0	0	0.29	0.36	0	0	0	1.64	0.58	0	0.59	1.47	0.57	0	0.24	0	0.76	1.29	0	0.78	0	0.61	0.87	2.58	0.46	0.69	0.37	0	1.35	0.39	0	0.59	1.71
KIF1A_2	KIF1A_2	0	0.17	0	0	0	0	0.18	0	0	0	0	0	0.2	0	0	0	0	0.27	0	0	0	0	0	0	0	0	0.69	0	0.41	0.33	0	0	0	0	0	0	0.19	0.27	0	0	0	0	0	0.21	0	0	0.73	0.4
PRRG3	PRRG3	6.71	2.59	2.71	10	4.15	1.65	1.86	0.49	0	0	0	0.1	0.93	0.71	2.05	0	0	0.31	0.77	0.22	0.33	1.22	0	0	5.53	3.55	0	1.86	0.96	0.52	0	0	2.35	0	7.7	0	1.34	9.37	4.09	4.55	6.02	4.44	8.91	13.23	13.64	6.18	1.28	7.91
CHP1	CHP1	47.09	66.41	76.86	58.34	38.46	28.64	22	25.18	30.96	25.64	22.35	27.88	35.79	27.68	39.02	40.81	37.92	113.17	91.25	55.71	53.05	71.08	77.74	62	58.4	91.85	32.64	123.49	74.55	60.62	61.67	81.76	105.05	104.71	93.55	0	124.51	136.78	142.37	140.63	146.03	123.58	122.19	111.36	124.22	128.45	60.07	94.26
znf484_6	znf484_6	6.72	10.35	10.77	12.26	4.28	2.07	3.11	2.29	2.47	2.14	2.84	1.6	2.19	1.74	0.87	2.5	4.36	3.02	2.52	3.35	0.96	3.24	6.34	5.11	34.72	12.93	8.16	10.66	2.3	1.7	1.85	15.43	19.54	15.78	21.06	77.02	13.82	34.81	26.94	28.99	32.93	29.88	29.04	24.96	29.14	32.76	13.58	13.7
PPP4R2	PPP4R2	473.19	438.46	439.59	383.6	444.25	342.15	394.47	399.9	290.88	313.04	309.67	301.72	297.94	326.36	213.62	294.58	307.34	625.91	704.9	263.63	186.81	257.91	445.84	485.55	344.2	536.39	269.34	579.18	115.23	91.48	98.73	423.71	523.66	539.15	425.35	914.16	588.81	433.98	427.27	445.48	472.3	446.43	452.86	424.77	406.91	442.42	435.34	469.95
CDCA2	CDCA2	37.65	39.12	42	34.86	27.79	15.07	15.7	17.46	11.44	22.53	13.31	13.3	13.22	11.48	15.92	16.7	13.44	13.56	10.39	19.05	15.56	17.8	10.41	8.18	23.67	17.92	12.17	19.71	9.92	6.57	6.65	20.27	26.18	23.38	31.09	68.02	24.57	43.9	46.87	40.84	51.6	46.61	48.01	51.03	43.83	45.11	51.9	45.96
PTGFRN	PTGFRN	14.51	29.99	26.98	25.43	12.19	5.16	3.31	3.59	3.76	2.74	5.03	6.12	3.49	5.83	10.91	6.04	3.73	1.2	0.8	10.66	5.07	14.18	4.01	5.6	11.05	9.61	5.41	7.72	6.47	4.71	4.19	9.7	10.11	6.68	18.9	51.22	12.21	45.11	45.75	24.99	38.95	44.74	49.66	45.55	45.31	41.74	44.08	50.95
GUCD1	GUCD1	12.86	31.12	26.61	21.35	7.66	11.98	6.68	13.91	5.64	10.4	14.62	4.48	9	6.29	7.55	9.78	9.65	62.56	82.83	6.6	3.4	8.7	39.25	40.68	35.62	57.46	22.96	61.42	8.18	4.77	6.42	33.45	42.74	56.79	38.27	0	65.95	79.53	84.14	64.77	91.63	68.09	67.14	49.04	69.22	62.08	31.44	29.59
RTL1_301	RTL1_301	0	0	0	0	0	0	0	0	0	0.72	0	0	0	0	0	0	1.66	0	0	0	0	0	0	0	0	0	0	0	0	0	0	0	0	0	0	0	0	0	0	0	0	0	0	0	0	0	0	0
KIAA1586	KIAA1586	31.14	35.59	39.93	32.6	22.31	17.82	19.44	23.79	18.43	26.5	22.21	24.14	23.58	22.61	18.21	27.02	33.36	60.62	61.43	22.24	17.76	24.38	47.56	60.18	51	54.21	31.19	68.37	8.76	8.78	8.67	45.88	49.43	54.02	62.22	202.77	57.65	52.05	56.09	57.17	46.09	45.1	62	53.61	45.18	48.89	38.77	36.06
DAGLA	DAGLA	2.44	7.18	5.49	4.03	2.47	0.96	1.37	0.79	0.16	0.74	0.57	0.91	1.19	0.8	0.4	1.01	1.12	0.57	1.25	0.67	0.46	0.5	2.05	0.91	5.17	3.43	1.36	4.29	0.75	0.62	0.81	2.99	5.93	4.9	5.26	0	4.63	13.67	15.59	10.93	15.09	12.15	17.18	11.83	13.48	14.76	9.12	9
NFASC_1	NFASC_1	1.1	1.74	3.33	1.09	1.2	0.72	0.54	0.85	1.67	0.57	0.32	0.34	0.61	0.31	0.44	0.29	0.57	0	0	1.32	0.44	2.33	0.31	0	0.47	1.11	0	0.4	4.88	3.26	2.45	1.77	0.61	1.35	1.58	0	0.97	3.03	2.66	2.85	2.94	1.92	3.05	3.08	4.61	2.02	2.22	3.02
ZNF22_79	ZNF22_79	20.44	25.31	32.49	43.05	17.98	24.66	10.9	30.06	17	17.06	15.24	7.45	23.88	8.11	12.8	11.51	33.02	8.11	10.27	13.25	18.01	18.38	41.87	47.09	67	83.67	64.78	46.67	9.34	7.98	5.88	56.69	105.14	80.4	89.74	0	66.66	71.77	73.84	108.5	78.5	78.11	94.06	100.92	84.4	93.71	68.81	39.78
CHCHD6	CHCHD6	18.21	18.83	21.86	28.9	13.8	11.89	15.8	10.5	7.59	8.86	3.13	7.24	6.79	5.9	4.18	6.99	6.58	43.76	16.8	5.31	6	2.64	25.3	23.95	31.76	14.62	33.34	18.99	0.09	0.61	0	28.78	25.52	24.47	29.85	0	22.97	18.27	21.93	16.68	22.18	21.31	17.54	22.42	21.32	16.42	19.69	21.49
FBXL3	FBXL3	57.94	72.63	85.6	79.39	44.16	22.43	20.67	21.76	10.58	8.07	8.16	10.48	9.15	7.37	9.78	10.05	12.24	120.78	73.63	14.16	11.43	17.43	124.55	106.03	134.5	132.59	121.74	116.14	16.98	15.91	13.33	128.44	132.44	131.92	123	0	117.41	116.27	114.18	122.3	120.19	123.58	113.82	117.31	122.47	114.2	78.94	89.34
CA5B	CA5B	189.85	192.25	209.02	173.4	158.25	87.76	98.54	86.63	58.26	48.5	61.58	52.23	54.18	59.87	46.37	59.26	62.54	292.04	289.78	66.83	68.03	82.73	181.75	246.63	150.67	240.2	153.22	264.87	104.25	70.78	89.39	210.06	234.22	280.61	216.75	183.57	274.47	224.78	238.79	240.57	224.66	216.64	208.75	213.63	215.62	209.96	196.08	229.72
MPHOSPH9	MPHOSPH9	6.49	17.47	15.56	13.92	4.35	1.07	1.4	1.4	0.32	0.76	0.21	0.32	0.37	0.59	0.54	0.44	0.51	60.49	44.6	0.79	0.88	1.99	27.86	25.35	19.66	21.81	22.37	22.97	4.52	3.6	4.45	24.84	25.22	20.77	17.63	0	17.64	19.86	21.25	21.4	16.03	13.82	15.88	10.61	16.12	13.33	12.55	16.56
KIZ	KIZ	33.21	32.13	33.99	33.64	26.78	23.37	22.58	21.64	14.71	14.47	13.04	14.3	11.44	13.04	11.49	12.37	12.29	50.36	55.8	10.48	11.32	7.02	42.74	47.82	29.56	41.61	34.75	40.28	6.16	6.31	4.65	43.16	41.33	40.77	35.27	57.98	46.87	34.62	33.32	38.88	38.04	40.4	36.78	38.65	31.47	36.54	39.73	32.71
SLC25A32_1	SLC25A32_1	16.59	18	19.83	15.3	11.44	6.14	8.75	6.15	2.06	2.42	2.61	3.18	2.54	2.01	3.71	3.36	3.09	7.91	12.9	5.86	3.89	5.24	12.34	8.74	16.88	12.39	6.68	15.46	10.51	8.81	7.54	13.96	13.85	18.41	13.87	0	16.48	20.19	23.48	19.13	28.28	21.48	16.27	26.09	22.15	19.64	16.28	26.53
TGM4	TGM4	0	0	0	0	0	0	0	0	0	0	0	0	0	0	0	0	0	0	0	0	1.69	0	0	0	0	0	0	0	0.75	0	1.13	0	0	0	0	0	0	0	0	0	0	0	0	0	0	0	0	0
TBC1D15	TBC1D15	29.26	37.54	34.5	34.63	21.16	14.38	16.02	12.22	8.09	9.33	6.77	8.62	6.32	6.57	6.38	4.85	7.2	12.96	8.65	6.33	4.82	6.66	10.07	7.33	20.49	14.63	15.69	10.43	14.93	15.49	13.9	14.84	23.41	17.62	21.55	0	14.7	30.72	27.04	20.02	32.31	31.84	30.3	32.04	30.36	32.27	28.41	28.91
FAM168A	FAM168A	19.17	30.39	31.53	26.55	15.44	8.2	8.28	7.01	3.46	2.75	2.88	3.32	2.27	3.19	1.33	2.47	3.83	19.79	21.17	2.33	1.63	4.44	11.18	18.91	27.51	17.03	10.98	23.9	9.13	4.92	5.1	18.93	20.91	23.44	22.13	0	24.44	45.58	45.15	27.13	43.53	36.24	38.36	39.71	39.97	41.53	38.89	39.96
NCF2_1	NCF2_1	2.01	0.85	0.59	0	0.24	0.31	0	0	0	0	0	0.13	0	0.51	0	0.2	0	0.41	0.83	0	0	0.21	0	0	0	0	0	0.75	0.7	0.93	0	0	0.85	0	0.51	0	1.28	0.57	0.61	0	0.45	0	0	0	0	0	1.02	0
MRPS21	MRPS21	48.35	48.52	48.39	96.24	40.53	29.91	28.8	20.16	27.29	14.74	22.91	14.76	11.87	13.48	17.97	15.43	17.53	27.56	25.35	16.22	16.8	12.72	78.16	103.77	108.32	59.94	98.1	47.95	19.2	15.58	28.44	60.69	66.84	76.61	67.25	0	47.66	47.02	53.8	50.85	47.91	60.62	51.87	64.97	79.43	78.13	55.46	49.62
ZSCAN31_2	ZSCAN31_2	0.9	1.93	2.64	5.36	1.16	0.75	1.1	0.78	0	0.7	0.79	0.83	0.5	1.06	0.54	0.27	1.17	0.33	0.21	1.05	1.62	1.3	1.89	1.01	4.66	1.71	3.84	0.33	1.08	0.55	0.7	0.44	1.12	3.1	2.05	0	1.9	1.86	1.5	2.69	1.2	1.07	2.92	1.3	1.36	3.51	3.3	0.25
NONO	NONO	1885.14	1284.9	1292.52	1186.85	2361.12	2929.78	2811.57	3170.11	2648.51	3354.06	2559.78	3011.09	3030.47	3030.54	2099.59	2776.24	2277.55	672.83	662.73	1792.8	1537.55	2180.46	578.13	653.04	511.71	607.97	373.74	658.97	633.66	573.07	693.19	569.52	515.01	491.78	564.68	1239.76	612.71	514.03	519.52	480.1	502.09	547.82	511.73	554.4	494.69	491.79	935.84	938.91
CALU_2	CALU_2	4.59	19.8	12.76	9.99	9.21	2.57	3.03	5.87	0.93	3.97	4.66	4.45	4.69	3.57	5.1	2.65	4.46	24.12	18.72	6.09	5.05	8.57	8.03	23.19	32.41	5.08	24.17	21.8	31.44	28.39	37.86	11.88	19.4	18.95	17.65	0	14.8	19.17	14.14	27.07	19.11	27.11	16.63	16.87	7.12	14.91	19.01	20.8
ITCH	ITCH	15.51	19.99	18.5	11.19	14.55	6.6	5.51	7.91	4.17	4.24	4.23	3.96	4.1	4.5	2.58	3.39	3.77	12.66	7.43	2.05	2.46	2.57	7.63	7.58	16.13	14.05	4.41	18.12	5.14	3.89	3.9	8.56	15.97	16.68	17.91	103.49	18	36.48	32.13	29.39	43.02	35.36	35.95	29.08	30.84	32.17	23.73	30.6
MBP	MBP	3.9	15.81	15.57	11.01	3.95	1.53	1.32	0.98	0.51	0.15	0.29	0.23	0.19	0.11	0	0.27	0	9.89	16.06	0.17	0.27	0.42	9.69	13.67	7.03	8.24	4.48	19.51	4.23	8.78	7.99	9.86	15.57	14.54	15.38	0	16.59	28.92	29	15.33	31.72	25.44	27.37	20.15	23.15	22.57	19.57	32.29
PEG10_26	PEG10_26	0.6	0.43	0.88	0	0.7	0.18	0.59	0.17	0.23	0.94	0	0.07	0	0.61	0	0.36	1.86	0	0	0.15	0	0.12	0	0	0	0	0	0	0.21	0.28	0.93	0	0	0	0	0	0	0	0	0	0.4	0.57	0	1.04	0	0	0.3	0.66
SOSTDC1	SOSTDC1	18.76	5.69	6.49	8.57	23.88	0.84	2.05	2.18	0	0.62	0.81	0.64	1.27	0.62	1.13	0.92	0	1.03	3.83	1.9	0.73	1.15	0	1.75	1.22	1.78	0.88	0.68	13.13	11.76	15.3	1.82	1.29	1.28	2.58	0	0	0.7	0.56	4.44	0.21	0.44	2.3	4.85	2.34	0.85	3.74	5.11
ZNF239_55	ZNF239_55	5.2	11.41	7.11	8.53	4	1.01	2.69	0.65	1.68	0.49	0.48	1.39	0.6	1.11	5.37	0.88	1.7	0	0.51	3.38	3.04	3.44	4.69	0	12.35	9.31	0	2.81	0.76	3.69	1.14	8.11	10.78	10.59	5.9	0	6.21	23.96	17.71	15.82	19.92	24.23	37.67	26.33	28.32	27.68	16.94	14.56
ZNF239_2	ZNF239_2	17.05	18.34	10.59	18.63	6.58	21.07	22.73	23.7	21.57	19.99	18.27	18.75	17.78	22.55	14.4	15.99	13.34	25.13	29.82	13.21	16.89	13.34	31.05	26.45	30.18	25.99	16.84	28.64	6.7	3.41	5.55	35.1	36.03	32.97	38.17	0	30.1	46.44	44.19	27.06	32.36	40.82	30.22	28.5	33.72	41.41	10.2	10.73
PEG10_17	PEG10_17	0	0.26	0.32	0	0	0	0	0.16	0	0.24	0	0.06	0.6	0	0	0.11	0	0	0	0.28	0	0	0	0	0	0	0	0	0.31	0	0.56	0	0	0	0	0	0	0	0	0	0	0	0	0.16	0	0	2.45	0
MKNK2_1	MKNK2_1	17.02	26.55	27.81	29.23	16.05	15.7	11.68	13.65	7.17	22.94	17.54	13.54	15.89	15.96	14.27	21.83	18.45	3.15	3.98	17.66	9.08	19.17	9.96	10.96	45.89	26.9	19.45	21.75	16.42	15.06	19.21	24.66	33.26	34.61	45.45	0	25.8	61.21	63.66	51.73	53.29	61.91	64.98	50.02	49.04	56.07	33.9	36.21
TRABD2A_2	TRABD2A_2	0	0	0	0	0	0	0	0	0	0	0	0.4	0	0	0	0.34	0	0	0	0	0	0.37	0	0	0	0	0	0	5.37	6.59	4.48	0	0	0	0	0	0	0	0	0	0	0	0	0	0	0	0	0
zgc.77262	zgc:77262	2537.51	1384.6	1419.54	1323.98	3188.22	3341.84	3437.22	3515.66	2664.08	2064.71	2779.62	2687.11	2723.56	2842.54	1563.77	2606.46	2536.64	46.56	54.3	2150.34	1481.87	2274.58	51.3	64.09	70.96	62.68	75.2	66.17	767.02	629.77	718.49	69.41	55.34	42.32	60.86	0	61.8	75.66	73.46	72.01	65.46	66.17	74.36	153.94	89.77	82.15	891.51	858.92
PTRH2	PTRH2	105.49	101.39	122.83	139.2	88.77	49.99	52.99	40.27	22.99	31.59	22.3	27.45	28.09	18.75	23.1	26.69	32.74	88.48	97.18	32.82	50.13	58.25	170.04	163.82	216.09	147.68	215.22	110.2	47.81	61.37	59.21	164.21	165	136.44	189.93	0	126.55	128.07	147.04	143.58	129.86	163.66	169.75	181.99	175.41	173.58	147.36	106.65
NDUFA12	NDUFA12	101.71	117.35	99.75	143.85	82.29	96.83	91.07	61.9	64.47	39.57	59.65	51.65	47.38	30.87	57.98	43.33	38.21	183.95	192.66	45.07	72.47	37.53	251.73	196.45	196.63	153.2	384.98	141.49	113.86	142.47	133.07	218.24	156.12	129.04	166.88	0	135.43	91.51	90.73	141.69	95.59	95.45	100.26	128.73	142.74	92.29	81.79	95.48
MSMP_2	MSMP_2	0	0	0	0	0	0	0	0	0	0	0	0	0	0.47	0	0	0	0	0	0	0	0	0	0	0	0	0	0	0	0	0	0	0	0	0	0	0	0	0	0	0	0	0	0	0	0	0	0
ADGRF2_1	ADGRF2_1	0	0	0	0	0	0	0	0	0	0	0	0	0	0	0	0	0	0	0	0	0	0	0	0	0	0	0	0	0	0	0	0	0	0	0	0	0	0	0	0	0	0	0	0	0	0	0	0
STAMBPL1	STAMBPL1	28.95	64.38	64.59	75.36	16.45	4.67	4.92	3.65	0.41	0.96	1.73	1.08	0.79	0.85	1.44	0.72	1.49	85.29	74.58	2.23	4.32	2.88	158.74	104.36	171.86	127.01	159.73	97.79	7.79	6.74	6.84	147.82	127.17	121.38	153.1	0	113.47	132.73	124.89	151.33	124.11	135.16	129.29	114.05	120.11	129.76	65.25	55.29
KLHL20	KLHL20	75.93	97.67	100.23	78.41	66.37	31.16	40.85	34.63	13.26	11.11	15.24	15.25	12.27	10.68	9.72	14.15	12.86	81.96	95.92	11.95	9.73	11.84	67.96	89.2	71.54	90.85	36.06	108.26	12.83	10.95	14.34	74.61	68.82	79.7	102.54	0	92.33	123.93	110.67	93.35	121.01	114.11	110.9	115.03	97.36	105.07	112.54	122.83
CR388166.2_152	CR388166.2_152	0.47	0.56	0	3.51	0.56	0	0.59	0	0.92	0	0	1.66	0	0.52	0.99	0	0	0	0	3.04	0	0	0	0	0	0	0	0	0.94	1	0	0	0	0	0	0	0	0	0	0	0	0	0	0	1.23	0	0	0
SRM	SRM	77.35	90.94	82.8	69.82	65.35	49.75	53.79	49.62	41.16	46.33	39.87	51.81	47.23	49.21	38.29	67.92	42.06	31.35	30.42	72.21	43.5	100.24	28.58	45.43	40.78	47.13	21.21	49.99	93.94	83.34	94.97	41.1	40.4	53.86	53.02	0	64.2	74.39	78.22	72.05	88.58	87.76	76.15	83.19	75.51	84.27	83.99	84.72
ANKRD33B	ANKRD33B	0	0	0	0	0.71	1.37	1.51	0	0	0	0	0	0	0	1.27	0	0	0	0	0	0	0	0	0	0	0	0	1.15	0.7	0	0	0	0	0	3.87	0	0	0.58	0	0	0	0	0	0	0	0	0	0
SUSD2_2	SUSD2_2	0	0	0	0	0	0	0	0	0	0	0	0	0	0	0	0	0	0	0	0	0	0	0	0	0	0	0	0	0.43	1.68	0	0	0	0	0	0	0	0	0	0	0	0	0	0	0	0	0	0
PEG10_388	PEG10_388	0	0	0	0	0	0	0	0	0	0	0	0	0	0	0	0	1.38	0	0	0	0	0	0	0	0	0	0	0	0	0	0	0	0	0	0	0	0	0	0	0	0	0	0	0	0	0	0	0
NOL4L_4	NOL4L_4	1.3	0	0	0	0	1.02	0	0	0	1.51	0	0.79	0	1.71	0	1.35	0	1.35	0	1.72	1.3	2.24	0	0	2.33	2.69	0	1.28	7.46	6.64	5.29	1.72	0.97	0	0.86	0	0	3.21	1.02	8.19	2.27	1.65	1.08	2.01	0	0	0	0
SNX8	SNX8	18.55	19.96	22.36	24.34	12.51	7.2	8.59	7.15	4.3	3.69	3.88	3.44	2.79	3.6	1.78	1.45	1.05	3.66	2.03	0.73	1.61	1.91	1.7	4.69	8.61	7.21	2.29	6.63	2.72	2.29	2.08	4.7	13.89	10.39	14.33	0	9.92	23.09	25.58	19.32	21.43	22.54	21.72	17.79	22.39	19.84	25.69	25.74
RIMS2_1	RIMS2_1	3.21	6.15	6.07	3.86	2.94	0.63	1.09	1.02	0.29	0.62	0.27	0.14	0.3	0.21	0.06	0.06	0.08	7.3	4.93	0.12	0.06	0.09	3.81	2.88	4.95	4.09	1.6	5.37	1.39	1.78	1.08	4.53	5.55	4.19	6.61	0	5.38	10.71	8.43	6.46	10.64	7.21	9.28	6.7	6.45	7.52	7.05	9.82
GTF2IRD2B_4	GTF2IRD2B_4	1.34	1.47	0.98	3.73	1.34	1.51	0.82	1.81	5.46	5.64	5.64	3.74	4.48	4.98	2.5	2.39	4.95	0	0.66	4.68	0.95	2.16	0	0.36	0	0	0	0	2.29	2.27	1.48	0	0	0.22	0	0	0	0	0	0	0	0	0.3	0.55	0.48	0.66	3.74	2.89
CHURC1	CHURC1	14.39	15.48	17.48	17.79	19.87	13.68	15.14	8.73	8.41	11.73	15.33	18.89	18.49	7.65	21.57	12.82	22.57	21.13	10.13	23.52	17.79	28	16.97	17.21	33.19	19.27	47.94	17.38	39.61	49.97	46.2	14.5	28.42	14.78	38.61	0	28.05	36.98	26.57	29	28.74	22.49	18.77	22.63	37.18	38.17	14.06	12.17
APH1A_1	APH1A_1	157.3	153.3	168.86	150.84	153.04	92.52	83.02	86.04	54.5	63.23	60.64	55.89	54.58	60.36	56.31	53.46	50.47	209.07	232.11	57.21	59.89	67.58	138.38	195.73	133.26	201.43	94.8	227.53	40.85	38.46	39.9	149.65	183.9	167.12	159.45	223.46	225.57	190.95	206.82	196.62	193.62	180.63	164.99	180.15	189.85	182.93	195.98	180.13
mycbp2	mycbp2	0	0	0	0	0	0	0	0	0	0	0	0	0	0	0	0	0	0	0	0	0	0	0	0	0	0	0	0	0	0	0	0	0	0	0	0	0	0	0	0	0	0	0	1.35	0	0	0	0
KLC2	KLC2	14.9	19.85	18.76	11.24	12.83	6.26	7.72	7.01	2.61	3.39	2.57	3.61	3.12	3.05	2.75	3.97	3.44	12.35	15.55	4.5	5.21	11.24	8.01	7.05	9.14	12.73	4.86	16.15	17.9	16.99	16.89	9.71	11.6	8.56	12.18	0	14.1	18.44	19.62	13.33	18.91	15.66	16.41	15.61	13.95	15.99	16.46	20.58
ELMOD3	ELMOD3	24.73	35.32	37.14	36.01	18.69	4.85	8.8	6.22	1.47	1.15	1.31	1.78	1.06	1.66	1.72	0.86	0.22	80.34	67.96	0.99	0.34	0.62	40.19	45.86	40.98	48.87	25.13	56.13	5.86	7.1	7.28	42.79	43.14	41.31	56.24	0	56.36	63.89	65.69	51.49	67.24	56.83	59.73	61.2	56.14	62.92	36.44	41.66
RTL1_231	RTL1_231	0	0	0	0	0.58	0	0	0	0	0	0	0	0	0	0	0	0	0	0	0	0	1.07	0	0	0	0	0	0	0	0	0	0	0	0	0	0	0	0	0	0	0	0	0	0	0	0	0.63	0
PEG10_49	PEG10_49	0.3	0.36	0.22	1.33	0.35	0.43	0.18	0.66	0.29	0.17	0.99	0.71	0.21	0.89	0.3	0.3	0.39	0	0	0.19	1.2	1.09	0	0	0	0	0	0	0.26	0.69	0	0	0	0	0	0	0	0	0	0	0	0	0.7	0	0	0.35	2.28	0.42
CD69_2	CD69_2	0.25	0	0	0.23	0	0	0.15	0	0	0.14	0	0.14	0	0.42	0	0	0.64	1.58	3.01	0	0.74	0.25	3.39	1.23	1.61	3.08	4.2	2.38	0.28	0.28	0.32	3.31	3.08	2.54	1.09	0	2.79	2.39	3.15	1.18	1.77	2.95	2.3	0.72	0.31	1.42	0.62	0
si.dkey.61l1.4	si:dkey-61l1.4	0.84	0	0	2.09	0.33	0.21	0	0.42	0.54	0.63	0	0.16	0	0.96	0	1.41	1.46	0	0	1.45	0	0.89	0	0	0	1.65	0	0.53	5.53	3.46	6.61	2.11	1.6	0.65	0	0	0.38	0.8	0.86	0	0.63	0	0	1.24	0.72	0	0.36	0
FNDC3B	FNDC3B	5.07	4.9	5.31	6.57	5.83	2.96	2.65	3.84	3.56	7.15	2.66	5.87	5.55	4.84	4.47	7.14	6.32	1.89	3.3	8.17	6.48	12.57	2.62	3.81	5.48	4.73	1.7	4.36	12.83	12.42	10.82	3.57	5.59	4.31	6.96	0	4.9	6.4	7.03	8.35	5.94	6.27	8.62	7.85	7.53	5.37	7.18	5.77
ZFHX3_3	ZFHX3_3	0.35	0.15	0	0.14	0.35	0.93	0.57	1.17	2.96	3.83	3.29	1.69	2.8	3.47	2.56	2.69	1.92	0.04	0.79	2.4	2.38	2.7	0.15	0	1.03	0	0.23	0.13	9.67	5.41	6.54	0.18	0.24	0.17	0.09	0	0.07	0.19	0.86	0.37	0.14	0.47	0.08	0.32	0.31	0.28	0.03	0.07
VMA21	VMA21	174.77	189.93	213.26	170.1	163.67	101.18	106.02	94.58	58.98	60.55	73.06	73.02	67.29	70.34	58.16	69.92	66.04	339.88	265.58	70.52	66.77	81.12	185.51	247.26	142.66	250.07	112.35	325.15	70.11	62.4	51.04	182.94	278.09	277.75	202.45	0	319.45	246.59	228.79	259.34	224.75	229.66	219.8	218.88	217.24	243.38	211.53	207.12
VAPB_1	VAPB_1	256.75	287.39	277.9	292.97	208.73	154.82	172.99	165.31	190.42	230.6	189.38	202.81	220.72	201.64	209.49	239.55	217.46	106.51	114.17	261.56	194.76	269.85	183.41	157.76	212.36	188.33	173.57	153.68	208.92	189.29	168.65	203.77	252.84	228.8	282.67	0	210.97	266.74	269.95	283	255.47	271.24	287.06	284.95	266.15	279.1	287.89	251
TROVE2_1	TROVE2_1	0.88	4.81	1.81	1.64	0.62	0.53	0.43	1.3	0	0.39	0	0	0.49	0.45	0	0	0.91	0.33	0	0.45	0	0	0	0.33	0	0.68	0	0.65	0.2	0.27	0	0	0.74	0.41	3.37	0	0.23	1.17	0.27	0.53	1.19	1.27	1.93	4.89	1.79	0.41	2.46	3.91
ABCC1_1	ABCC1_1	5.4	8.52	6.99	8.26	4.62	2.16	2.23	2.25	1.07	1.32	1.32	1.41	1.59	1.58	1.92	1.28	1.81	11.51	10.6	3.03	2.39	3.73	6.89	6.88	12.29	9.9	6.29	12.14	9.41	7.59	7.55	9.34	12.82	12.38	13.08	30.22	12.69	20.3	19.91	18.85	21.44	18.26	17.93	13.32	15.35	15.89	7.87	8.88
ZFP3_26	ZFP3_26	1.3	3.07	2.45	2.55	0.62	0.46	0.74	0.33	0.14	0.42	0.5	0.7	1.05	0.77	0.3	0.99	0.79	0.83	1.22	0.78	0.3	0.78	2.39	1.14	5.88	3.32	2.87	3.33	1.6	0.87	1.17	3.68	2.74	3.84	4.24	0	3.21	4.57	4.49	8.18	5.51	6.16	6.69	7.26	6.32	10.29	4.51	4.8
SPINT3_3	SPINT3_3	0	0	0	0	0	0	0	0	0	2.12	0	1.1	0	0	2.65	0.63	1.62	0	0	4.82	12.03	7.64	0	0	0	0	0	0	14.09	16.9	11.55	0	0	0	0	0	0.85	1.2	0	0	0	0	0	0	0	0	0	0
CAV2	CAV2	56.71	81.57	75.61	77.68	57.05	32.87	46.61	52.14	19.22	15.64	14.4	16.69	20.08	20.56	20.54	11.99	16.95	113.72	144.24	13.91	18	16.87	76.3	96.8	66.91	138.72	77.31	106.39	31.57	26.89	34.87	110.74	78.66	95.41	81.48	0	98.82	101.12	91.12	85.22	73.91	79.16	79.82	81.13	92.52	83.98	67.77	90.59
ATRNL1	ATRNL1	4.61	7.84	7.37	6.28	4.1	1.76	1.29	1.24	0.45	1.06	0.42	0.4	0.39	0.34	0.3	0.19	0.22	3.89	5.85	0.28	0.13	0.15	6.22	3.94	5.66	6.36	2.94	6.54	1.72	1.63	1.66	6.08	5.75	6.29	6.06	0	5.37	10.45	9.68	5.34	9.66	8.83	9.27	9.07	12.04	10.16	9.09	10.87
AREL1	AREL1	9.12	11.27	10.87	9.45	6.21	1.94	2	1.99	0.78	0.91	1.3	1.01	1.29	0.88	0.82	1.27	1.45	4.68	5.69	2.41	0.37	2.47	1.25	1.81	5.5	3.17	0.88	5.48	6.09	4.07	5.07	3.77	3.91	4.96	4.67	0	7.17	9.42	12.87	5.45	13.41	12.96	10.57	9.54	11.15	12.49	12.41	13.79
SUN3	SUN3	0.16	0.39	0.71	1.21	0.67	0.37	0.1	0.47	0.62	0.18	0.71	0.65	1.12	0.55	1.14	0.65	0.42	0	0	1.67	0.81	1.5	0	0	1.31	0	0	0.15	1.2	0.31	0.63	0	0.79	0	2.46	0	0.11	0.76	1.23	0.48	0.81	0.58	1.5	0.94	0.82	0.93	1.43	1.78
PEG10_82	PEG10_82	0	0.45	0.55	0	0	0	0	0	0	0	0	0	0	0	0	0	0	0	0	0	0	0	0	0	0	0	0	0	0.11	0	0	0	0	0	0	0	0	0	0	0	0	0	0.29	0	0	0	0.24	0
MED26	MED26	32.16	68.97	53.87	68.75	37.47	47.55	42.65	43.23	37.16	47.49	40.68	34.43	35.08	36.13	31.55	29.18	32.4	6.9	5.56	28.14	18.5	25.24	44.21	32.52	165.61	107.99	43.04	71.97	13.67	12.26	9.73	118.08	139.16	117.02	182.25	415.53	97.25	295.53	291.84	238.49	298.08	305.41	297.55	260.47	303.34	312.55	90.71	92.99
DUS1L	DUS1L	49.55	66.51	68.59	59.17	56.49	22.24	22.09	16.27	9.99	5.56	9.3	7.69	8.72	6.82	7.73	9.7	10.17	89.32	87.91	12.36	10.12	12.13	91.28	94.84	90.84	97.94	62.81	97.89	13.07	12.76	14.71	84.14	91.19	98.64	100.69	106.6	99.27	75.08	75.37	76.71	72.42	82.13	78.64	83.57	79.71	72.05	76.36	65.71
NEK9	NEK9	4.82	9.17	8.4	7.85	6.08	2.26	2.7	2.14	0.86	1.15	0.73	1.17	1.67	1.37	1.03	1.18	1.49	0.54	0.28	1.76	1.1	3.15	1.39	0.56	3.3	2.12	1.71	3.58	8.4	5.05	5.45	1.39	3.31	2.57	4.34	48.58	2.52	8.54	9.32	6.15	8.75	8.95	10.5	11.96	10.97	9.25	13.15	13.03
KDM2B	KDM2B	62.94	79.64	81.74	65.61	47.62	20.67	22	22.69	6.12	9.23	5.83	7.15	9.28	8.48	8.36	10.08	9.53	23.16	22.03	13.53	9.72	16.98	34.42	27.78	55.93	50.62	29.81	46.57	15.96	12.79	13	48.25	56.3	54.86	66.65	0	55.41	82.7	83.95	78.87	85.31	91.16	83.36	95.62	80.99	88.25	85.62	90.03
WARS2	WARS2	143.4	224.28	201.46	238.24	103.86	49.13	49.42	44.86	32.13	44.73	32.83	33.25	43.49	38.46	22.36	29	30.49	24.59	29.47	22.71	20.18	24.78	84.5	72.92	180.01	152.94	70.23	114.27	16.02	15.93	17.18	146.9	160.84	141.36	202.56	0	159.87	306.31	306.39	255.07	296.67	302.23	316.7	356.47	332.62	322.12	308.35	292
TOMM40	TOMM40	248.03	265.75	276.07	311.75	217.94	140.11	142.43	140.75	126.41	107.55	106.94	126.58	128.01	117.8	103.85	126.22	115.98	96.46	71.33	120.66	95.97	136.6	110.73	110.85	204.46	145.28	113.98	137.73	157.4	132.14	149.37	150.71	161.44	153.83	195.46	496.35	148.46	259.44	235.86	223.24	260.35	251.85	280.96	299.16	275.46	279.97	311.04	296.04
RTL1_158	RTL1_158	0	0	0	0	0	0	0	0	0	0	0	0	0	0	0	0	0	0	0	0	0	0	0	0	0	0	0	0	0.21	0	0	0	0	0	0	0	0	0	0	0	0	0	1.17	0	0	0	0	0
TUBGCP5	TUBGCP5	19.39	25.77	30.55	17.04	16.48	11.87	13.87	13.8	7.93	4.85	4.82	6.02	4.18	4.94	5.11	3.29	3.97	32.39	31.6	4.18	4.25	3.54	19.53	23.23	16.18	21.79	18.54	26.25	9.2	10.68	7.25	20.82	22.81	23.82	19.73	0	25.25	26.34	24.67	16.41	21.29	22.39	22.81	23.84	16.33	20.11	23.39	23.83
PRSS16_3	PRSS16_3	3.74	4.53	2.82	0	3.02	2.44	0	0	0	0	0	2.25	0	0.55	0	0.64	0	5.15	6	3.28	1.24	0	0	6.22	0	2.57	12.86	6.14	0	0.49	0	8.21	9.31	0	3.3	0	9.6	4.3	7.83	7.83	1.45	0	2.07	6.71	5.02	7.38	3.29	3.63
BTD	BTD	3.77	8.86	8.26	4.79	3.27	0.68	1.28	1.71	0.4	0.39	0.15	0.32	0.19	0.06	0.28	0.21	0	0	0.95	0.18	0.84	0.71	1.46	1.17	1.8	2.38	1.32	2.79	2.14	1.76	0.36	2.86	3.38	2.08	6.44	111.59	2.76	9.1	10.97	7.28	7.76	9.96	11.93	9.68	8.42	9.75	10.98	7.84
SNRPB2	SNRPB2	243.64	272.97	281.54	254.56	201.71	161.1	191.91	146.85	148.46	143.29	172.62	202.59	214.22	155.99	166.88	189.79	246.21	301.68	262.34	222.04	226.32	161.22	353.26	315.91	383.37	299.56	342.43	288.67	108.15	102.62	93.08	383.06	344.23	299.73	334.69	845.81	304.86	249.55	269.73	297.88	261.06	291.78	246.67	267.25	278.21	287.2	264.95	250.51
MBOAT7	MBOAT7	43.11	65.17	69.14	48.65	38.39	20.61	25.47	24.94	11.61	14.14	13.35	18.4	14.68	14.83	12.79	18.03	18.49	96.03	86.63	16.65	16.48	24.47	50.26	69.38	37.59	61.34	26.25	79.25	28.18	22.91	25.58	47.64	54.08	62.38	52.33	0	77.97	65.2	69.44	60.48	63.62	63.8	57.2	56.72	63.06	60	65.53	68.17
PEG10_348	PEG10_348	0.95	0.57	1.41	0	0.57	0	0	0	0	0	0	0	0	0	0	1.45	0	0	0	0	0	0.52	0	0	0	0	0	0	0.28	0.37	0	0	0	0	0	0	0	0	0	0	1.09	0	0	0	0	0	0.62	0
ZNF664_14	ZNF664_14	16.56	17.33	22.88	17.79	9.22	7.4	7.62	6.83	5.06	3.61	3.79	4.65	5.99	4.12	3.52	4.31	3.18	12.43	11.58	6.68	3.67	5.32	18.55	15.21	45.67	27.49	21.72	18.64	2.95	1.65	2.37	30.46	27.15	24.49	28.34	0	23.22	34.34	30.09	33.4	27.74	30.46	34.57	38.8	35.75	30.31	24.69	19.65
HOXA11	HOXA11	0.24	0	0	0	0	0	0	0	0	3.51	0	0	0	0	0	0.48	0	0	0	0.62	0	3.04	0	0	0	0	0	0	0.97	2.78	0.63	0	0	0	0	0	0	0	0	0	0	0	0	0	0	0	0	0
SLC25A51	SLC25A51	7.04	10.74	10.54	10.12	4.22	1.92	1.93	0.51	1.17	1.96	2.49	1.87	2.42	2.22	3.18	5.62	6.14	3.98	5.22	6.46	2.28	7.85	4.25	8.55	13.34	10.69	6.23	11.38	11.62	7.14	11.07	8.09	11.09	13.11	18.25	140.75	11.6	31.38	29.27	18.38	32.4	38.13	30	23.54	28.77	35.06	15.52	17.13
RAB28	RAB28	83.58	93.11	82.01	81.52	74.77	37.25	42.63	43.47	16.33	17.07	21.8	19.7	15.46	18.62	11.2	16	14.72	110.69	126.09	12.58	7.06	7.58	72.32	105.42	78.96	96.69	43.35	114.39	5.4	2.59	3.68	65.47	99.79	95.72	85.86	0	111.02	102.19	92.03	119.06	97.79	102.33	88.35	95.05	82.95	101.3	90.48	102.76
HAUS7	HAUS7	104.48	124.58	128.64	101.52	105.01	37.47	41.5	44.81	9.84	11.41	10.23	7.75	8.07	8.04	3.33	6.72	7.83	202.92	214.58	5.41	5.06	9.33	100.02	156.75	80.85	140.52	33.72	210.21	11.4	8	7.03	100.62	115.49	139.5	123.71	0	195.9	152.44	141.85	143.78	156.03	175.27	147.38	144.74	138.45	145.46	144.14	155.48
DEF6_1	DEF6_1	80.92	95.36	95.57	84.51	75.33	52.4	57.52	51.23	30.26	37.18	30.62	30.15	26.34	27.97	33.76	31.4	25.42	12.2	11.67	31.76	29.62	24.63	26.23	16.51	71.23	42.75	33.58	34.08	20.69	13.62	16.46	49.51	50.98	53.13	66.13	0	47.03	88.13	83.01	67.11	81.67	83.72	89.64	98.63	95.02	93.07	102.09	93.2
CR318592.1_1	CR318592.1_1	2.97	4.19	1.94	9.02	2.75	0.42	3.05	2.73	2.52	12.11	3.23	4.81	2.54	0.13	0.2	2.29	6.48	1.19	1.05	3.76	7.57	5.74	1.28	2.95	1.64	0.77	1.2	1.11	1.51	2.86	3.54	1.6	1.27	0.94	2.78	0	0.61	2.25	1.7	1.68	0.85	1.34	0.71	1.18	1.03	1.99	2.38	3.78
PKP3	PKP3	32.67	46.98	42.21	50.33	33.4	21.96	19.01	21.63	13.8	20.17	14.44	13.67	17.44	15.21	14.44	12.19	9	4.58	6.99	9.82	10.18	9.28	11.53	11.91	26.55	18.44	12.38	15.18	13.71	9.65	10.5	23.05	22.95	20.19	34.16	0	20.3	54.27	52.7	41.3	56.57	61.02	56.18	56.21	56.54	58.15	65.55	62.71
SH3GL2	SH3GL2	75.05	85.05	76.79	71.13	63.94	39.6	41.88	39.13	16.21	14.5	18.61	14.59	19.3	18.77	15.55	16.52	16.47	2.67	2.91	12.36	8.99	10.26	3.92	6.23	31.38	14.53	10.2	10.19	18.31	19.37	21.41	24.71	15.62	9.44	34.73	156.85	13.58	63.88	50.56	40.39	57.61	65.87	64.18	72.34	74.03	86.23	78.93	89.58
RPN2	RPN2	83.55	105.07	117.25	87.9	67.76	43.52	50.57	41.1	50.79	67.28	36.51	66.57	61.53	49.08	84.81	87.42	62.74	129.4	114.76	129.46	125.11	166.21	82.85	98.73	69.11	77.49	68.72	98.46	323.89	285.13	302.18	75.29	82.97	69.43	82.07	79.46	99.7	101.96	95.24	79.51	90.15	78.43	87.91	78.68	85.44	82.05	92.67	97.33
CTSO	CTSO	40.39	55.14	61.31	55.29	29.21	14.19	14.83	14.97	5.04	1.02	1.2	1.79	3.15	2.69	2.02	1.28	2.6	120.27	116.38	1.29	0.36	0.19	80.44	99.92	79.38	70.8	47.5	99.92	3.54	2.73	1.88	75.02	91.52	85.24	77.91	292.41	86.29	76.69	73.11	69.55	67.73	67.91	68.83	67.55	66.69	81.43	70.92	65.67
SFMBT1	SFMBT1	3.18	6.99	5.51	4.58	2.43	1.09	0.69	0.91	0.13	1.57	0.54	0.69	1.16	0.44	0.98	2.11	1.55	35.38	36.67	2.77	2.26	4.23	13.89	20.37	21.39	26.13	6.29	37.78	3.3	2.89	3.88	18.21	23.11	30.17	24.92	0	33.99	38.78	37	31.57	43.02	36.48	35.78	28.04	33.31	37.19	11.39	16.46
PDE4D_1	PDE4D_1	7.42	9.95	8.09	8.44	6.28	2.08	2.31	2.08	2.35	3.3	5.22	1.97	4.15	2.8	1.81	2.84	2.35	11.97	10.89	1.7	1.82	1.77	5.43	3.53	7.27	11.93	4.07	9.28	4.9	4.4	3.81	8.44	9.68	8.42	9.75	0	12.49	15.51	17.03	17.46	16.75	14.62	12.06	12.09	11.08	12.86	11.74	12.19
CYP7B1_1	CYP7B1_1	11.6	7.47	8.41	9.03	7.65	4	3.65	2.25	2.74	2.22	1.21	1.91	1.22	1.3	2	1.55	4.29	5.04	4.05	0.85	0.88	0.68	8.16	1.86	7.89	8.63	5.76	7.88	4.1	7.2	6.55	2.96	8.14	9.64	9.8	0	11.54	12.16	12.05	10.91	14.29	17.94	9.41	10.74	8.36	13.44	9.63	12.46
HSF5	HSF5	0	0	0	0	0.83	0	0	0	0	0	0	0	0	0	0	0	0	1.42	0	0	0	0	0	0	0	0	0	0	0	0	0	0	3.07	0	0	0	0	2.02	1.07	0	0	0	0	0	0	0	0.9	0
UPF2	UPF2	57.31	65.07	68.88	53.88	48.36	26.55	29.6	30.41	19.92	24.92	16.99	20.54	20.7	18.49	18.46	24.21	17.93	19.5	26.4	23	16.8	26.43	36.04	37.74	44.26	44.31	32.82	47.55	26.35	18.41	22.61	41.94	49.75	51.72	55.28	37.54	50.1	62.9	61.95	60.95	67.26	60.32	62.08	66.54	61.68	65.87	62.69	69.45
CD101	CD101	6.71	0	1.69	0	21.38	33.77	39.09	34.61	8.98	21.25	21.98	2.35	3.32	4.06	1.26	1.78	2.17	0	0	0.54	0.84	0.22	0	0	0	0	0	0	0	0	0	0	0	0	0	0	0	0	0	0	0	0	0	0	0	0	0.26	0.29
JPH1	JPH1	8.28	14.27	12.41	15.77	9.65	2.66	4.06	2.27	1.18	0.85	1.35	0.6	0.66	0.84	0.86	1	1.6	7.69	5.1	1.6	1.24	0.97	9.66	7.55	11	9.82	6.73	9.52	16.22	19.04	18.7	13.78	9.87	12.23	14.1	0	11.17	18.28	15.86	20.31	20.09	21.53	23.54	21.95	20.82	23.37	16.86	16.04
PPP2R5D_1	PPP2R5D_1	113.73	112.26	115.02	81.96	87.78	49.01	63.06	60.07	26.2	31.31	26.52	25.23	24.98	27.33	16.3	26.33	21.25	103.23	107.68	23.44	17.7	28.85	57.65	71.84	51.66	80.79	29.37	106.12	52.61	40.83	40.49	60.29	82.84	96.28	75.16	0	107.54	98.46	101.76	87.9	108.71	111.47	102.68	99.8	85.04	97.97	108.01	110.49
HIVEP2_5	HIVEP2_5	0	0	0	0	0	0	0	0	0	0.25	0	0	0.94	0.77	0.92	0.45	0	0	0	2.61	1.34	0.24	0	0	2.25	0	0	0	2.86	2.25	1.76	0	0.95	0	0.29	0	0.3	0	1.72	0	0	0	0	1.65	1.15	0	0	0
DOPEY1	DOPEY1	13.69	16.78	15.13	12.31	10.4	5.71	7.12	7.67	1.8	1.49	1.78	1.35	1.13	1.41	0.83	0.82	0.61	12.86	13.06	0.57	0.74	0.39	8.66	10.7	10.57	12.28	9.06	12.93	4.25	4.24	3.46	9.16	11.93	11.76	11.2	18.96	11.73	14.74	15.68	12.25	16.72	13.74	14.92	15.91	14.53	16.62	13.09	15.99
TERF1	TERF1	46.16	52.98	56.56	55.63	22.45	8.98	11.31	8.71	8.1	8.97	4.88	8.17	9.8	4.89	14.64	12.23	11.74	6.72	3.71	15.71	10.01	26.68	18.02	12.01	75.6	38.12	14.05	25.75	7.2	6.49	6.26	39.27	58.73	41.45	83.36	325.16	38.91	89.62	90.47	81.63	94.74	104.79	103.66	79.4	94.85	101.97	59.72	64.96
C22orf29_27	C22orf29_27	0.71	1.13	1.22	1.1	0.7	0.63	0.73	0.52	0	0.4	0.52	0.48	0.66	0.4	0.72	0	0.92	0	0	1.07	0.71	1.23	0	0.89	0	0	0	0.22	1.36	2.01	3.67	0	0	0	0	0	0	0	0	0	0.13	0.28	0.74	1.03	0.3	0	2.4	3.27
KIF22	KIF22	356.32	362.91	400.4	256.24	328.7	160.95	183	220.94	130.28	181.83	162.19	149.97	146.4	146.85	71.01	145.93	121.72	448.77	489.33	86.98	57.33	104.07	255.34	375.64	261.42	399.46	162.72	498.6	46.04	34.58	39.32	269.68	336.93	359.16	403.84	313.43	473.67	408.25	375.3	394.06	435.81	437.59	373.06	375.76	315.86	388.4	389.65	411.92
ZNF106_2	ZNF106_2	7.94	4.92	3.16	4.1	1.46	2.09	1.58	2.52	1.52	1.46	2.73	2.75	0.57	0.7	0	1.66	0	7.38	5.85	0	0	3.92	3.94	1.58	4.76	0	8.12	6.52	0	1.95	2.14	0	1.94	0	0	0	10.02	5.97	2.53	5.63	1.97	7.39	2.85	8.66	6.51	1.97	7.67	4.14
GSE1	GSE1	13.41	25.41	24.29	32.07	14.67	18.09	17.51	17.19	23.66	28.81	18.36	21.12	28.78	27.75	23.54	23.5	21.8	21.41	20.58	21.25	18.35	30.45	34.14	28.39	45.8	47.58	29.08	32.88	12.17	9.19	10.12	42.83	43.74	42.63	46.52	37.82	41.22	68.78	75.32	65.49	71.44	73.41	70.14	57.56	68.01	67.61	38.38	37.02
RTL1_347	RTL1_347	0	0	0	0	0	0	0	0	0	0	0	0	0	0	0	0	0	0	0	0	0	0	0	0	0	0	0	0	0	0	0	0	0	0	0	0	0	0	0	0	0	0	0	0	0	0	0	0
NINJ1	NINJ1	0.47	2.25	1.04	0	0.56	0.18	1.47	1.06	0.91	0	0.52	1.37	0.33	0.4	0.49	0.48	0	0	0	0.91	0.94	1.74	0	0	8.69	1.38	3.43	0	0.96	1.27	2.46	0.59	1	1.09	4.54	0	0.95	2.02	0.72	0.72	1.33	4	0	0.35	2.42	1.09	2.41	0.66
SLC6A8_4	SLC6A8_4	0	0	0	0	0	0	0	0	0	0	0	0	0	0	0	0	0	0	0	0	0	0	0	0	0	0	0	0	0	0	0	0	0	0	0	0	0	0	0	0	0	0	0	0	0	0	0	0
RANGRF_1	RANGRF_1	9.35	15.25	11.95	19.04	11.59	5.29	6.91	4.03	1.87	6.53	9.39	10.25	4.84	3.3	11.89	5.07	9.08	1.09	4.05	5.46	12.76	19.54	8.17	2.58	4.5	7.13	4.67	6.84	17.67	18.09	9.59	6.64	10.42	6.73	11.71	0	4.65	10.23	9.99	7.54	12.08	14.2	11.81	16.07	17.47	12.37	17.78	9.18
ITPR1_1	ITPR1_1	14.95	16.79	16.93	11.62	10.2	4.55	5.22	6.82	2.6	2	2.1	2.3	2.35	2.11	1	2.05	1.53	10.32	11.94	1.52	1.03	1.22	5.28	8.79	7.3	9.34	3.67	12.63	2.52	2.1	1.89	7.06	8.86	9.03	11.93	0	12.16	18.96	18.72	11.16	21.43	16.12	17.75	18.03	14.52	18.38	14.4	20.91
SFXN4	SFXN4	17.22	25.5	26.64	34.84	23.53	11.75	17.71	11.66	18.38	17.84	14.38	16.66	14.37	18.64	18.1	20.37	19.3	13.6	12.3	28.25	19.02	22.47	11.1	15.01	22.77	20.06	17.16	12.83	24.77	20.6	16.09	26.39	23.92	9.82	28.35	0	16.96	24.45	19.1	24.6	25.43	29.06	26.14	25.92	32.92	26.67	30.04	22.32
FRRS1_2	FRRS1_2	0.46	0.82	0.34	0	0.27	0.35	0	0.34	0	0	0	0.13	0.32	0	0	0	0	0	0	0	0	0	0	0	0	0	0	0	0.67	0.18	0	0	0	0	0	0	0	0.88	0	0	0	0	0	0	0	0.53	0.29	0
VAMP7	VAMP7	13.19	38.58	32.49	37.86	5.25	1.76	2.2	2.11	3.08	5.19	4.7	4.44	5.93	4.68	1.82	4.65	9.72	124.07	142.97	8.52	2.84	8.93	105.18	115.56	71.23	117.95	53.9	128.65	20.3	13.72	20.36	89.61	111.2	127.61	107.55	0	150.96	111.29	125.48	117.13	121.82	130.45	113.17	113.9	106.62	99.06	48.25	53.44
TTC28_9	TTC28_9	0	0	0	0	0	0	0	0	0	0	0	0	0	0	0	0	0	0	0	0.63	0.96	1.32	0	0	0	0	0	0	1.71	1.13	2.57	0	0	0	0	0	0	0	0	0	0	0	0	0	0	0	0	0
eef1a1o	eef1a1o	7209.14	4758.92	4936.42	5190.2	9240.61	12350.2	11027.6	10936.4	10609.9	11978.8	8965.48	10929	10741.9	10502.9	8247.09	9652.31	8552.19	1163.19	1158.79	7367.34	6775.42	7860.89	897.34	1146.77	784.03	857.34	955.91	826.07	5436.86	5326.73	5726.18	918.32	701.89	619.93	764.55	424.4	728.17	594.05	654.31	579.93	570.15	475.01	582.65	842.82	689.04	584.48	3097.41	2976.79
ZFP3_53	ZFP3_53	0.85	3.24	4.81	4.54	0.88	0.78	0.69	0.55	0.72	0.73	0.41	1.03	1.04	1.74	1.51	1.6	1.22	0.34	0.21	2.42	1.5	1.45	2.18	1.58	4.87	3.04	6.23	2.75	0.59	0.29	0.48	5.7	4.56	8.2	6.43	0	2.61	10.43	7.26	7.87	7.44	8.07	8.43	11.71	9.47	8.41	7.12	3.1
SLC13A3	SLC13A3	9.41	11.53	10.67	10.76	6.66	4.08	4.64	3.48	2.34	2.98	2.34	2.46	1.55	1.35	1.18	1.82	1.67	14.74	10.74	1.31	1.07	1.2	13.57	10.59	10.49	11.56	12.37	13.63	12.34	9.25	15.13	9.44	10.81	9.58	10.64	0	9.53	13.73	12.97	11.35	15.63	13.77	16.34	17.81	13.6	15.73	11.81	13.94
MON1A	MON1A	7.48	14.23	14.26	18.67	4.95	1.24	1.72	2.12	0.22	0.07	0.64	0.13	0.65	0.35	0.47	0.23	0.61	46.27	45.89	0.45	0.35	1.08	28.15	35.37	32.63	39.81	16.6	51.12	3.24	2.3	4.52	31.89	40.5	42.54	34.91	0	48.35	49.15	52.06	47.47	49.07	42.9	38.99	30.12	35.13	43.61	15.24	25.25
LONRF1	LONRF1	7.93	24.79	27.35	26.41	3.93	1.28	1.13	0.45	0.39	0.23	0.45	0.27	0.5	0.17	0.1	0	0.27	66.13	78.57	0.4	0	0.95	48.5	70.27	59.15	78.96	28.69	84.7	1.44	1.94	1.19	60.27	64.42	72.81	71.26	0	78.42	88.28	88.52	74.7	84.07	93.38	79.29	70.43	79.93	76.82	34.99	44.12
COL7A1_1	COL7A1_1	0	0	0.1	0	0	0.1	0	0.15	0.13	0.04	0	0.1	0.05	0.03	0.14	0.17	0.26	0.36	0	0.83	1.49	2.45	0	0	0.54	0	0	0.06	5.16	3.1	4.41	0	0	0	0	0	0	0.19	0.1	0.1	0	0	0.05	0	0	0.23	0.04	0
APLF_1	APLF_1	16.87	16.81	18.52	15.23	14.32	8.33	9	10.49	6.48	7.8	4.08	6.56	6.76	5.78	3.35	3.96	5.3	17.55	15.99	3.92	4.72	3.17	13.39	15.75	13.77	14.81	13.75	20.2	4.91	5.19	4.78	14.54	19.99	18.07	21.51	0	20.77	19.16	21.04	17.96	18.03	16.4	16.74	16.33	16.7	21.91	21.5	17.86
CR388166.2_147	CR388166.2_147	0	0	0	0	0	0	0	0	0	0	0	0	0	0	0	0	0	0	0	0.6	0	0	0	0	0	0	0	0	0	0.36	0	0	0	0	0	0	0	0	0	0	0	0	0	0	0	0	0	0
CEP128	CEP128	3.94	5.37	5.53	6.12	3.72	1.62	1.85	2.15	2.37	4.81	3.85	2.86	3.67	4.06	2.6	3.93	2.39	27.46	7.85	1.97	3	1.33	5.55	5.86	5.99	6.93	4.72	6.55	1.5	1.33	1.25	4.05	6.26	3.86	5.57	0	6.94	8.69	8.34	5.99	9.49	7.49	10.78	8.55	10.09	11.15	9.61	6.91
gb.eh507706	gb:eh507706	6.99	8.98	9.6	7.69	5.49	3.74	3.82	2.69	0.98	1.5	0.61	1.44	1.75	1.43	0.95	1.79	1.75	2.63	0.99	1.69	0.4	1.18	1.74	4.14	2.93	2.55	1.12	3.1	1.83	1.68	1.22	5.65	6.86	3.92	5.83	127.2	4.97	8.46	11.6	8.41	9.99	9.92	9.48	8.84	8.08	9.66	8.91	12.07
HMGXB3	HMGXB3	4.74	8.49	8.3	6.46	4.53	1.99	2.92	2.62	1.35	1.98	1.02	0.92	1.32	1.34	0.84	0.95	0.92	7.45	4.45	0.89	0.45	1.72	4.5	4.05	6.81	6.34	1.98	6.85	2.84	3.62	2.11	4.81	6.13	5.66	9.08	0	7.72	13.45	13.49	10.93	13.73	11.47	14.53	12.23	11.55	14.89	10.25	13.01
CPEB3_1	CPEB3_1	6.32	10.82	7.75	10.62	6.69	3.4	3.33	4.05	6.36	9.25	8.31	7.11	8.04	7.6	7.93	6.52	8.57	23.86	13.84	7.15	7.46	10.55	10.72	8.09	10.2	12.51	9.15	10.73	13.97	10.06	10.82	12.35	11.99	9.48	9.94	0	12.47	15.68	15.39	14.18	13.02	13.58	13.94	11.95	12.36	11.85	12.24	14.04
CCIN	CCIN	0.96	0.85	1.05	1.89	0.28	0.14	0.15	0.09	0	0.33	0	0.14	0	0.15	0.12	0.18	0.31	2.05	1.64	0	0	0	2.26	1.23	2.11	1.7	2.82	2.07	0.03	0	0	2.46	2.15	1.23	2.8	0	1.18	1.68	2.08	1.25	1.4	1.42	2.49	1.56	1.8	1.23	1.66	1.48
CR318592.1_141	CR318592.1_141	0	1.19	0	0	0	1.02	0	0	0	0	0	0	0	0	0	0	0	0	0	0	0	0	2.91	0	1.13	0	0	0.63	0	0	0	0.84	0	0.78	2.14	0	0.9	0.64	0	0	0	0	0	0.99	0.86	1.55	0	0.94
WDR83	WDR83	12.56	16.24	14.74	24.6	12.61	9.23	11.22	6.43	5.17	3.91	4.2	4.69	5.15	4.29	6.61	3.96	2.05	9.3	4.92	4.81	3.38	5.71	4.3	12.1	18.01	7.77	16.1	6	8.2	13.62	11.95	15.69	13.68	8.83	16.21	0	8.83	13.09	16.12	6.43	17.03	14.05	21.55	18.22	13.71	16.1	20	14.01
HSPA9_1	HSPA9_1	151.4	139.88	138.53	110.84	157.8	148.41	153.42	158.9	202.59	147.68	191.58	195.7	200.23	216.55	133.69	208.11	179.17	33.29	29.57	167.38	129.32	187.91	47.67	49.14	97.97	80.68	55.66	63.03	199.2	165.23	170.73	76.89	85.4	66.81	105.27	71.43	74.69	127.62	127.01	99.54	124.44	117.41	120.56	108.3	111.88	116.73	109.33	137.68
DENND6B	DENND6B	6.46	10.3	12.21	10.34	8.75	3	4.45	3.54	1.14	0.85	0.95	0.91	1.35	1.33	1.09	1.85	0.85	2.55	3.6	0.77	0.87	1.45	3.99	6.4	9.98	8.46	3.6	7.73	4.81	3.47	2.94	8.68	6.71	6.63	15.1	0	6.18	17.14	15.43	12.52	14.5	13.62	14.03	14.65	14.39	11.62	13.81	14.78
RTL1_39	RTL1_39	0	0	0	0	0	0.35	0.19	0	0	1.05	0	0	0	0.66	0	0.16	0	0	0	0	0.93	0	0	0	0	0	0	0	0.36	0	0	0	0	0	0	0	0	0.15	0	0	0	0	0.49	0.45	0.79	0	0	0.43
GALNS	GALNS	0.51	0.76	0.84	1.07	0.3	0.34	0.62	0.09	0.24	0.36	0.28	0.33	0.09	0	0.38	0	0.66	0.69	0.44	0.33	0	0.07	1.21	0.36	1.24	0.97	2.11	1.63	0.47	1.03	0.82	0.93	0.97	0.59	1.22	0	0.51	0.84	0.58	0.57	1.35	1.52	1.18	1.11	1.13	1.61	1.29	1.58
STX6	STX6	11.99	16.29	13.62	18.82	10.03	5.5	8.78	4.17	3.45	3.12	2.3	2.98	3.1	1.88	2.46	3.63	1.17	7.21	4.42	6.64	3.09	7.47	4.87	7.49	11.81	12.79	6.43	10.74	11.73	13.02	8.59	10.39	12.01	15.1	11.31	0	14.47	28.57	20.53	30.23	23.8	22.85	31.36	30.74	30.73	28.98	24.07	27.1
CIDEB	CIDEB	0	0.63	0.26	1.31	0.62	0.13	0	0	0.68	0.2	0.39	0.2	0.24	0	0.36	0	0	0.98	2.03	0.68	1.4	0.18	1.88	4	2.32	0.34	1.69	2.61	14.98	16.67	12.79	0.87	2.72	2.03	5.16	0	1.88	1.83	1.34	5.84	3.95	1.27	2.75	3.35	2.24	0.81	1.79	0
si.dkey.205h13.2_1	si:dkey-205h13.2_1	0	0	0	0	0	0.03	0	0.06	0	0	0	0	0	0	0	0	0	0	0	0	0	0.09	0	0	0	0	0	0	4.73	3.08	4.18	0	0	0	0	0	0	0	0	0	0	0	0	0	0	0	0	0
PDK3	PDK3	5.21	9.11	9.47	8.17	5.15	1.21	2.54	1.85	0.61	0.36	0.52	0.51	0.55	0.54	0.16	0.88	0.41	9.11	9.12	0.31	0.16	0.16	7.22	10.16	13.41	14.87	6.42	21.56	3.1	2.21	2.88	15.09	20.37	20.72	14.88	128.01	22.89	18.7	23.72	19.81	26	28.19	21.35	22.56	23.74	24.01	9.57	15.57
CR318592.1_51	CR318592.1_51	0	0.59	0	0	0	0	0	0	0	0	0	0	0.23	0	0	0	0	0	0	0	0	0	0	0	0	0	0	0	0	0	0	0	0	0	0	0	0	0	0	0	0	0	0	0	0	0	0.42	1.38
TPR	TPR	97.28	111.86	111.39	78.01	73.83	43.93	49.36	49.73	27.36	43.13	24.57	30.64	28.03	27.05	27.05	30.91	27.86	121.18	125.06	31.47	25.76	40.09	92.13	102.9	83.17	94.96	79.16	106.67	31.47	23.51	23.46	83.3	86.8	92.13	85.43	78.44	99.59	92.41	100.56	79.72	104.42	89.84	90.53	91.54	84.7	89.06	92.95	104.97
PCLO_1	PCLO_1	0.19	0.44	0.34	0.69	0.16	0.04	0.23	0.13	0	0.1	0	0	0	0.04	0	0.14	0	0	0	0.18	0.09	0.05	0	0	0.3	0.18	0	0.08	1.04	0.32	0.6	0.45	1.1	0	0	0	0.06	0.39	0.49	0.28	0.31	0.78	0.5	0.27	0.7	0.11	0.29	0.77
MTX2	MTX2	36.17	33.38	32.89	31.18	25.59	23.76	26.72	23.96	14.87	9.87	11.27	13.86	7.29	6.35	12.81	7	7.52	43.42	36.37	10.38	12.11	7.24	26.56	30.05	23.7	20.46	40.84	22.29	55.12	63.14	73.27	24.82	27.06	23.38	28.5	0	23.45	30.12	29.65	19.79	26.55	14.85	28.29	29.94	34.4	22.45	27.05	30.22
LYRM7	LYRM7	80.3	75.59	78.77	93.3	61.06	57.81	60.07	59.96	51.6	37.72	31.84	34.56	37.97	41.32	22.2	34.91	35.57	105.36	107.23	40.28	20.31	22.55	130.09	146.35	132	115.67	121.74	134.3	31.87	48.96	36.2	110.89	121.89	124.02	107.88	0	141.91	92.92	104.01	140.1	71.09	75.77	97.19	108.78	118.08	90.45	65.57	91.04
BRD3	BRD3	105.22	119.77	119.66	109.2	97.99	52.16	62.73	54.43	45.05	61.49	52.07	41.72	47.72	43.13	59.46	44.26	46.43	77.14	76.61	44.97	44.94	43.9	92.91	71.85	109.56	80.8	140.29	82.13	26.65	17.58	19.08	65.4	83.78	92.16	82.96	120.27	86.45	115.24	111.24	117.73	127.87	124.55	122.67	110.13	120.57	125.84	125.71	123.27
SLC45A1	SLC45A1	38.14	45.18	44.04	54.51	35.99	19.97	21.41	17.25	8.42	12.01	9.23	7.96	6.81	7.94	6.02	6.14	5.1	1.35	2	4.59	3.02	2.01	3.32	1.25	20.51	6.57	5.71	4.1	2.71	2.05	2.04	12.3	13.63	10.55	24.67	0	9.09	43.42	45.59	29.45	41.03	43.2	51.08	51.92	60.97	56.99	57.72	54.53
PIK3CA_1	PIK3CA_1	4.77	11.44	12.56	9.86	5.12	1.33	1.67	1.45	0.32	0.56	0.43	0.24	0.39	0.35	0.17	0.36	0.73	21.83	21.36	0.33	0.84	1.46	15.03	14.24	14.15	21.44	5.27	23.78	8.3	7.12	4.89	16.18	18.94	17.22	18.5	0	27.63	22.72	24.98	27.99	25.11	28.26	27.55	22.42	22.87	23.2	14.16	19.25
PEG10_536	PEG10_536	0	0	0	0	0	0	0	0	0	0	0	0	0	0	0	0	0	0	0	0	0	0	0	0	0	1.52	0	0	0	0	0	0	0	0	0	0	0	1.45	0	0	0	0	0	0	3.96	0	0	0
FABP2	FABP2	3.37	1.1	3.63	4.6	4.02	3.29	2.31	4.2	8.37	5.21	5.45	5.39	11.56	7.63	15.36	18.01	9.62	35.09	87.17	13.92	12.22	32.22	6.04	8.89	7.3	0.6	37.63	1.16	893.39	1491.8	1660.54	0	0.88	0	0	0	17.87	0	0.94	10.31	0.35	0	3.91	2.73	0.79	4.28	1.97	4.33
FBXL4	FBXL4	4.57	10.17	9.11	10.17	4.57	1.95	2.22	2.04	1.15	1.35	0.66	1.16	1.12	1.32	1.42	2.27	2.75	4.91	5.88	3.59	1.32	2.89	5.29	6.7	15.1	14.56	4.29	14.34	2.82	2.37	3.25	12.21	15.94	19.73	19.21	0	13.47	27.45	25.2	20.83	24.45	20.96	24.09	25.23	23.91	20.19	14.73	16.5
RAB3A_2	RAB3A_2	12.91	20.27	20.04	11.7	11	5.45	8.41	5.84	9.99	14.88	20.5	14.24	14.66	17.95	19.39	19.27	17.23	18.42	13.68	17.37	13.94	22.29	3.84	10.54	0.59	12.11	4.31	16.93	32.2	18.23	27.94	7.96	4.79	27.34	7.09	0	17.94	23.96	12.57	10.27	19.73	13.39	19.36	13.64	18.26	17.37	17.33	21.91
RTL1_357	RTL1_357	4.28	4.33	2.43	1.38	3.48	7.15	3.61	2.34	5.82	3.33	1.63	6.06	4.5	5.02	1.56	11.11	1.9	0	0	11.24	7.1	4.96	0	0	0	0	0	0	10.26	6.68	11.63	0	0	0	0	0	0	0	0	0	0	0	4.79	0	0	0	43.7	14.63
BMP2K	BMP2K	19.22	23.52	22.85	25.15	17.94	11.34	11.05	10.7	5.45	6.01	5.28	4.55	6.04	4.96	3.21	4.67	4.66	1.44	2.81	3.23	1.35	2.35	4.82	3.55	12.44	11.31	5.43	7.35	4.15	4.33	4.48	8.53	10.59	12.5	13.25	0	12.16	21.46	21.17	15.29	24.65	24.84	30.27	28.23	22.52	25.87	27.33	27.55
SLC25A23	SLC25A23	0	0.07	0	0	0	0	0.15	0	0.47	2.12	0.4	0.64	1.27	0.31	1.97	1.72	0.8	0	0	2.22	0.98	1.82	0	0	0	0	0	0	2.48	1.7	2.53	0	0	0	0	0	0	0	0	0	0	0	0	0	0	0	0	0
CCDC146_1	CCDC146_1	2.92	3.45	3.56	2.36	2.17	2	2.25	3.81	0.83	1.86	2.22	1.56	1.65	2.16	2.53	2.46	1.22	1.17	0.2	3.56	3.85	5.47	1.82	1.55	2.21	1.51	2.39	1.05	0.72	1.09	1.02	1.66	2.15	1.25	4.22	0	1.67	3.81	2.25	2.16	2.54	3.54	5.19	4.14	2.19	2.83	2.56	4.27
CR388166.1_25	CR388166.1_25	0	0	0	0	0	0	0	0	0	0	0	0	0	0	0	0	0.91	0	0	0	0	0.38	0	0	0	0	0	0	0.2	0.27	0	0	0	0	0	0	0	0	0	0	0	0	0	0	0	0	0	0
SFXN5	SFXN5	16.34	24.77	18.71	14.71	18.92	12	11.71	12.63	6.23	9.08	7.16	7.17	8.05	6.11	3.05	7.1	5.59	14.03	14.23	4.84	3.67	3.93	8.56	12.4	14.96	19.27	15.86	18.06	7.1	7.11	8.22	17.03	20.82	19.8	17.2	0	19.83	21.02	24.69	16.23	23.06	21.91	20.48	15.15	18.11	17.05	21.26	24.79
PQLC3_1	PQLC3_1	24.72	27.54	32.29	42.77	17.2	16.23	18.51	10.08	25.73	20.82	22.84	27.44	27.39	24.57	32.26	23.26	27.48	6	3.24	39.43	49.69	43.72	4.28	3.41	11.26	5.79	3.84	8.15	54.75	37.51	40.49	16.78	9	12	14.28	0	10.4	25.57	19.79	12.66	20.86	16.37	22.53	31	27.49	22.11	25.14	23.32
CHCHD2	CHCHD2	306.62	418.31	412.91	485.37	332.93	278.53	274.13	238.86	238.04	198.67	179.79	219.92	188.86	200.57	200.27	171.11	225.19	711.94	790.29	199.25	216.22	216.66	779.45	837.73	655.08	703.57	802.37	585.05	270.34	277.11	298.83	879.42	699.84	722.46	590.19	0	568.01	409.61	455.95	480.71	444.23	440	412.86	407.59	531.59	411.74	410.56	339.22
FAM3D	FAM3D	0.23	0.27	0.5	1.69	0.13	0	0	0	3.25	4.94	3.48	4.51	5.64	4.49	13.04	9.42	9.41	1.04	1.56	14.78	29.89	17.44	0	2.34	0.37	0	1.62	0.21	35.72	30.49	34.24	0	0.63	0	0	0	1.35	0.43	0.52	0	0.51	0	0.18	0.66	0	0.52	0.14	0
CPT1A_2	CPT1A_2	22.95	27.43	27.76	19.2	20.5	14.96	14.46	16.76	39.47	55.02	58.44	40.7	44.78	43.87	55.6	54.06	51.1	20.7	15.06	65.28	64.82	72.22	7.16	10.61	12.38	14.91	4.87	16.27	80.79	60.52	60.21	10.65	12.32	14.62	14.77	0	18.52	28.18	24.84	21.74	24.92	24.64	26.49	21.64	20.31	20.65	27.9	31.74
NDP	NDP	0	0	0	0	0	0	0	0	0.77	1.33	0.87	2.07	2.19	0.34	0.82	1.59	1.02	0	0	2.54	2.33	4.68	0	0	0	0	0	0	3.22	5.16	2.07	0	0	0	0	0	0	0	0	0	0	0	0	0	0	0	0	0
SLC4A4	SLC4A4	0.14	0.13	0.21	0.16	0	0	0.17	0	0	0.03	0	0	0	0	0.06	0	0	0.2	0.06	0.29	0.28	1.4	0.53	0	0	0	0	0.2	8.63	7.7	6.83	0	0	0	0.18	0	0.15	0.24	0.21	0	0.25	0.2	0.09	0.08	0.07	0.06	0.14	0.15
RHOBTB1	RHOBTB1	25.86	38.15	37.68	30.68	22.47	9.3	10.78	11.21	10.52	15.52	24.58	17.56	19.78	21.38	23.21	19.9	24.78	17.87	15.16	24.46	24.79	13.27	12.05	14.66	17.91	19.61	8.62	21.02	58.34	35.97	39.11	14.22	18.58	21.52	17.41	0	20.78	34.64	39.16	25.46	37.05	34.98	33.16	32.67	33.68	34.74	31.24	43.07
PDIK1L_2	PDIK1L_2	32.47	45.25	43.33	37.12	38.41	28.16	24.3	22.56	16.99	15.59	17.95	19.26	18.18	21.07	13.66	16.31	11.81	9.6	5.1	10.71	8.7	15.96	19.44	13.68	60.12	42.66	18.25	38.16	10.06	8.16	11.48	31.02	58.71	43.06	70.02	0	54.4	173.63	145.76	105.82	146.49	143.74	138.65	101.4	108.4	136.54	45.43	55.46
PEG10_502	PEG10_502	0	0	0	0	0	0	0	0	0	0	0	0	0	0	0	0	0	0	0	0.9	0	0	0	0	0	0	0	0	0	0	0	0	0	0	0	0	0.96	0	0	0	0	0	2.27	0	0	0	0	0
KAZN	KAZN	14.94	30.63	34.8	31.47	11.53	2.8	4.13	2.8	1.38	2.24	2.29	1.16	1.33	1.56	1.78	0.64	1.67	90.46	79.69	2.39	2.58	3.72	58.58	51.69	41.1	57.09	19.43	57.88	6.89	6.43	6.22	43.52	56.96	43.83	41.33	0	55.63	64.6	67.37	58.51	64.47	63.98	67.45	45.39	58.04	62.67	33.14	44.24
AP2A2	AP2A2	66.5	85.12	79.66	81.6	72.04	49.6	49.71	50.52	34.55	38.82	29.23	34.15	27.23	29.98	25.96	30.43	27.41	73.82	63.71	26.67	21.46	26.85	61.71	66.34	71.54	60.34	72.95	66.5	66.89	58.78	56.74	68.89	58.78	61.91	75.06	0	60.7	75.46	71.25	69.49	73.91	72.39	72.57	78.56	70.93	71.88	77.7	79.27
ZBTB46	ZBTB46	4.2	11.39	8.8	9.86	4.18	1.23	1.74	1.99	5.81	10.67	9.01	6.85	9.07	6.46	8.35	9.21	7.13	23.35	28.92	11.12	5.82	11.87	15.14	17.2	20.12	23.06	6.48	25.93	15.05	10.01	9.03	20.29	21.55	19.17	22.96	0	30.08	44.01	43.43	35.28	40.28	43.31	33.68	26.96	32.92	34.13	21.71	18.85
SRSF7_1	SRSF7_1	241	194.91	187.33	290.95	422.88	651.05	587.29	483.05	641.37	383.35	493.63	555.95	573.67	648.1	760.11	400.13	454.07	76.5	103.48	338.25	499.33	367.45	176.11	142.29	179.61	157.77	244.1	124.34	152.69	164.39	170.96	158.15	117.59	100.24	126.77	0	97.66	118.71	121.99	111.35	102.35	115.77	110.77	114.9	134.78	109.55	263.15	173.15
CALM3_2	CALM3_2	326.11	376	356.23	344.67	235.93	205.69	254.67	185.77	184.02	204.9	185.19	210.68	203.74	179.79	178.22	240.64	211.98	135.34	156.03	305.99	235.47	326.55	120.8	129.61	122.4	139.37	116.66	137.2	893.98	808.76	783.14	121.61	204.34	161.03	220.28	1044.86	236.55	239.81	266.56	265.68	276.04	251.79	267.49	290.71	266.55	257.45	268.57	311.53
AOX1	AOX1	0.79	0.88	1.15	0.65	0.44	0.28	0.4	0.63	0.37	0.54	0.38	0.52	0.51	0.17	0.48	0.83	0.91	0.16	0.65	1.19	2.33	3.81	0.64	0.16	0.49	0.29	0.21	0.55	11.18	3.39	9.87	0.95	0.81	0.7	0.55	0	0.95	1.15	1.06	1.11	1.14	1.25	0.84	0.47	0.33	0.7	1.05	1.32
cyp4v2	cyp4v2	56.8	62.09	70.45	61.82	53.54	27.62	27.51	28.81	16.99	17.51	17.84	15.72	14.26	14.79	10.34	11.38	14.97	11.69	13.43	13.27	8.01	9.94	7.45	11.92	30.17	22.84	14.14	20.61	12.62	8.44	9.13	26.16	27.35	24.22	33.27	177.98	32.67	56.56	53.58	49.42	62.24	59.94	65.35	73.43	70.28	65.51	76.06	75.08
NTRK1_1	NTRK1_1	0	0	0	0	0	0.25	0	0	4.77	0.74	1.09	0.1	0.92	0.42	0.34	0.33	0	0	0	0.43	0	1.73	0	0	0	0	0	0	0.95	0.77	1.72	0	0	0	0	0	0	0	0	0	0	0	0	0	0	0	0	0
DTNA	DTNA	9.25	10.4	11.4	11.02	8.43	6.49	5.61	5.06	1.99	2.33	2.09	3.46	2.2	2.83	2.28	2.37	2.71	9.81	7.88	2.29	0.82	2.28	4.1	4.24	5.55	10.08	3.65	7.86	7.95	8.11	5.96	5.16	6.23	5.75	6.68	0	8.28	12.31	13.44	8.29	12.42	13.98	12.06	10.86	11.9	10.24	10.85	12.35
C1orf86	C1orf86	36.16	42.52	46.69	47.77	31.24	11.77	16.79	13.37	4.72	2.53	3.16	2.91	3.7	3.39	3.74	4.85	3.21	2.07	1.42	4.79	5.56	7.12	8.7	6.19	30.79	13.76	10.76	10.19	5.01	5.94	3.19	20.81	23.37	16.12	34.02	0	16.65	52.43	46.61	41.68	54.9	65.3	64.69	69.14	55.46	64.43	60.72	55.63
TMOD3	TMOD3	98.61	111.52	110.5	83.7	96.41	39.98	50.31	52.24	17.47	21.82	23.15	20.25	20.62	20.53	15.21	18.8	18.37	108.47	98.63	19.14	12.09	17.6	53.57	75.82	50.21	76.31	27.32	91.72	27.67	20.46	24.1	56.7	83.36	98.38	85.1	151.59	99.48	105.49	99.6	100.12	122.74	109.7	112.19	116.24	94.67	106.78	110.9	112.82
EEA1	EEA1	22.44	23.76	22.42	15.8	17.04	10.58	11.93	13	7.15	7.72	6.95	6.52	5.84	6.98	6.89	6.88	6.79	8.81	9	5.36	4.58	3.99	7.03	5.92	11.9	10.16	8.56	10.44	10.3	7.85	7.68	8.21	14.12	13.16	10.04	33.53	12.18	19.25	18.03	17.11	22.75	17.53	19.42	19.92	19.13	19.6	21.42	24.63
ADCK5	ADCK5	18.2	23.69	24.46	25.91	14.02	12.6	12.58	10.65	7.78	6.26	6.8	7.03	4.59	5.55	5.9	4.8	6.37	14.04	13.19	4.16	6.12	3.18	12.58	20.07	24.55	17.99	19.82	13	16.75	17.97	15.7	22.4	16.91	16.03	23.43	174.88	20.37	19.94	23.31	24.93	21.22	21.45	24.07	19.03	27.18	20.04	20.65	22.44
XB.GENE.877239	XB-GENE-877239	9.98	19.34	21.56	11.67	10.03	4.21	3.31	3.84	1.21	2.13	1.16	1.56	1.03	1.03	0.74	1.33	1.1	12.81	16.12	0.82	0.85	1.03	11.8	12.69	10.58	15.4	6.51	21.07	4.51	3.22	1.91	11.8	16.98	20.12	20.12	0	20.67	30.15	34.12	26.02	29.54	26.96	32.44	27.36	25.26	28.17	28.14	30.16
IL1R1	IL1R1	234.12	266.03	265.73	260.35	197.59	72.25	74.41	69.2	19.93	18.6	17.56	20.72	20.06	22.85	21.91	20.39	18.76	241.25	223.61	34.37	28.99	17.78	230.39	223.88	231.8	259.05	173.4	280.4	14.99	16.98	11.72	250.99	300.28	316.7	286.75	91.32	303.53	304.45	306.03	321.86	296.59	332.96	305.63	307.15	310.62	322.91	311.08	296.02
HRSP12	HRSP12	216.98	229.7	192.07	236.21	169.01	157.27	154.53	144.94	98.63	84.37	81.42	102.22	84.68	87.22	112.22	95.07	94.64	345.03	308.22	91.39	89.24	69.01	323.21	286.57	313.02	250.87	456.71	249.01	93.19	132.87	144.07	270.7	315.26	256.12	256.02	0	265.69	189.67	227.37	195.17	197.79	199.38	210.23	245.15	250.84	219.27	205.45	157.79
TCAF1_2	TCAF1_2	3.43	2.88	4.59	1.29	2.05	0.26	1.73	0	1.35	0	0	0.2	0.96	0	0.72	0.35	0	2.69	1.62	0	0	0	3.02	6.67	2.35	2.73	0	2.61	0.2	0	0	1.74	0	0	9.29	0	2.8	2.98	6.36	4.21	9	11.8	4.41	4.61	7.5	9.62	5.71	2.93
KTN1	KTN1	26.89	29.66	28.38	23.43	19.9	12.78	15.72	15.39	11.01	11.46	7.48	9.02	8.1	8.86	7.11	8.19	8.32	21.9	21.96	6.42	5.73	5.67	14.83	19.51	14.74	18	13.85	21.16	6.77	6.02	4.51	13.9	23.97	20.45	23.16	38.07	23.56	25.99	25.05	20.13	24.13	25.27	24.57	26.92	25.67	26.56	26.09	31.29
PHKB	PHKB	2.15	3.83	3.83	3.45	2.6	1.43	1.23	1.57	0.84	0.81	0.97	0.83	0.72	0.88	0.64	0.48	0.63	7.29	5.69	1.51	0.4	0.7	4.29	6.08	4.39	5.49	1.71	7.9	13.03	11.96	11.48	4.56	6.79	8.22	6.22	64.51	7.91	12.17	13.48	9.73	15.16	12.65	11.16	8.26	11.34	9.52	4.16	5.96
MBLAC1_1	MBLAC1_1	12.81	17.59	19.9	27.24	9.15	3.7	3.57	4.01	3.12	1.62	0.4	0.52	1	2.76	2.58	1.99	4.69	15.51	10.43	6.06	4.68	1.13	33.97	34.91	75.75	40.06	47.67	24.06	2.8	3.14	8.44	60.08	40.34	33.35	36.62	291	25.53	43.44	48.97	42.45	38.49	50.42	48	49.37	53.71	49.54	32.57	30.07
ARSD_1	ARSD_1	2.16	2.81	2.1	3.07	2.78	0.65	0.88	1.14	0.14	0.96	0.31	0.45	0.27	0.3	0.72	0.36	0.19	0.39	0.66	0.09	0	0.22	0.9	2.28	0.93	1.09	1.69	1.18	0.04	0.36	0	0.35	1.49	0.82	1.73	0	1.99	2.16	3.15	2.79	3.92	3.94	3.42	3.43	1.63	1.48	3.8	3.94
TBC1D8B	TBC1D8B	25.73	31.62	30.11	19.85	19.83	8.53	10.07	12.72	6.58	4.84	5.54	6.53	4.27	5.44	3.86	4.24	4.63	10.54	14.06	3.61	1.71	2.84	10.17	12.25	15.34	18.46	7.2	20.78	3.8	3.28	4	11.97	20.55	21.21	22.09	80.48	22	34.33	31.72	31.4	42.88	37.53	35.72	36	34.45	37.41	33.24	39.47
TIAM1_2	TIAM1_2	6.88	1.86	9.18	0	4.7	0.63	1.98	3.76	0	0	0	0	0	0	0	0	0	8.01	14.34	0	0	3.39	3.33	0	2.89	6.23	0	7.42	0	0	0	0	0	1.77	0	0	6.36	5.35	4.92	7.04	2.69	0	8.89	4.96	1.98	6.93	6.02	8.97
PTGR2_2	PTGR2_2	0	1.03	1.29	0.81	0.52	0.67	0.55	0	0	0	0	0.26	0	0	0	0	0	0	0	0	0	0	0	0	1.5	0	0	1.66	1.53	1.01	1.15	2.22	0	0	1.12	0	1.18	0	0	0	0	4.27	0	0.65	0	0	0.56	0
LAPTM4B	LAPTM4B	11.4	12.33	10.92	14.81	11.41	8.13	5.54	6.38	4.31	5.03	8.35	3.8	3.59	5.71	5.99	3.12	3.14	6.76	6.39	4.91	2.07	4.33	10.7	8.51	8.55	11.33	14.92	8.31	3.18	2.79	5.38	15.32	11.65	13.57	9.92	0	11.06	16.04	15.53	7.29	7.75	9.56	14.58	14.4	12.75	15.14	10.54	15.34
TMEM147	TMEM147	59.96	52.82	57.9	54.09	49.3	29.65	33.47	24.25	23.22	22.07	20.5	25.52	28.24	23.14	34.16	32.26	44.42	28.33	23.15	49.53	34.11	57.87	38.76	28.81	54.16	29.65	42.27	24.93	62.79	58.26	54.26	32.76	40.03	23.54	57.52	0	28.8	37.64	42.12	37.49	57	36.59	58.33	64.66	55.83	40.64	53.35	61.85
CR388166.2_269	CR388166.2_269	0	0	0	0	0	0	0	0	0	0	0	0	0	0.58	0	0	0	0	0	0	0	0	0	0	0	0	0	0	0	0	0	0	0	0	0	0	0	0	0	0	0	0	0	0	0	0	0	0
P2RY1_2	P2RY1_2	1.44	0	0.72	0	0	0	0	0	0	0	0	0	0	0	0	0	0	0	0	0	0	0	0	0	0	0	0	0	0.57	0.75	0	0	0	0	0	0	0	0	0	0	0	0	0	0	1.27	0	0	4.15
C3orf33_2	C3orf33_2	0	2.24	0	0.88	0	0	0	0.73	0	0	0	0	0	0	0	0.48	0	0	0	0	0	0	7.28	0	0	0.94	0	0	0	1.09	0	2.23	2.05	0	0	0	0	0.92	2.9	0	0	1.16	2.27	1.41	0	2.19	0.61	0
XPO7	XPO7	17.61	20.32	23.85	16.69	13.59	8.17	8.05	10.08	3.7	3.02	3.05	3.36	3.85	3.85	1.79	2.92	2.6	7.39	7.79	3.51	4.28	13.39	6.1	7.45	11.29	11	5.08	13.23	11.38	7.53	8.52	10.65	11.56	11.12	14.53	0	14.91	22.3	19.7	17.68	20.97	24.88	22.78	22.45	23.22	24.24	23.57	24.87
ARID1A	ARID1A	33.22	45.92	48.61	37.17	30.12	8.87	9.36	8.49	4.75	20.96	9.88	7.18	14.4	11.49	17.16	19.91	12.86	24.74	26.12	20.17	15.1	21.38	24.55	22.61	21.73	31.83	15.87	34.36	15.84	11.22	12.15	30.93	34.83	31.5	31.15	21.56	36.83	52.39	51.97	41.91	53.14	50.16	50.09	48.86	57.31	44.45	58.43	65.98
TRIM29_1	TRIM29_1	2.58	2.08	1.9	0.95	10.14	91.45	53.41	87.43	174.53	160.86	200.14	128.58	163.55	186.32	133.63	170.75	129.39	1.05	0.14	130.11	90.91	93.48	0.33	0.3	1.02	0.8	0	1.25	49.89	34.54	36.6	0.38	0.81	0	1.14	0	0.56	0.85	1.09	0.79	0.53	1.01	1.14	0.54	0.4	1.22	1.61	1.16
RCN2	RCN2	149.78	140.29	158.68	124.44	124.74	60.19	72.13	83.39	37.27	56.85	51.24	42	45.31	37.01	39.69	49.66	45.49	39.2	55.6	46.89	48.42	51.23	75.93	51.12	78.65	76.48	49.86	84.78	49.17	51.81	44.29	79.64	106.35	106.26	117.95	0	100.11	124.6	120.01	119.2	150.37	154.2	144.03	159.68	138.33	147.71	143.3	152.72
STARD7	STARD7	97.55	128.76	130.78	81.84	81.53	43.79	42.31	43.62	17.99	20.7	20.12	26.68	23.05	24.6	15.21	22.15	20.05	62.74	70.38	18.61	13.52	20.66	41.79	67.53	48.42	79.44	20.04	101.66	28.56	18.45	22.01	61.6	69.26	71.28	93.54	130.59	92.97	129.92	137.28	95.96	152.23	123.03	133.2	135.73	129.96	151.46	141.99	149.27
SHMT2	SHMT2	60.1	93.31	100.66	76.24	59.86	31.8	34.29	29.32	14.54	10.54	9.53	17.83	14.54	15.76	11.34	14.21	12.78	119.23	135.29	15.14	14.3	32.05	102.21	127.13	89.06	121.87	67.07	157.08	70.09	65.1	66.38	110.3	103.85	103.37	100.15	90.77	134.71	121.82	134.2	89.83	118.02	105.28	105.81	97.28	102.49	104.91	106.24	115.27
OTOG_2	OTOG_2	0.35	2.1	0	1.98	0	0	0	0	0	0.4	0	0	0	0	0	0	0	0	0	0	0	0	0.77	0	0	0.7	0	0	0.21	0	0	0	0	0.82	0	0	0	1.97	0	0	0.8	1.73	0.56	0	0	0	0.91	0
MLYCD	MLYCD	35.68	36.46	39.4	32.05	27.04	15.12	15.17	16.3	4.83	4.97	4.95	4.94	3.6	5.25	3.03	3.36	3.02	3.59	4.86	1.42	1.37	1.34	9.36	12.05	24.98	23.31	13.29	20.25	3.6	4.16	2.82	23.74	25.95	27.09	32.68	109.97	23.45	47.08	43.97	34.65	47.1	47.6	48.41	49.86	46.82	37.63	49.43	34.08
UQCRH	UQCRH	133.74	128.62	116.39	162.16	113.32	128.83	137.88	138.25	220.28	166.63	220.94	223.19	216.15	179.67	318.99	220.12	275.52	192.49	175.61	296.16	314.53	272.21	213.69	196.45	180.56	136.63	253.05	112.62	352.9	413.52	421.48	213.71	185.36	181.66	176.46	0	161.33	101.47	102.27	126	124.44	102.22	124.58	131.82	149.99	149.71	105.13	108.42
SDHA	SDHA	69.51	88.91	84.33	67.17	58.03	46.98	49.96	54.04	33.51	33.84	27.54	36.62	29.99	28.17	28.78	31.96	27.92	101.11	102.49	32.93	27.34	41.57	67.73	92.73	65.51	77.48	64.05	90.7	126.26	122.85	137.48	68.54	72.49	74.48	73	226.07	82.33	72.88	75.43	64.02	70.46	64.85	63.71	74.13	73.1	74.14	67.19	80.69
NCLN	NCLN	61.71	125.5	106.57	102.77	52.17	13.12	14.03	12.84	3.27	7.86	3.64	7.67	6.36	4.9	9.67	8.05	10.65	255.49	198.87	17	25.36	22.55	164.42	170.96	146.74	170.72	122.32	190.55	53.34	44.89	51.23	162.58	177.4	181.52	189.46	266.97	175.63	209.32	207.1	200.34	195.64	226.91	194.76	191.3	195.76	211.05	135.94	162.03
CR388166.2_157	CR388166.2_157	0	0.57	0	0.89	0.57	0.37	0	0	0	1.09	0	0.28	0	0	0	0	2.49	0	0	0.62	0	0	0	0	0	0	0	0	0	0	0	0	0	0	0	0	0	0	0	0	0	0	0	0	0	2.22	0.62	0
PEG10_94	PEG10_94	0.2	0	0	0	0.47	0	0	0	0	0.22	0	0.12	0	0	0	0.21	0	0	0	0.26	0	0.42	0	0	0	0	0	0	0.69	0.23	0	0	0	0	0	0	0	0	0	0	0	0	0	0.29	0	0	0.25	0
ZNF280D	ZNF280D	103.03	111.77	116.27	93.24	87	47.89	49.66	53.48	20.67	24.85	21.97	18.89	19.27	19.84	12.98	17.23	16.46	36.09	44.38	15.02	13.01	18.03	45.08	46.42	65.01	74.94	34.27	82.58	13.68	12.31	13.87	59.99	77.82	80.21	80.89	0	85.05	103.48	100.37	95.61	120.87	108.32	110.15	116.31	105.31	121	118.27	123.44
RCBTB2	RCBTB2	8.68	16.7	18.77	14.99	7.51	4.57	4.66	3.14	0.67	0.79	1.54	0.91	0.81	0.89	1.06	0.53	0.61	9.63	7.37	0.53	0.12	0.3	10.96	12.18	8.13	10.14	5.55	10.37	0.5	0.77	0.45	11.36	12.28	12.55	9.6	0	9.3	17.23	13.44	12.46	18.14	13.16	13.33	11.9	13.75	15.64	11.93	11.77
TBC1D24_2	TBC1D24_2	8.5	18.52	13.47	14.28	5.03	2	2.89	2.45	0.54	0.75	1.23	0.65	0.7	0.81	0.45	0.45	0.73	36.47	39.77	0.29	0.57	0	32.63	29.18	42.99	43.1	13.84	59.95	2.6	2.21	1.45	33.53	40.83	48.57	57.23	0	58.56	83.59	85.72	67.57	94.48	89.53	78.32	63.67	65.73	89.21	24.76	31.56
CR388166.2_110	CR388166.2_110	0.38	0	0	0.72	1.84	0.89	0	0	0	0	0	0	0	0	0	0	0	0	0	0	0	0	0	0	0	0	0	0	0	0	0	0	0	0	0	0	0	0	0	0	0	0	0	0	0	0	3.49	0
COLQ	COLQ	0	0	0	0.79	0	0	0	0	0	0	0	0	0	0	0	0	1.1	0	0	0	0	0	0	0	0	0	0	0	7.41	10.1	6.68	0	0	0	0	0	0	0	0	0	0	0	0	0	0	0	0	0
DRG2	DRG2	89.29	97.18	98.85	94.54	71.4	54.71	58.39	49.53	45.64	34.85	37.86	46.73	40.69	38.84	38.4	45.38	48.5	20.25	17.56	69.42	55.72	93.55	26.81	26.48	66.98	25.12	31.92	30.61	134.83	127.01	137.38	39.31	38.99	33.33	65.15	0	28.09	79.43	72.22	54.88	80.18	78.88	88.91	95.81	87.35	91.32	93.01	103.71
DNASE2B	DNASE2B	0	0	0	0	0	0	0	0	0	1.19	0	0	0	0	2.21	0	1.36	0	0	0	4.1	0	0	0	0	0	0	0	1.23	2.82	0	0	0	0	0	0	0	0	0	0	0	0	0	0	0	0	0	0
ATR_1	ATR_1	1.73	2.47	2.06	2.67	1.29	1	1.25	1.11	0.1	0.51	0.17	0.38	0.71	0.52	0.51	0.18	0.4	15.23	18.18	0.66	0.36	0.57	8.6	10.92	6.06	12.14	2.65	14.67	2.56	1.89	3.15	9.36	11.62	9.57	8.23	0	15	16.75	16.86	14.05	17.02	11.08	11.46	6.03	11.45	11.1	3.45	3.29
SAFB	SAFB	1642.91	847.5	855.88	729.31	1746.18	1884.22	2007.24	2303.45	1709.58	2119.62	1915.9	1776.34	1667.35	1738.73	1244.44	1569.22	1488.6	254.66	290.89	1320.27	1037.54	1155.93	245.86	263.52	193.01	221.86	197.86	237.9	465.47	409.13	432.02	248.83	205.44	219.12	224.53	125.96	202.53	183.34	164.9	154.63	194.17	184.73	170.51	185.93	157.91	185.1	485.34	521.85
RFX2	RFX2	37.5	51.6	47.54	40.72	29.89	12.61	12.03	13.35	3.21	6.01	6.16	3.03	3.22	4.6	2.33	3.9	2.19	15.81	13.39	2.71	2.5	3.7	10.95	19.89	28.91	27.73	7.77	33.64	3.71	2.23	2.07	22.81	32.26	32.34	38.58	0	34.06	79.96	73.29	57.44	82.38	81.86	75.36	78.92	72.07	86.11	78.62	69.93
MAPK8IP1	MAPK8IP1	1.08	4.01	1.86	2.36	1.26	1.73	1.13	0.63	0.37	1.9	1.92	1.24	1.35	0.94	0.68	1.07	0.76	0	0.22	1.01	0.88	1.05	0	0.36	0.47	1.29	0	0.36	6.64	5.85	5.52	0.94	0.4	1.01	0.62	0	1.22	2.89	1.7	0.58	2.23	3.14	2.11	1.41	1.23	2.35	2.52	1.07
FANCD2	FANCD2	24.72	26.72	27.78	17.11	20.05	13.04	14.43	15.46	9.89	9.05	7.16	9.56	8.52	7.35	5.32	8.4	7.82	23.32	26.4	6.63	4.25	5.95	16.01	17.47	12.94	16.61	9.18	25.47	6.65	5.63	6.06	15.42	16.79	21.44	18.88	0	23.88	25.22	22.1	22.16	26.77	23.29	23.42	24.64	21.88	23.03	20.75	26.24
ANKZF1	ANKZF1	23.86	29.18	26.06	31.1	19.88	7.99	8.34	7.6	2.07	3.89	2.22	2.09	2.01	1.77	1.31	1.89	2.36	6.12	6.38	4.32	2.99	5.2	8.36	12.95	35.89	19.13	15.41	13.8	8.81	8.3	6.91	19.28	20.85	19.12	31.17	116.55	15.62	39.51	31.18	29.74	35.93	36.71	36.19	41.22	34.83	40.57	35.76	33.08
SENP5	SENP5	85.87	139.39	128.13	147.1	61.75	20.65	21.46	26.14	18.25	22.13	27.79	22.45	23.07	20.01	18.15	25.02	26.7	4.49	6.9	28.33	23.56	26.01	34.11	23.04	169.04	95.66	70.35	56.84	20.31	17.3	13.69	104.35	125.07	107.95	166.28	258.76	78.21	203.38	203.08	175.1	212.8	218.21	217.63	226.83	216.41	220.8	183.25	181.41
MARVELD3_1	MARVELD3_1	35.41	53.71	54.11	58.05	27.3	8.93	9.6	6.81	2.64	5.46	3.64	3.09	3.06	3.27	1.67	4.1	1.91	18.59	24.1	0.48	3.51	1.04	38.64	35.65	61.09	68.38	40.69	65.41	1.9	0.35	0.71	65.02	74.16	75.76	76.24	0	75.99	106	110.63	99.31	111.82	113.84	105.3	95.52	99.3	122.13	71.7	66.31
LZTS2	LZTS2	11	28.42	22.5	32.51	7.54	10.14	8.49	7.86	12.64	11.39	19.51	13.94	13	15.34	15.62	17.31	14.59	3.85	4.78	14.65	12.35	14.23	7.38	6.83	39.11	19.02	7.36	13.55	8.84	9.77	9.63	22.19	21.91	22.75	35.16	0	22.19	50.62	49.44	35.72	54.71	54.97	57.11	55.98	48.84	63.53	48.36	45.52
NEDD1_1	NEDD1_1	23.17	29.85	19.44	25.22	18.23	11.11	12.47	11.41	6.22	4.1	4.67	4.63	3.7	3.66	1.82	1.95	2.24	4.57	3.11	2.23	1.37	1.21	8.18	3.64	17.2	8.09	12.42	8.67	0.08	0.07	0.23	11.84	10.3	10.95	16.91	0	9.1	27.74	19.82	13.7	25.92	20.45	25.14	22.21	25.37	20.44	23.26	23.29
CA12_2	CA12_2	0.24	0	0	0	0	0.74	1.21	0.37	16.99	16.76	14.55	15.78	18.32	16.23	22.64	33.43	15.88	0	0	35.65	30.6	37.93	0	0	0	0	0	0	11.17	9.23	8.29	0	0	0	0	0	0	0	0	0	0	0	0	0	0	0	0	0
CCDC51	CCDC51	23.62	52.55	41.53	67.2	19.88	11.3	12.73	9.12	19.04	17.13	16.98	18.89	20.53	18.36	25.89	19.08	18.42	73.41	74.81	20.16	26.44	16.8	147.22	103.18	173.85	141.73	160.31	98.48	16.16	15.73	15.1	155.08	140.78	137.24	165.62	132.51	96.96	123.98	123.76	138.15	128.01	144.75	149.22	151.38	161.03	144.38	76.37	63.81
KLF3	KLF3	2.62	5.74	5.45	7.86	0.94	6.69	6.52	7.03	8.63	10.88	7.7	10.84	11.66	14.4	10.33	6.44	13.29	6.96	6.22	10.64	4.02	8.7	14.63	10.37	22.5	20.89	10.97	10.48	6.89	4.55	4.92	16.13	24.04	20.34	26.79	161.32	13.17	26.98	33.86	21.07	23.79	30.51	34.41	24.07	26.14	27.95	5.08	5.81
TEP1_1	TEP1_1	5.88	7.91	8.76	4.03	4.27	3.25	3.5	4.07	1.51	2	1.55	2.28	1.75	1.55	0.95	2.21	1.51	6.32	6.6	1.4	0.56	1.26	1.94	4.14	1.77	2.85	0.63	4.62	10.62	9.22	11.01	2.24	1.62	2.32	2.73	0	4.42	5.75	6.56	2.21	7.11	4.91	4.92	4.54	5.73	4.68	4.15	6.16
KCTD14	KCTD14	13.86	40.63	41.17	32.26	4.64	1.67	5.62	5.8	11.77	3.7	3.11	2.55	14.82	2.67	9.6	14.37	9.4	113.88	102.76	10.37	5.02	10.65	65.75	63.11	47.1	85.7	20.34	110.98	11.48	8.6	8.57	54.52	84.94	92.62	96.48	507.01	123.02	156.09	145.47	138.36	188.99	172.14	157.93	130.06	117.98	145.1	47.16	69.35
FZR1	FZR1	69.27	67.3	61.39	85.2	81.7	124.69	110.91	122.09	100.9	138.03	110.51	111.59	107.63	104.38	66.24	87.96	87.71	10.06	11.38	77.22	60.12	70.68	19.68	28.8	78.79	50.28	29.73	49.81	51.82	40.23	40.3	49.49	63.03	59.02	82.08	210.23	64.31	127.35	119.43	108.95	120.38	110.22	123.5	107.85	117.4	101	93.83	77.57
ANKRD37	ANKRD37	89.56	197.7	127.7	119.41	4.84	1.66	2.04	0	2.64	8.59	2.41	11.43	2.65	2.56	5.63	7.68	3.54	54.27	52.13	0.7	2.71	2.02	70.9	42.31	127.51	110.29	71.58	122.08	3.32	2.1	2.14	104.96	110.02	69.56	99.28	0	82.11	222.92	228.96	170.4	184.49	185.84	187.35	110.89	189.65	184.79	34.48	41.98
SLC44A4	SLC44A4	0.16	0.1	0.06	0.3	0.28	0.15	0	0.12	0.92	1.89	0.53	1.28	2.57	0.88	3.96	3.28	3.89	0.58	0.46	7.95	10.47	10.42	0	0	0	0.31	0	0	11.86	8.61	12.37	1.17	0.45	0.74	0	0	0.05	0.61	0.12	0	0.05	0.39	0.19	0.29	0.51	0.46	0.2	0.44
ESPL1	ESPL1	24.43	38.87	40.39	31.62	15.18	5.75	7.79	6.15	3.16	2.32	3.12	3.24	3.17	2.67	2.26	2.89	2.94	142.95	143.41	2.45	2.47	4.71	56.84	100.53	61.94	84.09	39.39	121.35	7.99	5.61	4.93	61.75	66.82	75.78	83.82	149.52	106.5	103.57	100.57	73.99	103.06	90.59	80.26	52.54	68.89	75.34	31.3	39.9
GMPR2	GMPR2	0.29	0.82	0.29	0	0.92	0.07	0.24	0.86	2.06	4.16	1.07	1.3	1.76	1.4	1.18	3.04	0.76	0.36	0	2.15	2.16	3.03	0	0	0.32	0	0	0	14.23	9.72	9.61	0	0.41	0	0.62	0	0	0.18	0.74	0.29	0.44	0.47	0.3	0.71	0.99	0	0.37	0.27
NLRP3_7	NLRP3_7	0	0	0	0	0	0	0	0	0	0	0	0	0.88	0	0	0	0	0	0	0	0	0	0	0	0	0	0	0	1.5	0	0	0	0	0	0	0	0	0	0	0	0	0	0	0	0	0	0	0
NHLRC3_2	NHLRC3_2	5.03	3.3	12.32	2.59	10.46	3.55	0	0.72	1.82	2.63	1.03	0.27	2.58	0.8	0.98	1.41	1.21	2.76	8.72	0.6	0	1.01	0	5.41	6.4	7.4	0	2.65	6.25	6.79	6.12	0	1.34	10.84	20.95	0	6.31	4.9	5.7	4.26	3.16	6.83	7.45	4.15	4.83	2.15	17.3	2.63
COX7A2L_2	COX7A2L_2	19.54	19.41	16.1	39.7	25.9	19.36	20.6	12.35	7.79	2.81	4.4	4.66	2.07	5.1	8.38	5.01	2.58	30.61	33.83	3.83	5.84	4.35	30.65	43.4	58.31	47.57	74.15	35.08	5.23	3.82	2.62	38.05	43.11	48.72	38.43	0	25.68	30.03	28.17	28.86	24.21	18.29	31.1	42.98	28.44	28.74	21.7	30.95
ERGIC1	ERGIC1	159.41	188.06	183.58	182.51	151.22	76.26	88.89	86.2	40.68	48.68	55.87	41.8	40.55	41.27	33.03	38.55	32.75	67.25	57.15	54.48	61.04	86.03	66.07	62.9	114.26	103.73	74.24	84.76	86.15	62.22	77.38	108.49	133.8	109.42	139.39	198.91	123.64	237.53	207.22	179.39	215.77	228.59	228.82	214.09	237.17	224.35	219.07	219.65
VTN_1	VTN_1	0	0.81	2.52	0	0	0	0	0	0	0	0	0	0	0	0	0	0	0.66	2.4	0	0	0.37	0	0	0	0	0	0	30.22	28.18	40.36	0	0	0	0	0	0	0	0	0	0	0	0	0	0	0	0	0
CABZ01092941.1_1	CABZ01092941.1_1	0.55	0.98	0.81	1.54	0.98	0.21	0	0	0	0	0	0.16	0	0	0	0.55	0	0	3.85	0	0	0.29	2.98	2.64	10.19	2.15	0	2.06	0	0	0.72	4.82	2.74	1.28	2.47	0	4.07	8.13	3.79	4.18	3.42	5.34	4.35	1.62	2.12	1.91	4.92	3.85
MAP4	MAP4	22.1	28.15	28.51	16.03	17.22	10.34	12.12	11.48	5.29	7.46	3.82	5.94	3.94	4.71	2.6	4.75	3.04	28.53	28.93	2.66	1.69	2.07	11.3	18.44	12.43	16.5	6.24	23.09	12.26	10.62	11.35	14.41	14.03	15.83	14.91	0	20.84	26.15	27.86	22.03	29.27	24.99	19.29	20.7	21.49	24.71	19.34	27.41
CR318592.1_180	CR318592.1_180	0	0	0	0	0	0	0	0	0	0	0	0	0	0	0	0	0	0	0	0	0	0	0	0	0	0	0	0	0	0	0	0	0	2.32	0	0	0	0	0	0	0	0	0	0	0	0	0	0
PER1_2	PER1_2	0.36	0.85	0	0	0	0	0	0	1.4	0	0	0	0	0	0	0	0	0	0	0	0	0	0	0	0	0	0	0	0	0.28	0	0	0	0	0	0	0	0	0	0	0	0	0	0	0	0	0.46	5.06
ORC3	ORC3	75.11	83.17	82.5	76.18	62.59	35.69	42.38	40.34	21.82	18.69	20.24	19.37	13.5	15.71	10.92	17.54	18.71	40.98	36.97	11.14	8.56	9.24	51.89	46.81	68.05	60.36	68.57	59.34	9.09	6	7.02	75.88	64.78	74.47	80	205.22	63.92	81.99	82.25	81.69	85.5	83.87	88.15	80.19	85.56	84.06	96.03	95.69
HIVEP1	HIVEP1	2.98	6.92	4.8	8.05	2.33	1.1	1.12	0.99	0.53	0.71	0.26	0.23	0.37	0.21	0.34	0.28	0.45	3.4	2.61	0.49	0.69	1.24	3.65	3.07	7.46	6.26	5.04	4.24	1.98	1.98	1.49	5.73	7.74	5.86	7.44	0	5.1	11.53	12.6	11.11	11.57	11.84	12.59	11.44	11.94	10.4	9.18	8.25
EIF4EBP2	EIF4EBP2	271.74	333.24	344.99	256.96	336.48	199.29	209.64	253.13	155.54	208.33	188.94	223.14	187.94	201.54	124.3	206.2	189.06	357.25	379.2	183.7	111.38	232.96	168.4	279.03	142.99	295.3	110.21	366.66	169.95	137.74	120.68	202.63	245.18	232.5	249.16	0	365.75	374.25	364.34	356.13	363.64	372.47	307.55	353.94	291.92	276.78	344.99	354.27
DFFB	DFFB	20.97	28.18	28.71	25.32	17.68	9.2	10.48	9.76	5.7	7.48	6.09	6.24	5.27	5.3	2.49	3.92	5.08	8.27	9.68	3.86	2.06	3.61	9.57	9.48	26.44	18.28	7.83	19.43	4.48	3.8	3.99	19.06	24.52	21.33	24.33	0	26.47	33.3	28.78	38.6	35.68	34.75	36.1	29.33	30.98	37.19	28.41	26.11
AIFM1	AIFM1	52.34	62.46	62.54	54.14	43.13	37.45	41.95	36.26	23.49	26.99	21.24	26.28	18.49	22.54	24.63	25.34	23.35	70.52	54.31	25.75	21.28	22.42	37.49	45.03	49.72	45.88	48.75	49.09	76.7	68.31	77.08	48.62	53.86	44.1	53.88	0	47.12	54.14	54.82	40.92	52.64	52.59	47.35	49.68	56.32	54.99	49.53	60.39
hivep2a	hivep2a	0	0	0.39	0	0	0	0	0	0.26	0	0.59	0.39	0.55	0.34	0.54	0.4	0.35	0	0	1.38	0.27	0.97	0	0	0	0	0	0	2.14	2.57	2.77	0	0	0.62	0.34	0	0.18	0.5	0.81	0	0	0	0	0.78	0.34	0	0	0
MRPL4	MRPL4	103.16	126.22	118.14	157.2	88.86	88.65	85.92	69.22	53.01	37.2	50.97	56.3	54.03	44.94	62.26	55.45	56.36	136.56	119.29	57.77	71.23	62.36	162.44	170.14	207.77	161.2	230.88	136.27	59.59	79.69	72.88	193.3	156.05	132.37	152.16	0	134.66	151.03	151.38	136.02	141.91	124.69	128.16	148.54	139.53	131.72	160.07	130.95
IKBKG_1	IKBKG_1	49.16	64.12	58.22	54.22	44.79	25.58	35.34	19.61	8.77	9.62	11.84	8.67	9.11	8.83	6.33	6.43	5.56	21.42	20.18	5.75	2.9	3.68	34.27	28.53	47.23	31.81	45.27	34.73	12.73	14.04	11.99	44.82	48.23	41.12	57.12	0	36.5	48.88	47.85	45.01	65.85	59.16	53.43	48.34	45.21	60.56	58.04	57.21
EPB41L4A	EPB41L4A	3.83	4.74	3.85	6.58	4.62	1.03	1.99	1.05	0.52	0.81	0.4	0.55	0.31	0.19	3.8	1.67	2.47	7.89	7.54	7.08	4.63	12.91	12.04	7.69	9.01	4.55	4.27	6.17	15.05	12.07	16.64	7.76	7.64	9.67	6.42	0	5.49	7.27	7.75	3.52	4.29	4.42	6.7	8.38	3.99	5.72	5.31	4.22
CR388166.2_258	CR388166.2_258	0	0	0	0	0	0.51	0	0	0	0	0	0	0	0	0	0	0	0	0	0	0	1.49	0	0	0	0	0	0	0.39	0	0	0	0	0	0	0	0	0	0	0	0	0	0	0	0	0	0	0
avd	avd	0	0	0	0	0	0	0	0	0	0	0	0.19	0	0	0	0	0	0	0	0	1.29	0	0	0	0	0	0	0	2.46	1.76	2.56	0	0	0	0	0	0	0	0	0	0	0	0	0	0	0	0	0
MALT1	MALT1	13.15	11.7	12.67	12.56	11.75	8.42	9.61	8.02	5.35	6.75	2.41	6.79	3.36	3.81	2.51	4.07	2.17	8.33	7.12	2.17	1.53	1.94	6.13	5.04	10.25	6.27	6.99	11	1.13	1.11	1.17	8.54	10.1	11.71	12.1	0	9.79	15.38	10.38	9.78	10.31	14.05	11.21	10.02	11.11	12.67	17.67	17.22
ARVCF	ARVCF	33.58	48.43	44.73	34.08	31.43	15.65	18.35	14.8	5.07	4.88	5.36	4.89	5.96	5.27	3.22	4.03	4.43	8.94	13.86	2.61	1.68	4.69	15.25	15.74	25.94	30.94	15.78	32.18	5.32	4.7	4.7	22.81	30.18	26.72	37.34	0	38.78	49.04	56.86	41.79	54.81	51.14	50.58	52.77	43.86	46.82	58.6	53.4
FBXO16	FBXO16	17.32	19.06	12.59	15.17	14.24	5.75	7.8	9.53	11.98	13.04	16.08	11.22	11.13	12.68	7.48	12.93	11.71	28.31	26.95	10.29	8.68	7.38	18.84	23.4	11.47	26.3	14.68	24.92	3.13	2.72	3.88	16.98	21.77	28.9	22.58	142.08	22.6	20.25	25.12	32.86	18.97	20.94	18.64	17.72	14.08	15.05	17.12	19.24
KIF7	KIF7	50.77	66.23	59.39	52.55	37.06	16.16	20.83	20.18	5.35	3.91	5.1	6.97	6.94	5.3	7.85	9.63	8.46	7.85	8.19	11.81	6.97	10.35	16.81	11.91	40.2	24.12	23.44	20.1	4.69	3.56	3.83	30.37	35.21	38.28	39.09	67.41	26.73	59.54	58.81	45.31	64.14	57.71	71.89	62.88	61.35	67.74	67.43	83.55
MMP13	MMP13	0	1.32	0.2	0	0.33	0	0	0	0.53	0	0.3	0.4	0.38	0	0	0.28	0	0	0	0.89	0	0.57	0	0	0	0	0	0	2.85	3.61	0.72	0	0	0	0	0	0	0	0	0	0	0	0	0.2	0	0	0.35	0
RAB2B_1	RAB2B_1	102.64	98.71	116.46	90.28	82.76	51	62.21	45.5	23.03	21.94	23.37	26.18	19.71	19.59	22.92	28.26	18.89	176.97	153.41	29.76	30.71	51.71	111.58	112.16	95.19	120.82	89.01	137.68	119.76	119.05	115.52	101.69	121.29	114.27	97.15	0	115.45	112.05	117.96	92.96	111.54	94.7	112.24	105.03	114.93	104.57	90.7	112.1
SLC25A37	SLC25A37	15.41	25.98	20.82	28.89	8	3.97	4.42	2.86	4.22	4.58	3.77	3.88	3.63	4.01	3.96	5.42	4.47	8.49	8.26	4.14	3.78	5.15	14.17	6.92	34.51	27.96	22.55	14.99	6.04	3.47	2.96	20.52	24.96	20.38	29.89	0	20.84	51.78	53.55	35.63	48.01	59.01	51.82	56.67	49.29	56.02	37.75	33.41
SMARCC2	SMARCC2	6.42	9.46	8.24	5.89	8.33	5.8	5.28	4.91	3.98	3.71	2.87	2.85	2.59	3.5	2.62	2.01	2.47	1.5	1.27	1.66	1.52	1.34	1.05	2.03	2.68	3.44	1.32	4.21	1.05	1.07	1.08	4.11	2.94	3.34	5.31	0	3.02	7.35	8.26	5.76	8.82	8.52	8.44	8.04	8.08	11.49	11.92	9.04
GPD1L_1	GPD1L_1	0.27	0	0.4	1.18	0.53	0.07	0	0.39	0.69	0.91	0.2	0.42	0.38	0.23	1.64	1	0.94	0.66	0	3.74	2.9	3.26	0	1.19	1.17	0	0	0.17	27.34	15.37	19.83	0	0	0	0.11	0	1.08	0	0.27	0.54	0	0	0	0.26	0	0.21	0	0
CCDC12	CCDC12	85.48	100.44	91.48	95.12	80.55	40.22	58.26	50.43	30.76	30.01	26.92	22.8	25.2	24.67	28.76	20.84	25.8	133.31	153.5	28.54	23.63	35.55	189.53	135.95	176.83	156.48	102.17	132.45	31.08	33.01	40.06	150.5	138.35	193.46	130.23	459.14	148.04	105.44	106.74	124.82	129.9	116.33	119.73	109.15	134.77	118.1	98.94	115.22
CR318592.1_171	CR318592.1_171	0	0	0	0	0	0	0	0	0	0	0	0	0	0	0	0	0	0	0	0	0.88	0	0	0	0	0	0	0	0	0	1.18	0	0	0	0	0	0	0	0	0	0	0	0	0	0	0	0	0
CLHC1	CLHC1	34.96	44.6	37.21	33.27	27.87	16.05	19.99	17.47	6.55	5.97	6.95	5.4	6	5.62	5.41	5.99	5.36	1.24	1.81	3.08	4.89	2.71	4.78	2.18	27.77	12.26	12.25	6.75	1.06	1.06	2.04	20.75	21.49	18.62	27.87	0	12.45	38.11	40.73	38.64	39.53	46.11	43.42	47.18	46.03	45.76	51.36	40.86
AMBRA1	AMBRA1	62.2	76.74	75.64	52.45	54.14	22.39	23.71	24.64	7.69	11.76	8.05	6.69	7.49	7.71	4.06	5.36	3.51	43.99	56.75	1.92	1.24	4.71	29.49	44.17	38.13	54.24	17.87	63.16	8.03	6.17	6.35	38.18	46.73	48.34	48.48	36.69	60.66	79.42	82.18	64.62	84.09	79.81	78.81	74.39	70.8	77.72	88.39	95.58
DEPDC7	DEPDC7	35.86	59.55	60.04	64.63	18.31	5.61	8.03	4.09	4.32	5.27	4.7	3.64	3.82	4.03	4.43	4.24	3.98	59.82	35.48	7.54	6.27	3.96	93.04	69.56	91.76	88.46	99.76	67.34	3.25	1.79	3.16	106.36	90.25	69.54	80.32	196.96	66.72	88.29	88.34	91.96	81.55	80.84	81.45	71.95	85.69	87.01	54.57	53.78
DSP	DSP	23.59	27.86	24.61	22.32	21.33	26.34	21.88	30.67	60.23	54	65.6	53.57	61.46	57.67	72.31	68.78	68.34	7.67	10.65	80.52	68.09	61.33	14.4	10.91	15.87	18.87	10.63	14.11	66.94	43.57	55.56	17.75	15.35	17.23	16.43	19.49	14.99	22.68	22.92	20.35	26.98	21.9	22.09	21.98	21.6	26.22	24.15	27.69
HECW1_1	HECW1_1	0.39	0.93	1.72	2.66	0.31	0.69	0	0	0	0	0	0	0.18	0.33	0	0.26	0.34	1.67	2.09	0	0.26	1.35	0.28	3.43	8.92	3.49	4.34	5.97	3.43	2.5	3.36	3.18	1.45	5.09	4.3	0	6.04	5.03	8.89	2.73	5.96	2.8	2.02	3.03	5.93	3.67	2.31	6.07
xarp	xarp	28.99	5.56	4.76	4.43	51.83	91.96	85.18	94.04	62.65	47.44	53.62	39.13	47.32	55.96	25.44	42.3	40.97	0.08	0.3	28.52	15.45	29	0	0	0.28	0.08	0.2	0.24	9.41	7.31	6.56	0.31	0.18	0.7	0.77	0	0.29	0.33	0.66	1.16	0.67	0.21	1.2	2.44	1.09	0.2	5.78	7.23
C22orf29_72	C22orf29_72	1	1.43	1.77	2.62	1.19	0.15	0.99	0.3	0.39	0	1.33	0.23	0	0	0	0	0	0	0	0	0	0.21	0	0	0	0	0	0	0	0	0	0	0	0	0	0	0	0.19	0	0	0	0.48	0.63	3.24	0.51	0.46	5.12	2.8
FAM20A	FAM20A	3.04	3.95	4.06	3.6	3.09	2.41	3.57	0.81	1.59	0.77	1.21	0.72	0.57	1.29	0	0.69	1.43	2.8	5.41	0.54	0.28	0.43	5.28	3.65	8.15	3.98	6.6	5.6	2.77	2.34	2.15	9.14	10.63	7.01	8.97	0	9.92	7.71	9.67	8.72	6.34	6.96	6.89	4.03	4.91	3.18	5.08	4.97
IRF2BP2	IRF2BP2	42.81	76.04	73.08	96.1	45.28	20.86	22.51	19.29	15.7	19.1	18.55	15.53	14.04	15.63	12.86	13.45	11.83	25.97	24.34	11.68	10.73	12.99	65.15	50.79	188.78	137.28	84.83	104.15	21.91	18.99	19.16	140.69	153.46	124.13	196.67	256.74	126.81	226.28	229.47	217.14	202.58	215.68	189.95	192.35	207.45	199.8	106.93	99.2
ATAD1_1	ATAD1_1	12.45	16.36	21.1	29.64	10.46	6.05	9.25	8.63	3.6	2.81	2.95	2.02	2.24	3.94	1.45	2.43	1.63	5.89	2.68	1.63	0.9	1.3	4.55	5.73	13.98	4.8	6.39	3.12	5.91	5.39	2.32	8.08	6.12	7.86	14.72	0	8.69	18.04	15.56	10.23	14.16	15.26	20.47	17.62	18.61	19.84	14.43	19.55
MSN	MSN	50.15	74.35	73.27	65.66	45.53	31.53	28.64	28.94	26.3	26.93	16.94	35.15	38.49	34.21	24.67	50.31	35.59	134.65	160	40.75	36.13	70.27	110.42	122.11	94.81	137.73	75.66	164.63	81.53	76.14	80.52	112.08	122.14	131	106.64	172.55	145.7	149.82	149.16	131.36	164.6	136.22	142.97	119.63	133.15	143.33	84.47	94.33
MUSK	MUSK	0	0	0	0	0	0	0	0	0	0	0	0	0	0	0	0	0	0	0	0	0	0	0	0	0	0	0	0	2.49	2.37	2.14	0	0	0	0	0	0	0	0	0	0	0	0	0	0	0	0	0
EPDR1	EPDR1	24.44	26.03	22.44	24.03	18.6	6.7	9.84	10.77	2.61	3.04	1.12	2.06	1.88	2.88	3.46	0.68	2.2	12.32	10.97	1.31	0.34	0.71	16.67	16.71	25.73	23.54	13.02	27.29	0.78	0.91	0.44	23.8	24.77	27.03	28.78	0	28.04	37.28	33.34	31.7	34.26	35.93	37.12	45.63	40.14	30.91	33.19	39.54
SMARCD1	SMARCD1	106.05	147.38	136.67	135.56	85.48	31.71	38.96	35.07	23	69.23	39.85	46.1	50.74	37.99	38.29	61.45	55.37	194.98	186.07	51.21	44.43	70.36	129.03	166.52	138.76	176.9	69.89	193.86	25.57	24.78	22.75	137.76	160.89	191.41	167.12	0	206.83	178.6	194.43	203.76	181.28	203.06	181.98	186.32	183.27	178.5	169.63	154.9
CD276_1	CD276_1	14.31	22.59	23.68	19.63	10.46	3.32	2.56	3.21	0.63	3.43	0.64	1.84	3.04	1.85	0.89	4.51	3.42	2.21	3.53	3.97	1.54	8.39	2.51	6.4	19.65	17.62	6.26	11.27	10.43	10.97	11.91	12.84	13	10.11	19.81	0	16.45	32.41	39.03	26.34	43.08	34.43	37.49	38.63	32.77	35.61	32.65	37.54
SLX1B	SLX1B	8.67	12.91	10.28	12.52	6.66	2.69	1.65	1.96	1.1	1.61	1.68	1.22	0.53	0.73	0.77	1.63	0.75	32.01	38.72	1.49	2.3	4.35	18.23	19.28	13.08	27.46	11.84	32.15	4.99	3.62	6.44	19.38	27.11	25.4	18.29	0	32.92	29.22	32.06	24.45	30.46	32.14	30.5	27.05	26.68	26.71	17	16.66
XB.GENE.990053	XB-GENE-990053	38.86	48.11	45.21	59.39	22.55	19.75	13.96	20.83	42.7	40.33	55.34	48.92	51.6	46.42	41.21	46.34	48.17	2.79	1.12	53.96	44.35	67.15	1.33	0.92	0	1.46	0	1.79	87.89	66.5	76.48	1.87	0.97	0.48	1.24	0	1.39	1.38	1.7	1.68	1.17	0.84	2.38	4.37	1.41	0	30.97	67.77
TRIM25_2	TRIM25_2	7.44	8.1	10.93	13.86	5.97	2.64	3.32	4.43	1.52	4.61	2.43	1.83	0.66	1.61	2.58	0.32	0	2.64	1.83	0.61	0.95	0.16	6.41	6.89	6.77	3.05	3.03	7.89	1.09	0.37	0.82	6.22	5.33	6.57	9.48	0	4.22	10.78	6.99	5.24	8.52	8.75	7.66	8.32	7.24	6.57	8.64	7.9
IGSF9_1	IGSF9_1	0.41	0.41	0.36	0.61	0.31	1.28	0.45	1.67	8.2	12.87	6.72	9.66	9.85	10.3	11.54	13.9	9.05	0.15	0	9.99	6.47	11.63	0.26	0	0.26	0.23	0.19	0.18	3.95	2.43	3.77	0	0.39	0.09	0.31	0	0.38	0.63	0.52	0.36	0.43	1.02	0.85	0.85	0.56	0.61	1	0.67
GTF2E1	GTF2E1	98.27	120.29	127.8	79.38	119.77	53.1	51.57	57.75	30.07	31.17	21.08	31.86	36.66	27.21	20.99	37.59	32.49	181.96	177.27	24.32	13.8	31.88	63.12	108.64	59.83	108.36	21.04	151.08	26.93	25.8	29.01	59.1	81.44	98.64	81.88	118.93	155.95	138.59	138.73	112.65	149.28	134.48	130.07	108.42	114.01	143.89	137.53	160.12
MLH3_1	MLH3_1	0.94	1.49	0.15	0.97	0.37	0.63	0.51	0.15	0	0.7	0.91	0.24	0.29	0.18	0	0.1	0	0	0.24	0.4	0	0.32	0	0.39	3.05	0.99	1.48	1.53	0.12	0	0.54	0.76	1.59	1.68	1.85	0	0.41	3.73	1.58	3.43	4.07	2.49	3.55	4.69	3.16	2.87	1.98	1.72
ATAD2B	ATAD2B	13.4	22.5	23.21	19.27	10.59	3.48	4.38	4.25	1.74	2.25	2.14	1.33	1.55	1.69	1.04	1.95	0.81	48.86	52.23	1.13	0.88	1.04	16.5	29.4	17.28	28.57	10.07	45.05	5.39	4.01	3.52	15.06	22.99	34.04	29.33	166.67	43.58	46.71	46.32	35.13	55.69	50.64	49.52	45.98	48.08	49.61	31.86	35.82
cracr2a	cracr2a	0.6	0.72	0	0	0	0	0	0	0	1.39	0	0	0	0	0	0	0	0	0	0	0	0	0	0	0	0	0	1.17	0.36	1.41	3.23	0	0	0	0	0	0	0.59	0	0	0.69	0	0	5.5	0	0	0	1.74
SFPQ	SFPQ	1373.61	968.75	908.12	956.18	1594.96	1370.67	1452.72	1313.65	1171.83	1462.96	1188.37	1190.27	1267.4	1282.21	997.24	1208.87	1065.06	236.6	243.7	998.22	891.57	1016.37	209.42	225.57	176.3	223.45	159.35	235.6	351.42	334.13	367.5	209.2	198.22	189.48	193.4	56.39	212.41	183.86	189.59	176.34	184.26	174.92	169.91	228.81	188.94	175.59	773.77	726.33
ndst2	ndst2	10.31	16.35	17.59	18.43	7.46	3.39	3.46	3.29	1.58	1.5	1.51	0.58	1.34	0.96	1.17	1.52	1.88	5.7	6.15	1.83	1.46	1.91	4.55	6.51	16.51	13.02	6.84	13.19	4.33	4.22	5.06	15.92	16.39	14.77	20.27	55.42	16.5	32.28	30.17	26.32	29.93	30.79	34.3	28.8	31.91	35.25	27.3	30.22
GFRA4	GFRA4	0	0	0	0	0	0	0	0.59	0	0	0	0	0.53	0	0	0	0	0	0	0	0	0	0	0	0	0	0	0	6.93	5.61	2.02	0	0	0	0	0	0	0	0	0	0	0	0	0	0	0	0	0
AKR1B10	AKR1B10	233.32	272.71	296.28	283.79	218.4	188.37	204.19	173.71	108.7	132.23	117.58	136.93	105.59	109.52	92.78	113.02	104	271.72	273.86	87.82	81.58	86.25	296.5	276.55	323.53	256.23	285.52	261.07	195.77	229.98	185.74	312.4	274.84	291.77	329.5	164.25	307.63	289.46	256.66	264.22	235.49	257.6	263.37	302.48	294.65	262.18	248.24	277.26
TIMD4_2	TIMD4_2	0	3.47	0	0	0	0	0	0	2.31	2	0	0.35	0	0	0	0.59	0	0	0	0	0	1.3	0	0	0	1.18	0	0	0	0.45	0	0	0	0	0	0	0	0	0.9	0	0	0	2.84	0	1.54	1.36	0	0
RGS16	RGS16	24.19	18.27	22.92	27.82	23.77	8.07	14.2	4.19	4.59	2.67	2.38	5.15	7.8	7.17	2.22	7.83	2.81	64.49	37.15	8.94	6.89	8.41	22.34	28.02	27.37	34	17.75	25.36	3.75	3.33	2.25	13.95	25.66	22.03	34.03	0	26.64	25.69	22.79	27.47	29.2	33.45	33.64	38.73	34.82	26.48	25.08	21.7
URB1	URB1	25.73	28.14	27.2	16.87	17.64	9.24	10.66	10.78	4.65	5.22	5.27	5.24	3.79	4.37	3.36	4.92	4.37	19.7	19.33	3.63	2.92	4.88	7.82	11.68	12.66	12.91	6.47	16.07	3.2	2.49	2.55	10.12	15.55	14.14	12.9	20.44	16.74	25.33	29.74	20.43	31.89	26.68	23.23	24.03	21.91	23.22	20.12	30.33
DACT1_2	DACT1_2	3.05	2.6	4.66	4.08	0.99	0.37	0.35	0.31	0.13	0.63	0.62	0.16	0.1	0.48	0.85	0.21	0.55	0.64	0.48	1.82	0.71	1.52	2.67	1.98	4.56	2.82	2	0.77	3.3	2.22	2	0.86	4.8	1.62	4.21	0	1.87	5.11	5.25	5.49	7.88	7.75	7.2	6.04	8.37	5.19	6.51	7.95
BCL7A_1	BCL7A_1	33.56	43.1	40.25	48.72	25.17	33.03	31.32	47.83	38.84	45.62	41.24	39.5	47.01	49.14	39.75	43.14	38.54	21.59	26.96	32.85	19.44	36.16	31.17	18.75	45.92	31.35	29.9	28.32	12.42	10.66	7.4	38.28	39.98	37.67	52.52	0	37.65	35.02	48.48	24.56	43	57.84	41.54	47.43	42.48	46.42	51.28	50.09
ZFP3_30	ZFP3_30	6.62	9.33	10.81	15.49	8.2	5.75	5.66	3.64	7.17	7.53	6.69	9.27	7.37	9.91	14.5	6.12	8.75	0.14	0.9	4.15	8.32	5.88	1.65	1.32	13.68	4.03	5.2	1.72	3.55	2.59	2.02	3.99	5.55	5.23	7.56	0	3.01	8.86	8.46	9.86	9.8	7.49	8.84	11.83	7.52	9.37	13.38	10.57
TOP3B	TOP3B	25.56	33.68	35.13	37.61	21.76	8.26	11.09	9.08	4.24	3.71	2.4	4.4	2.64	3	6.86	8	8.36	55.94	62.92	13.41	15.99	22.44	57.66	66.93	70.1	68.32	61.84	64.88	25.38	22.52	22.37	66.9	57.72	58.03	63.12	0	53	51.91	50.85	49.14	45.59	45.02	51.37	47.96	51.81	50.15	45.71	38.22
NFATC4	NFATC4	8.81	13.83	12.53	10.13	12.31	6.3	5.47	5.02	2.88	2.01	1.94	1.83	2.61	2.52	1.2	1.26	1.41	0.72	0.33	0.55	0.34	0.67	1.67	0.96	4.21	4.16	1.88	2.44	1.59	1.23	1.03	4.06	4.58	4.4	11.22	0	3.8	11.41	13.6	12.97	11.37	14.43	11.49	14.18	11	15.36	24.37	18.48
XB.GENE.5937787	XB-GENE-5937787	45.8	98.43	98.47	104.08	60.17	43.93	40.33	33.04	27.98	25.35	16.47	15	24.43	28.73	20.55	18.09	13	289.41	256.12	6.81	9.47	6.01	293.05	275.7	299	356.59	317.95	305.09	2.27	2.53	2.04	277.19	270.79	262.66	254.67	211.95	267.08	258.88	317.38	300.46	200.74	262.93	228.37	199.22	243.13	222.96	161.65	130.73
BMPR1A	BMPR1A	30.99	55.12	50.32	38.37	17.04	5.91	7.65	5.93	7.1	10.54	5.66	6.69	10.15	7.65	4.83	9.76	7.97	25.96	20.22	10.43	6.15	11.11	18.96	24.54	27.34	34.06	12.23	43.44	8.72	6.94	11.31	21.41	40.21	43.44	42.98	289.76	45.24	85.69	86.46	70.21	98.52	92.07	92.24	90.36	84.19	90.88	71.08	86.3
PRL	PRL	0.3	0.35	0.44	0	0.18	0.68	0.18	0	1.43	1	0.65	0.09	1.44	1.89	0	0.15	1.16	0	0	0.77	0.89	0	0	0	0	0	0	0	0	0	0	0	0	0	0	0	0	0	0	0	0	0	0	0	0	0	0.38	0.41
OBSL1_11	OBSL1_11	0	0	0	0	0	0	0	0	0	0	0	0	0	0	0	0	0	0	0	0	0	0	0	0	0	0	0	0	0.69	0.46	3.13	0	0	0	0	0	0	0	0	0	0	0	0	0	0	0	0	0
STAG2	STAG2	137.49	133.43	145.7	93.59	106.5	63.64	75.04	82.73	40.5	41.55	39.53	39.54	38.47	39.81	28.34	41.89	39.15	117.68	98.13	39.77	27.89	48.97	67.91	66.27	59.39	88.79	43.19	97.41	41.96	29.44	32.55	73.16	105.11	98.24	81.63	185.38	103.15	118.49	121.01	112.59	134.41	121.85	118.25	110.69	99.29	114.98	120.6	152.78
ZSWIM6_2	ZSWIM6_2	1.57	4	2.85	4.01	3.76	9.91	6.99	9.55	10.46	13.07	9.57	10.62	13.37	11.12	11.24	13.26	10.77	2.7	2.68	12.59	7.36	10.37	3.37	2.19	10.32	8.18	4.34	5.62	6.32	4.09	6.25	8.69	7.6	8	17.38	0	7.08	21.38	20.56	14.29	20.97	22.01	19.08	13.95	20.72	16.23	7.88	7.71
RPS23	RPS23	730.32	534.42	547.54	579.88	841.47	1904.42	1633.81	1755.24	3439.9	3080.6	3536.73	3261.19	3675	3219	4638.74	3493.85	3941.18	764.58	892.5	4625.59	5526.6	4341.52	799.96	1130.06	771.89	567.74	1089.12	547.9	4225.86	4317.54	3979.44	703.13	638.04	578.41	661.32	1682.89	613.64	403.11	420.81	477.13	369.21	354.08	394.89	444.11	448.11	318.02	374.43	421.46
ASTL_3	ASTL_3	0	0	0	0.8	0	0.51	0.35	0.21	0.55	0.32	2.2	0.33	0	0.48	0	0.14	1.49	0	0	0.37	0	1.19	0	0	0	0	0	0	0	0	0	0	0	0	0	0	0	0	0	0	0	1.03	0	0	0	0	0	0
STRA6_2	STRA6_2	0.74	2.28	1.08	3.85	0.87	0.45	0.54	0	0.28	1.32	0.97	1.02	1.63	0.37	0.9	1.92	0.38	0.55	0.34	0.57	0	1.99	0.63	0.28	0	1.13	1.41	1.09	7.88	9.31	13.76	0.36	1.24	1.36	1.69	0	0.59	3.91	1.8	0.89	1.49	1.77	4.83	3.66	1.12	2.38	2.06	1.23
PRORY	PRORY	7.31	2.66	4.42	15.34	3.56	1.72	2.85	2.41	0	2.56	8.34	3.1	6.24	3.21	0	3.03	1.95	4.58	3.52	6.76	1.46	1.69	0	5.87	15.8	3.04	22.9	17.4	1.77	1.15	0	0	8.81	3.54	8.74	0	7.21	2.89	1.15	23.07	3.41	0	3.66	4.53	0	8.67	29.07	2.14
RTL1_284	RTL1_284	0	0	0	0	0	0	0	0	0	0	0	0	0	0	0	0	0	0	0	0.79	0	1.36	0	0	0	0	0	0	0.36	0	0	0	0	0	0	0	0	0	0	0	0	0	0	0	0	0	0	0
EML1	EML1	15.07	22.41	24.02	21.55	12.56	3.56	4.79	3.45	2.13	2.13	0.9	1.66	2.64	2.67	1.2	2.1	2.04	26.16	32.75	2.18	1.73	4.09	18.39	25.96	22.55	25	14.63	30.93	17.87	13.08	15.28	20.57	23.48	24.4	23.27	59.98	26.78	28.79	31.29	23.35	29.31	22.72	26.58	25.43	25.59	28.26	24.4	25.33
SMAD3	SMAD3	30.99	49.11	47.14	37.77	27.12	9.57	11.69	11.03	3.72	9.53	4.44	4.34	6.1	4.45	3.93	3.4	3.38	11.01	13.57	4.3	3.05	2.45	15.37	11.66	20.33	29.04	6.16	29.06	10.33	8.29	6.9	18.6	24.61	23.63	28.84	116.18	30.33	46.33	47.44	45.92	47.99	48.4	53.5	46.18	41.81	44.42	57.62	53.93
NUP93	NUP93	63.63	76.02	81.34	56.81	47.44	37.16	39.18	39.5	21.74	22.34	17.35	25.26	22.03	18.23	25.47	26.87	26.01	97.87	109.23	36.48	34.7	51.03	61.97	80.48	44.2	57.98	44.06	79.56	51.63	47.19	49.4	58.59	51.81	67	59.47	119.48	73.64	69.35	66.29	58.75	62.99	50.59	49.62	56.97	55.67	55.1	57.72	64.85
CR388166.1_31	CR388166.1_31	0	0	0	0	0	0.69	0	0	0	0	0	0	1.87	0	0	0	0	0	0	0	0	0	0	0	0	0	0	0	0	0	0	0	0	0	0	0	0	0	0	0	0	0	0	0	1.17	0	1.16	0
TBC1D12	TBC1D12	67.76	79.27	79.66	63.21	50.03	21.97	29.69	24.24	6.21	9.44	11.23	7.67	8.15	8.64	7.38	7.01	8.46	41.9	50.59	9.68	6.53	16.37	35.57	34.53	59.32	69.74	30.84	63.53	32.37	28.9	24.47	49.41	62.54	61.87	67.22	0	72.61	87.02	91.13	76.58	97.92	90.58	93.08	87.69	85.7	92.29	89.12	91.7
CDK12	CDK12	39.39	62.04	55.09	57.58	33.14	21.66	22.78	19.17	29.18	28.05	26.41	25.9	32.9	28.1	27.68	32.77	29.84	56.66	62.68	28.04	21.44	33.07	60.59	59.81	75.97	81.99	50.34	84.25	20.53	15.76	17.13	73.92	79.33	77.8	79.07	63.09	83.52	105.67	109.04	100.72	109.11	104.22	99.95	94.62	99.64	97.56	80.69	89.07
si.dkey.266f7.10_14	si:dkey-266f7.10_14	0	0	0	0	0	0	0	0	0	0	0	0	0	0	0	0	0	0	0	0	0	0	0	0	0	0	0	0	0	0	0	0	0	0	0	0	0	0	0	0	0	0	0	0	0	0	0	0
CABZ01112049.1_5	CABZ01112049.1_5	0	0.55	0	0	0	0	0	0	0	0	0	0	0	0	0	0	0	0	1.09	0	0	0	3.07	0	0	0	2.3	0	65.75	88.6	68.53	0	0	3.25	0	0	1.89	0	0	4.26	0.53	0	0	0.69	0	0	0	0
CACNB3	CACNB3	1.47	0.94	1.32	0.63	1.59	0.94	0.83	0.33	0.43	0.13	0.25	0.85	0.47	0.48	0.91	1.24	0.88	0	0.26	1.46	0.68	2.1	0	0.42	4.04	0.86	0	0.21	6.52	5.81	6.99	1.65	0	0.26	1	0	0.3	1.81	2.23	1.35	2.9	2.43	1.93	1.31	3.71	1.04	3.71	3.11
cpne1	cpne1	52.27	67.52	68.34	61.65	45.94	30.96	33.26	31.61	20.95	25.82	24.21	23.7	26.2	22.1	21.11	24.48	23.6	83.74	75.7	26.68	24.34	40.7	71.07	77.29	61.65	67.23	64.15	81.54	137.24	115.95	129.46	69.47	70.54	64.89	68.95	95.97	81.69	72.2	84.46	62.25	73.6	68.22	79.37	75.22	74.01	72.43	72.44	62.92
BNC1_3	BNC1_3	0	0	0	0	1.63	0	0	0	0	0	0	0	0	0	0	0	0	0	0	0	0	1.49	0	0	0	0	0	0	1.6	2.46	1.2	0	0.66	0	0	0	0	2.19	6.31	0	1.55	0	4.39	1.36	0	1.06	0	0
CCDC33_1	CCDC33_1	0.23	1.92	1.36	1.29	0	1.23	0.57	1.38	2.22	5.18	2.03	2.95	1.28	1.96	0.95	3.24	3.59	0	0	1.19	1.38	1.21	0	0	0	0	0	0	1.33	0.89	2.4	2.86	0	0	0	0	0.62	0.44	0.35	0	0.52	1.11	0.36	0	0.59	1.6	0.29	0
aglb	aglb	6.26	7.33	7.63	5.45	3.98	3.02	3.06	2.97	1.67	2.44	0.89	2.3	1.72	1.86	1.54	1.87	1.28	4.41	5.43	2.28	1.51	2.78	2.38	3.36	2.13	2.6	1.01	5.65	36.41	30.25	30.13	3.1	2.31	4.29	3.59	0	4.59	5.61	6.22	4.17	5.75	4.6	5.19	5.13	4.21	5.63	3.6	7.53
NEK4	NEK4	30.9	35.31	31.97	24.61	29.22	15.48	16.15	17.54	10.32	9.78	8.26	8.26	9.24	9.56	6.4	7.7	8.78	9.35	9.18	6.1	3.03	2.98	5.42	6.71	11.76	15.05	5.76	12.62	2.31	1.41	1.76	12.49	12.38	14.13	22.6	115.36	16.22	32.42	33.04	26.32	31.84	32.14	32.55	30.34	29.86	31.06	35.04	36.09
ZNF664_20	ZNF664_20	2.03	3.35	3.19	7.03	1.27	1.62	1.71	2.37	1.93	2.76	1.82	4.42	3.82	2.23	2.5	3.62	2.31	0.21	0	3	0.8	4.56	5.06	3.22	22.63	9.6	1.18	3.61	2.83	1.97	1.16	12.68	14.73	8.56	15.08	0	6.51	22.16	23.41	27.74	26.74	22.57	26.62	31.17	27.71	27.91	9.01	6.18
ATP6V0B	ATP6V0B	48.6	60.12	58.01	26.41	35.92	18.19	17.75	15.33	12.52	18.04	13.9	10.66	15.92	13	24.26	25.96	21.89	67.44	70.48	21.26	23.27	21.65	27.9	33.45	29.18	40.72	0.92	53.62	36.72	27.13	24.89	14.19	40.97	23.46	29.58	0	53.45	57.02	47.3	50.85	59.36	51.23	46.49	37.57	41.97	44.63	48.96	63.34
SKP1	SKP1	667.03	657.27	672.4	691.64	526.03	461.88	482.36	444.13	448.32	442.77	433.19	472.24	433.14	445.48	549.06	458.44	497.9	1002.62	971.96	547.48	542.85	469.22	1005.58	993.23	927.76	945.9	938.68	970.4	469.26	467.22	431.15	999.35	1018.86	975.18	829.64	450.04	838.3	669.35	719.2	772.82	728.8	733.27	678.4	668.84	666.02	679.17	692.66	656.42
PEX14	PEX14	21.84	28.06	24.58	23.41	14.87	5.37	6.13	4.51	1.74	2.64	2.19	1.42	2.64	1.53	1.47	1.73	3.31	2.98	6.88	4.12	5.83	10.22	9.02	10.25	24.2	13.19	14.25	11.66	13.73	13.02	13.85	17.48	12.53	6.49	21.15	0	14.34	35.51	35.24	27	30.2	34.61	40.9	33.31	45.53	38.93	26.36	30.83
PEG10_73	PEG10_73	0.18	0.21	0	0	0	0.14	0	0	0	0	0	0.1	0	0.3	0	0.9	0	0	0	0	0	0.37	0	0	0	0	0	0	0.62	0.28	0.47	0	0	0	0	0	0	0	0	0	0	0	0	0	0	0	0	0
RTL1_210	RTL1_210	0	0	0	0	0.56	0.72	0	0	0	0	0	0	0.66	0.4	0	0	0	0	0	0	0	0	0	0	0	0	0	0	0.63	0	0	0	0	0	0	0	0	0	0	0	0	0	0	0	0	0	0	0
FBLIM1	FBLIM1	30.44	48.1	34.63	38.79	29.28	16.14	14.19	13.18	15.61	12.25	10.68	17.13	14.33	14.68	10.17	13.78	11.53	15.52	20.55	17.11	13.95	16.4	20.19	21.24	38.65	41.49	17.34	32.49	10.8	8.37	9.43	27.93	41.77	41.88	45.01	139.88	35.51	72.54	65.85	50.62	59.74	67.05	58.28	56.27	64.01	52.07	49.56	61.62
RAPH1	RAPH1	26.93	32.11	29.51	30.41	17.69	8.63	10.96	9.32	5.35	10.34	5.61	6.29	5.43	5.71	4.22	7.41	5.48	6.09	9.54	7.87	5.24	12.57	14.82	8.35	12.22	22.59	10.54	16.34	9.38	7.48	8.19	14.69	22.22	20.16	26.86	0	22.5	41.72	39.6	32.16	45.37	50.82	43.1	40.02	38.97	37.57	42.74	43.94
PLTP	PLTP	3.16	4.29	4.42	4.52	2	1.19	0.96	0.76	1.87	3	0.86	1.51	1.09	0.99	3.55	1.25	2.89	0.24	0.75	3.89	5.64	10.21	1.1	1.1	2.96	0.5	0.62	1.08	31.05	31.16	34.4	0.16	1.36	0.75	1.16	0	0.87	2.1	3.58	0.78	3.29	1.56	3.24	3.51	4.13	2.86	5.71	4.14
ZNF22_65	ZNF22_65	0	0	0	0.8	0	0	0	0	2.52	0	0	1.26	0	0	0	0.43	0	6.77	2.02	0	1.69	1.86	1.89	2.5	4.42	5.12	4.25	4.08	0.75	0.99	2.26	22.93	14.85	8.01	8.3	0	10.49	12.76	8.56	9.18	13.14	9.46	13.74	2.56	6.69	3.98	2.21	0
SLC25A1	SLC25A1	5.36	10.04	11.61	8.02	4.25	8.07	6.74	7.38	8.7	14.02	11.49	4.52	7.02	7.69	5.54	11.37	9.6	3.75	4.93	8.67	11.54	20.1	3.99	2.58	5.02	7.87	2.45	11.64	24.82	13.96	30.39	6.06	10.16	7.92	6.55	0	10.7	14.19	19.46	15.46	17.59	13.37	13.99	17.24	14.34	14.05	13.16	12.32
PARD6B_2	PARD6B_2	8.39	20.32	12.79	17.42	6.87	1.77	3.74	1.44	0.69	1.3	0.98	0.67	0.99	0.76	1.09	0.45	0.7	5.07	5.97	1.51	0.36	0.28	12.32	9.95	28.84	21.75	12.36	20.06	1.64	0.62	0	19.22	29.11	20.88	37.43	0	20.94	52	51.17	48.47	51.91	60.6	53.88	51.28	45.4	47.74	25.23	27.96
EZH2	EZH2	156.57	217.38	205.46	175.8	155.5	81.57	91.83	91.37	55.11	65.18	66.38	62.51	60.58	60.72	38.29	60.89	54.32	319.22	308.67	45.87	36.59	45.25	179.79	235.99	159.13	241.64	115.88	292.61	24.38	22.37	25.4	213.98	213.37	242.48	231.9	199.79	282.43	232.59	229.95	224.05	236.98	234.34	223.93	227.93	218.51	221.67	227	229.58
DOCK8	DOCK8	0.95	1.88	2.03	0.95	1.64	0.5	0.78	0.68	0.34	0.29	0.24	0.21	0.11	0.33	0.17	0.25	0.18	1.33	0.88	0.29	0.06	0.28	0.46	0.77	0.4	1.12	0.13	1.23	2.65	1.73	1.53	0.33	0.73	0.6	0.77	0	1.35	1.6	2.18	1.11	1.71	1.61	1.53	1.96	1.84	2.19	1.64	2.58
C22orf29_134	C22orf29_134	1.92	0	0	0	0	0	1.21	0	0	0	0	0	0.45	0.55	0.67	0.36	0.84	0	0	1.25	0	0.69	0	0	0	0	0	0	0	0	0	0	0	0	0	0	0	0	0	0	0	0	0	0	0	0	0	0
PLEKHB1	PLEKHB1	35.05	42.35	43	42.99	34.07	22.76	16.82	24.19	9.77	7.13	6.39	9.16	7.8	11.86	4.08	8.75	7.55	64.82	56.29	7.27	2.53	2.85	39.25	58.23	24.62	52.6	20.94	57.52	0.94	1.82	2.36	52.41	43.67	46.58	32.92	292.88	58.9	43.73	46.24	36.7	35.69	39.37	42.63	39.33	39.32	41.9	41.1	38.85
GRB7	GRB7	2.57	9.65	9.56	8.45	1.2	0.9	0.97	0.41	0.97	1.77	0.62	1.14	0.86	1.19	2.61	1.53	1.62	8.69	13.47	1.76	3.52	3.95	12.01	9.96	14.78	20.01	9.1	22.31	4.75	4.79	5.83	17.41	13.74	13.55	18.11	0	25.6	35.3	35.51	17.63	31.43	30.7	35.28	30.63	33.42	24.36	15.39	19.61
RNASEK	RNASEK	36.24	76.07	47.38	54.46	46.58	18.02	28	14.84	19.86	17.86	19.05	20.65	27.73	28.15	35.07	23.11	50.14	75.43	82.24	36.8	41.64	42.57	55.54	48.89	35.04	50.6	47.12	66.21	72.11	51.41	51.06	75.71	71.21	55.51	39.75	0	63.72	65.45	57	52.71	47.1	51.37	46.46	65.7	79.02	47.88	66.41	67.33
PELO	PELO	32.13	57.23	56.11	55.37	39.78	27.46	25.52	16.25	19.79	15.8	20.6	16.73	16.16	14.97	27.25	27.46	24.41	7.83	6.85	27.38	24.46	42.26	6.86	11.21	38.74	13.4	10.84	12.22	43.95	40.96	48.06	19.01	23.83	14.16	44.54	0	20.71	56.16	53.25	34.24	71.3	68.52	74.76	95.34	74.16	70.75	71.26	56.88
ARMC1	ARMC1	227.16	247.38	244.91	212.34	188.38	82.15	107.89	106.77	50.41	55.81	47.04	57.84	56.42	58.96	40.22	54.27	49.82	239.13	244.24	69.41	41.24	75.87	205.38	229.1	180.96	252.48	116.8	265.39	46.66	38.29	42.8	217.96	259.5	262.06	223.7	0	302.99	250.34	259.89	287.96	278.59	275.6	250.26	251.46	240.26	233.77	240.6	236.36
DOT1L_2	DOT1L_2	0	0	0	0	0	0	0	0	0	0	0	0	0	0	0	0	0	0	0	0	0	0	0	0	0	0	0	0	0	0	0	0	0	0	0	0	0	0	0	0	0	0	0	0	0	0	0	0
HBEGF	HBEGF	0	0	0	0	0	1.2	0	0	0	0	0	0.23	0.55	0.67	1.65	0	0	0	0	0	0	0.43	0	0	0	0	0	0	7.35	7.59	12.43	0	0	0	0.51	0	0	0	0.6	0	0	0	0	0	0	0	0	0
EEFSEC_1	EEFSEC_1	30.22	36.68	36.51	24.88	23.84	15.87	18.65	17.1	8.02	10.13	6.94	7.56	6.28	7.18	4.06	6.3	7.67	23.36	31.74	5.16	3.29	4.26	12.63	15.85	12.5	20.45	7.49	30.49	9.54	8.96	13.8	19.58	20.01	20.75	18.73	87.78	32.44	35.66	35.93	24.7	32.35	32.24	31.34	31.46	27.43	27.78	30.47	32.45
BORA	BORA	173	186.64	200.42	137.98	141.03	52.51	71.1	65.11	12.12	15.99	14.81	10.83	9.84	10.97	5.93	8.53	7.42	265.14	286.64	5.97	4.63	8.98	162.63	192.61	137.21	196.29	78.57	258.63	7.63	5.32	5.8	161.18	190.3	225.85	189.76	241.34	258.62	211.74	194.67	211.21	221.37	226.73	209.67	202.31	181.09	209.46	207.4	218.42
PI4KA	PI4KA	24	27.42	29.75	17.82	20.67	14.78	16.09	15.61	8.44	10.05	6.3	9.02	8.02	7.36	5.38	8.74	6.69	19.94	15.51	5.75	3.65	4.79	12.59	14.23	11.98	13.78	8.53	16.82	11.08	9.83	11.69	11.96	11.73	11.89	12.84	22.2	15.92	20.3	19.05	17.69	17.97	16.51	16.32	18.25	15.34	17.05	19.35	23.84
MRPL12	MRPL12	40.72	68.63	51.89	79.8	34.66	42.17	44.4	36.66	92.23	64.07	86.16	82.95	87.35	89.36	101.02	85.84	94.29	6.13	11.34	92.94	112.87	85.54	14.01	13.96	42.66	15.4	34.38	15.53	61.59	64.4	64.19	22.71	25.29	24.99	53.15	0	17.99	62.51	50.4	43.73	55.69	70.35	84.75	86.07	85.32	71.08	90.84	82.29
R3HDM4	R3HDM4	12.84	24.58	29.13	20.84	11.85	4.5	5.07	4.56	3.08	3.71	1.77	3.02	2.79	2.13	1.63	1.72	1.57	18.94	21.95	3.91	3.23	5.51	17.45	26.31	35.02	35	9.09	34.33	30.6	25.49	28.61	40.97	32.96	41.98	41.35	0	45.13	67.08	65.66	55.29	66.9	58.11	70.17	54.76	54.01	54.24	36.08	36.94
REP15	REP15	6.46	4.12	10.87	4.69	3.52	1.19	2.91	2.78	3.32	3.88	3.11	2.1	2.18	2.13	4.8	2.53	2.86	6.72	5.81	5.08	3.45	4.91	5.37	7.44	7.76	8.78	6.03	6.97	7.87	8	7.75	2.32	9.27	9.08	5.82	0	7.54	5.96	4.31	7.11	4.41	4.92	9.33	8.04	7.6	6.53	6.19	8.72
ZC3H3	ZC3H3	28.17	36.36	31.6	35.94	27.3	15.3	16.42	15.71	5.84	4.95	5.1	4.44	5.03	5.65	3.98	4.13	4.29	21.34	25.94	3.09	1.6	1.02	26.59	24.94	30.98	33.22	21.84	32.67	1.81	1.99	1.61	28.26	34.76	31.31	35.34	0	32.83	43.22	43.27	38.42	40.86	46.84	39.94	38.49	40.22	42.95	42.98	44.77
CABZ01046577.1_4	CABZ01046577.1_4	0	0	0	0	0	0	0	0	0	0	0	0	0	0	0	0	0	0	0	0	0	0	0	0	0	0	0	0	0	0	0	0	0	0	0	0	0	0	0	0	0	0	0	0	0	0	0	0
C22orf29_54	C22orf29_54	0.69	0.41	2.3	2.58	1.84	3.04	0.86	1.54	3.67	3.12	9.17	3.63	5.78	5.93	1.06	4.54	4.97	0	0	6.06	2.08	5.31	0	0	0	0	0	0	5.09	2.81	4.51	0	0	0	0	0	0.7	0	0	0.52	0	0	0	2.29	0.44	0.4	6.35	2.9
XIRP2_4	XIRP2_4	0	0	1.88	0	0	0	0	0	0	0	0	0	0	0	0	0	0	0	0	0	0.63	0	0	0	0	0	0	0	6.67	12.04	11.7	0	0	0	0	0	0	0	0	0	0	0	0	0	0	0	0	0
PEG10_176	PEG10_176	0	0	0	0	0	2.97	1.04	1.26	3.77	3.75	0.61	2.43	3.09	1.9	0	1.12	1.45	0	0	4.66	3.86	3.25	0	0	0	0	0	0	1.61	0	0.73	0	0	0	0	0	0	0	0	0	0	1.35	0	0	0	0	0	0
cluhb	cluhb	83.82	94.58	88.26	69.69	64.53	35	37.64	42.49	21.91	29.48	23.12	24.12	20.41	22.22	18.52	24.65	20.69	4.73	5.32	22.7	18.97	20.94	12.41	12.13	33.3	26.44	15.13	18.48	32.61	24.24	25.39	25.45	34.67	31.27	37.22	62.91	27.04	72.39	62.74	49.2	72.8	70.02	72.76	73.71	61.74	67.55	85.39	95
SAMD13	SAMD13	66.35	76.92	79.19	69.43	56.92	34.47	38.35	38.16	22.48	21.87	28.71	18.39	31.95	32.62	21.68	30.7	24.68	69.72	86.79	20.5	18.59	28.43	78.8	70.77	59.93	79.05	40.88	93.01	11.25	10.31	11.42	67.76	73.05	82.33	70.04	0	83.85	77.46	79.54	69.88	90.15	85.86	78.71	70.42	69.19	70.54	84.93	93.73
CCDC137	CCDC137	192.58	203.73	217.07	212.79	158.17	117.01	131.15	100.1	66.81	50.77	53.33	64.51	59.06	57.71	51.07	60.67	60.77	156.12	178.19	67.16	53.23	49.71	181.38	180.39	229.54	202.73	171.43	181.69	28.83	29.35	26.09	223.31	213.19	204.17	232.53	208.05	198.58	214.89	217.14	210.6	225.13	248.45	208.65	221.16	232.74	225.12	204.9	193
DNASE1L3	DNASE1L3	72.74	64.76	71.79	52.26	129.17	93.57	58.76	85.23	53.44	74.11	75.26	52.35	43.24	58.24	25.9	38.01	29.56	0	0.32	22.6	11.37	10.81	0	0	0	0	0	0	51.21	44.98	48.52	0	0	0	0	0	0	0.39	0	0	0	0	0	3.24	0	0	67.62	63.37
MLLT11_1	MLLT11_1	0	0	0	0	0	0	0	0	0	0	0	0	0	0	0	0	0	0	0	0	0	0	0	0	0	0	0	0	0	0	0	0	0	0	0	0	0	0	0	0	0	0	0	0	0	0	0	0
C22orf29_163	C22orf29_163	2.8	0.48	0	0	0	0.62	0	0	0	0.46	0.9	1.66	2.81	2.08	0	0.41	0	0	0	1.04	0	3.94	0	0	0	0	0	0	1.18	0.94	0	0	0	0	0	0	0	0	0	0	0	0	0	0	0	0	1.56	0
EXD2	EXD2	7.89	10.66	10.65	9.5	5.2	2.25	1.88	2.02	1.37	1.98	1.58	1.8	2.53	1.98	1.35	4.14	2.12	5.71	4.5	3.23	2.22	3.15	4.23	3.59	6.65	7.84	1.36	13.83	4.22	2.55	3.34	9.76	14.45	10.39	18.29	0	15.11	32.65	30.27	24.15	30.31	33.26	28.65	23.33	22.28	23.32	11.66	15.44
TRIM72	TRIM72	0	0	0	0	0	0	0.6	0	0	0	0	0.42	0	0	0	0	0	0	5.64	2.82	8.19	13.55	0	0	0	0	0	0	51.42	66.86	51.84	0	0	0	0	0	0	0	0	0	0	0	0	0	0	0	0	0
CACNA1G_2	CACNA1G_2	3.19	6.17	6.72	6.06	2.32	0.5	3.29	4.13	0	2.22	0	0	0.9	0	0	0	0	11.85	4.6	0	0	0.73	0	14	34.14	2.63	0	2.51	2.3	1	5.17	0	4.76	3.06	0.84	0	4.46	5.02	6	6	6.66	4.84	7.39	11.76	8.56	0	4.2	0
PEG10_144	PEG10_144	0	0	0	0.95	0	0	0	0	0	0	0	0.15	0	0.22	0	0	0	0	0	0	0	0	0	0	0	0	0	0	0.15	0	0	0	0	0	0	0	0	0	0	0	0	0	0	0	0	0	0	0
DBX2	DBX2	1.81	1.08	3.67	6.34	0.27	0.69	0.28	0	7	11.72	7.99	4.74	9.12	6.17	7.45	6.84	8.25	8.58	14.22	6.73	13.08	8.36	10.75	13.84	5.3	17.62	13.15	12.25	0.65	0.35	0.59	11.83	9.3	1.05	6.09	0	7.29	2.37	7.97	2.74	1.53	4.93	4.28	3.33	4.64	4.72	1.73	3.16
IPO8	IPO8	34.27	35.72	39.86	22.04	29.05	15.99	18.77	18.96	10.2	11.2	10.24	9.92	8.56	10.56	5.25	9.28	9.12	12.62	13.4	6.39	3.96	5.21	11.28	9.95	13.99	16.8	10.35	19.75	5.38	4.59	4.33	13.96	23.23	17.97	17.94	0	19.64	33.26	26.96	23.87	36.81	31.75	32.99	36.41	31.09	32.92	33.64	42.56
ZEB1_3	ZEB1_3	0	0	0	0	0	0	0	0	0	0	0	0	0	0	0	0	0	0	0	0	0	0	0	0	0	0	0	0	0	0	0	0	0	0	0	0	0	0	0	0	0.46	0	0	0	0	0	0	0.87
FAAH_1	FAAH_1	2.36	4.91	3.83	4.77	2.39	3.63	2.55	2.26	1.39	0.99	0.57	0.78	1.51	0.83	0.94	1.31	0.41	0	0	1.62	1.47	3.05	0.55	0	0.17	0.4	0	0.1	10.86	9.03	17.18	0.88	0.43	1.32	1.19	0	0.62	5.94	3.72	0.62	3.2	2.99	2.5	1.74	1.58	3.36	3.03	5.59
MAP3K14	MAP3K14	1.95	6.57	7.99	7.92	1.34	0.38	0.54	0.64	1.2	1.59	0.83	0.98	1.66	1.04	1.01	1.87	0.9	0.28	0.29	2.09	0.51	2.04	3.11	1.36	18.58	9.11	4.18	4.61	0.7	1	1.22	8.71	11.91	9.39	21.76	0	8.77	27.84	28.44	19.12	26.74	24.91	23.05	18.33	23.27	25.48	6.72	10.68
zgc.163014	zgc:163014	4.58	9.95	7.94	10.98	4.03	1.46	1.57	0.54	0.61	1.43	0.12	0.68	0.96	0.59	0.32	0.27	0.7	7.43	7.22	0.14	0	0.16	10.56	13.22	26.2	24.8	16.44	19.12	0.09	0.12	0	25.52	25.75	18.59	29.55	171.89	22.85	41.97	45.5	37.16	40.4	37.69	42.68	37.86	35.22	41.97	10.82	11.03
PIBF1	PIBF1	101.11	127.8	121.72	97.77	63.14	26.33	36.1	33.95	7.19	18.46	9.52	6.86	7.31	6.94	5.53	5.78	4.96	213.1	200.62	4.95	6.12	3.99	146.16	153.84	120.64	146.73	96.08	174.75	2.73	2.47	2.61	141.2	153.45	181.88	152.04	130.5	178.61	149.99	146.92	166.53	153.72	153.39	144.67	117.22	125.22	140.93	111.41	112.69
PDE6D	PDE6D	2.48	6.74	14.06	9.57	2.72	1.61	1.75	0.52	2.72	1.59	2.34	0.62	0.49	1.05	2.17	0.89	0.46	16.19	26.61	0.91	1.06	1.85	15.9	17.12	11.11	19.82	12.75	22.29	10.6	9.82	9.66	25.31	28.12	20.04	26.89	285.49	25.51	27.02	27.53	30.97	28.23	31.98	24.93	20.46	27.05	21.65	13.73	11.8
ZFP3_98	ZFP3_98	6.53	6.06	6.31	1.48	8.25	7	7.65	11.73	14.65	25.13	18.53	22.48	25.03	25.07	16.84	30.02	29	2.36	4.04	33.1	20.64	31.01	0	4.82	3.14	2.14	1.52	2.64	11.34	7.96	9.49	4.14	1.79	5.88	2.65	0	1.91	7.68	5.82	1.92	4.28	5.74	8.69	5.81	8.09	5.5	5.05	7.06
NKRF	NKRF	163.32	166.91	173.29	163.89	166.71	164.22	171.97	184.13	154.48	154.37	191.5	154.04	182.38	184.67	120.02	160.15	157.33	89.1	83.06	126.13	95.81	100.46	168.85	136.31	189.56	153.85	153.97	150.75	52.94	47.1	43.93	193.04	189.15	189.66	191.08	168.53	169.81	200.72	203.33	188.24	209.89	193.22	212.96	216.14	212.3	213.88	186.43	196.58
CLK2	CLK2	80.04	77.47	79.21	83.3	70.31	73.86	70.28	62.01	59.04	66.59	70.06	51.19	60.14	58.45	60.05	40.03	53	132.74	144.75	40.69	46.32	36.8	127.24	133.49	125.89	169.3	115.41	163.43	30.63	19.64	24.26	146.82	153.65	147.08	146.73	89.52	152.07	145.48	153.41	149.48	136.87	131.23	126.3	104.1	118.07	136.28	70.45	75.83
SECISBP2	SECISBP2	46.5	54.85	41.71	44.81	27.37	17.65	23.16	21.5	5.22	6.18	6.23	3.01	4.08	4.14	1.45	4.87	2.15	10.35	9.11	1.81	2.7	1.8	19.88	12.87	43.15	37.83	32.28	28.01	12.02	11.79	12.93	47.33	36.58	37.86	46.76	0	30.43	50.13	45.56	44.6	54.49	48.31	44.7	53.34	45.8	52.37	45.39	43.08
SPRTN	SPRTN	40.85	45.61	46.61	41.56	31.78	13.36	12.49	13.65	3.82	7.22	5.38	5.3	6.17	4.6	4.22	5.65	4.96	119.61	104.49	8.35	4.37	14.06	71.99	85.4	81.15	106.02	53.54	107.58	11.29	9.73	10.09	69.26	90.76	86.92	97.33	0	93.64	88.87	90.11	92.19	89.9	82.28	81.38	72.17	64.62	79.13	59.64	50.38
PPAP2C	PPAP2C	30.4	50.1	51.15	60.01	23.89	12.34	12.93	15.79	22.77	34.33	17.87	21.72	19.07	21.6	20.04	21.85	13.99	17.74	21.9	18.94	19.78	26.99	23.12	9.68	39.7	38.88	25.68	24.64	26.13	18.51	17.82	29.4	32.72	25.41	37.31	0	41.6	62.6	53.54	55.33	57.5	66.7	61.78	57.48	67.31	50.78	71.46	51.24
DHH_2	DHH_2	0.34	0.82	0.51	0.64	0.41	2.57	0	1.05	0.67	1.17	3.82	1.41	1.44	2.96	2.88	1.05	2.7	0.67	0	1.34	0.68	1.11	2.27	0	0	0	1.7	0	0.2	0.8	3.32	0	2.97	0	0.44	0	0	1.65	0.53	2.11	1.17	0	2.2	0.51	0.89	1.6	0.44	0
XB.GENE.5769267_2	XB-GENE-5769267_2	0.16	0	0	0	0.03	0	0	0	0.74	0	0	0.54	0.75	0	0	1.09	0	0	0.18	0.1	2.03	3.04	0	0	0	0.15	0	0	1.95	7.76	0.6	0	0	0	0	0	0	0.07	0.37	0	0	0	0.24	0.23	0.2	0	0.49	0
URI1	URI1	59.52	74.84	67.09	75.87	48.82	27.16	32.12	31.26	11.07	8.68	14.16	10.09	7.41	11.22	6.69	7.59	10.85	30.11	30.47	9.46	8.38	17.83	46.95	42.18	76.28	60.21	44.49	56.13	39.4	34.51	36.67	88.94	75.75	75.11	67.8	209.74	60.18	67.71	81.58	85.43	77.95	76.43	78.67	93.39	83.19	86.2	81.06	77.21
uqcr10	uqcr10	150.38	127.96	142.45	208	141.03	215.1	192.12	159.75	237.16	242.9	261.32	251.06	265.39	270.76	311.4	262.61	317.44	118.36	122.52	283.79	389.98	248.19	245.96	214.53	261.7	167.49	252.52	111.28	290	362.07	346.94	215.68	204.97	171.56	204.02	0	153.31	116.91	134.95	169.66	124.46	130.99	126.85	168.97	138.93	153.36	180.31	104.85
PIK3C3	PIK3C3	29.69	37.11	39.4	27.51	24.43	18.81	23.26	22.85	11.97	14.88	13.47	14.71	11.73	12.72	6.91	13.66	15.02	4.48	5.38	9.56	7.01	8.98	8.66	6.32	12.18	11.47	11.29	12.13	17.44	17.15	14.69	12.96	15.99	15.64	21.94	0	15.16	28.05	27.7	21.88	27.43	27.56	29.28	30.75	26.86	32.86	32.6	37.15
PAG1	PAG1	13.97	21.52	24.82	29.92	10.66	4.84	5.02	3.97	1.92	1.61	2.52	2.08	2.59	2	1.45	2.59	2.62	1.04	0.49	2.89	3.03	4.81	5.91	3.24	15.81	13.28	4.43	7.23	15.41	11.73	13.54	12.57	9.79	10.27	16.99	115.58	9.33	25.83	28.95	23.06	31.19	28.72	28.95	32.79	33.6	32.77	28.93	29.3
ZFP3_10	ZFP3_10	0.13	2.66	1.55	0.98	0.28	0.48	0.32	0	0.5	0.52	0.43	0.99	0.27	0.89	0.12	1.52	2.4	0	0.47	0.98	0.4	1.56	0.83	0.25	3.62	1.38	1.25	0.48	1.13	0.36	1.19	0.64	2.93	1.52	2.77	0	2.53	4.18	3.47	3.76	5.57	3.79	2.85	4.03	3.83	5.77	3.01	1.27
C22orf29_218	C22orf29_218	0	0	0	0	0	0	0	0	0	0	0	0	0	0	0	0	0	0	0	0	0	0	0	0	0	0	0	0	0	0	1.52	0	0	0	0	0	0	0	0	0	0	0	0	0	0	0	0	0
SLC9C1	SLC9C1	0	0	0	0	0.4	0	0.43	0	0	0	0	0	0	0	0	0	0	0	0	0	0	0	0	0	0	0.67	0	0	0.2	0	0	0	0	1.59	0.44	0	0	0	0	0	0	0	0	0	0	0	0	0
GPCPD1	GPCPD1	73.01	67.57	73.47	56.36	52.14	36.2	43.89	42.53	23.09	25.68	20.01	20.1	21.21	18.64	12.76	19.18	21.73	90.68	89.05	14.08	11.32	11.49	41.69	61.94	33.14	58.1	30.88	79.52	31.28	28.87	27.54	42.09	58.56	66.56	56.23	69.56	74.9	66.87	64.97	66.22	78.25	66.27	69.57	67.11	63.75	67.05	63.61	77.57
ANKRD28	ANKRD28	85.6	106.77	102.75	87.18	82.92	39.34	42.48	44.74	19.26	12.72	16.31	14.8	12.44	13.42	9.38	9.62	11.62	47.94	50.3	7.44	8.33	11.9	36.66	41.66	58.28	58.11	24.19	65.12	23.33	17.99	22.07	51.05	61.86	59.26	72.09	88.6	70.43	101.49	105.02	95.2	113.15	114.09	114.52	114.18	111.91	113.46	120.23	123.84
STMN3	STMN3	6.5	2.79	1.83	5.15	6.18	4.71	5.61	4.26	12.7	5.57	1.52	0.88	8.03	5.49	10.09	4.02	19.37	2.04	3.5	7.85	12.42	13.48	8.51	1.83	4.07	1.06	2.64	2.29	72.51	84.52	69.74	2.71	3.09	1.27	1.93	0	2.02	1.96	2.1	0	2.17	0.33	3.66	2.01	1.75	1.91	3.85	1.15
RAB14	RAB14	188.16	204.86	194.8	135.45	165.83	69.05	81.82	89.91	42.43	47.04	48.15	54.08	49.72	41.21	29.3	63.74	54.96	225.66	254.54	54.89	60.51	94.45	143.75	216.8	107.11	204.68	83.99	247.82	142.14	118.88	111.37	162.97	202.88	210.44	176.14	0	250	186.46	188.5	201.47	225.82	206.56	196.4	197.09	193.1	196.54	193.25	199.87
CDK2AP2	CDK2AP2	136.74	165.73	175.03	226.5	140.74	108.29	133.5	91.76	65.36	62.2	51.06	55.11	57.47	48.36	71.33	48.99	64.16	287.88	294.44	55.73	78.21	67.46	492.65	437.06	392.37	401.04	672.39	316.33	71.98	61.05	57.59	465.75	292.48	359.69	281.11	0	284.18	213.93	223.87	255.08	210.34	198.09	201.97	217.03	245.15	205.3	240.94	164.51
RIPPLY3	RIPPLY3	12.57	37.71	18.2	27.21	7.64	26.76	28.31	29.18	41.32	24.34	40.9	39.59	72.13	52.2	92.93	63.6	64.95	86.68	70.08	83.33	56.26	58.14	83.44	63.52	100.27	75.79	50.56	68.44	9.28	8.44	13.22	97.66	66.28	79.47	66.26	454.55	69.12	101.17	103.52	58.8	67.15	74.95	63.47	51.75	45.43	70.15	26.91	19.66
HDDC3	HDDC3	70.14	78.77	72.8	94.73	65.26	38.82	43.91	37.24	49.07	44.43	39.48	39	39.69	41.82	34.92	39.96	38.68	135.04	116.21	49.97	41.02	43.84	118.44	126.52	134.83	130.9	129.5	125.59	40.28	43.37	42.82	140.5	120.57	118.08	108.35	521.62	105.46	100.07	94.43	100.92	97.86	84.87	97.06	95.29	107.82	97.03	91.07	93.8
ZFP3_76	ZFP3_76	13.82	11.02	15.36	24.47	5.94	9.65	10.3	7.24	7.16	6.81	4.5	8.41	8.49	7.11	7.52	14.09	7.06	0	0	12.16	6.08	11.94	0	1.66	1.08	1.26	0	1.01	10.18	6.8	7.44	1.07	2.99	1.01	4.2	0	2.05	2.79	6.09	0.33	1.28	0.41	4.45	7.99	8.36	2.32	13.91	10.88
IER5_1	IER5_1	0.85	3.38	3.58	3.95	0.52	5.59	2	4.62	11.94	3.48	4.2	5.71	8.4	9.79	8.4	5.68	5.19	1.29	1.92	4.45	5.46	6.38	1.76	3.58	0.9	3.86	1.89	2.11	6.65	8.48	9.36	3.28	1.55	2.57	1.82	0	1.42	1.58	3.21	1.43	1.03	1.72	1.6	2.84	1.71	1.65	2.12	2.74
CR318592.1_205	CR318592.1_205	0	0	0	0	0	0	0	0	1.16	0	0	0	0	1.01	0	0	0	0	0	0	2.29	0	0	0	0	0	0	0	0	0	0	0	0	0	0	0	0	0	0	0	0	0	0	0	0	0	0	0
CXXC1	CXXC1	76.79	89.39	93.23	100.43	81.17	41.16	47.67	39.34	26.18	36.09	29.26	32.17	37.26	32.23	42.57	45.92	37.42	198.83	195.18	51.16	48.89	59.8	201.11	195.44	193.05	191.21	135.39	187.75	46.08	37.14	42.19	181	171.82	197.3	185.12	0	183.7	150.27	152.4	177.88	140.64	151.75	137.83	134.16	136	149.46	99.16	103.65
ESYT3	ESYT3	24.73	52.08	49.64	42.18	17.79	2.19	3.23	3.35	3.19	7.01	4.69	3.97	5.43	4.69	6.36	7.26	4.92	157.17	131.6	5.96	6.03	5.51	91.23	84.34	78.38	92.7	37.21	108.02	6.43	4.4	4.41	78.18	94.82	100.24	84.64	57.32	103.88	106.65	107.06	112.42	110.8	118.96	105.06	87.7	84.79	97.2	49.24	61.44
RNF43_2	RNF43_2	0.6	0	0	0	0	0	0	0	0	0.67	0	0	0	0	0	0	0	0	0	0	1.15	0	0	0	0	0	0	0	0	0	0	0	0	0	0	0	0.67	0	0	0	0	0	0	0	0	0	0	0
DYNC1LI2	DYNC1LI2	70.51	86.75	94.1	81.05	65.2	28.59	33.89	34.92	11.02	12.34	17.25	14.18	15.73	10.6	9.69	12.34	10.89	74.53	77.59	10.44	11.98	21.19	44.47	61.26	46.53	81.4	30.65	81.96	48.92	41.49	43.05	55.27	78.19	77.32	68.47	0	84.51	108.71	96.45	98.9	110.47	116.85	101.98	102.65	99.53	97.75	99.42	104.98
C22orf29_227	C22orf29_227	0	0	0	0	0.72	0.47	0	0.96	0	0	0	0	0	0	0	0	0	0	0	0.79	0	0	0	0	0	0	0	0	0	0	0	0	0	0	0	0	0	0	0	0	0	0	0	0	1.6	0	0	0
EFCAB7	EFCAB7	80.83	79.28	86.36	73.21	65.78	43.25	52.35	50.15	26.71	28.02	28.13	28.29	23.97	27.36	18.06	28.15	25.58	10.55	12.48	20.9	16.11	17.45	26.23	20.25	60.19	42.98	31.85	39.28	7.08	7.76	8.49	53.1	52.79	51.06	65.4	0	42.08	79.19	77.63	72.76	88.91	81.19	79.46	81.83	71.09	90	76.01	94.52
CCDC186	CCDC186	34.18	37.01	38.81	31.32	24.73	12.66	16.2	14.65	5	5.06	5.61	3.99	4.13	5.28	3.09	5.69	4.86	35.33	33.57	3.83	3.7	4.97	23.24	26.24	23.38	31.29	13.47	35.47	12.07	8.51	9.38	20.05	38.66	37.45	37.44	210.84	34.28	54.55	50.27	48.5	63.02	54.5	61.65	50.45	51.92	51.34	43.63	48.74
PIH1D1	PIH1D1	30.74	44.36	39.71	37.87	25.87	16.51	15.33	13.43	5.25	4.66	7.58	4.91	5.52	4.41	4.64	6.66	7.37	76.5	55.9	7	6.57	10.78	67.91	73.41	62.97	63.25	55.55	60.05	21.24	19.51	17.85	56.07	61.93	49.82	63.44	0	70.37	53.43	59.42	55.03	66.72	64.29	58.15	63.65	64.33	56.32	45.9	46.67
EFTUD2	EFTUD2	80.54	97.13	102.73	70.34	76.11	47.58	53.91	60.4	72.8	82.23	65.12	82.39	83.46	78.26	54.31	94.03	83.12	35.68	38.43	70.98	51.17	77.48	56.38	46.64	59.07	65.15	45.24	68.01	31.86	23.54	29.7	53.71	69.08	58.66	81.48	0	74.08	92.84	91	76.82	98.07	101.44	92.36	94.41	83.02	94.68	102.87	108.9
HSPB11	HSPB11	40.06	56.11	40.13	62.67	44.38	24.56	31.72	26.61	13.27	12.38	9.2	11.06	11.56	11.65	7.91	8.77	4.91	56.2	36.35	7.8	11.94	6.93	58.79	43.1	87.82	74.75	94.92	42.96	7.05	6.7	11.93	78.46	74.88	55.47	62.78	613.59	49.65	68.77	46.95	42.66	42.37	70.18	56.06	70.69	72.37	49.93	58.67	61.83
ankdd1a	ankdd1a	87.77	92.09	100.45	99.21	78.51	50.03	57.64	52.18	27	29.37	27.28	29.72	27.29	29.2	18.92	26.98	22.34	62.07	55.55	12.77	22.71	13.69	84.68	75.07	81.21	75.62	63.43	72.7	8.01	7.15	8.96	78.16	72.83	85.84	88.23	101.57	75.77	97.5	95.44	102.62	107.85	103.78	106.81	104.48	114.24	112.87	111.85	109.03
ZSCAN31_30	ZSCAN31_30	1.22	1.46	0.61	0	0	0	0	0	0	0	0	0	0	0	0	0	0	0	0	0	0	0	0	0	0	0	0	0	0	0	0	0	2.96	0	0	0	0	0	0.63	1.25	2.33	0	0.66	0.61	0	0.95	0	0
MED10	MED10	128.59	165.57	138.4	172.7	112.67	92.54	84.46	58.09	64.26	121.15	118.73	101.32	117.17	132.8	99.4	104.73	86.67	243.02	217.46	92.87	121.76	85.95	253.53	226.59	227.89	232.68	198.16	221.42	57.66	69.39	38.29	242.56	214.02	243.63	232.83	0	218.47	187.1	224.43	213.87	202.56	204.06	206.57	222.96	224.07	202.41	169.08	177.24
ATP6V1G3	ATP6V1G3	38.1	36.46	38.77	48.01	30.61	7.97	8.74	6.18	114.94	148.28	185.94	140.1	173.06	190.07	310.02	169.34	236.03	93.8	57.15	245.42	340.77	200.53	136.83	120.55	104.61	83.24	143.35	52.14	170.71	132.06	129.62	115.41	81.91	83.52	71.09	0	61.49	56.24	46.45	86.57	37.71	48.77	43.07	46.68	82.73	57.47	61.91	47.84
FAM135A	FAM135A	78.87	92.03	93.73	64.94	66.48	31.01	36.34	41.5	14.38	16.63	15.56	11.44	12.78	13.51	7.5	10.23	8.77	94.06	87.88	5.85	3.34	3.95	45.88	60.19	50.24	70.15	32.3	88.5	8.53	5.27	4.11	58.45	67.17	80.43	62.84	91.76	80.8	86.78	87.05	84.5	93.51	96.19	85.84	89.07	91.91	94.24	85.96	96.13
ARHGAP4	ARHGAP4	3.61	9.35	5.06	5.68	4.06	2.05	0.83	2.16	0.77	1.59	1.33	0.78	0.65	0.23	0.27	1.63	0	1.22	1.08	0.61	0.41	1.39	3.7	0.25	5.68	2.06	0.64	2.1	5.99	5.41	4.88	2.95	3.85	2.02	3.78	0	2.77	9.62	8.42	5.67	8.23	8.57	7.85	9.52	8.36	8.87	9.75	9.86
EHMT2	EHMT2	46.82	56.53	54.91	40.62	45.87	29.32	25.62	28.37	17.35	15.9	16.62	19.17	18.53	15.6	14.1	19.49	17.76	6.79	13.07	15.2	11.03	19.11	15.74	14.75	20.43	29.47	9.21	26.05	13.26	9.94	10.28	20.53	26	26.97	34.91	0	29.29	52.79	52.2	42.98	52.77	54.26	51.62	46.12	46.26	56.48	60.47	64.52
UFD1L	UFD1L	83.45	103.84	116.74	126.85	72.62	47.09	56.9	48.51	30.93	27.65	23.57	28.44	21.27	20.5	39.24	25.83	29.1	19.7	16.73	34.49	34.2	49.11	29.12	27.62	62.91	23.66	70.96	19.94	66.44	60.19	49.88	38.08	41.27	28.22	77.31	0	29.44	71.78	76.6	57.24	99.04	79.2	99.12	109.65	118.51	91.77	105.4	90.28
NDUFAF6	NDUFAF6	40	47.19	42.88	61.74	32.82	18.46	25.48	12.74	7.67	8.52	3.3	4.06	3.05	3.98	7.49	4.02	4.95	28.03	23.49	3.76	7.63	4.97	33.93	29.04	58.38	31.43	73.91	37.33	12	12.04	10.62	38.13	47.94	36.51	49.62	0	34.06	40.9	40.72	40.94	42.42	43.25	52.01	62.01	53.81	43.19	45.36	41.23
PEG10_280	PEG10_280	1.18	4.26	1.18	1.49	0	2.75	0.5	2.45	7.79	1.35	2.65	3.74	3.89	4.44	1.67	2.42	3.11	0	0	4.63	3.94	6.91	0	0	0	0	0	0	7.69	2.77	5.25	0	0	0	0	0	0	0	0	0	0	0.98	1.91	7.71	1.03	0	3.59	3.38
WTIP	WTIP	1.74	6.68	6.51	6.91	1.27	1.24	1.42	0.81	0.49	0.82	1.32	0.69	1.49	1.27	0.35	1.85	0.45	9.99	11.8	1.06	0.52	1.94	13.9	11.11	24.5	24.09	13.21	24.62	1.03	0.63	0.89	23.52	24.45	27.04	34.09	0	30.2	55.56	54.77	41.99	50.47	50.14	48.2	32.69	40.9	44.07	10.55	10.88
ERMP1	ERMP1	22.58	26.99	28.54	18.85	19.95	10.12	10.83	10.43	4.75	7.26	5.69	4.83	4.26	4.46	3.77	3.77	4.09	8.78	11.48	2.75	2.48	2.41	5.02	5.75	7.8	8.11	3.07	10.34	3.9	1.87	2.47	7.68	9.28	6.77	10.81	54.95	11.84	24.31	21.97	17.4	27.31	21.96	23.08	22.36	22.24	25.34	27.06	29.68
THAP8	THAP8	6.16	27.32	24.01	33.75	3.03	0.34	0.87	0.47	2.95	2.09	2.96	4.01	5.26	2.98	5.17	5.1	7.69	60.2	58.04	7	8.66	6.28	105.6	106.47	161.26	105.79	123.09	109.42	10.37	9.12	6.14	134.06	131.45	114.82	166.69	103.43	121.86	159.63	152.23	145.19	146.43	141.68	134.96	133.68	151.1	135.67	42.74	45.69
CR318592.1_46	CR318592.1_46	0	0	0	0	0	0	0	0	1.55	1.27	0.36	0.37	0.67	0.96	0.33	0.65	0.84	0	0	1.05	0.97	0.67	0	0	0	0	0	0	0.47	0.37	0.42	0	0	0	0	0	0	0	0	0	0	0	0	0	0	0	0	0
HACE1	HACE1	34.91	35.97	40.23	30.48	33.29	14.37	16.26	16.68	4.75	5.32	5.47	4.61	5.31	5.23	3.52	3.17	2.25	16.36	10.45	1.87	1.03	1.96	14.81	10.64	15.4	20.01	7.55	16.89	7.08	5.76	4.45	15.61	24.23	22.89	23.18	0	19.44	29.42	31.33	27.66	32.47	33.74	30.57	28.93	26.36	29.67	29.68	45.06
TRAK1_2	TRAK1_2	20.47	18.46	14.52	18.08	15.67	58.06	47.43	73.56	76.21	78.88	56.6	64.83	66.98	73.92	53.64	75.57	71.19	3.42	3.05	55.36	43.4	65.55	1.19	1.74	0.91	3.3	0.38	2.29	8.34	8.67	7.82	2.74	2.58	2.42	2.88	0	3.85	7.55	8	2.55	7.01	8.7	9.45	5.34	8.98	8.76	10.6	12.24
FRY_2	FRY_2	9.68	13.61	12.13	9.99	8.51	2.93	3.37	3.15	0.89	0.57	0.96	0.64	0.73	0.88	0.55	0.93	0.72	24.76	26.49	0.49	0.54	0.44	10.88	15.04	14.09	19.49	8.96	25.09	2.26	1.96	1.54	15.53	20.07	21.75	17.96	61.18	23.66	30.97	31.23	26.28	36.94	31.9	29.47	24	24.13	29.06	16.19	24.52
C3orf20	C3orf20	0.39	0.91	0.94	0.72	0.45	0.29	0	0.19	1.47	0.86	0.84	0.89	1.6	1.08	2.08	2.44	1.33	0	0.29	2.48	5.12	1.86	0	1.45	0	0.74	0	0	0.51	0.59	2.65	0	0	0.3	0.33	0	0.51	0.36	0	0.39	0.57	1.54	0	0.19	0	0	0.32	0.71
SCD5	SCD5	3.08	2.07	6	10.28	5.17	3.64	7.27	1.19	1.56	2.17	1.79	2.01	1.84	2.07	2.06	1.13	1.33	3.17	3.05	2.38	0.61	1.37	3.02	2.88	6.31	4.1	4.37	3.37	5.67	7.23	3.96	4.48	6.4	8.24	4.81	0	5.55	13.3	15.53	10.42	12.45	13.21	8.56	12.63	10.6	9.88	7.5	10.14
C22orf29_176	C22orf29_176	0	0	0	0	0	0	0	0	0	0	0	0	0	0	0	0	0	0	0	0	0	0	0	0	0	0	0	0	0	0	0	0	0	0	0	0	0	0	0	0	0	0	0	0	0	0	0	0
ZIC2_1	ZIC2_1	55.62	77.25	72.08	85.08	84.17	88.03	80.3	71.38	43.28	41.37	30.97	28.56	34.77	46.13	26.87	22.81	23.88	144.5	82.72	9.19	17.04	19.67	172.16	141.69	189.19	206.43	190.9	169.02	3.26	4.77	2.69	195.76	174.05	126.92	162.7	111.87	168.41	226.01	271.77	202.73	196.43	192.04	169.52	132.08	198.09	182.78	84.19	91.77
ZFP64_52	ZFP64_52	1.61	3.79	1.9	12.79	0	0	0	0	0	1.46	0	3.77	0	0.74	0	0	3.35	0	0	0	0	1.4	4.72	1.66	0	3.41	2.12	1.63	1.51	0.33	3.39	3.89	2.48	2	1.66	0	2.33	2.2	1.98	2.62	0.49	1.05	6.18	6.39	3.34	0.99	2.76	0
SPATA2L_1	SPATA2L_1	3.28	5.42	3.66	3.71	2.34	0.6	1.16	0.87	0.42	0.53	0.21	0.91	1.09	0.58	1.39	0.63	1.15	1.7	1.58	1.19	1.14	2.1	0.4	0.41	1.52	1.49	0.3	2.93	3.45	2.55	2.11	2.36	1.18	0.29	5.64	0	3.08	7.12	6.8	5.19	7.57	5.12	4.87	10.51	6.12	6.96	4.54	5.8
LSG1	LSG1	126.75	134.74	135.92	107.43	115.12	70.56	82.53	81.41	51.78	53.91	55.83	52.67	52.31	48.47	39.88	60.8	54.59	70.61	83.64	46.83	30.94	50.56	65.45	73.86	84.53	82.95	58.17	86.58	30.47	28.32	30.46	86.78	98.17	85.31	117.48	155.1	95.46	125.24	111.65	109.68	139.91	148.93	139.43	147.34	112.6	135.06	135.18	138.1
MMP9_1	MMP9_1	2.35	3.2	5.02	3.71	1.53	1.05	1.85	2.44	3.38	1.79	0.85	2.34	3.71	4.15	5.11	3.6	4.61	1.48	0.49	2.35	3.56	4.29	0.36	0.24	0	0.33	0.82	0.24	6.81	6.02	4.9	0.21	0.78	0.8	0.16	0	0	0.33	0.92	0.39	0.34	0.21	0.47	0.88	0.22	0.9	2.19	2.73
ARMC8	ARMC8	27.44	35.94	38.36	27.65	23.28	10.47	13.31	10.08	3.34	1.6	3.44	2.63	3.19	3.34	3.24	4.72	3.36	48.93	49.56	6.69	7.23	9.17	36.4	46.94	39.49	43.01	24.63	57.93	15.14	12.36	15.8	46.43	41.95	45.33	50.37	0	51.71	52.88	47.85	48.47	55.45	52.44	50.05	47.03	50.72	56.37	39.31	44.63
CR318592.1_197	CR318592.1_197	0	0	0	0	0	0	0	0	0	0	0	0	0	0	0	0	0	0	0	0	0	0	0	0	0	0	0	0	0	0.43	0	0	0	0	0	0	0	0	0	0	0	0	0	0	0	0	0	0
slc9a3r2	slc9a3r2	31.48	57.81	56.45	34.55	30.27	10.49	10.95	8.47	4.07	4.4	5.39	5.82	6.46	5.53	4.46	8.46	6.17	29.19	28.17	10.18	9.36	15.02	47.69	33.99	37.43	51.71	19.05	60.27	12.84	12.17	12.05	44.82	63.37	55.86	62.17	0	79.35	88.64	86.05	71.5	95.19	92.34	86.49	86.91	81.6	95.82	65.55	75.63
pnpla3	pnpla3	31.38	66.12	56.33	66.84	16.61	2.77	3.49	2.07	1.42	3.32	2.85	2.11	1.71	1.98	2.49	3.1	2.09	354.63	302.55	2.57	2.36	2.93	208.98	243.82	209.55	182.99	155.99	211.85	26.75	26.42	25.39	208.31	203.05	200.23	171.86	199.13	213.19	152.84	155.19	189.11	143.23	143.48	136.6	102.14	126.04	134.88	46.31	64.6
DHRS13	DHRS13	16.16	23.17	31.05	17.94	13.43	5.17	2.47	2.62	1.28	2.13	0.98	1.1	0.93	2.65	1.58	1.79	1.45	35.25	36.75	1.3	1.57	0.81	16.81	27.79	19.68	27.39	8.52	31.01	9.22	9.12	6.65	20.47	25.74	24.49	22.2	0	33.99	40.03	33.68	26.2	39.43	39.94	35.8	34.19	38.81	34.51	29.9	38.29
SMC1A	SMC1A	89.15	118.34	106.12	81.34	68.08	29.66	31.52	35.4	29.26	37.68	28.95	34.11	34.43	28.75	24.56	37.98	33.13	267.01	252.77	33.43	22.07	34.65	125.49	180.32	120.54	159.69	64.33	214.42	25.5	22.17	22.03	130.03	146.37	176.42	159.55	38.53	208.97	176.3	172.84	156.1	187.63	181.55	172.92	156.03	137.07	170.15	97.71	123.55
slc41a3	slc41a3	1.81	1.55	1.38	2.02	1.7	1.2	1.59	0.52	0.28	0.73	0	0.29	0.4	0.49	0.73	0.65	1.12	3.79	3.63	2.71	4.63	6.15	6.53	2.84	3.5	3.71	2.73	3.56	42.35	41.01	46.49	3.5	2.6	3.49	5.22	0	4.1	2.79	1.86	4.54	1.37	2.07	2.23	2.2	2.91	2.99	2.83	1.98
SMYD5	SMYD5	42.25	60	63.68	60.15	32.88	21.52	25.69	18.48	16.06	13.93	15.49	22.55	20.33	16.01	16.78	27.46	23.52	98.65	107.54	25.59	28.02	46.26	75.66	113.23	91.79	106.84	54.22	107.19	41.08	38.02	43.84	108.24	96.28	108.62	91.32	127.65	91.08	104.75	103.53	97.6	99.43	93.08	92.04	99.78	105.34	96.69	79.69	88.14
TUSC2	TUSC2	28.31	43.23	43.19	27.73	14.63	11.01	12.94	12.82	24.23	7.56	10.26	18.41	20.7	18.5	24.98	15.05	28.05	24.59	22.95	21.18	18.13	24.82	9.08	15.99	40.91	29.8	28.2	30.47	23.51	15.81	16.28	22.35	22.35	32.45	48.43	0	46.22	64.69	82.02	50.36	76.39	88.46	65.32	50.69	62.98	82.13	58.85	62.7
TMEM230	TMEM230	16.67	36.29	16.84	25.5	20.59	12.58	8.61	3.53	6.26	2.07	8.1	3.21	4.44	4.3	2.88	5.99	2.37	30.74	44	0	1.8	10.45	28.16	24.81	33.04	38.19	4.53	42.65	5.88	7.03	8.43	24.44	42.21	34.12	37.7	0	54.64	39.88	46.25	46.09	28.48	40.33	32.22	35.4	42.74	37.04	33.46	41.38
or2g3_4	or2g3_4	0	0	0	0	0	0.59	0	0	0	0	0	0	0	0	0	0	0	0	0	0	0	0	0	0	0	0	0	0	0	0	0	0	0	0	0	0	0	0	0	0	0	0	0	0	0	0	0	0
SLC22A4_2	SLC22A4_2	0.12	0.07	0	0	0	0	0	0	0.76	2.3	1.76	1.85	2.54	1.3	4.26	4.25	4.17	0	0	8.01	7.48	6.7	0	0	0	0	0	0	2.32	1.9	2.66	0	0	0	0	0	0	0	0	0	0.06	0	0	0.08	0	0	0.14	0
CROT	CROT	7.35	10.35	8.66	11.64	7.44	4.79	5.45	6.11	3.01	3.96	2.63	3.68	3.65	3.15	3.27	3.55	3.24	7.08	6.03	3.42	3.08	3.05	7.95	10.13	6.64	7.92	8.61	8.21	24.43	23.25	23.46	7.66	5.05	9.82	9.56	0	6.53	7.99	9.68	6.31	6.27	8.82	6.37	8.76	11.85	7.39	6.42	7.77
LAMA2_2	LAMA2_2	0	0	0	0	0	0	0	0	0	0	0	0	0	0	0	0	0	0	0	0	0	0	0	0	0	0	0	0	0.29	0	2.62	0	0	0	0	0	0	0	0	0	0.56	0	0	0	0	0	0	0
KHK	KHK	7.55	6.82	11.23	11.8	4.78	3.62	3.23	1.92	1.37	0.53	0.79	0.83	0.99	0.71	0.97	0.12	0.62	10.74	6.04	0.31	0.96	0.25	14.94	10.57	12.86	10.52	6.26	14.48	6.71	7.9	10.19	15.17	12.34	8.53	11.25	0	12.53	12.63	14.9	10.4	10.83	10.88	10.77	7.3	10.29	11.55	10.9	11.22
SLC12A2	SLC12A2	118.81	130.3	133.98	93.86	77.41	47.2	45.15	52.96	52.34	50.48	51.37	57.06	54.82	54.27	49.93	58.29	52.4	139.55	120.87	53.98	37.73	48.77	72.56	85.16	62.56	88.91	42.38	106.62	32.21	26.23	26.67	85.69	91.68	104.63	81.03	212.35	107.03	124.32	121.47	107.32	126.13	111.58	106.03	108.54	101.56	113.94	111.72	136.07
CD58	CD58	3.47	3.06	1.94	2.74	3.2	1.5	1.89	3.63	0.84	1.48	0.48	0.38	1.12	0.87	0.89	0.74	0.95	0.13	0.67	0.57	0.59	0.6	0.31	0.28	2.37	2.66	1.74	3.22	1.01	0.96	1.14	1.78	1.63	1.69	4.66	0	4.28	5.19	5.91	5.72	7.63	5.44	6.03	7.14	3.89	6.25	6.5	4.45
si.ch73.257c13.2_15	si:ch73-257c13.2_15	0.52	0	0	0	1.9	0.82	0	0	0	0	0	0	0	0	0	0.54	0	0	1.25	0.69	0	0.59	0	0	0	0	0	0	0	0	0	0	0	0	1.38	0	0	0	0	0	0.6	0	0.86	2.39	0	0	0	6.05
SEMA4B_1	SEMA4B_1	2.25	2.88	3.12	1.75	4.15	3.95	2.73	2.91	4.66	4.46	5.05	4.55	5.93	5.73	5.84	5.01	6.46	0.26	1.23	6.06	3.4	5.01	0.3	0.74	1.39	1.98	0	2.56	3.12	1.77	2.78	3.31	1.15	3.64	4.11	0	4.09	5.86	8.25	5.17	7.36	5.93	6.11	8.24	7.71	4.72	4	7.22
CR318592.1_181	CR318592.1_181	0	0	0	0	0	0	0	0	0	0	0	0	0	0	0	0	0	0	0	0	0	0	0	0	0	0	0	0	0	0	0	0	0	0	0	0	0	0	0	0	0	0	0	0	0	0	0	0
ADAMTS15_2	ADAMTS15_2	1.18	1.24	0.76	0	0.22	0.49	0.13	0.12	0.34	0.18	0	0.12	0	0	0	0.36	0	0.83	0.18	0.31	0.24	0.06	0.01	1.51	0.65	0.58	1.74	1.31	0.79	0.22	0.33	0	2	0.67	0.48	0	0.49	0.74	1.5	0.33	0.89	1.54	1.45	1.87	0.93	0.25	0.78	1.18
TMEM8A	TMEM8A	7.87	12.17	12.74	8.88	3.53	1.7	1.95	1.26	0.72	0.42	0.92	0.5	0.84	0.45	0.53	0.88	0.2	2.32	3.56	0.54	0.61	0.74	2.07	3.41	4.89	5.34	5.93	5.26	2.69	1.93	1.76	3.31	7.11	5.86	8.55	183.33	8.14	16.3	12.88	10.24	15.21	16.89	19.33	15.99	15.82	14.62	15.24	19.33
STOX2	STOX2	8.02	13.75	11.29	16.24	5.65	2.68	2.29	4.41	17.43	19.77	16.84	12.21	15.26	16.68	13.48	11.97	10.33	4.75	4.93	12.05	8.46	14.19	7.54	7.9	17.45	13.2	11	9.11	9.55	8.67	8.89	13.13	19.13	14.11	19.55	46.25	11.98	22.41	21.2	21.27	24.53	24.18	27.06	24.94	27.12	25.44	21.72	18.89
ZIC4	ZIC4	2.63	4.23	5.48	6.04	3.37	15.82	10.59	13	18.15	17.45	11.73	12.78	14.73	18.1	9.25	13.16	12.29	1.13	1.99	6.77	9.12	9.33	0.65	1.4	3.41	1.89	0.88	3.29	1.67	1.82	2.25	0.45	1.99	0.72	1.34	0	1.56	1.41	3.4	1.3	2.5	1.64	4.43	4.43	3.77	2.15	4.33	4.96
PSMC6	PSMC6	187.23	184.8	196.07	222.49	243.67	236.96	205.83	167.54	168.41	114.04	125.55	152.04	183.28	200.88	137.7	130.83	133.58	66.87	74.07	93.93	97.81	128.54	110.04	96.55	183.64	160.51	148.98	123.06	98	105.07	113.74	160.71	140.28	117.15	136.38	0	125.25	183.55	220.01	158.37	170.45	175.22	183.42	200.33	201.07	191.87	271.26	217.3
STRADA	STRADA	112.41	141.35	137.66	151.99	103.99	56.35	59.25	48.87	22.33	19.66	23.45	20.88	22.96	18.13	20.83	21.44	26.61	203.59	217.66	22.16	23.61	25.32	261.19	258.95	202.95	217.58	267.26	201.19	20.32	21.97	22.23	236.9	218.78	231.94	209.59	437.21	197.37	161.35	169.04	190.04	146.48	174.87	159.7	170.36	167.78	164	170.76	138.67
LLGL1	LLGL1	36.99	52.46	51.58	34.96	36.17	18.05	16.67	19.49	12.08	12.68	11.55	14.54	15.6	14.58	8.98	15.76	12.13	29.81	32.53	10.06	7.17	14.78	9.28	17.04	14.03	20.91	4.37	32.04	6.08	5.11	4.03	13.85	19	21.13	26.5	139.59	29.76	53.38	52.87	35.53	56.92	51.15	56.87	47.84	45.54	49.19	56.26	66.88
prtga_11	prtga_11	0	0	0	0	0	0	0.85	0	1.99	5.4	0.76	5.19	8.07	5.26	4.27	7.58	5.33	0	0	5.73	6.76	21.61	0	0	0	0	0	0	2.78	0.53	1.79	0	0	0	0	0	0	0	0	0	0	0	0	0	0	0	0	0
USP54	USP54	5.55	7.52	8.43	8.15	4.22	2.25	2.48	2.09	1.18	0.55	0.95	0.47	0.88	0.28	0.38	0.53	0.59	7.6	7.12	0.29	0.19	0.04	4.76	6.38	9.63	8.58	4.43	9.33	0.86	0.8	0.68	6.3	7.62	8.26	7.2	30.2	7.89	12.07	16.01	9.67	13.89	11.16	12	9.5	11.5	12.76	9.24	10.06
CCDC81	CCDC81	6.4	2.27	3.73	3.1	1.95	3.07	2.21	3.4	1.3	1.15	2.57	1.89	2.3	2.06	3.63	3.77	2.54	0.88	0.67	4.87	5.1	4.11	1.03	4.2	4.25	1.76	2.77	2.67	4.35	3.08	4.4	4.14	3.12	2.7	2.79	0	1.29	5.48	1.19	3.36	5.08	4.2	7.17	3.05	0.37	2.36	3.77	3.49
CHKB	CHKB	17.95	25.32	18.39	26.52	9.41	3.79	4.75	3.17	0.77	0.99	0.18	0.37	0.56	0.34	0.81	1.05	1.26	6.9	4.44	0.1	0.32	1.25	8.34	11.06	14.39	14.32	9.58	18.62	6.93	8.95	7.71	13.35	18.31	15.07	27.61	0	15.08	35.87	39.4	31.72	41.54	37.1	33.8	32.27	29.6	36.63	30.87	33.82
MTMR11_1	MTMR11_1	0.16	0.38	0.58	0.44	0.09	0.06	0	0	0	0.18	0	0.23	0.33	0.13	0.16	0.08	0.41	0	0.72	0.51	0.32	2.76	0.33	0	0	1.2	0	0	1.67	0.55	1.22	0	0	0.36	0.1	0	0.31	0.52	0.48	0	0.44	0	0.73	0.92	1.19	0.18	0	2.6
HUWE1	HUWE1	19.73	24.37	24.72	14.95	14.68	11.6	12.36	12.67	7.18	6.5	5.04	6.57	5.64	5.96	3.91	6.79	4.81	12.68	15.83	4.59	4.47	7.73	8.77	12.4	10.77	12.28	7.62	14.96	24.58	17.74	20.06	10.47	11	11.33	9.31	0	12.78	15.96	18.28	12.47	17.63	12.83	15.54	14.31	15.75	14.32	16.78	22.16
CDH17	CDH17	0	0	0	0	0	0	0	0	0	0	0	0	0	0	0	0	0	0.35	0.22	0.13	0	0	0	0	0	0	2.3	0	29.93	44.81	37.53	0	0	0	0	0	0	0	0	0.58	0	0	0	0	0	0	0	0
mcm6	mcm6	3.6	6.43	6.72	7.71	4.02	2.08	2.59	2.1	1.84	1.95	0.98	1.35	1.08	1.72	0.89	0.89	0.58	93.73	91.73	1.64	0.45	0.84	72.1	76.93	78.49	72.01	67.4	87.96	0.04	0.06	0	74.67	65.67	70.76	75.85	0	70.79	53.81	72.84	69.55	43.98	29.38	22.4	15.04	22.4	28.15	8.6	7.66
TMPO	TMPO	365.29	273.28	285.54	239.71	379.56	447.84	501.82	546.95	429.42	440.67	405.15	545.28	509.47	491.42	272.39	458.96	521.56	226.66	260.71	379.6	304.56	343.69	258.13	240.38	233.73	276.06	166.04	275.55	147.06	95.47	108.01	257.76	291.09	294.25	296.38	120.83	291.04	261.51	260.42	279.39	290.49	298.8	255.59	292.15	245.35	276.31	274.53	264.53
HMX2_2	HMX2_2	0	0	0	0	0	0	0	0	0	0	0	0	0	0	0	0	0	0	1.47	0	0	0	1.38	0	0	0	0	0	0	0	0	0	0	0	0	0	0	0.6	0.96	0	0	0	0	0	0	0	0	0
FAM198A_2	FAM198A_2	0.32	0.39	0.52	0	0	0.18	0	0	0	0.76	0	1.19	0	0.68	0.46	0.56	0	0.35	0.44	0.99	0.34	0.82	0	0	0	0	0.35	0	5.66	4.85	3.42	0	0	0.23	0	0	0.17	1.99	0	0.38	0.3	0	0.33	0	0	0	0	0.9
KIAA1524	KIAA1524	42.36	67.45	62.36	76.32	34.98	13.71	14.37	11.84	12.13	12.71	10.39	13.13	13.65	11.92	13.7	12.56	12.16	85.5	83.4	12.29	10.7	16.18	101.37	100.14	118.56	110.35	112.38	107.05	10.99	9.68	9.59	115.63	108.12	108.82	109.13	54.42	102.34	108.08	109.78	120.11	96.46	116.42	106.23	104.07	107.31	104.38	92.91	79.82
PEG10_378	PEG10_378	0	0	0	0	0	0	0	0	0	0	0	0	0.73	0	0	0	0	0	0	0	1.03	0.58	0	0	0	0	0	0	0	0.4	0	0	0	0	0	0	0	0	0	0	0	0	0	0	0	0	0	0
THRA_2	THRA_2	1.09	4.43	4.26	5.58	0.43	0.34	0.11	0.26	0	0.2	0.6	0.05	0.25	0.08	0	0	0	1.16	1.46	0.12	0	0.09	3.06	3.23	8.53	11.07	0.43	8.13	0.99	0.42	2.11	4.41	7.32	9.81	13.83	0	10.93	27.28	24.52	17.94	26.36	25.82	25.02	13.7	19.25	18.15	6.89	2.75
HDGFRP3	HDGFRP3	86.94	91.01	111.96	92.43	69.06	31.09	39.57	28.27	8.96	13.4	15.15	8.11	11.79	8.94	9.12	6.1	6.31	127.82	190.94	9.41	8.06	15.71	138.17	155.12	110.9	134.44	87.76	131.2	19.25	19.18	13.17	147.26	134.67	161.5	111.47	326.72	166.43	100.09	85.86	109.44	117.4	79.61	115.56	101.16	119.31	129.45	87.86	90.7
ACCS	ACCS	19.68	23	26.62	25.68	15.66	9.58	10.69	10.31	5.07	4.85	5.91	4.93	4.96	4.6	4.35	3.2	3.25	3.48	6.23	2.6	1.65	3.36	13.85	9.03	25.87	23.88	20.17	14.07	6.94	6.43	6.77	26.85	19.03	22.63	23.13	0	17.55	29.01	26.62	25.49	27.47	26.06	27.42	28.07	32.82	27.85	27.48	24.74
SLITRK6_1	SLITRK6_1	0.02	0.4	0	0.52	0.47	0.38	0.48	0.41	0.68	2.51	1.74	1.61	2.33	1.13	2.36	1.54	1.61	1.81	2.44	2.26	2.71	1.58	2.01	1.16	1.27	1.25	2.92	1.64	8.3	5.83	5.64	0.95	0.7	0.39	2.07	0	1.87	1.47	1.7	2.02	0.63	0.67	2.12	0.65	0.71	1.16	0.71	0.11
OXCT1	OXCT1	51.24	66.49	67.65	70.38	47.99	30.41	36.78	24.93	13.08	16.09	12.06	16.51	14.97	13.24	20.61	16.79	13.18	54.09	67.48	18.17	19.48	27.93	101.14	84.99	133.27	103.82	120.83	90.17	55.57	48.3	61.35	104.15	112.16	108.72	126.41	198.69	90.13	104.85	111	107.77	114.18	113.32	108.47	105.5	113.91	112.96	86.95	82.82
SORBS1_2	SORBS1_2	0.56	0.53	1.15	0.42	0.93	0.43	1.38	0.16	0.43	0.38	0.74	0.45	0.62	0.85	2.04	1.46	0.88	2.47	0.52	0.29	0	2.55	1.66	0	1.1	0.86	1.6	0.41	5.15	4.23	3.77	0	1.88	0.26	1.86	0	1.19	1.59	0.85	4.05	1.13	1.08	1.92	2.29	1.14	0.52	0.43	0.62
ZP3_3	ZP3_3	31.78	40.37	36.42	58.25	45.32	24.91	18.71	19.52	12.25	17.15	19.41	15.25	15.22	19.92	16.77	10.58	14.57	206.64	127.95	9.74	11.84	8.35	110.67	66.98	105.74	62.4	108.41	63.81	2.83	1.87	2.09	67.37	90.25	57.94	95.73	118.61	93.21	44.52	47.32	67.9	50.73	51.53	53.38	67.51	74.56	47.05	44.91	37.79
PKD1L2	PKD1L2	0	0	0	0	0	0	0	1.01	0	0	0	0.38	2.65	2.19	1.36	1.29	0	0	0	0	0	0	0	0	0	0	0	0	0.38	0	0	0	0	0	0	0	0	0	0	0	0	0	0	0	0	0	0	0
PEG10_303	PEG10_303	0	0	0	0	0	0.32	0	0	0	0.48	0.94	0	1.76	0.36	1.78	0	3.3	0	0	2.18	0.83	2.75	0	0	0	0	0	0	0.25	0	0	0	0	0	0	0	0	0	0	0	0	0	0	0	0	0	1.09	0
PPM1M	PPM1M	0.94	1.6	1.38	0.25	0.47	1.93	2.48	0.98	0.51	0.45	0.29	1.4	1.3	0.34	0.54	0.67	0.35	0	0	0.17	0	0.28	0	0	1.76	0.77	0.64	0.25	3.16	3	2.43	0	1.13	0.62	2.22	0	0.71	0.63	1.02	2.42	1.35	2.9	1.46	1.76	1.36	5.56	2.04	2.97
LEF1	LEF1	0.09	0.22	0.13	0.51	0.32	7.67	5.59	6.78	19.34	24.58	12.4	19.91	22.35	24.56	14.53	21.85	16.59	0.17	0	21	12.06	23.98	0.58	0	0	0	0	0	10.02	8.64	8.01	0	0	0.21	0.46	0	0.24	0.17	0.28	1.37	0.2	0	0	0	0.46	0	1.04	0.25
CR388166.2_128	CR388166.2_128	0	0	0	0	0	0.66	0	0	0	0.49	0	0	0	0	0	0	0	0	0	0	0	0.93	0	0	0	0	0	0	0	0	0	0	0	0	0	0	0	0	0	0	0	0	0	0	0	0	1.1	0
FBXL7_2	FBXL7_2	0.76	0.61	0	0	0	0	0	0	0	0	0	0	0	0	0	0.51	0	0.97	0	0	0.51	0.27	2.76	0	1.71	1	1.24	0.48	2.37	1.38	1.33	5.1	0.36	2.96	0.98	0	0.34	2.67	3.51	3.1	2.3	6.19	2.42	1.88	5.89	1.18	0.98	0.71
EYA1	EYA1	0.05	0.06	0	0.1	0	1.94	0.87	2.29	10.68	9.06	16.22	11.52	12.65	13.07	11.58	14.51	12.73	0	0.12	15.29	11.15	15.91	0	0	0	0	0	0	18.08	13.53	13.6	0	0	0	0	0	0	0.15	0	0	0.3	0	0	0	0	0	0	0
EPS8L1	EPS8L1	1.98	0.28	0.45	0.5	3.9	20.91	17.82	23.47	21.81	28.94	25.76	18.32	18.95	20.82	15.76	15.57	12.13	0.07	0.26	10.54	11.86	9.51	0	0.22	0.87	0.37	0.18	0	5.39	3.33	4.47	0	0	0.27	0	0	0	0.22	0.06	0	0.04	0	0.18	0.28	0.1	0	0.63	0
SERPINB2	SERPINB2	0	0	0	0	0	0	0	0	0	0	0	2.16	0	6.27	6.25	4.44	9.51	2.98	8.59	10.37	17.05	4.12	0	2.86	0	0	0	1.41	54.46	41.45	58.13	0	0	0	0	0	4.02	0	0	0	0	0	1.19	0	1.93	1.69	0	0
MAPK14	MAPK14	22.24	34.48	34.46	21.17	16.25	5.23	5.57	3.72	0.9	2.75	0.41	2.24	1.44	1.6	3.05	4.84	4.42	7.94	13.02	6.48	5.12	13.85	14.79	25.95	31.64	27.09	13.48	30.68	24.25	21.84	23.69	24.18	32.01	31.59	36.32	0	36.49	47.03	48.31	45.41	49.09	53	49.75	48.41	53.83	49	40.25	48.77
GTF2F2	GTF2F2	216.15	220.22	257.67	172.2	196.35	119.92	133.71	159.21	88.89	107.8	85.55	95.86	77.06	85.75	50.34	83.1	80.82	351.53	336.81	66.11	42.56	68.41	238.44	324.74	212.72	281.79	188.84	300.08	41.02	34.42	36.3	263.85	245.39	305.56	250.85	225.69	307.25	238.86	203.97	236.96	231.36	232.6	244.19	235.72	219.15	233.85	208.43	231.21
rab42b	rab42b	1.1	2.19	2.98	6.17	0	0.56	1.14	0.54	1.06	5.78	3.24	2.13	5.1	4.06	2.25	3.33	5.26	1.38	1.28	4.04	6.97	5.19	2.76	1.05	9.13	7.11	0.88	3.41	4.87	3.26	3.35	2.72	4.14	9.78	3.76	0	4.17	12.91	7.85	6.66	6.2	6.21	5.47	10.77	7.5	12.31	9.59	5.11
SAT2_1	SAT2_1	1.68	2.86	1.77	5.37	0.85	1.1	1.19	0	0.93	0.81	1.06	0.7	0	1.02	0.49	1.21	0.62	2.74	3.91	0.31	2.39	0.51	4.67	0.92	0	2.34	1.16	4.48	1.94	1.85	1.25	3.59	6.12	2.23	1.54	0	2.58	3.43	3.3	0.73	3.25	3.49	4.54	6	2.46	9.44	3.06	5.37
PPP1R42	PPP1R42	18.51	22.78	20.85	18.2	12.06	7.99	9.43	5.46	6.03	7.05	6.05	4.84	4.23	4.74	6.36	5.14	2.82	20.87	25.33	5.86	5.92	3.46	23.12	23.9	24.02	21.27	21.08	22.4	5.7	1.82	4.33	24.49	18.95	18.85	32.08	0	21.43	20.74	19.93	32.24	21.17	24.55	20.35	28.38	28.18	23.37	20.6	16.58
SATB2	SATB2	0	0	0	0	0	0	0	0	1.22	0.71	0	1.29	1.1	0.27	2.59	0.8	0.41	0	0	3.29	3.49	1.49	1.02	0	0	0	0.76	0	2.01	3.55	3.71	0	0	1.1	0	0	0	0	0.73	0	0	0	0.25	0.23	0.4	0	0	0
LRRC8B_1	LRRC8B_1	3.53	6.05	4.48	7.38	2.06	0.44	0.44	0.32	0	0.05	0.2	0.03	0.31	0.11	0.18	0.18	0.12	8.73	5.13	0.17	0.81	2.39	7.72	8.31	14.87	11.16	10.39	7.03	12.35	10.13	9.36	13.14	14.31	11.88	10.83	72.11	10.26	13.44	15.54	16.12	13.29	19.4	15.74	17.83	19.47	17.87	8.46	7.4
KCNJ9	KCNJ9	0	0	0	0	0	0	0	0	0	0	0	0	0	0	0	0	0	0	0	1.78	0	1.24	0	0	0	0	0	0	0.11	0.15	1.02	0	0	0	0	0	0	0	0	0	0	0	0	0	0	0	0	0
RRP36	RRP36	193.9	238.16	233.93	220.52	190.02	112.63	124.29	119.33	64.43	70.08	63.44	55.99	64.67	61.47	49.29	58.54	62.48	302.63	305.44	46.63	38.25	49.93	272.01	309.59	278.51	317.3	208.29	316.12	26.28	21.64	24.69	294.34	263.48	283.41	266.43	363.46	299.3	259.3	254.71	243.54	257.82	276.71	252.54	260.75	239.54	264.9	249.13	227.26
PEG10_197	PEG10_197	1.71	1.09	3.15	0.59	0	0.7	0.38	0	0.59	1.83	0.67	1.31	1.69	1.56	0.63	0	0.79	0	0	2.75	0	2.93	0	0	0	1.2	0	0	1.42	0	1.6	0.77	0	0	1.57	0	0	0.87	0.47	0	0	0.74	0.48	4.5	2.35	2.12	0.39	1.11
IGFBP6_2	IGFBP6_2	3.99	1.95	2.65	1.06	6.78	1.7	0.67	0.86	0	0	1.12	0.33	0	0	0	0.51	0.01	11.74	9.86	0	0	0	8.02	9.49	12.95	9.57	17	9.95	0	0	0	13.66	5.28	18.08	3.54	0	3.76	1.08	1.78	0	5.33	4	3.06	1.22	5.92	2.08	0	0
EXOC4_2	EXOC4_2	0	0	0	0	0	0	0	0	0	0	0	0	0	0	0	0	0	0	0	0	0	0	0	0	0	0	0	0	0.01	0	0	0	0	0	0	0	0	0	0	0	0	0	0	0	0	0	0	0
abhd17a	abhd17a	46.24	103.29	93.33	113.93	42.7	61.27	50.23	41.07	37.56	63.95	48.15	32.31	37.58	39.04	22.89	30.46	27.6	195.32	217.97	29.57	27.96	30.35	218.28	209.24	175.54	235.01	163.93	216.19	27.4	25.25	26.88	227.07	208.43	215.38	180.33	0	210.09	155.23	179.89	180.75	135.5	191.07	164.11	163.13	179.08	166.79	145.07	116.12
PAK7_2	PAK7_2	3.4	8.1	8.35	9.06	4.24	4.55	2.94	4.01	7.22	9.44	7.49	8.05	11.13	9.97	6.49	13.15	10.81	1.75	1.06	13.77	9.38	15.1	3.59	2.33	13.53	10.44	1.09	9.85	7.57	6.65	6.07	10.4	13.52	13.19	26.28	0	16	44.87	39.3	23.65	45.37	43.04	38.7	39.53	32.98	41.26	18.34	18.03
MOCS3	MOCS3	27.03	32.44	31.34	32.89	18.6	5.72	6.6	7.01	4.27	1.64	3.99	3.43	1.36	3.13	5.91	6.8	5.45	13.94	21.14	10.68	7.86	5.82	25.33	21.24	48.84	40.88	31.15	38.47	9.35	8.88	5.41	52.11	48.2	52.82	43.9	0	41.76	53.14	50.48	52.82	51.91	57.87	57.29	52.61	59.35	49.26	39.82	40.43
PPHLN1	PPHLN1	112.05	121.43	116.96	144.27	93.93	46.79	63.69	47.33	14.32	23.02	22.89	13.26	14.71	16.5	13.59	14.27	10.36	54.53	64.46	16.33	11.6	25.75	78.99	81.32	124.84	115.79	73.94	99.3	33.94	23.3	33.33	124.1	130.32	122.43	153.49	0	113.49	134.95	134.75	133.26	148.31	134.98	148	161.6	136.6	140.93	152.63	136.88
RAPGEF1	RAPGEF1	17.54	24.46	24.51	17.59	11.53	4.26	4.65	5.04	4.53	6.58	3.94	4.27	5.82	4.76	3.97	7.23	6.19	3.79	5.07	6.86	4.26	6.94	4.82	5.18	5	9.62	2.12	8.42	9.86	5.62	7.69	6	7.32	6.63	9.53	42.47	9.04	24.71	23.68	15.5	29.61	28.32	30.15	24.51	23.18	27.68	31.24	35.78
ZNF22_106	ZNF22_106	41.36	109.69	70.05	118.44	27.26	24.56	36.36	18.6	20.69	34.43	32.81	23.17	32.92	28.89	53.19	52.19	35.14	6.77	0	74.49	67.09	96.96	69.68	10.32	142.85	83.15	99.9	58.92	96.22	70.79	76.38	118.77	97.82	83.3	120.62	0	42.9	145.44	106.46	149.09	123.92	140.7	199.65	149.9	184.95	138.31	132.92	133.99
MYCBP2_1	MYCBP2_1	22.1	24.77	24.44	16.44	17.17	10.23	12.53	12.65	7.48	6.13	5.76	6.76	6.4	6.89	5.45	7.2	6.27	11.43	8.84	6.08	4.47	5.12	10.43	9.94	12.4	13.31	9.45	13	11.1	8.98	9.07	13.95	15.52	12.52	14.46	0	13.57	21.82	23.72	19.79	24.48	20.2	21.36	20.26	21.17	22.85	18.88	26.29
MAP3K8	MAP3K8	2.02	3.38	3.3	5.07	1.95	4.47	3.76	4.63	2.25	1.19	1.94	0.85	1.23	2.59	1.07	1.48	0.92	0.11	0.14	1.38	1.66	2.12	0.25	0	1.33	0.9	1.4	0.54	1.48	1.18	1.52	1.15	1.64	0.54	1.73	0	0.39	2.12	1.44	1.95	3.3	1.69	2.38	4.12	3.43	1.9	3.66	2.44
DLG4	DLG4	0.15	0	0	0	0.18	0	0	1.97	0	2.34	2.62	0.52	0.83	1.01	0.91	0.9	2.32	0.55	0	0.39	1.79	1.86	0	0	0	0.29	0	1.1	11.21	11.36	15.06	1.46	0	0	0.95	0	0.79	0.42	0	0.45	0.67	0	0.23	0.44	0.38	0	0	0.41
STC1	STC1	77.7	125.24	113.06	114.25	88.14	41.76	42.51	37.97	21.67	26.52	19.16	18.57	22.46	20.64	20.37	18.98	17.02	160.69	160.25	12.1	7.08	9.67	122.31	145.54	126.23	148.7	93.49	155.67	1.67	1.44	3.22	114.11	117.29	130.37	112.18	0	151.77	138.33	138.06	141.74	145.35	135.3	132.12	123.93	116.36	133.87	116.21	127.14
NCCRP1	NCCRP1	0.78	0.8	0	0.42	0.26	0.42	0.82	0.98	11.08	11.34	1.95	6.5	12.34	10.26	24.77	17.54	14.47	1.22	3.07	43.21	29.2	33.4	2.59	7.13	0.73	0.43	10.08	0.41	141.33	145.16	160.4	1.09	0.93	0.51	0.28	0	1.18	1.26	1.02	2.01	1.12	0.8	0.69	2.27	0	0.51	1.69	0.92
EFCAB14	EFCAB14	54.84	99.42	88.8	88.05	49.54	23.67	28.88	24.04	17.17	23.13	19.01	18.05	17.64	16.01	18.09	21.47	21.35	95.49	91	22.88	19.91	20.38	91.8	77.08	81.7	93.9	59.74	101.05	22.15	18.46	16.77	102.8	128.93	116.03	103.5	105.6	112.34	137.29	145.64	144.11	146.43	155.82	146.76	147.56	142.51	132.02	98.92	120.79
MUC4_6	MUC4_6	0	0	0	0	0	0	0	0	0	0	0	0	0	0	0	0	0	0	0	0	0	0.98	0	0	0	0	0	0	1.56	0.64	0.61	0	0	0	0	0	0	0	0	0	0	0	0	0	0	0	0	0
aclyb	aclyb	40.9	38.42	42.28	24.62	37.28	21.5	23.12	23.05	17.52	16.96	13.35	22.85	13.38	14.46	12.94	18.45	18.85	56.27	69.66	14.44	14.26	22.33	29.16	46.06	30.38	44.65	20.5	62.5	46.11	29.68	36.4	34.07	36.66	34.52	45.92	0	51.46	55.07	57.59	42.79	54.48	48.73	44.24	37.06	36.92	37.86	31.99	44.72
C22orf29_159	C22orf29_159	0	0	0	0	0	0	0	0	0	0.45	0	0	0	0	0	0	0	0	0	0	0	0	0	0	0	0	0	0	0	0	0	0	0	0	0	0	0	0	0	0	0	0	0	0	0	0	0	0
CPSF3	CPSF3	143.88	160.45	157.8	144.94	123.59	99.78	108.83	109.78	120.2	111.56	112.31	133.74	126.03	114.65	111.04	152.28	145.88	229.01	230.65	145.08	134.85	157.73	196.05	222.27	148.06	194.22	166.61	213.55	108.25	99.16	93.14	192.3	185.65	201.82	176.65	216	200.67	155.47	154.56	159.36	151.81	147.78	141.12	160.95	152.32	157.77	159.32	140.75
tecta.2_1	tecta.2_1	6.22	4.91	12.55	5.13	4.39	4.54	3.86	4.3	2.06	3.73	0.86	2.16	1.36	2.65	2.18	2.95	2.55	6.45	5.86	2.03	1.57	1.72	0.42	2.58	3.51	2.06	2.33	2.52	0.96	1.36	2.79	1.91	4.52	3.62	4.37	0	5.34	5.75	4.18	3.54	4.83	2.59	4.12	8.14	4.97	7.46	4.85	7.86
TMEM14A	TMEM14A	273.73	296.08	294.37	303.19	266.4	224.46	205.91	185.7	129.81	141.03	124.61	123.14	121.11	109.03	128.75	105.85	130.86	599.16	628.64	120.47	89.14	109.64	654.25	653	598.27	560.94	594.12	554.77	140.88	142.37	138.11	594.47	516.68	547.48	442.09	0	421.95	360.09	311.44	350.12	310.08	326.21	344.4	349.26	367.58	322.45	332.97	304.85
ATP13A4_2	ATP13A4_2	25.41	28.17	26.96	32.43	22.45	12.47	13.64	13.7	6.58	7.21	4.82	4.74	3.91	4.48	4.93	4.84	2.2	2.12	1.77	3.13	1.56	1.95	5.82	3.38	16.97	10.26	7.63	5.93	0.28	0.2	0.12	13	14.61	8.4	16.26	0	10.56	26.64	23.49	19.88	27.93	25.66	29.5	36.34	31.9	30.59	39.8	35.29
ST14_1	ST14_1	88.57	131.06	124.81	97.29	79.15	32.05	30.69	29.63	11.16	12.69	7.59	7.95	10.28	7.67	7.37	6.48	6.6	292.29	248.12	5.88	6.04	5.19	140.31	189.66	106.7	166.32	73.51	205.85	6.13	4.13	6.35	122.73	142.28	131.28	159.15	229.56	192.17	160.19	151.78	132.65	145.77	152.79	149.16	137.92	123.79	129.46	134.83	147.36
GPKOW	GPKOW	97.69	112.65	100.74	102.67	86.66	63.86	74.46	69.43	58.11	67.29	63.92	66.68	63.13	60.84	58.88	69.58	56.64	128.47	153.84	65.47	48.98	63.61	128.5	134.13	108.1	123.16	102.26	138.12	25.91	21.5	19.01	141.8	117.43	125.73	116.13	104.87	122.87	110.32	108.55	113	118.28	103.88	107.05	108.55	116.97	113.38	114.24	97.5
SPON1	SPON1	0	0	0	0	0	0	0	0	0	0.04	0	0	0.1	0	0.15	0	0	0	0.26	0.1	0.6	2.59	0	0.28	0	0	0	0.07	33.64	33.11	33.74	0	0.05	0	0	0	0.2	0	0	0	0	0	0	0	0	0	0	0
HOGA1	HOGA1	65.74	79.74	88.62	96.01	60.35	34.06	40.59	34.09	20.17	12.86	11.37	12.69	13.83	13.93	9.13	11.43	10.53	73.41	86.73	7.32	6.8	4.18	124.45	111.78	90.01	93.41	101.66	87.4	11.92	12.33	11.44	97.55	94.92	109.45	104.04	151.59	80.61	85.57	93.15	91.64	72.13	77.87	87.47	96.64	99.2	98.53	81.3	85.26
TLL1_B2	TLL1_B2	2.8	5.02	8.05	3.79	5.36	5.52	4.44	5.44	10.67	53.24	17.6	21.24	17.44	14.89	20.38	19.91	16.06	2.63	2.23	18.7	20.35	19.06	1.34	2.88	1.21	2.14	1.24	2.6	65.06	27.05	52.34	1.45	0.94	0.86	4.34	0	2.43	2.9	3.6	1.91	2.43	3.14	2.44	2.45	3.69	1.38	4.64	3.41
RAB23	RAB23	60.53	85.69	81.61	55.29	55.58	30.36	35.33	42.55	14.2	14.03	12.43	11.78	13.25	14.48	7.93	11.49	13.66	19.39	23.9	8.89	5.93	9.51	24.63	21.62	51.2	38.8	28.32	37.48	7.27	7.37	5.93	42.26	50.53	49.44	59.4	0	55.03	85.39	79.81	67.29	87.6	96.44	99.1	88.25	86.53	89.46	94.05	87.27
PLA2G4A	PLA2G4A	94.67	104.57	109.48	78.04	85.95	50.68	59.05	66.06	35.11	40.45	39.58	38.34	34.25	36.72	20.85	39.66	32.28	11.71	15.16	26.75	16.56	25.38	22.86	13.63	43.33	30.86	21.67	32.09	4.98	5.2	6.65	32.19	41.44	36.96	57.42	263.28	39.52	94.17	81.57	71.12	100.85	104.36	98.16	108.98	92.02	95.97	99.75	112.44
CR388166.2_200	CR388166.2_200	0	0	0	0	0	0	0	0	0	0	0	0.33	0	0	0	0	0	0	0	0	0	0	0	0	0	0	0	0	0	0	0	0	0	0	0	0	0	0	0	0	0	0	0	0	0	0	0	0
MAPRE3	MAPRE3	36.12	41.36	31	33.58	26.52	11.02	12.03	7.36	2.22	2.02	1.13	0.97	0.89	0.65	0.52	1.29	0	54.95	55.67	0	0	0.13	44.79	35.43	28.19	48.11	15.35	45.21	2.95	5.35	3	39.04	59.16	47.47	38.82	0	47.19	46.94	45.81	38.29	49.43	58.35	51.87	32.63	45.35	50.09	37.37	40.2
ZNF516	ZNF516	4.5	3.6	3.84	3.63	3.13	11.81	9.28	12.79	21.84	21.43	22.68	23.35	27.36	23.54	23.06	28.54	18.59	0.4	0.23	25.4	13.73	26.53	0.26	0.98	1.84	2.41	0.23	0.82	14.24	11.89	12.36	1.2	1.45	0.69	1.93	0	1.35	3.28	5.18	1.41	5.56	1.96	3.19	3.75	3.07	1.78	0.69	5.4
GGPS1	GGPS1	13.33	17.33	23.08	21.75	6.94	3.06	1.84	1.86	7.29	4.52	9.12	9.95	10.55	10.93	10.75	15.4	22.5	5.08	4.25	21.05	25.19	22.82	14.68	6.31	22.6	12.6	9.35	7.64	22.37	19.29	17.92	10.72	13.54	15.18	23.07	0	11.04	33.38	30.22	38.86	34.91	29.35	37.17	33.13	33.94	36.44	19.47	13.4
EXOC3L2	EXOC3L2	0.96	0.25	0.72	0.46	4.45	17.48	15.04	17.48	13.02	10.69	12.98	7.26	11.84	13.96	6.74	8.68	8.11	0.25	0	6.27	4.09	4.05	0.07	0.13	0.23	0.47	0	0.32	4.16	5.45	4.06	0	0.05	0.4	0.4	0	0.28	0.3	0.37	0.21	0.59	0.75	0.38	0.2	0.53	1.05	0.49	0.77
MAP2K2	MAP2K2	97.7	107.63	120.66	88.22	81.64	48.24	57.96	51.23	20.54	15.85	23.04	28.07	26.2	24.35	19.32	27.08	24.49	70.06	82.59	30	21.9	35.38	45.2	57.45	59.73	77.92	32.45	88.67	52.6	43.52	45.63	67.11	67.4	72.79	90.52	0	89.16	110.59	112.55	94.78	123.56	120.53	106.39	114.52	101.39	110.58	108.2	135.57
ADAMTSL2_1	ADAMTSL2_1	0	0	0	0	0	0	0	0	0.88	2.58	0.25	0.93	1.6	1.27	2.8	2.43	1.8	0	0	3.43	2.08	5.5	0	0	0	0	0	0	5.76	5.78	4.48	0	0	0	0	0	0	0	0	0	0	0	0	0	0	0	0	0
MUC4_10	MUC4_10	0	0	0	0	0	0	0	0	0	0	0	0	0	0	0.49	0.24	0	0	0	0	0	0	0	0	0	0	0	0	0	0	0	0	0	0	0	0	0	0	0	0	0	0	0	0	0	0	0	0
RNF19B	RNF19B	49.43	68.64	65.57	81.14	56.87	51.62	54.06	48.28	31.01	30.25	32.71	32.41	30.75	35.7	27.13	26.44	25.53	222.9	236.76	23.59	22.29	26.14	197.59	225.86	164.92	230.94	136.77	229.38	12.58	12.06	12.75	208.49	176.84	211.72	194.02	394.35	216.56	172.04	177.74	178.76	155.07	166.72	164.81	129.05	145	150.62	76.64	73.84
ANO2	ANO2	8.64	15.26	10.59	9.63	7.58	3	2.34	2.07	0.54	1.82	1.05	0.73	0.55	0.73	0.34	0.68	0.15	20.99	20.05	0.29	0.11	0.26	14.03	14.57	14.45	11.95	10.89	15.57	0.22	0.35	0.29	11.62	17.96	15.09	16.22	45.23	14.91	17.44	14.41	17.86	15.09	18	16.95	14.03	15.53	13.86	13.38	10.51
RTL1_311	RTL1_311	0	0	0	0	0	0	0	0	0	0	0	0	0	0	0	0	0	0	0	0	0	0	0	0	0	0	0	0	0	0	0	0	0	0	0	0	0	0	0	0	0	0	0	0	0	0	0	0
RTL1_103	RTL1_103	0	1.87	0	0.49	0	0.2	0	0	0	1.48	0	0.45	0.73	0	0	0.79	0	0	0	0.34	0	1.45	0	0	0	0	0	0	0.83	0.6	0	0	0	0	0	0	0	0	0	0	0	0	0	0.77	0	0.61	0.67	0
PEG10_128	PEG10_128	0.48	1.13	1.4	1.33	0.56	0	0	0	0.92	0	1.05	0.42	1.65	0.81	0	1.44	0.62	0	0	0.31	0.47	0.25	0	0	0	0	0	0	0.14	0.37	0	0	0	0	0	0	0	0	0	0	0	0	0	0	0	0	0.91	0.67
CARS2	CARS2	61.17	66.7	69.81	59.99	53.71	34.04	38.08	41.35	20.74	27.08	19.64	23.29	20.6	24.14	11.88	21.3	17.88	13.33	13.28	15.26	8.38	11.11	19.79	20.05	38.35	27.54	13.6	31.06	3.06	3.78	3.92	27.04	38.25	41.78	47.75	0	33.7	56.88	61.66	54.37	64.12	66.54	63.74	65.76	64.01	65.52	77.07	75.04
CR388166.2_134	CR388166.2_134	0	0	0	0	0	0	0	0	0	0	0	0.77	0.61	0	0	0.88	0	0.86	1.02	0.56	0	0	0	0	10.49	1.73	0	0	0	0	0	0	0	1.02	5.62	0	2.37	1.25	2.01	0	0	1.07	1.4	0	0	0	0	2.47
UNK	UNK	2.26	5.11	5.48	4.62	1.66	0.56	0.58	0.51	0	0.31	0.17	0.11	0.22	0.1	0.16	0.04	0.31	2.33	4.39	0.1	0.08	0.12	3.7	4.26	6.81	5.81	5.56	5.29	0.2	0.27	0.3	5.12	6.47	6.05	6.73	0	8.77	11.46	12.34	11.98	13.02	10.87	13.95	11.21	11.38	14	9.18	8.84
EXOC8	EXOC8	26.84	49.35	50.23	43.77	17.18	5.19	7.18	6.03	2.05	2.8	2.45	2.51	3.23	2.3	2.78	2.42	2.45	40.25	29.8	4.35	3.15	5.23	42.6	36.12	85.35	70.78	29.85	68.11	8.98	8.52	9.35	62.98	75.22	70.64	97.4	144	88.55	129.98	140.13	120.19	133.44	136.33	128.38	119.36	122.94	131.79	72.8	82.51
ZNF239_56	ZNF239_56	0.44	3.24	0.35	2.44	1.31	0.33	0.44	0.65	1.26	0.99	1.44	3.75	3.82	3.22	4.92	3.1	9.61	0.82	1.01	6.5	2.6	4.59	2.56	2.49	5.97	2.54	0	2.84	2.93	2.35	2.34	8.65	4.85	6.06	7.23	0	2.77	5.01	5.33	3.44	4.23	5.57	3.77	4.18	6.79	9.09	3.52	3.53
ZNF239_60	ZNF239_60	11.17	13.6	15.55	9.09	5.49	2.65	2.03	3.49	7.17	7.66	6.14	5.94	14.89	4.29	9.57	4.91	11.47	11.05	7.56	10.8	13.13	13.69	15.39	11.53	7.76	17.62	9.02	20.36	6.06	5.19	6.06	17.39	11.83	20.98	17.16	0	22.3	15.04	20.95	25.25	23.05	19.67	24.69	20.79	11.95	15.6	16.76	18.34
MAML3	MAML3	3.11	6.79	6.91	10.42	2.94	0.82	1.27	0.77	3.69	4.33	3.61	3.74	4.63	3.22	3.88	5.64	4.77	1.48	0.61	4.3	4.12	5.19	1.06	1.98	6.22	6.09	1.63	3.43	3.18	2.74	2.67	5.9	7.72	5.26	9.34	0	6.03	17.5	17.34	10.49	16.22	18.06	21.56	19.86	21.21	16.75	13.39	12.91
LDHA	LDHA	79.58	180.86	155.07	180.58	49.58	19.07	26.68	18.08	11.93	41.52	18.93	18.09	16.41	13.18	14.49	17.1	13.24	105.35	85.26	24.07	15.2	35.98	73.7	91.55	138.75	105.96	90.52	75.17	339.51	343.41	284.05	121.21	114.97	99.45	151.99	167.29	96.44	218.44	188.35	134.25	207.62	156.23	183.96	207.76	172.7	186.8	117.26	146.95
CDKN1A_2	CDKN1A_2	40.54	94.39	91.83	91.89	94.72	282.58	287.76	228.88	126.17	118.06	110.87	113.57	94.77	108.94	108.66	101.93	93.54	3.28	5.16	88.15	106.81	87.49	7.45	2.36	4.13	1.44	2.39	5.06	21.25	19.38	21.88	4.91	0.35	6.85	8.52	0	2.65	7.51	6.78	5.97	10.83	13.73	22.53	39.16	24.62	17.1	40.57	27.55
MRPL20	MRPL20	41.5	50.23	47.5	44.56	41.45	31.8	25.61	25.95	17.22	9.39	12.27	13.44	10.42	14.46	14.37	11.48	8.67	64.46	32.42	12.56	10.48	15.35	78.98	50.62	72.09	56.54	66.28	54.2	16.76	25.08	20.36	64.68	68.37	40.63	50.27	0	64.31	48.76	66.77	45.56	61.46	56.66	61.07	59.02	52.82	72.03	50.08	54.51
ATP5S	ATP5S	6.96	4.64	4.74	8.22	4	3.48	3.14	3.26	1.95	1.71	0.37	1.28	1.18	1.01	4.49	1.36	2.64	7.27	14.89	1.53	2.03	2.12	4.35	8.68	3.92	5.23	4.88	5.33	11.32	10.97	7.92	6.68	5.24	1.96	6.71	0	5.88	2.89	6.2	4.6	7.61	1.22	5.3	4.46	7.77	6.65	1.29	3.77
C22orf29_195	C22orf29_195	0	0	0	0	0	0	0	0	0	0	0	0.58	0.69	0	0	0.5	0	0	0	0	0	0.54	0	0	0	0	0	0	0	0	0	0	0	0	0	0	0	0.48	0	0	0	0	0	0	0	0	0	0
ZFP3_40	ZFP3_40	0.94	3.53	2.11	2.84	0.4	0.13	0.83	0.12	1.45	0.47	0.56	1.95	1.05	0.71	1.02	2.21	1.76	4	4.66	1.31	1.53	1.66	2.5	3.5	7.13	4.2	5.22	5.58	1.16	0.78	1.31	6.38	6.48	5.85	6.56	136.09	4.04	11.1	11.32	7.62	11.36	13.57	11.42	11.81	10.06	8.57	3.21	3.73
TTC5	TTC5	10.93	12.7	12.09	9.06	10.07	2.86	2.48	3.62	2.19	1.66	0.89	3.04	2.52	2.33	1.22	3.04	3.33	23.57	22.54	2.79	3.52	8.18	11.92	18.58	8.28	16.04	5.43	21.68	6.36	6.39	7.48	16.03	15.74	17.08	14.39	0	19.1	17.29	18.24	12.93	15.9	15.15	15.45	13.71	12.09	13.66	11.52	12.81
TSPY10_2	TSPY10_2	0	0	0	0	0	0	0	0	0	0	0	0	0	0.73	0	0	0	0	0	0	0	0	0	0	0	0	0	0	0	0	0	0	0	0	0	0	0	0	0	0	0	0	0	0	0	0	0	0
hspa1b_1	hspa1b_1	45.76	72.7	86.28	55.97	36.44	26.78	33.3	53.69	10.86	4.81	15.14	6.5	10.04	26.07	17.25	18.45	7.49	37.1	34.38	18.47	14.27	14.3	43.54	44.63	42.63	40.31	27.53	46.58	9.31	10.13	3.4	48.01	44.48	35.63	54.77	310.74	45.77	66.84	69.64	49.01	66.35	53.35	62.62	67.71	63.83	59.7	54.64	78.25
PDGFA_2	PDGFA_2	1.83	3.88	1.59	0	0	3.89	1	2.92	7.71	2.58	6.79	5.39	3.24	8.58	6.16	0.43	0	0	0	3.97	0.83	5.63	0	0	0	0	0	0	1.5	0.36	0.94	0	0	0	0	0	0	0	0	0	0	0	0	0	0	0	0.54	0
TCTN1	TCTN1	9.94	18.18	21.44	25.85	6.27	2.03	2.25	1.8	2.09	2.11	2.29	1.84	1.24	2.39	3.3	2.05	3.5	104.48	99.06	3.42	5.1	4.8	91.08	83.59	69.12	71.32	100.75	71.92	6.59	5.52	3.46	91.01	75.96	70.72	57.42	0	56.49	51.83	49.54	50.25	38.78	40.92	33.8	27.59	37.43	32.2	18.26	18.21
SLC18B1_1	SLC18B1_1	47.11	51.89	59.96	45.81	26.45	18.15	21.42	16.28	7.76	7.97	8.76	9.23	8.1	7.76	6.89	5.51	7.97	60.53	58.35	8.41	5.3	5.5	51.99	53.52	46.84	53.13	57.14	53.08	7.79	10.38	8.83	46.94	54.04	57.02	55.67	0	65.19	50.45	53.35	51.11	56.71	50.51	52.49	53.99	49.03	61.1	53.55	43.61
ZNF22_90	ZNF22_90	0.51	1.83	0	0	0	0	0	0	1.01	0	0	1.21	0	0	0	3.11	2.67	0	0	0.66	2.01	4.51	0	1	17.79	1.03	5.13	0	0.9	0	1.36	5.26	5.96	7.21	3.32	0	4.9	10.86	12.62	7.87	8.75	7.58	5.79	7.68	13.4	8.33	0	1.46
CAPG	CAPG	116.93	143.82	147.26	146.95	114.88	110.05	90.63	97.98	87.34	74.06	47.46	68.82	49.98	59.07	93.45	61.5	77.07	235.22	212.18	71.89	80.43	65.19	159.71	138	145.58	127.41	212.78	106.89	181.72	223.51	237.83	162.45	121.94	98.6	138.52	0	103.69	128.91	113.12	120.78	125.16	92.47	89.53	137.94	123.69	114.54	100.83	119.75
MPZL1	MPZL1	106.88	145.18	121.26	102.64	83.24	35.15	30.99	34.69	33.43	42.43	40.51	37.73	40.2	33.52	31.93	39.6	33.43	127.66	111.06	44.72	36.85	35.95	76.05	103.72	104.59	114	55.36	123.88	25.94	19.82	22.97	115.02	126.52	109.21	133.36	230.28	136.42	176.51	161.97	161.34	172.45	174.16	159.15	156.89	155.75	173.02	137.37	171.02
VPS9D1	VPS9D1	1.86	1.06	1.63	1.93	1.22	0.78	0.18	0.54	0	0.17	0.32	0.38	0.31	0.37	0.45	0.15	0.19	0	0.34	0.29	0	0.46	0.47	0.55	1.2	0.85	0	1.49	3.17	3.25	2.1	2.52	2.37	2.04	2.07	0	0.88	3.07	4.05	3.33	3.72	4.78	1.72	0.64	2.8	2.72	1.22	2.04
PARPBP	PARPBP	203.58	306.87	283.8	297.48	195.71	107.66	103.46	95.64	42.51	57.36	45.24	41.99	39.09	39.48	32.63	35.64	36.85	489.91	487.71	28.82	23.96	30.88	561.8	510.19	443.13	506.66	508.63	453.08	15.91	11.78	16.4	492.85	439.15	454.9	443.6	171.89	427.15	364.15	384.44	422.68	335.65	369.79	363.33	369.8	359.76	346.12	350.51	302.96
MAD1L1	MAD1L1	97.14	99.96	103.92	77.37	89.34	50.94	61.56	62.26	28.94	37.37	31.56	26.02	26.43	27.97	18.47	24.34	22.02	153.28	160.87	16.03	9.68	11.05	94.82	116.58	81.82	115.56	60.18	141.11	11.34	10.93	11.65	97.06	107.16	119.89	100.55	0	127.16	106.64	98.22	96.79	112.52	113.08	107.48	103.57	93.67	108.23	101.7	113.25
MBNL1_2	MBNL1_2	0	0	0	0	0	0	0	0	0	0	0	0	0	0	0	0	0	1.32	4.6	0	0	2.18	0	0	0	0	0	1.26	14.97	15.99	18.96	0	0	0	0.84	0	0	0	0	0	0	0	0	0	0	3.01	0	0
INPP1	INPP1	8.08	9.57	10.76	13.08	4.72	1.61	2.03	1.26	0.45	0.62	0	0.23	0.11	0.27	0.16	0	0.2	2	5.59	0.1	0	0.65	1	1.63	11.98	6.6	3.73	9.51	6.17	5.88	5.89	11.67	10.18	10.52	11.31	0	10.12	17.6	16.63	15.34	15.41	13.75	14.03	14.98	12.14	20.84	11.16	14.75
CR318592.1_145	CR318592.1_145	0	0	0	0	0	0	0	0	0	0	0	0	0	0	0	0	0	0	0	0	0	0	0	0	0	0	0	0	0	0	0	0	0	0	0	0	0	0	0	0	0	0	0	0	0	0	0	0
NPAS4	NPAS4	0	0	0	0	0	0	0	0	2.86	1.94	2.17	2.44	2.74	3.78	3.55	0.99	3.84	0	0	2.23	4.41	1.56	5.86	0	0	0	0	0	0	0	0	0	0	0	0	0	0	0	0	0	0	0	0	1.09	0	0	0	0
NFKBID	NFKBID	1.19	1.88	2.42	2.09	1.32	1.05	1.29	0.57	0.13	0.15	0.72	0.27	0.46	0.67	0.93	0.4	0.34	0.12	0.3	0.34	0	0.14	0.83	0	1.7	1.25	2.18	0	0	0	0	1.6	0.46	0	0.92	0	0.61	3.41	3	2.37	2.87	2.68	4.28	5.16	3.33	2.58	2.92	2.54
ZNF22_44	ZNF22_44	1.12	4.21	2.87	3.07	1.49	2.17	1.33	1.62	3.45	6.51	10.47	9.42	6.43	5.53	3.7	6.77	21.73	7.59	1.87	7.69	7.12	12.37	6.2	3.42	13.28	4.18	3	5.83	6.65	4.61	5.59	0	5.58	9.07	8.37	0	5.27	12.14	3.26	8.09	9.43	5.2	5.64	9.98	2.75	7.38	5.93	11.98
CR318592.1_159	CR318592.1_159	0	0	0	0	0	0	0	0	1.56	0	0	0	0	0	0	0	0	0	0	0	0	0	0	0	0	0	0	0	0	0	0	0	0	0	0	0	0	0	0	0	0	0	0	0	0	0	0	0
FGF4	FGF4	0.43	1.27	0.63	1.59	2.01	6.81	6.6	5.39	2.46	0	0	1.11	1.18	0.36	0	0.21	0	0	0	0.28	0.42	0.45	0	0	0	0	0	0	0.37	0.16	0	0	0	0	0	0	0.29	0	0.33	0	0	0	0	0	0	0.49	0.54	1.19
nlgn1_1	nlgn1_1	0	0	1.24	0	0	0	0	0	0	0.32	0	0	0.39	0	0	0	0.73	0	0	0	0	0.3	0	0	0	0	1.37	0	3.09	2.38	2.94	2.81	0	0	5.4	0	0.38	0.54	0	0.85	0	0	0.44	1.66	2.88	0	0.36	0.79
MYL6B_4	MYL6B_4	93.49	102.28	102.15	96.25	74.69	72.94	57.42	58.3	31.32	38.95	36.48	37.81	31.31	47.77	32.78	28.28	24.32	25.17	33.47	37.67	40.54	70.91	66.96	38.98	90.66	76.05	46.14	69.79	44.13	83.51	128.31	88.19	63.32	83.05	104.18	0	85.36	106.42	106.43	100.93	110.17	86.84	108.57	135.62	98.95	121.2	129.18	125.07
SLC26A4	SLC26A4	0	0	0.18	0	0.05	0	0	0	9.71	22.32	21.63	19.05	24.58	21.26	57.51	32.43	38.82	0	0.36	57.36	71.09	43.36	0	0	0	0	0	0	66.3	27.41	29.42	0	0	0	0	0	0.05	0	0.06	0	0	0	0	0	0	0	0	0
zgc.153169_1	zgc:153169_1	4.28	3.69	1.84	4.64	1.48	0.48	0	2.96	0	2.12	0	1.84	0.87	2.14	0	0	0	1.26	1.47	0	0	0	1.38	2.44	0	1.26	0	4.8	1.1	0.96	0	0	5.46	5.86	0.81	0	1.71	4.81	3.83	7.66	1.42	9.25	3.03	3.75	3.27	2.89	6.44	3.56
SIPA1L1	SIPA1L1	68.87	87.25	89.9	76.7	55.4	24.56	29.1	25.27	10.15	11.04	10.32	7.65	8.67	8.28	6.83	6.94	6.51	79.31	87.23	9.58	7.16	12.24	47.99	59.31	71.76	70.62	51.86	83.48	14.1	11.58	12.56	53.54	72.97	78.41	72.26	110.88	84.79	106.81	108.08	89.38	114.14	103.05	107.51	101.18	105.4	104.23	91.09	110.16
SEMA3F_2	SEMA3F_2	7.51	11.64	8.83	9.14	5.37	2.21	3.37	3.39	3.21	6.16	3.52	3.32	5.07	4.16	8.66	5.32	4.28	5.77	7.52	8.64	6.29	9.52	4.66	5.23	5.42	7.11	1.94	7.2	12.47	9.66	8.69	3.38	6.04	6.06	4.81	0	8.05	9.03	11	8.13	9.51	6.68	9.98	10.62	9.54	9.09	7.59	11.64
G0S2_2	G0S2_2	0	6.39	4.24	6.82	0	2.3	0	0.42	0	1.97	1.61	3.14	0	0.72	1.44	0	0.12	0	1.49	0	0	0	1.95	0	0	1.13	0	1.39	0.79	0	0	0	0	0	0	0.28	1.87	0	0	0	0	0	0	0	0	1.88	0	0
FBXO5	FBXO5	204.49	259.53	272.13	268.48	141.49	76	73.2	74.35	83.67	63.18	82.8	65.41	71.73	75.18	55.94	73.07	74.49	34.96	25.62	57.25	54.92	60.9	100.83	71.02	160.59	91.92	101.12	70.26	26.71	19.79	22.66	121.86	128.26	119.9	110.61	128.37	81.33	170.71	157.75	127.84	140.79	145	160.37	169.61	174.35	158.26	219.22	275.61
thbs1b	thbs1b	0	0	0	0	0	0	0	0	0.5	0.15	0	0.3	0	0.44	0	0.39	0	0	0	0.17	1.05	0.14	0	0	0	0	0	0	28.79	23.61	23.75	0	0	0	0	0	0	0	0	0	0	0	0	0	0	0	0	0
ZP1_2	ZP1_2	0	0	0	0	0	0	0	0	0	0	0	0	0	0	0	0	0	0	0	0	0	0	0	0	0	0	0	0	0	0	0	0	0	0	0	0	0	0	0	0	0	0	0	0	0	0	0	0
SLC3A2_1	SLC3A2_1	3.75	2.15	3.26	2.24	7.2	15.39	12.26	13.05	36.25	70.35	44.29	40.52	58.19	44.54	61.07	59.92	40.84	1.41	2.2	52.57	52.87	74.61	0.63	4.83	1.55	1.48	1.14	1.75	96.96	83.11	97.08	0.87	0.5	0	4.27	0	2.06	1.47	1.37	1.08	1.01	0.72	1.67	2.26	2.27	0.83	2.35	2.47
ATG4D	ATG4D	59.99	78.53	82.81	73	49.78	17.77	22.5	23.16	11.47	8.62	13.19	15.1	12.4	9.82	10.78	19.34	15.98	71.37	90.28	23.03	22.18	31.85	74.03	75.98	72.87	85.49	42.12	101.29	43	25.93	31.53	69.95	83.1	82.06	82.08	105.11	99.88	103.86	108.5	106.01	104.74	124.76	101.33	106.52	91.64	103.56	91.51	101.86
MTCH1	MTCH1	16.61	21.18	18.89	18.35	14.88	12.2	10.03	9.16	9.62	7.63	9.08	5.49	5.88	7.84	2.03	6.17	4.07	6.15	7.45	4.92	3.8	3.35	7.58	6.11	18.59	10.06	9.58	11.7	3.2	3.96	4.91	21.84	17.16	17.27	20.92	0	15.59	14.47	20.92	17.8	17.27	15.55	18.42	22.47	16.71	19.57	22.68	18.84
BICD1_4	BICD1_4	0.44	0	0.48	0.2	0	0	0.4	0	0.21	0.37	0	0.51	1.37	0.56	0.44	1.14	0	0	0	2.19	2.43	4.26	0	0.21	0	0.42	0	0	19.37	15.66	14.45	0	0	0	0.56	0	0.29	0.25	0.17	0.66	0.37	0.53	0.34	0	0.28	0	0	0
ALDOB_1	ALDOB_1	84.46	99.2	98.84	113.05	72.75	138.13	134.15	134.15	509.36	559.97	387.8	613.8	707.4	437.15	744.81	773.02	613.23	51.39	48.89	943.06	884.27	1390.8	80.54	74.94	97.23	47.12	94.51	50.22	778.74	714.72	753.68	82.59	57.26	55.97	67.97	0	58.26	53.87	59.17	49.08	59.25	52.41	60.09	68.22	64.56	54.99	81.09	80.39
CYP2A6_1	CYP2A6_1	11.84	20.45	13.71	18.89	10.59	4.53	3.22	5.91	2.88	8.74	2.74	3.91	3.36	3.21	3.83	4.81	3.59	1.43	2.71	5.61	3.43	4.52	4.56	2.09	11.88	10.63	3.73	5.52	22.9	18.11	17.45	12.59	11.5	8.93	14.94	0	9.48	28.61	24.46	25.59	27.46	28.43	24.21	24.8	24.22	25.25	19.45	20.61
GALNT12	GALNT12	29.91	57.16	62.11	63.35	20.08	5.11	6.77	6.94	3.85	8.38	7.34	5.89	10.08	8.43	10.03	10.29	8.02	181.81	125.4	13.78	15.39	11.24	87.48	106.51	77.97	105.5	54.32	114.57	20.13	16.99	18.36	72.38	101.07	95.12	88.61	85.46	120.62	96.04	90.48	85.52	103.62	109.77	97.45	83.09	91.24	90.94	57.91	75.89
MRPL35	MRPL35	190.39	224.31	233.34	253.07	170.9	131.15	116.06	117.56	86.74	71.39	70.45	75.85	67.57	70.31	93.51	66.17	73.1	297.08	305.76	78.19	85.67	78.49	384.76	366.42	370.41	324.96	385.07	316.61	92.51	99.42	115.65	366.34	351.81	389.95	293.09	0	329.84	246.55	257.28	287.61	244.99	229.75	263.2	249.53	283.03	244.29	255.38	206.56
TNKS	TNKS	72.99	75.26	80.56	60.43	56.25	33.36	38.26	38.24	17.8	21.81	16.76	18.93	18.35	19.35	15.02	17.09	15.18	12.82	14.29	17.43	14.22	17.88	18.88	15.08	26.57	25.64	15.81	27.15	25.21	21.09	20.12	25.02	30.36	30.22	39.09	37.95	32.31	62.41	61.33	46.28	66.3	67.23	70.67	69.67	61.7	75.45	82.45	92.38
HNRNPLL_2	HNRNPLL_2	3148.64	1848.62	1892.08	1807.88	3863.07	4305.5	4075.05	4593.39	3606.77	4336.36	3809.76	4175.93	3872.12	3880.61	2699.37	3977.67	3296.3	334.11	363.62	2993.98	2664.55	3210.69	416.38	405.94	384.85	401.23	364.05	415.3	1294.05	978.05	1036.29	388.25	381.43	392.83	437.94	376.7	392.17	397.39	382.79	402.13	388.5	429.35	415.93	520.16	416.47	423.61	1224.04	1157.82
UBB_2	UBB_2	2445.52	1772.87	1961.81	1507.6	2414.74	1944.22	2162.9	2255.75	751.07	964.9	972.07	677.26	849.49	896.4	515.78	861.71	787.25	293.64	315.79	845.38	672.24	1017.01	327.4	320.09	327.1	387.11	256.88	391	773.95	695.8	764.26	396.79	413.36	319.42	469.29	0	415.91	507.76	542.04	410.18	501.06	442.74	479.19	683.96	481.64	546.56	1446.23	1728.76
CYP4B1_3	CYP4B1_3	0.87	1.55	0.64	0.12	0.22	0.19	0	0.18	0.24	1.04	0.41	1.03	0.17	1.09	0.25	0.68	0.64	0.89	0.85	1.28	0.87	1.33	0.26	0.81	0.2	0.82	0	1.02	8.01	4.19	6.06	0.15	0.34	0.43	0.86	0	0.74	0.7	1.31	0.37	0.69	0	1.63	1.97	0.78	0.43	0.39	0.68
SLC30A4	SLC30A4	34.21	45.78	44.46	53.49	31.19	19.17	19.57	15.92	5.79	3.93	8.93	5.35	4.53	5.73	3.38	3.68	3.73	58.31	50.33	3.31	2.08	3.7	70.03	57.99	73.44	64.83	78.01	59.6	5.93	5.47	2.68	64.04	61.3	58.29	60.18	0	54.26	53.31	50.36	52.67	54.1	49.67	56.06	63.69	62.15	60.47	57.61	43.77
ARG2_1	ARG2_1	0.73	0.87	1.61	1.59	0.72	0.65	0.9	0.89	0	0	0.54	0.35	0	0.1	0	0	0	5.38	5.61	0	0	0	2.59	1.38	2.39	3.74	5.81	2.47	1.96	4.41	6	3.88	6.99	6.75	7.14	0	3.73	5.42	4.64	2.93	4.1	4.97	2.66	4.62	4.02	2.53	2.01	2.02
sirt3.2	sirt3.2	21.03	37.01	36.55	43.96	16.85	5.62	7.67	5.47	1.99	2.66	1.91	1.64	1.44	2.49	1.4	1.57	0.6	281.59	240.83	0.6	1.75	0.71	173.6	203.1	152.08	199.58	114.42	223.76	1.06	0.85	1.05	198.02	197.6	211.21	199.4	186.41	219.57	183.23	170.83	185.7	167.72	175.32	152.61	98.89	125.14	127.2	47.17	48.81
TUB	TUB	0	1.42	2.01	0.32	1.41	1.04	0.84	0.25	0.98	0.38	0.75	0	0	0	0	0	0	0	0	0	0	0	0.73	0	0	0	2.46	0.63	3.53	3.55	3.1	0	0.72	0	0.65	0	0	1.29	0	0	0.96	0.41	3.73	2	0.43	0	1.73	0.95
TRMT13	TRMT13	21.01	29.16	28.82	21.73	15	6.98	10.49	13.48	2.62	3.73	2.58	2.11	1.63	2.48	0.53	1.38	1.36	4.97	6.74	0.42	0.53	0.34	10.05	11.15	24.5	17.05	13.94	16.6	2.69	1.41	3.2	17.77	19.53	24.39	19.19	0	16.62	28.54	24.74	24.1	29.75	31.11	34.72	29.24	29.39	35.22	37.65	28.08
PLAUR_2	PLAUR_2	2.6	1.41	3.01	1.41	0.76	0.98	0.93	1.1	0	0.85	0.95	0.37	0.9	0.46	0.22	0.43	0.56	2.57	5.71	0.14	0.43	0.67	1.83	1.22	3.52	3.72	1.03	1.78	3.15	2.58	0.84	2.37	0	1.49	2.88	0	4.01	3.36	5.75	1.62	2.9	1.29	2.85	4.09	3.01	0.75	1.37	2.98
KCNK1	KCNK1	5.39	14.14	10.01	16.56	7.17	0.7	1.52	1.06	0.39	2.08	0.91	0.6	2.29	1.57	2.29	1.66	0.8	3.59	4.5	2.4	2.07	2.24	4.59	5.63	11.08	12.04	7.86	14.39	3.66	2.22	3.2	10.32	9.07	11.89	12.08	0	10.13	28.55	33.75	16.11	28.42	33.89	26.61	28.84	28.22	29.72	22.89	18.8
ARRB1	ARRB1	114.54	113.3	124.22	90.29	111.38	52.92	69.4	60.82	35.45	33.78	29.11	27.84	31.35	31.2	15.58	24.99	22.86	11.99	9.71	16.13	8.17	14.01	12.88	10.55	54.37	33.08	27.44	29.81	8.34	5.58	4.84	38.22	44.64	42.96	56.12	130.97	40.04	98.8	89.64	67.42	110.58	106.23	111.11	128.67	103.57	110.08	134.05	150.6
FASN_1	FASN_1	0	0	0	0	0	0	0	0	0	0	0	0	0	0	0.25	0	0	0	0.28	0	0	0	0.26	0	0	0.47	0	0.22	8.11	8.26	7.89	0	0	0.84	0	0	0	0	0.37	0	0	0	0	0	0	0	0.15	0
SCAMP5	SCAMP5	0.41	3.41	2.42	3.06	6.82	1.57	1.03	3.16	0.8	4.18	2.73	2.41	1.71	2.46	4.31	6.22	3.2	0.81	1.93	5.29	3.24	8.01	0	0	23.94	4.89	6.09	2.34	10.56	8.23	5.41	13.56	2.96	3.83	18.52	0	3.9	19.29	15.75	16.31	13.96	16.08	23.64	29.93	23.43	32.36	16.35	19.73
RUNDC3B	RUNDC3B	1.45	3.35	4.32	5.83	3.01	0.47	1.61	1.18	0	1.12	0.82	0.07	0.17	0.21	0.38	0.19	0.16	8.7	16.88	0.4	0	0.64	9.07	8.08	8.68	8.44	8.28	11.07	7.89	5.87	7.41	3.64	6.94	4.17	11.27	0	6.62	9.84	5.7	6.18	10.27	8.37	15.67	6.08	7.26	9.78	2.69	3.61
EREG	EREG	0	0	0	2.23	0	1.37	0	0.45	0	0	0.66	0	0.41	0	0	0	0	0	0	1.54	2.96	3.18	6.49	0	2.02	1.17	0	3.37	17.15	11.51	8.6	0	0	0	0	0	1.21	1.71	0.46	1.81	0	0.73	1.42	0	2.3	2.07	0.76	0
RSF1_1	RSF1_1	42.01	52.61	50.85	42.6	37.66	18.51	19.98	19.84	18.2	25.02	22.55	17.77	20.04	18.01	17.9	24.83	20.62	68.19	80.42	23.31	14.97	27.09	70.69	61.83	72	94.73	58.86	87.64	15.11	13.52	14.71	77.7	94.24	109.55	83.75	49.37	102.62	99.06	103.75	112.73	112.88	109.87	107.27	95.12	95.25	107.78	62.07	73.92
IL17RB	IL17RB	0	0.36	0.15	0	0.12	0	0	0	0	0	0.22	0	0	0	0.4	0	0	0.55	0	0	0	0.21	0.85	0	0	0.38	0	0.18	0.23	0.69	0.26	0	0.14	0	1.78	0	0.13	0	0	0.3	0.11	0.24	0	0.58	0.51	0	0	0
KRT78_1	KRT78_1	0	0.48	0.99	1	0.63	52.9	21.29	99.07	721.5	524.54	547.24	389.67	517.04	611.27	608.53	450.57	361.74	4.21	4.63	585.05	573.52	496.22	2	4.56	0.44	0	0	0	712.98	598.09	720.41	0	0	0	0	0	0.18	0	0	0	0	0	0.21	0	0.68	0	0.17	0
MCAM	MCAM	20.45	25.84	28.53	26.08	17.84	7.9	9.93	9.08	13.26	12.77	14.12	16.33	12.79	14.3	18.26	19.72	14.97	60.38	50.86	24.55	17.79	27.94	17.67	33.67	19.62	30.66	10.15	41.65	22.92	21.47	19.48	22.24	22.03	26.01	23.95	138.07	40.26	38.52	39.22	30.22	36.76	37.14	33.19	34.82	32.39	35.69	28.52	32.94
CDCA8_2	CDCA8_2	13.21	13.21	3.44	11.97	6.63	4.63	7.29	6.24	19.04	9.91	7.67	5.79	10.48	11.87	14.63	7.5	2.45	23.43	15.59	12.49	10.67	5.79	25.03	28.34	16.67	11.16	6.12	15.9	3.14	10.06	3.79	7.7	16.68	2.94	20.42	0	13.3	8.72	10.66	5.5	15.1	12.07	10.05	13.73	8.16	14.19	10.68	15.14
AQR	AQR	48.68	50.58	54.64	37.4	45.56	24.84	26.71	29.35	13.77	13.12	12.93	13.61	12.94	12.63	6.85	12.39	10.93	38.01	39.79	9.06	7.13	10.02	30.16	40.85	33.72	42.36	23.35	48.83	12.79	9.47	11.1	38.83	39.99	41.5	43.91	31.09	41.18	54.86	47.84	47.23	57.02	57.89	50.51	52.92	47.13	48.32	50.18	61.28
IPMK	IPMK	28.59	40.14	41.29	44.03	22.66	6.89	9.54	12.4	2.03	5.77	3.77	2.37	2.84	2.77	2.15	2.87	2.98	4.02	6.01	3.18	2.3	2.95	17.62	12.92	49.38	38.9	37.32	26.39	1.64	1.07	1.27	47.6	44.68	52.27	59.78	263.47	37.77	64.76	61.64	52.82	71.01	75.48	69.98	67.63	74.97	69.04	54.56	47.63
CLEC18B_1	CLEC18B_1	1.54	0.92	0	0.72	0	0.3	0	0	0	0	0	0.23	0	0.33	0	0	0	0	0	0.5	0.77	0	0	3	3.99	0	0	0	0.45	0	0	1.97	0	1.81	0	0	0	1.86	1.79	0	1.76	0	1.86	0.58	0	0.9	0.5	1.1
CAMP	CAMP	1.54	5.34	2.47	0.78	2.31	1.49	1.38	3.71	1.34	3.92	3.39	1.38	1.36	3.56	2.56	0.98	2.18	6.99	3.23	1.63	2.24	4.22	11.03	11.64	10.57	2.42	2.68	9.55	22.76	30.1	24.32	2.06	3.33	2.59	6.43	0	9.32	3.05	3.41	2.95	9.9	3.7	6.55	3.48	3.56	5.81	3.38	3.88
GRHL3	GRHL3	6.79	1.85	0.84	0.39	42.23	143.03	100.34	123.85	165.6	139.26	201.74	101.2	112.59	131.77	78.91	97.31	99.14	1.31	0.47	63.82	50.18	49.36	1.2	1.75	1	1.48	2.2	1.42	27.03	16.44	20.96	0.25	0.79	1.31	1.12	0	1.51	1.32	1.57	2.33	1.56	0.99	1.52	0.9	1.7	1.67	1.18	1
si.ch211.165e15.1_1	si:ch211-165e15.1_1	0.09	0	0	0.16	0.61	0.07	0	0	0	0	0.19	0	0	0	0.17	0	0	0	0	0.33	0	0.18	1.09	0	0.28	0.16	0.41	0	1.03	0.33	1.11	0.84	1.2	0.4	0.76	0	0.11	1.13	0.78	1.03	1.06	0.21	0.67	2.37	1.09	0.79	0.11	1.66
CR318592.1_81	CR318592.1_81	0.45	0	0	0	0	0	0	0.34	0.44	0	0	0	0	0	0	0.46	0	0	0	0	0	0	0	0	0	0	0	0	0	0.17	0	0	0	0	0	0	0	0	0	0	0	0	0	0	0	0	0	0
DENND5B	DENND5B	28.31	34.23	35.3	34.77	22.47	13.93	14.52	13.95	7.96	7.2	6.06	7.75	8.19	7.39	6.26	6.3	5.41	14.98	12.2	7.94	5.89	9.13	8.85	11.65	15.75	16.84	12.07	14.92	7.69	5.28	5.59	11.41	24.22	18.41	17.32	73.43	18.47	33.02	33.98	27.07	38.71	38.11	38.89	36.98	33.1	30.45	46.59	43.15
CLMN	CLMN	18.03	24.36	23.67	23.3	13.77	7.18	9.34	8.41	2.2	3.81	4.2	2.25	1.97	3.2	1.92	2.65	0.69	1.84	1.59	1.54	0.73	0.58	4.09	2.72	10.2	7.21	4.99	6.2	0.89	0.43	0.51	9.19	11.68	10.43	12.68	0	8.04	18.09	20.04	17.12	18.06	21.47	21.86	25.36	21.59	19.64	23.41	27.07
OVOL2	OVOL2	7.56	3.53	3.27	3.23	15.72	28.57	22.94	19.02	22	15.07	24.41	11.93	16.77	16.82	12.01	16.11	13.8	0	0.57	13.42	10.13	8.32	0.52	0	0	0.47	1.18	0.23	5.74	6.37	4.8	0.6	0.52	0	0.47	0	0.33	0.58	0.94	0	0.69	0	0	0.18	0.31	0.28	2.66	1.02
PYGO2	PYGO2	68.2	104.91	89.44	126.22	75.33	71.1	75.02	62.93	65.48	100.45	74.15	64.58	71.79	68.76	57.89	60.14	64.25	49.75	58.51	51.69	55.23	58.53	81.84	83.42	149.21	115.75	90.53	104.61	36.42	29.32	31.8	117.83	117.94	111.65	150.05	258.95	105.82	166.4	173.55	159.13	171.36	180.93	185.22	180.9	203.54	190.2	142.61	134.89
ALMS1_2	ALMS1_2	0	0	0	0	0	0.12	0	0	0	0	0	0	0	0	0	0	0	0.24	0	0	0	0	0	0	0	0	0	0	0	0	0	0	0	0	0	0	0.7	0	0	0	0.16	0	0	0	0	0	0	0
CSE1L	CSE1L	8.14	9.81	10.45	12.01	7	3.6	5.13	5.03	3.97	8.87	3.26	6.47	7.09	4.66	6.73	11.09	8.98	113.09	126.45	18.25	13.78	28.72	60.09	99.34	56.91	80.72	53.06	110.74	65.56	56.57	60.59	74.3	82.02	85.94	85.02	95.62	95.47	97.13	91.65	85.38	88.13	80.32	68.63	46.18	65.38	65.61	13.84	13.07
LCA5	LCA5	28.51	39.47	32.27	42.91	23.93	8.46	11.35	8.76	5.46	5.41	7.08	5.15	4.08	4.63	6.15	5.5	4.83	35.36	22.05	6.07	5.36	5.13	65.04	48.47	72.95	52.64	68.84	39.72	4.86	4.54	4.26	47.84	54.1	52.78	65.51	0	46.96	55.17	51.45	51.85	62.55	55.34	63.25	57.66	57.01	59.56	39.87	44.04
ASRGL1	ASRGL1	83	102.33	93.93	84.73	77.49	52.74	59.78	59.15	34.37	32.34	37.14	39.86	31.59	32.42	24	25.73	33.6	97.14	111.58	31.42	22.53	21.18	108.35	100.3	90.36	111.18	81.54	95.12	10.12	13.84	16.31	118.48	118.62	99.36	116.78	0	90.55	95.71	73.4	91.87	88.85	88.7	90.98	97.17	93.18	105.58	96.33	100.13
SSC4D_3	SSC4D_3	0	0	0.8	0	0	0.42	0	0	0	0	0	0	0	0.46	0	0	0	1.09	0	0	0	0	0	0	0	0	0	0	0.32	0	0	1.39	0	0	0	0	1.39	0	0	1.66	0.62	0	0	0	0	0	0	0
DRD2_2	DRD2_2	0.2	1.89	0.58	1.11	0.23	0	0.25	0	1.14	0.67	0	1.26	0.82	0.17	0	1.39	1.03	0	0	1.28	1.58	1.87	0	0	0	0	0	0	0.69	0.15	0	0	0	0	0	0	0	0	0	0	0	0	0	0.29	0	0	0	1.1
TOM1	TOM1	45.25	55.33	48.83	38.92	43.45	32.49	29.76	35	16.46	15.22	14.15	15.52	15.12	16.09	7.08	14.36	14.65	71.19	71.75	8.52	6.84	9.94	35.31	58.07	38.45	53.82	23.62	62.38	22.23	19.3	21.49	47.67	47.19	44.74	43.56	0	55.85	52.68	52.19	35.88	50	43.22	45.42	43.71	40.76	48.65	45.31	54.11
DRAM2_2	DRAM2_2	0.9	2.71	0	0	1.63	0.35	0	0.71	0	2.07	0	0	0	0	0	0	0	0.9	8.58	1.77	0	0	4.02	0	0	0.91	2.27	0	2.14	1.41	1.2	0	0	0	1.77	0	0	4.82	2.1	0	2.59	1.12	3.66	0	1.19	3.17	2.35	5.17
ERC2_1	ERC2_1	23.38	23.98	28.64	16.35	20.16	7.77	9.96	9.45	4.31	3.62	2.74	2.61	3.58	3.81	2.8	3.1	1.94	4.59	7.54	1.47	0.84	1	8.41	5.78	15.18	12.07	8.14	11.91	7.35	5.2	5.29	8.26	12.61	11.03	14.47	95.62	14.9	22.92	23.41	19.68	26.42	26.63	26.37	23.03	23.02	25.27	26.97	29.9
MRPL50	MRPL50	82.04	99.47	95.76	109.13	78.8	67.39	66	62.13	73.52	53.26	67.07	84.41	81.88	62.86	85.98	82.95	80.91	193.7	160.37	79.19	51.75	91.58	134.74	109.49	157.54	125.58	138.23	100.07	71.42	95.62	78.76	141.49	105.5	96.85	115.66	0	108.99	89.91	92.64	132.9	91.02	79.79	88.83	97.97	116.5	79.46	90.64	88.83
ZNF22_25	ZNF22_25	0.28	0.33	0	0	0.99	0.21	0	0	0	0.31	0	0	1.35	0	1.15	0.28	0	0	0	0	0	0.89	0	0	2.81	1.09	0	0	0.97	0	1.45	0.7	0	0	0.39	0	0	0.28	0.43	0.84	0	0	0	0.82	0.71	1.29	0.71	0.78
SLC26A11	SLC26A11	8.98	16.94	8.98	16.93	9.32	5.02	5.32	4.73	2.57	2.84	2.16	2.12	2.01	2.97	1.77	3.38	3.64	4.02	3.32	5.03	4.68	5.95	5.55	7.08	7.01	12.6	6.37	7.56	4.2	4.67	4.14	11.17	10.13	7.87	11.25	0	8.29	17.47	16.53	11.17	12.45	20.79	22.19	17.89	20.39	16.1	19.07	20.8
RCAN3	RCAN3	1.15	2.14	3.85	2.44	1.35	0.5	0.4	0.72	0	0.18	0	0	0.68	0	0	0	0	1.52	1.89	0.21	0	0	4.19	1.55	4.31	4.42	3.14	6.66	1.41	1.51	2.12	4.83	6.2	2.65	5.64	0	8.07	7.91	7.73	7.89	3.86	5.91	7.42	3.35	4.16	5.29	3.33	5.9
CPAMD8_1	CPAMD8_1	6.29	7.14	4.95	11.64	5.53	2.36	1.87	3.43	2.05	1.93	2.3	1.09	1.76	2.07	1.64	1.22	1.47	4.72	11.25	0.4	1.37	1.3	10.68	5.87	6.63	10.63	7.61	4.43	27.99	24.1	22.96	6.91	5.21	10.36	8.63	0	6.81	4.43	7.05	8.98	7.91	1.96	4.24	6.57	7.56	7.1	6.51	6.14
STYX	STYX	46.35	108.4	96.42	132.99	40.84	10.23	16.41	11.38	4.37	3.14	6.54	3.55	3.15	3.11	4.64	1.93	4.09	312.11	344.81	2.94	3.14	4.02	339.43	320.55	274.25	323.18	298.78	338.51	8.15	8.35	11.35	357.21	339.31	386.58	280.47	563.87	327.95	256.18	239.61	347.96	258.51	243.78	264.99	180.55	238.6	267.03	115.58	118.46
OTULIN_2	OTULIN_2	1.76	2.07	2.34	0.87	0	1.6	0.25	2.29	0	0	1.2	0.61	0	0.06	1.98	0	0	0	0	0	0	0.18	0	2.39	0	3.27	0	2.69	2.93	2.88	3.87	7.63	0	0	1.26	0	6.74	4.24	0	0	4.57	0	0.93	3.91	2.74	6.67	1.52	2.95
CR388166.2_31	CR388166.2_31	0	0	0	0	0	0	0	0	0	0	0	0	0	0	0	0	0	0	0	0	0	0	0	0	0	0	0	0	0	0.13	0	0	0	0	0	0	0	0	0	0	0	0	0	0	0	0	0.21	0
2007-03-01	2007-03-01	134.59	131.28	134.35	90.74	104.04	44.57	53.21	59.83	13.35	31.3	22.13	15.19	14.74	15.43	8.63	10.71	10.89	155.65	130.39	11.67	12.75	16.79	74.53	104.21	66.43	94.47	39.74	136.68	26.89	22.97	25	72.29	91.6	116.03	98.54	125.79	133.66	129.78	113.13	123.13	142.09	132.7	130.3	129.15	104.21	130.8	124.06	152.7
ATP6V1C1_1	ATP6V1C1_1	0.35	0.1	0.13	0.49	0	0	0	0	5.63	4.94	0.19	3.51	5.64	8.05	1.22	16.43	0.23	2.37	0.8	11.89	15.82	11.53	0.37	0.65	0.56	1.32	0	1.11	10.62	12.95	11.19	0.42	0.24	1.2	0.77	0	1.61	0.41	0.13	0	0.68	0.42	0.13	0	0.44	0	0	0
PFKM	PFKM	3.53	4.74	4.15	5.17	3.94	2.49	3.26	2.27	1.89	1.11	1.72	1.06	1.16	0.88	0.52	1.42	0.95	1.41	1.2	0.81	0.95	1.61	2.75	0.78	1.01	1.69	1.73	1.34	70.96	65.87	58.34	3.42	3.12	0.72	1.66	0	2.35	4.19	4.77	2.51	4.62	6.37	3.32	3.94	3.03	3.25	3.97	3.45
SGMS1	SGMS1	50.48	63.5	67.77	62.97	35.41	6.67	8.66	6.35	17.43	27.95	25.93	21.08	23.41	18.15	27.65	24.27	29.3	94.18	78.06	27.43	27.7	23.94	75.32	71.22	72.77	94.58	46.69	96.44	20.02	15.16	21.72	70.62	99.48	101.12	81.43	0	96.23	102.8	94.36	95.94	100.23	90.61	96.1	91.13	95.91	95.77	71.86	85.74
HNRNPK_3	HNRNPK_3	1066.4	744.01	751.75	610.5	1326.32	1522.58	1483.72	1713.64	1463.49	1727.02	1483.36	1517.89	1496.01	1519.84	1028.47	1502.83	1364.01	718.06	728.72	1260.67	897.1	1268.83	512.39	635.37	401.36	586.62	339.81	629.58	563.65	486.07	489.2	483.97	490.25	572.73	472.85	734.3	591.83	431.63	418	464.87	435.81	455.2	440.81	433.28	411.19	418.81	649.95	625.3
GSTM3_1	GSTM3_1	167.8	183.79	180.32	208.07	94.44	173.83	177.77	121.33	152.88	100.91	87.41	114.46	92.39	93.93	153.24	117.15	129.83	272.19	223.17	131.11	154.54	80.72	195.55	216.75	195.09	153.34	379.96	136.61	66.54	80.86	75.83	175.17	177.85	130.65	176.74	657.63	127.62	137.22	128.33	129.37	136.83	96.14	141.31	150.02	166.47	107.88	130.64	122.91
RIOK3	RIOK3	57.9	73.46	84	62.49	50.21	27.46	32.68	31.69	29.66	38.31	36.54	37.98	41.68	35.62	26.88	42.9	37.52	88.89	83.02	34.08	26.23	35.08	92	79.96	102.03	103.44	65.09	122.7	36.89	29.75	27.91	87.05	130.62	125.48	143.93	300.01	133.37	131.41	124.59	154.53	160.77	158.09	141.54	142.24	133.51	135.47	72.02	67.96
CR388166.2_162	CR388166.2_162	0	0.58	0	0	0.58	1.12	0	0	0	1.66	1.08	0.29	0	0	0	1.48	0	0	0	1.26	0	0	0	0	0	0.97	0	0	0	0	0	0	0	0	0	0	0	0	0	0	0	0	0	0	0	0	1.88	0
NLRP3_6	NLRP3_6	0.93	4.47	5.56	5.27	1.68	0	2.96	0	0	0.53	0	0.28	0.66	0.81	0	1.91	2.45	0	0	0	0	0.52	0	0	3.25	0.94	0	0	0.28	0	0	0	0	0	0	0	0	0.91	2.17	2.89	5.89	3.47	2.27	2.81	1.23	1.09	0.61	2.67
CR628323.1	CR628323.1	0	0	0	0	0	0	0	0	0.12	0.44	0	0	0.27	0.06	0.52	0.39	0.68	0	0	0.68	0.13	0.27	0	0	0	0	0	0	1.53	0.6	1.51	0	0	0	0	0	0	0.12	0.59	0.2	0.15	0	0	0.09	0	0.3	0	0
PPP1R12C	PPP1R12C	51.27	59.24	61.25	54.51	39.18	20.97	22.86	21.68	8.41	11.62	10.93	9.18	9.12	9.57	8.13	12.25	7.51	15.17	18.47	15.24	9.46	19.07	26.59	20.91	31.82	34.19	19	30.69	22.74	19.78	20.09	34.95	36.81	34.52	42.74	114.49	35.49	59.24	57.68	44.36	66.17	65.83	59.92	55.57	55.41	69.78	63.55	60.97
GRAMD4	GRAMD4	5.73	10.9	8.97	11.01	3.87	1.11	1.47	1.51	0	0.35	0.57	0.39	0.51	0.18	0.1	0.21	0.27	20.9	20.65	0.2	0	0.11	15.13	18.37	24.05	21.52	13.57	25.13	5.04	3.58	4.44	21.36	22.66	31.24	21.87	251.63	24.16	39.24	37.66	27.98	38.49	41.9	39.47	26.2	28.97	30.99	12.54	15.21
ERRFI1_1	ERRFI1_1	0.08	0.79	0.12	0.62	0	0.63	0.71	1.21	6.51	2.79	3.1	4.9	5.29	4.98	3.52	6.75	3.24	0	1.33	6.35	5.5	11.47	0.35	0.47	0	0.16	0.39	0	13.74	12.35	9.87	1.21	0.69	0.57	0.85	0	0.66	0.47	0	0.25	0.09	1.59	1.03	0.48	0.42	0.57	0.53	0.69
ATG9A	ATG9A	3.01	6.36	5.48	8.69	3.38	1.37	1.13	0.77	0.81	0.83	1.4	0.68	1.03	0.66	1.07	0.71	0.83	11.28	13.54	1.7	0.5	1.49	12.72	9.82	9.58	12.05	6.87	12.28	3.28	2.08	2.56	13.81	14.11	14.95	12.08	0	11.35	14.24	13.91	14.13	15.82	13.64	14.91	12.81	12.35	11.84	8.79	8.09
si.ch73.173m3.3	si:ch73-173m3.3	0.22	0	0	0	0	0	0	0.65	1.68	0.73	0	2.53	1.51	3.15	3.13	5.7	3.97	0	0	7.6	9.11	12.15	0	0	0	0.42	0	0	2.77	3.36	7.95	1.08	0.92	0	0	0	0	0.41	0	1.32	0.25	0	0	0.64	0	0	0.56	0
MRPS26	MRPS26	101.76	132.13	150.85	174.63	81.13	30	46.46	34.44	65.38	66.52	64.4	67.59	77.77	87.69	55.58	77.98	61.34	116.01	162.65	53.43	98.25	65.23	263.02	248.18	277.71	276.74	300.65	247.6	52.87	42.92	84.44	281.27	248.56	234.45	228.17	304.72	234.84	182.9	204.24	214.9	182.05	170.73	190.52	185.57	178.6	170	167.23	153.32
TRIM48_1	TRIM48_1	0.47	0.31	0.19	1.36	0.47	0.2	0.32	0.29	0	0.15	0.43	0.27	0.18	0.06	0.13	0.07	0.34	0.12	0.15	0.77	0.4	1.56	0	0.62	0.64	0.13	0	0.12	3.17	2.59	4.43	0.32	0.64	0.46	0.5	0	0.35	0.87	0.3	0	1.25	1.1	0.92	0.86	0.67	0.3	0.67	0.55
TMEM40	TMEM40	3.27	0.62	1.53	3.16	0.61	1.29	0.96	0.96	0	2.04	0	0.83	1.81	0.11	7.4	0.79	1.02	1.2	1.2	7.42	20.08	21.91	3.32	0.74	0	1.5	2.49	0.96	48.33	48.8	51.66	0.64	0.73	0	2.49	0	0.87	0.49	2.58	1.18	0.44	0.31	2.44	1.33	0.33	1.2	2.32	1.44
ELP3	ELP3	59.78	66.26	67.45	52.19	59.41	38.75	39.55	42.22	23.05	27.79	25.09	26.62	23.65	23.81	17.5	22.89	18.73	41.89	43.35	15.35	13.07	16.7	33.23	34.28	33.93	36.8	24.47	53.03	20.97	15.88	17.38	36.9	42.5	44.55	51.82	186.8	55.74	56.35	56.24	46.48	66.89	64.3	64.01	66.2	60.14	54.3	72.77	69.06
RBL2_2	RBL2_2	5.46	7.9	6.63	5.92	4.12	4.54	3.01	5.18	16.87	23.36	20.76	24.86	22.55	20.59	11.67	24.39	22.39	1.56	1.73	18.32	10.95	16.23	2	1.26	6.48	4.15	0.93	3.21	11.82	7.28	9.74	3.66	5.43	4.52	4.8	90.1	5.3	9.24	8.43	4.53	8.42	11.17	8.22	6.78	7.63	9.68	6.45	6.08
GPAT2	GPAT2	9.01	12.87	13.23	11.16	8.99	6.15	10.36	6.89	6.27	3.93	4.97	5.5	3.93	3.82	2.8	3.26	4.13	8.97	8.21	3.97	1.75	2.01	8.88	7.99	6.93	8.11	7.5	9.16	0.26	0.32	0.1	10.24	7.81	6.7	9.03	0	10.75	10.29	12.47	7.7	11.7	9.93	9.58	9.87	9.63	10.71	10.52	12.47
HIAT1	HIAT1	73.11	86.82	105.5	69.86	70.9	21.39	27.32	25.59	8.44	8.92	7.52	7.31	11.33	6.57	7.03	9.2	7.38	142.07	120.59	13.67	13.25	22.72	65.7	90.55	59.92	83.03	34.7	102.85	26.51	20.68	23.49	64.21	75.91	103.95	91.49	106.1	103.61	99.36	117.34	90	92.22	82.54	96.26	82.51	83.01	92.53	88.28	105.73
PEG10_308	PEG10_308	0	0	0	0	0	0	1.06	0	0	0.96	0	0.5	0	0	0	0	0	0	0	0	0.83	0	0	0	0	0	0	0	0.25	0.33	0	0	0	0	0	0	0	0	0	0	0	0	0	0	0	0	0	0
PELI1	PELI1	25.91	54.87	54.29	61.07	17.5	3.79	7.39	4.1	24.66	30.63	31.58	32.9	36.85	27.87	22.7	39.71	33.37	98.25	97.25	34.86	21.67	44.4	78.39	97.84	121.68	132.64	78.34	132.61	26.1	23.63	21.82	104.82	121.82	135.59	122.39	125.87	131.6	161.84	174.08	158.68	156	152.84	144.38	132.4	139.09	159.14	77.99	73.54
PPT1	PPT1	3.17	5.5	5	5.44	3.86	1.38	1.49	1.96	2.09	4.62	1.6	3.02	3.53	1.75	3.93	4.39	3.79	4.69	3.07	4.24	4.62	10.82	1.29	4.58	8.73	5.12	10.42	4.47	21.79	16.36	16.65	8.91	5.94	5.04	8.5	0	6.45	5.97	6.65	1.82	8.57	3.79	5.86	4.95	3.69	8.11	6.47	5.71
NR2C1_2	NR2C1_2	0.09	0.65	0.4	0.68	0.11	0	0	0	0	0	0	0.05	0.13	0	0.18	0.09	0.24	1.83	1.46	0.59	0.91	1.03	3.47	5.31	14.8	10.62	2.6	6.01	2.14	2.18	2.83	13.77	11.18	9.88	14.38	0	8.1	20.83	20.8	18.33	19.49	17.69	15.71	11.67	16.38	13.23	0.81	2.51
TUBA3D_2	TUBA3D_2	1367.99	996.76	1168.55	906.08	2035.89	3246.85	2639.34	2940.1	2546.68	3007.75	2936.5	2473.37	2268.68	2745.57	1763.78	2119.05	2020.27	12.51	10.81	1570.49	2085.46	1405.37	8.09	9.9	8.28	3.56	3.85	4.38	413.21	382.52	395.12	5.44	6.66	4.23	2.96	0	7.48	9.87	5.34	5.51	3.4	4.2	8.68	57.13	14.54	5.94	554.3	713.46
RFC4	RFC4	94.66	114.94	121.71	129.68	80.26	46.56	60.45	49.24	19.87	15.65	12.44	21.2	17.67	16.13	16.22	20.76	25.31	102.98	81.17	22.76	22.55	30.24	125.08	112.86	126.57	117.92	117.73	100.69	38.43	42.22	39.33	138.19	120.4	117.01	140.59	152.1	98.57	120.93	124.52	129.69	124.74	123.66	125.04	140.29	128.73	125.21	129	123.37
ANK3_2	ANK3_2	0	0	0	0	0	0	0	0	0	0	0.29	0	0.18	0	0	0	0	0	0	0.17	0	0	0	0	0	0	0	0	7.93	3.68	5.5	0	0	0	0	0	0	0	0	0	0	0	0	0	0	0	0	0
GNB2	GNB2	218.73	232.96	244.25	191.55	222.2	161.52	158.91	185.17	144.92	146.02	142.75	173.6	165.04	155.05	109.09	195.86	156.72	123.56	135.94	154.2	96.63	211.54	119.62	142.61	173.77	202.83	96.41	221.43	227.96	169.73	197.49	150.49	200.21	198.33	205.53	326.13	242.6	246.99	237.39	231.27	258.41	285.36	249.97	249.55	239.4	256.32	256.33	295.67
NUP50	NUP50	218.73	237.92	244.65	244.28	181.46	113.06	130.92	117.77	102.99	92.67	104.5	85.49	98.14	97.88	97.9	91.9	102.39	131.49	117.88	126.09	100.05	88.64	200.43	129.85	260.73	178.66	252.86	172.98	58.71	49.52	46.76	219.84	234.17	201.26	274.23	655.02	197.96	227.72	234.67	244.64	241.03	240.01	237.44	277.79	251.79	257.79	260.13	242.84
GOLGA4_1	GOLGA4_1	37.5	41.65	39.44	30.15	31.38	18	21.74	18.26	10.71	11.24	9.62	9.22	9.04	9.53	9.96	9.07	9.92	37.66	38.84	7.67	7.27	4.6	26.9	24.83	20.53	30.52	17.41	37.05	9.07	8.76	8.28	28.56	34.12	40.11	21.71	103.48	36.26	31.86	33.49	32.59	35.44	31.34	34.32	31.58	28.96	30.45	33.99	36.05
SULT4A1	SULT4A1	21.41	27.44	24.72	24.58	17.79	13.23	10.92	14.56	5.33	6.11	6.35	4.33	5.34	4.8	2.6	3.33	3.9	11.96	14.28	3.46	1.07	2.66	18.37	14.52	24.77	16.8	12.75	16.72	2.27	1.81	1.66	18.3	20.32	17.53	18.68	0	14.93	23.47	23.79	17.7	22.07	21.31	22.31	21.99	27.68	26.16	32.72	31.35
KAT2A	KAT2A	26.21	39.19	39.78	35.42	24.6	12.75	14.02	15.3	11.45	14.21	13.42	11.81	13.74	13.61	11.01	11.94	11.8	25.25	31.43	11.86	7.05	12.35	19.41	24.55	33.07	40.59	13.58	47.36	9.51	7.5	5.79	27.19	45.32	39.98	51.65	0	49.28	72.94	74.29	66.35	88.74	79.25	82.84	75.45	73.74	76.32	60.48	62.82
C7	C7	0.04	0	0.11	0	0.04	0.03	0.04	0.26	4.33	9.5	4.26	9.7	8.88	7.72	10.13	13.96	14.87	0.13	0	19.85	9.44	23.14	0	0	0	0	0	0.07	14.05	13.43	13.49	0.09	0	0	0	0	0.1	0.35	0.06	0	0	0	0.17	0.16	0.09	0	0	0
CCDC130	CCDC130	21.55	45.42	36.26	44.34	10.99	4.61	4.19	4.01	2.71	4.75	4.39	3.27	4.73	2.53	3.19	3.59	4.12	23.66	17.59	4.64	6.35	4.64	39.58	36	68.92	55.81	44.71	44.11	5.05	2.38	2.8	68.73	59.63	53.59	89.88	0	55.46	91.16	86.06	86.78	90.17	102.17	94.24	94.04	94.65	97.52	55.32	58.13
ARRDC4	ARRDC4	2.91	3.55	3.28	4.94	3.02	1.56	1.01	0.96	0.32	0.55	0.72	0.62	0.34	0.63	0.33	0.25	0.21	6.16	4.55	1.07	0	0.34	4.18	5.28	13.39	8.67	4.31	6.05	2.98	1.59	1.92	6.23	5.75	6.66	10.72	132.9	8.98	10.45	10.68	11.4	12.29	8.9	14.09	5.77	8.15	8.56	7.01	7.06
RQCD1	RQCD1	65.69	138.47	129.57	128.89	71.05	22.15	28.35	20.73	30.9	31.21	28.46	37.07	41.84	32.12	49.28	50	55.45	78.53	78.31	46.59	47.4	62.22	76.95	101.2	142.51	134.53	88.65	113.81	39.87	35.32	40.4	153.61	139.98	129.65	148.87	0	137.17	203.41	205.84	168.56	194.51	199.64	191.55	208.48	230.24	202.04	187.44	179.17
GLYCTK	GLYCTK	7.76	12.18	9.65	9.81	5.55	2.58	3.07	1.65	1.25	0.93	1.7	1.27	1.07	1.31	1.32	1.8	0.93	0.11	0.68	0.7	0.6	0.92	5.65	5.37	15.8	12.26	5.93	7.3	4.02	2.44	2.77	6.95	10.61	15.53	11.91	95.97	11.93	18.23	15.69	16.46	16.68	19.69	20.51	17.42	16.73	17.87	16.69	15.61
MTUS1	MTUS1	1.87	5.24	4.74	5.59	1.48	0.72	0.41	0.72	0.41	0.32	0.62	0.42	0.56	0.52	0.57	0.62	0.25	30.96	27.88	1.26	0.62	1.19	20.01	21.26	20.07	27	10.85	29.51	13.5	10.89	10.44	25.01	25.3	27.89	29.59	0	29.44	44.81	46.43	33.99	35.73	26.09	22.25	16.63	20.43	22.27	7.4	7.29
AKAP17A	AKAP17A	31.46	49.96	46.4	47.08	11.99	3.68	4.39	4.99	2.43	3.8	4.65	2.29	2.61	2.35	1.42	3.03	2.82	5.78	4.1	2.69	2.28	3.14	30.52	17.4	66.26	65.9	36.81	46.04	4.85	3.71	3.65	64.89	83.06	81.5	87.16	75.86	66.03	111.88	122.41	112.51	132.17	129.45	118.29	101.4	98.59	135.48	49.49	64.1
LEMD3	LEMD3	40.58	82.65	78.7	76.09	31.47	12.31	13.13	15.38	14.54	23.1	15.41	19.08	19.8	16.33	22.62	21.92	22.62	201.8	191.58	24.62	19.86	25.87	99.61	146.32	104.2	150.03	65.42	191.77	20.22	15.46	18.74	110.92	150.87	171.48	151.53	287.31	197.48	196.09	190.29	194.21	196.24	187.56	183.01	156.27	158.53	184.33	94.82	97.21
PLEKHF2	PLEKHF2	53.27	105.38	90.29	67.59	23.66	4.66	5.91	5.07	3.45	4.03	1.32	3.21	2.08	2.41	1.83	4.51	7.78	55.77	49.41	8.91	6.58	11.69	43.39	49.85	68.9	88.73	28.67	103.65	15.4	15.57	12.81	68.78	102.44	90.24	89.93	0	112.49	158.07	149.44	154.69	156.22	143.31	150.27	149.15	137.4	141.6	107.84	127.42
HOXA7	HOXA7	0	0	0	0	0	0	0	0	1.58	0	0	0.48	0	0.23	1.69	0	0	0	0	0	2.16	0.29	0	0	0	0	0	0	0	0.42	0	0	0	0	0	0	0	0	0	0	0	0	0	0	0	0	0	0
GTF3C2	GTF3C2	28.75	38	38.96	26.06	21.33	4.56	6.51	7.35	3.13	2.66	2.82	2.8	3.86	3.53	4.47	3.94	3.9	23.27	34.38	4.32	2.44	9.27	10.31	24.88	12.51	21.05	5.39	37.61	7.71	5.13	7.1	14.99	19.2	21.74	24.29	76.47	31.65	43.24	39.9	29.05	48.02	46.16	41.39	39.79	40.35	47.38	42.92	48.86
DIMT1	DIMT1	60.96	61.75	69.74	64.4	50.59	30.99	34.77	33.13	22.75	20.41	32.18	25.43	28.3	27.91	14.72	30.11	24.3	15.04	13.54	30.91	16.41	32.62	27.65	13.7	53.11	41.34	41.81	34.16	17.34	15.65	13.14	44.29	54.49	50.58	63.93	371.67	46.62	75.05	72.03	73.55	74.09	82.8	79.18	84.76	62.62	77.68	81.39	70.82
CNOT10	CNOT10	123.66	151.5	155.63	151.75	113.75	62.93	72.67	61.98	25.34	12.44	25.44	16.12	16.95	20.49	17.9	17.75	20.78	173.37	183.65	17.7	19.08	21.24	178.63	197.44	180.67	204.49	211.14	181.18	32.74	27.8	26.76	194.88	177.51	206.45	202.34	189.73	174.98	172.84	179.34	193.09	171.5	177.9	173.29	192.7	191.82	181.71	183.77	162.97
RTL1_150	RTL1_150	1.07	0.43	0	0	0	0	0	0	0	0	0	0	0	0	0	0	0	0	0	0	0	0	0	0	0	0	0	0	0	0	0	0	0	0	0	0	0	0	0	0	0	0	0	0	0	0	0	0
IKZF4_2	IKZF4_2	6.67	20.41	20.87	20.32	7.17	3.12	2.09	3.33	2.71	1.74	1.24	1.97	1.96	3.23	2.01	2.41	1.84	43.23	44.66	2.74	3.96	3.82	18.67	29.68	25.53	33.02	19.62	37.54	3.66	1.63	3.3	18.39	34.28	37.55	29.56	0	43.5	61.84	52.29	46.42	58.53	48.78	55.49	27.67	48.34	36.36	25.97	25.08
FLYWCH1_3	FLYWCH1_3	0	0	0	0	0	0	0	0	0	0	0	0.28	0	0	1.99	0	1.23	0	0	0.61	1.85	1.03	0	0	0	0	0	0	0.55	1.09	0	0	0	0	0	0	0	0	0	0	0	0	0	0	0	0	0.61	0
ATL3	ATL3	25.2	35.07	34.97	26.37	22.06	6.45	8.12	8.83	2.79	5.65	2.8	2.95	2.78	2.62	1.22	2.2	2.53	15.41	23.13	1.66	1.59	1.56	11.91	14.94	20.82	20.38	6.34	29.34	5.49	5.01	6.43	14.76	22.48	21.02	21.65	0	27.22	45.49	39.03	32.64	47.49	40.45	49.36	43.12	39.65	38.67	41.2	51.42
RTL1_263	RTL1_263	0	0	0	0	0	0.42	0	0	0	0	0	0	0	0	0	0	0	0	0	0	0	0	0	0	0	0	0	0	0	0	0	0	0	0	0	0	0	0	0	0	0	0	0	0	0	0	1.42	0
KPNA5	KPNA5	10.72	14.11	14.41	12.77	11.82	8.06	9.61	6.3	4.19	5.25	5.34	5.94	4.12	5.16	3.7	4.23	5.56	14.72	16.87	3.62	2.99	3.24	11	12.36	11.32	13.23	9.85	17.48	4.62	4.03	4.14	12.54	13.04	13.42	13.14	0	15.81	14.29	13.91	12.47	14.75	13.5	11.59	13.46	11.41	15.19	14.37	11.78
TCAIM	TCAIM	2.97	4.61	5.87	5.38	2.08	0.15	0.16	0.1	0	0	0.14	0	0.18	0.17	0.4	0.33	0.17	12.81	10.05	0.59	0.53	0.61	15.17	16.95	7.2	12.35	10.24	10.42	0.97	1.41	1.01	11.61	11.93	6.79	9.66	0	12.06	12.29	11.75	14.53	12.09	16.3	8.83	9.8	11.59	10.41	3.48	9.02
MIEF1	MIEF1	36.95	50.32	46.89	54.31	30.67	17.98	22.27	14.54	25.54	19.69	23.79	26.39	25.46	28.88	29.62	25.14	25.27	6.51	7.75	21.98	24.04	24.92	7.72	11.23	30.53	29.25	14.36	18.67	16.19	14.81	16.17	21.04	22.13	26.77	35.54	0	22.85	57.86	60.71	40.97	58.13	64.54	69.84	64.77	64.96	62.45	64.91	71
USP43_2	USP43_2	0	0	0	0	0	0	0	0	0	0	0	0	0	0	0	0	0	0	0	0	0	0	0	0	0	0	0	0	0	0	0	0	0	0	0	0	0	0	0	0	0	0	0	0	0	0	0	0
KCND3_2	KCND3_2	0	0	0	0	0	0	0	0	0	0	0	0	0	0	0	0	0	0	0	0.79	0	0	0	0	0	0	0	0	0.72	0.47	0	0	0	0	0	0	0	0	0	0	0	0	0	0	0	0	0	0
tspan31	tspan31	93.72	163.01	144.62	110.92	81.97	25.04	27.94	23.46	38	44.15	48.19	54.02	54.08	49.41	47.62	61.19	63.88	90.8	95.58	55.46	40.14	79.66	68.59	78.39	61.81	113.48	29.09	152.74	47.78	45.42	55.53	62.38	109.94	117.73	136.2	287.31	158.33	173.94	156.99	168.71	186.43	194.82	160.55	189.23	174.22	165.65	184.38	205.84
IFRD1	IFRD1	10.07	13.49	12.87	15.67	9.45	8.35	12.08	8.28	20.34	13.3	17.77	19.81	24.76	19.4	29.09	21.74	29.61	7.81	7.36	36.86	47.17	41.53	6.15	7.12	8.03	7.65	12.46	8.14	84.26	75.66	96.06	9.4	9.24	10.43	7.89	0	7.83	9.09	6.88	9.19	6.04	7.86	6.33	10.07	6.46	8.4	12.11	13.67
GBP1_2	GBP1_2	22.77	27.9	33.19	24.92	19.04	13.39	14.67	14.91	8.48	8.04	8.1	8.45	6.85	6.49	4.61	6.71	7.67	21.98	27.2	4.6	3.41	5.12	17.32	25.06	23.01	22.69	13.94	24.88	4.71	6.85	5.92	23.47	18.3	23.01	21.58	80.3	26.43	28.67	26.04	23.64	29.53	27.69	30.67	27.33	26.85	27.6	25.34	30.64
ZNFX1_1	ZNFX1_1	1.34	2.35	2.3	3.44	1.01	0.53	0.61	0.5	1.09	1.81	1.54	1.26	1.59	1.28	1.92	1.86	1.08	2.23	3.64	1.57	2.29	3.74	4.36	3.73	4.46	5.88	3.45	5.07	7.91	6.39	7.1	2.84	3.86	3.27	5.71	0	4.19	5.22	5.06	4.47	6.4	5.04	6.61	7.56	5.65	5.03	4.67	4.26
WDFY1	WDFY1	14.09	12.26	16.42	19.34	12.58	9.81	8.54	7.66	6.65	5.16	3.55	4.26	5.27	3.76	2.61	3.9	2.74	3.53	2.6	2.83	2.92	2.58	6.66	7.14	12.07	6.95	3.46	5.48	10.93	12.78	13.8	7.68	10.03	5.97	15.44	0	6.01	15.05	13.79	17.73	15.67	18.02	14.69	19.89	19.65	16.22	15.58	13.39
ZBTB6	ZBTB6	0.07	0.44	0.86	0.41	0	0	0	0	0	0.08	0.16	0.04	0.2	0.25	1.32	0.44	1.71	1.06	0.67	1.61	2.49	2.55	1.23	1.1	2.36	2.23	2.77	1.07	2.04	1.97	2.45	2.3	3.04	3.19	2.78	0	0.58	4.68	3.77	3.72	4.82	2.62	5.54	3.29	3.87	5.21	0.83	1.01
PPP1R3A	PPP1R3A	3.09	3.72	2.79	8.76	1.86	2	0.66	0.82	0	0	0	0	0	0	0	1.06	0	7.31	7.18	0	0	0	0	0	0	2.09	0	1	0	0	0	0	1.52	0	4.73	0	0	4.02	8.03	9.62	6.53	3.86	2.53	3.91	1.37	10.91	10.1	4.46
PEG10_327	PEG10_327	0.44	0	0	0	0	0	0	0	0	0	0	0	0	0	0	0	0	0	0	0	0	0.49	0	0	0	0	0	0	0	0	0	0	0	0	0	0	0	0	0	0	0	0	0	0	0	0	0	0
LIFR_1	LIFR_1	32.95	38.26	34.4	28.96	29.64	15.54	16.54	17.26	9.39	10.75	11.1	7.23	8.98	8.62	7.78	9.65	6.42	11.96	12.12	5.98	6.05	9.04	8.48	11.92	12.04	18.65	4.93	18.93	9.05	6.05	8.42	11.13	21.04	23.94	25.11	0	19.51	36.34	33.27	20.78	31.35	31.41	38.24	34.85	30.4	32.02	32.4	44.09
FBXL19	FBXL19	2.74	7.65	6.95	7.43	1.43	0.35	0.34	0.47	0.62	0.63	1.23	1.86	1.04	0.99	1.41	2.16	0.97	10.46	14.88	1.7	0.94	2.49	4.42	8.41	15.07	13.78	3.1	19.63	2.27	1.19	1.57	7.36	14.15	13.79	14.03	75.23	23.09	38.14	35.84	27.05	45.71	32.99	38.06	26.62	29.99	33.19	14.98	18.92
comt.2_1	comt.2_1	11.27	15.53	16.72	15.78	14.22	9.16	9.74	6.93	2.39	5.9	3.05	3.93	4.8	3.52	2.53	2.09	1.8	36.64	28.45	4.13	2.77	3.89	37.47	30.66	31.38	32.24	25.19	27.1	7.65	8.33	9.34	38.77	23.5	32.65	17.32	0	28.61	15.49	24.08	17.53	18.51	17.33	18.16	20.85	17.26	15.67	19.19	18.05
TXNIP	TXNIP	13.59	20.17	15.68	21.47	18.64	18.19	12.06	16.75	11.62	23.58	34.74	15.6	19.28	24.63	17.64	14.04	10.62	60.81	55.63	12.3	13.04	22.33	38.17	53.85	35.68	49.93	24.53	57.84	84.21	79.79	81.57	38.52	53.95	48.02	62.75	0	60.77	50.81	46.9	59.77	33.1	24.35	22.24	16.97	17.29	21.88	11.72	12.87
AIM1_4	AIM1_4	0	0	0	0	0	0	0	0	0	0	0	0	0	0	0	0	0	0	1.4	0.92	0	0	0	0	0	0	0	2.5	0	0	0	0	0	0	0	0	0	0	0	0	0	0	0	0	0	0	0	0
ACTN2	ACTN2	119.02	148.06	147.68	102.57	115.25	70.57	67.68	76.97	61.36	70.08	65.98	71.07	70.65	61.6	48.48	50.7	48.4	191.71	127.34	53.3	40.92	61.9	69.59	72.14	72.07	88.92	31.09	105.21	86.87	73.87	77.28	64.23	75.14	71.65	89.39	0	100.25	162.02	164.44	128.02	151.64	155.44	139.88	138.38	129.22	139.48	147.9	175.69
prps1	prps1	159.8	160.21	170.95	103.68	116	80.66	91.8	103.49	91.99	92.47	88.87	113.56	115.37	103.89	64.97	129.92	112.68	228.85	219.56	97.37	51.11	107.55	99.29	154.37	77.47	135.2	37.2	180.47	42.37	33.3	34.72	96.72	131.91	151.47	116.39	354.22	165.69	168.09	163.24	140.17	186.92	189.45	150.02	155.6	138.84	172.65	151.36	197.26
SCAF11_1	SCAF11_1	53	56.31	59.68	30.51	36.53	26.44	26	30.54	47.3	61.92	44.7	51.93	64.55	54.29	46.18	77.84	60.83	5.44	7.46	59.43	34.64	54	15.96	11.03	23.49	21.55	12.61	22.75	22.65	15.76	14.89	22.63	30.17	26.32	32.76	55.85	27.24	49.42	51.76	34.52	57	45.94	51.93	47.05	44.3	48.92	49.16	62.33
TRIM67_1	TRIM67_1	1.49	0.21	0.78	1.54	1.18	0.45	0.36	0.43	0.56	1.25	1.94	1.13	0.49	0.3	0.47	1.6	0.46	0.75	1.49	1.45	2.02	2.85	0.87	0.44	0.95	1.46	0	1.19	3.95	4.05	3.81	1.15	0.9	2.04	1.58	0	1.33	1.84	1.17	1.42	1.98	1.98	2.29	3.26	1.94	1.22	1.87	1.3
RPL36AL	RPL36AL	1747.74	1354.72	1255.52	1813.92	1754.48	3479.38	3066.39	3055.03	5569.37	4651.55	5473.37	4867.38	4885.89	4992.05	8165.58	5255.8	6466.06	1511.17	1774.89	6706.46	9574.6	5779.71	2406.49	2299.83	1971.88	1350.75	2941.74	1181.1	6116.27	6916.27	6415.61	1745.6	1316.48	1511.14	1208.96	0	1228.56	717.76	749.38	953.59	690.59	701.35	812.01	837.93	883.63	846.09	1166.1	930.77
PEG10_392	PEG10_392	0	0	0.8	0	0	5.4	0.68	0	2.14	0.61	7.23	9.25	3.02	3.72	2.3	1.64	4.23	0	0	15.38	3.19	14.35	0	0	0	0	0	0	6.05	0	4.3	0	0	0	0	0	0	0	0	0	0	0	0	0	0	0	9.78	0
RAP2B	RAP2B	162.22	94.5	91.66	106.1	165.57	80.48	127.67	60.04	39.45	36.29	33.28	41.46	34.17	31.43	31.05	47.66	39.85	3.08	2.16	41.4	27.26	32.32	0	0	5.43	2.26	1.12	0.87	28.19	22.92	27.26	2.31	2.63	5.92	2.97	0	1.56	2.43	0.35	0.7	4.97	10.11	7.31	11.26	8.92	3.76	85.61	61.59
HEBP2	HEBP2	2.02	0.24	1.19	0.38	0.24	0.46	1.25	0.6	3.9	1.82	3.12	2.35	1.96	5.16	6.22	5.29	4.73	2.28	0.94	8.36	11.29	7.43	3.04	0	2.69	0	3.9	0.75	8.87	10.14	4.74	2	0	1.87	3.1	0	1.89	2.69	1.54	1.83	2.5	0.49	1.59	2.37	2.58	0	0.77	0.56
TLR3	TLR3	14.72	13.87	10.08	13.3	7.54	1.64	3.35	3.09	0.55	0.82	0.7	0.48	0.57	0.46	0.32	0.29	0.33	14.49	7.94	0.46	0.58	0.78	3.48	7.63	6.15	8.29	4.37	8.25	3.75	2.26	3.2	6.55	9.94	7.42	7.94	51.28	9.7	15.53	13.52	10.22	14.33	7.77	12.86	11.29	10.94	11.02	7.46	14.11
CAMK2G	CAMK2G	57.77	66.34	69.8	46.02	50.28	28.65	34.2	37.21	19.49	21.53	18.87	17.26	17.06	19.79	13.94	16.95	12.4	54.33	42.82	14.12	8.96	10.3	29.45	33.89	26.79	39.36	22.87	52.25	26.89	25.9	26.67	42.05	40.68	48.2	51.94	0	46.47	62.41	62.4	53.82	60.58	67.52	57.52	61.05	56.77	64.3	56.89	66.13
SRSF8	SRSF8	991.48	840.07	927.13	1036.2	1714.8	2264.68	1988.99	1888.02	1666.06	1231.26	1198.82	1574.67	1625.92	1906.63	1100.72	1150.47	1054.35	116.9	142.34	699.33	654.25	886.23	154.32	169.67	179.68	183.8	185.83	124.83	283.05	244.71	268.45	157.84	135.89	105.75	156.38	0	134.35	142.05	161.57	134.83	116.18	105.96	149.64	226.02	160.15	147.28	891.26	770.09
HMGB2	HMGB2	14872.9	7573.48	7622.5	7516.26	17782.4	25367	26347.1	28105.1	24169.6	19962.1	25105.8	22473.3	22673.3	23586.3	19311.2	20587.9	21181.5	1684.92	1811.14	17572.5	16601.5	16913.3	1865.94	2048.59	1445.99	1410.39	1415.39	1503.61	6683.01	6121.16	6568.25	1667.41	1282.46	1309.43	1300.16	593.45	1329.34	1038.18	1058.37	1055.06	1158.22	967.22	1158.26	1626.8	1271.54	1161	5198.04	4897.58
FGF14	FGF14	0	0	0	0	0	0	0	0	0	0.55	0	0	0	0.62	0	0	1.91	0	0	0.63	1.94	0.77	0	0	0	0	0	0	8.48	10.93	4.46	0	0	0	0	0	0	0	0	0	0	0	0	0	0	0	0	0
TRPM5	TRPM5	0.72	0.57	0.53	0	0.28	0.18	0.29	0	0	0.27	0	0.07	0.5	0	0.48	1.2	0.31	0	0.27	1.39	0.72	0.74	0.25	1.57	1.56	0.23	0.57	0.66	3.49	2.21	1.24	0.58	2	1.1	0.3	0	0.16	1.58	0.36	0.36	0.4	0	1.3	0.17	2.12	0.28	0.45	0.99
RTL1_12	RTL1_12	0.19	0.74	0.18	0	0.07	0.19	0.45	0	0	0.14	0	0.11	0.09	0.05	0.12	0.37	0.32	0	0	0	0	0.13	0	0	0	0	0	0	0.28	0.28	0.16	0	0	0	0	0	0	0	0	0	0	0	0.19	0.27	0	0.14	0.31	0.51
PEG10_346	PEG10_346	2.33	2.53	0	3.51	1.12	0.35	1.78	2.93	0	3.74	3.14	2.77	2.62	1.21	0	1.43	1.31	0	0	0.61	1.85	2.58	0	0	0	0	0	0	2.49	1.09	0	1.2	0	0	0	0	0	0	0	0	0	0	0.76	1.41	0	1.09	3.01	1.34
si.ch211.251f6.7_1	si:ch211-251f6.7_1	8.43	18.02	10.71	15.94	12.88	16.58	13.98	29.66	13.16	18.04	19.39	5.27	6.99	14.59	10.81	9	8.37	37.53	12.27	8.69	19.88	11.64	55.14	27	49.62	9.42	23.44	12.65	4.34	3.78	5.45	30.23	17.46	26.19	28.39	0	21.25	27.17	34.78	35.84	3.77	8.75	16.16	6.54	38.07	21.64	25.08	29.1
KIF3B	KIF3B	46.8	47.11	50.37	43.41	38.19	15.21	19.3	21.87	8.79	12.2	11.01	8.36	8.67	9.23	9.5	8.92	9	43.43	49.71	6.35	5.97	7	38.46	30.97	49.02	36.67	25.49	50.82	10.02	7.65	8.49	35.87	54.24	49.98	57.23	66.21	56.74	78.34	68.4	69.56	93.47	85	78.81	63.32	59.94	72.45	54.85	60.57
PRICKLE2	PRICKLE2	0	0.05	0	0.08	0	4.11	2.3	3.53	4.32	3.34	3.47	5.45	6.75	6.41	4.54	4.8	4.67	0.08	0.49	5.87	3.87	5.61	0	0.24	0	0	0.2	0.39	7.37	6.49	5.84	0	0.06	0	1.41	0	0.06	0	0	0.13	0	0.1	0.2	0.12	0.22	0	0.16	0
MTMR9	MTMR9	60.12	74.97	73.89	57.48	47.66	29.48	26	29.62	9.93	16.04	16.49	14.39	12.18	13.12	9.3	13.52	9.63	57.71	67	9.52	7.32	12.77	40.03	53.43	39.01	56.89	25.47	73.94	18.54	16.18	16.41	42.21	50.6	53.16	56.01	0	61.63	80.11	81.94	63.45	80.26	83.95	72.25	70.38	71.72	71.53	66.54	74.03
KLC1_2	KLC1_2	19.27	26.84	23.3	24.1	18.78	8.85	8.57	7.18	7.03	9.48	7.5	10.36	9.63	8.97	9.73	12.46	8.36	7.7	6.87	14.6	10.37	17.88	12.62	12.52	26.31	17.22	5.98	12.68	39.1	34.84	32.04	18.24	21.05	18.8	23.88	84.66	19.09	29.63	32.49	31.24	34.08	30.71	32.1	34.7	36.42	33.22	35.25	28.97
ZSCAN31_6	ZSCAN31_6	0.41	0	0	0	0	0.63	0.51	0	0	0	0.3	0.24	0	0.93	0	0.42	0.29	0	0	0.89	0	0.86	0	0	0	0	0	0	0.08	0.11	0	0	0	0	0	0	0	0	0	0	0	0	0	0	0	0	0	0
NSDHL	NSDHL	22.91	34.4	29.99	29.72	14.65	7.77	7.94	7.12	2.47	5.46	3.06	3.22	3.86	1.93	2.81	2.5	3.1	13.1	13.95	3.35	1.99	2.88	9.05	17.23	28.49	26.26	19.41	27.21	5.24	3.91	2.83	20.63	24.15	28	32.55	0	29.85	46.15	49.52	35.57	56.38	43.89	57.82	52.3	50.91	51.37	36.58	45.06
GLMP	GLMP	98.13	130	121.23	122.78	96.74	42.05	43.22	38.79	30.49	30.83	30.23	31.71	39.43	37.06	38.97	41.24	40.35	111.32	103.6	41.85	36.28	47.91	83.05	96.55	111.94	121.46	57.52	125.26	42.43	32.14	28.78	100.13	134.52	132.07	125.84	121.15	146.31	154.77	159.88	164.24	162.95	180.63	162.75	155.99	131.95	159.43	157.95	163.34
RTL1_138	RTL1_138	3.6	5.48	5.35	4.3	1.17	2.52	2.88	1	4.49	5.56	8.75	5.73	7.72	8.11	3.43	11.3	5.39	0	0	11.91	3.92	5.9	0	0	0	0	0	0	7.92	9.66	8.52	0	0	0	0	0	0	0	0	0	0	0	0	2.93	2.55	0.76	10.87	3.08
POLR2D	POLR2D	215.44	286.27	203.28	309.71	215.54	133.24	175.56	132.96	134.54	92.4	80.77	112.7	105.43	108.53	124.24	132.96	115.21	338.29	389.48	139.43	92.5	144.3	401.38	371.29	328.42	388.06	315.03	373.8	68.75	65.03	68.89	463.61	354.41	388.49	319.18	0	384.87	265.48	292.84	286.19	273.47	239.48	232.42	267.91	264.58	277.54	277.59	210.62
C9orf114	C9orf114	29.41	42.62	39.25	34.2	19.17	5.86	8.79	6.52	9.95	9.92	5.89	12.89	8.57	10.93	10.66	24.17	20.32	43.68	46.31	28.78	18.62	32.04	29.72	32.41	29.03	39.6	14.3	56.19	17.28	15.05	14.09	37.82	49.52	44.47	39.55	0	50.18	53.09	54.35	46.17	60.21	58.87	58.97	59.78	49.42	63.38	47.33	53.42
DCBLD1_2	DCBLD1_2	0	0	0	0	0	0.57	0	0	0	0	0	0	2.08	0	0	0	0	0	5.28	0	0	0.85	0	2.94	2.63	7.6	0	2.9	1.77	1.15	0	1.94	0	1.77	1.94	0	8.24	5.07	2.3	11.54	5.97	0	4.89	3.4	5.94	5.2	4.85	0
TOPORS	TOPORS	20.41	32.15	30.78	39.68	13.5	18.84	16.24	20.58	18.66	13.58	20.44	17.74	21.63	23.53	13.06	20.15	15.75	33.82	28.42	18.01	14.94	19.08	77.82	50.76	117.77	90.45	79.11	68.1	12.84	11.73	12.08	98.89	105.68	95.07	119.97	84.23	85.02	137.34	144.34	130.81	129.93	133.73	126.87	99.62	120.06	128.61	49.4	54.55
C22orf29_85	C22orf29_85	0.22	0	0	0	0	0.51	0	0	0	0	0.5	0	0	0	0	0	1.17	0	0	0.29	0.45	0	0	0	0	0	0	0	0.13	0.35	0.59	0	0	0	0	0	0	0	0	0	0	0	0	0	0	0	0	0
MVB12B	MVB12B	22.1	33.29	28.33	28.08	19.08	9.25	7.85	9.51	2.84	2.68	2	1.85	3.63	3.66	3	2.75	4.74	24.48	25.96	5.31	3.65	8.73	6.04	10.96	11.53	19.22	8.15	27.24	12.35	8.69	8.85	7.8	14.97	14.46	16.26	183.57	25.9	32.44	33.32	23.3	35.12	31.46	32.1	28.74	29.77	22.6	31.38	42.54
afg3l1p	afg3l1p	58.57	56.01	65.26	39.41	45.98	33.47	33.31	35.96	21.39	23.27	21.14	21.2	19.85	18.58	16.46	25.04	20.75	30.69	38.24	23.84	12.15	22.04	19.21	20.58	18.28	30.91	16.19	39.53	26.22	22.08	25.21	24.87	31.25	32.49	31.49	0	39.22	47.57	47.81	42.8	56.77	56	49.2	48.52	43.1	58.84	55.59	70.02
PEG10_13	PEG10_13	8.85	11.83	12.79	25.68	14.55	10.57	9.07	8.47	11.27	16.96	14.78	10.81	17.24	17.63	3.59	11.83	12.89	0.17	0	12.96	8.25	12.84	0	0	0	0	0	0	13.02	7.5	11.37	0	0	0	0	0	0.25	0.09	0	0	0.1	0	1.6	12.66	3.08	3.02	31.42	21.43
PHF2_3	PHF2_3	0	0	0.79	0	0	0	0.13	0	0	0	0	0	0	0	0	0	0	0	0	0	0	0	0	0	0	0	0	0	0	0	0	0	0	0	0	0	0	0	0	0	0	0	0	0	0	0	0	0
SCLY	SCLY	5.2	5.39	6.43	3.08	5.06	2.17	2.55	3.86	1.09	1.04	0.47	1.57	1.29	0.85	0.43	0.65	0.93	4.94	3.78	0.84	0.72	0.52	1.81	3.5	3.71	4.23	1.7	5.9	7.38	5.41	4.81	7.14	6.98	1.49	4.28	0	4.84	6.56	6.21	6.23	7.06	10.63	4.78	4.69	5.07	7.76	7.08	8.89
HIVEP3_3	HIVEP3_3	1.13	1.04	0.55	0.7	0.29	0.57	0.15	0	0	0.14	0.55	0	0	0.21	0	0.13	0	0.23	0.58	0	0	0.13	0.53	0.71	2.46	2.16	0	0.46	0.5	0.19	0.32	2.45	3.15	2.02	2.39	0	1.16	4.02	3.81	3.01	4.07	3	2.92	4.2	0.95	1.73	0.64	2.77
XB.GENE.5867547	XB-GENE-5867547	63.88	59.51	63.57	60.72	45.72	30.39	34.23	32.38	21.65	14.61	23.99	16.89	17.18	16.23	8.76	22.49	13.33	27.9	23.96	19.07	5.38	9.96	22.31	27.24	23.46	47.33	41.22	26.09	1.75	2.33	2.37	41.64	48.58	26.62	45.7	0	34.55	54.41	49.88	77.01	60.64	68.93	66.91	68.61	52.78	67.04	60.2	75.34
CA7	CA7	0.97	0.49	0.2	0	1.14	8.07	10.37	22.72	39.95	61.22	33.96	52.17	62.92	51.18	46.51	56.8	42.69	3.31	1.27	52.65	52.43	27.81	1.17	0	0	0.27	0	1.53	17.27	12.86	11.09	0.34	1.16	0.64	1.41	0	1.47	0.65	0.42	1.66	1.7	0.33	0	0.4	2.8	0	0.18	0.38
ENTPD5	ENTPD5	36.08	39.94	44.64	31.05	30.84	12.42	14.99	16.9	8.41	9.42	7.49	9.25	6.52	6.6	4.59	7.08	3.36	14.06	25.41	5.7	4.27	5.32	12.65	19.67	18.69	21.57	9.36	28.9	8.47	8.6	9.8	23.25	22.92	31.84	30.7	122.14	32.2	45.78	43.53	41.45	45.36	47.43	44.14	49.77	38.78	43.72	45.29	46.87
prtga_5	prtga_5	0.2	0	0.29	0	0	0	0	0	1.14	0	0	0.34	0.27	0.33	1.61	1.19	0	0	0	1.78	0	1.24	0	0	0	0	0	0	1.47	1.36	2.56	0	0	0	0	0	0	0	0	0	0	0	0	0	0	0	0	0.55
PIEZO2_2	PIEZO2_2	0.95	2.31	1.75	1.58	1.7	0.53	0.97	0.94	2.18	0.78	1.52	1.38	1.03	1.84	3.49	1.59	3.1	0.27	0.57	6.57	1.5	6.52	0.73	0	2.72	1.79	2.11	1	4.85	7.85	6.79	1.68	1.86	1.49	1.83	79.88	1.91	2.9	4.45	1.79	3.61	2.02	3.15	3.17	2.38	2.86	2.01	3.14
PDIA5	PDIA5	47.18	65.95	65.33	50.39	40.08	15.46	14.95	16.91	5.61	9.17	6.59	6.32	6.68	6.55	5.79	5.59	6.68	99.57	110.96	9	12.45	13.7	51.64	70.17	43.47	72.92	19.27	118.72	52.41	30.52	42.79	54.37	70.7	87.24	71.29	100.67	109.98	110.03	102.11	94.76	117.88	98.36	107.21	90.37	84.12	102.36	81.06	99.44
TMEM67	TMEM67	8.57	11.27	10.79	6.5	7.05	2.43	2.49	2.81	0.51	0.84	0.53	0.81	0.83	0.4	0.42	0.18	0.55	6.99	8.83	0.51	0.36	0.52	4.71	6.94	7.31	5.63	3.25	11.57	1.15	1.89	1.47	5.28	8.18	8.62	9.51	0	9.78	11.91	10.79	10.23	11.05	15.74	11.71	11.99	7.86	10.76	11.44	14.16
RTL1_11	RTL1_11	1.17	0.95	0.45	1.02	0.72	1.02	0.75	0.8	1.16	1.09	1.87	1.16	1.52	1.29	0.49	1.47	1.59	0	0	1.9	0.37	1.88	0	0	0	0	0	0	1.71	0.75	1.57	0	0	0	0	0	0	0	0	0	0	0	0.38	0.8	0.15	0	1.62	1.01
CR388166.2_167	CR388166.2_167	0.49	0.59	0	3.69	0	0	0.62	0	0.97	3.37	0	0	0	0	0	0	0	0	0	0	1.95	0	0	0	0	1.98	0	1.9	0.58	0.38	0	0	2.16	0	0	0	0.68	0.95	0	0	1.13	0	0	0	0	0	0.64	0
WDR47	WDR47	19.22	27.26	29.11	21.44	15.51	4.02	4.26	4.45	1.3	0.9	1.29	1.33	1.08	1.07	1	0.56	0.57	45.98	29.05	1.33	1.31	4.58	28.67	26.21	37.14	40.22	20.55	35.27	10.7	7.91	9.61	29.07	35.66	36.93	37.78	0	41.54	53.76	48.65	44.02	57.21	50.41	52.68	43.99	45.07	51.04	28.94	38.44
KLRF1	KLRF1	21.35	24.72	33.87	22.07	19.15	15.63	19.31	15.34	13.98	13.37	12.71	16.16	14.47	11.67	11.99	14.48	18.67	51.78	77.38	8.8	9.93	6.94	62.8	47.1	67.29	50.29	52.9	45.47	14.85	7.75	0.94	64.38	53.49	46.78	42.95	0	33.98	39.49	39.62	37.19	28.43	27.15	28	21.28	17.62	40.75	31.75	20.22
C15orf27_1	C15orf27_1	21.61	31.42	33.35	48.02	17.57	4.64	5.49	5.05	0.49	4.14	3.57	2.58	1.06	2.16	1.03	1.28	1.32	11.5	13.5	1.32	2.04	2.38	25.71	27.17	45.02	30.31	32.23	19.94	6.62	6.3	6.27	25.89	36.88	40.87	51.62	0	35.58	50.25	41.69	57.1	49.55	54.46	52.98	53.31	51.72	60.51	50.93	34.9
CR388166.2_106	CR388166.2_106	0.75	1.8	0	0	0	0	0.47	0.58	0	0	0	0	0	0.65	0.79	0.76	0	0	0	0	0	0.41	0	0	0	0	0	0	0	0	0	0	0	0	0	0	0	0	0	0	0	0	0	0	0	0	0.48	0
PEG10_451	PEG10_451	0	0	0	0	0	0	0	0	0	0	0	0	0	0	0	0	0	0	0	0	0	0	0	0	0	0	0	0	0	0	0	0	0	0	0	0	0	0	0	0	0	0	0	0	0	0	0	0
AGO1	AGO1	8.24	9.4	6.76	5.43	4.45	5.42	2.61	6.41	1.63	1.41	1.85	1.22	2.32	1.78	0	0.84	0	2.46	1.96	0	0.82	0.45	9.15	0	0	8.27	0	6.34	0.49	0	0	4.23	6.6	5.83	4.83	0	10.74	12.38	6.39	5.09	8.5	9.18	14.66	14.88	9.73	12.55	11.24	7.07
CLDN12	CLDN12	57.27	67.97	64.86	48.49	33.04	9.81	12.04	12.58	7.64	5.01	5.31	10.07	9.71	9.2	9.55	10.67	11.94	106.2	97.07	13.13	11.61	20.91	37.19	54.24	39.49	67.65	26.52	101.82	13.79	10.43	13.77	51.44	52.19	65.52	62.5	0	83.54	89.13	78.56	81.04	103.73	100.08	93.68	84.56	77.25	74.38	79.58	103.6
WDR31	WDR31	1.81	1.79	1.77	2.24	0.47	0.3	0.25	0.15	0.19	0.11	0.22	0	0.28	0.08	0	0	0	2.56	1.15	0	0.2	0.93	3.6	1.51	1.63	3.07	1.43	4.6	2.01	1.16	0.78	1.96	5.03	4.85	3.57	0	3.99	8.61	7.93	6.02	9.31	6.01	9.03	3.94	3.81	10.62	4.19	2.21
SKA3	SKA3	66.22	78.71	73.98	68.36	56.08	35.55	40.07	36.1	17.81	17.09	18.94	14.31	13.67	15.02	7.65	9.31	11.72	42.82	35.86	8.9	7.98	8.15	53.69	36.78	76.65	68.26	59.66	55.82	11.77	10.09	10.93	63.45	70.6	69.21	76.98	172.55	63.33	82.19	83.27	77.01	74.2	84.66	82.44	83.11	70.98	86.61	77.47	82.38
CR388166.2_17	CR388166.2_17	3.52	4.06	5.01	4.17	3.68	4.64	6.81	4.81	9.53	11.6	6.13	6.52	6.38	8.81	5.13	6.26	8.96	0	0	6.52	4.06	6.99	0	0.7	0	0	0	0	13.66	7.76	10.21	0	0	0	0	0	0	0.43	0	0	0.9	0.89	10.08	15.66	8.59	7.15	15.23	6.53
RGS2	RGS2	104.35	130.23	131.52	125.19	71.08	42.63	50.27	45.18	23.72	20.55	25.62	28.82	24.24	27.81	25.13	23.12	14.04	0.26	0	17.47	7.96	5.62	1.82	2.15	0	0	0	0	16.74	16.43	19.17	0	0.2	0	0	0	0	0	0	0	0.16	0	4.88	12.87	5.06	4.59	94.43	58.69
P3H4	P3H4	2.44	3.77	5.84	7.14	2.6	1.5	1.17	0.53	0.42	1.15	0.97	1.78	2.04	1.92	2.67	4.28	1.34	1.07	0.67	10.76	13.58	15.59	2.17	1.52	3.33	2.38	1.05	0.94	33.06	34.11	34.17	0.71	4.09	0.17	6.64	0	3.9	9.09	7.6	1.99	6.99	8.98	11.29	10.37	12.27	7.62	5.59	8.92
MST1R	MST1R	3.39	5.25	6.18	5.92	2.65	3.17	1.5	5.65	25.76	31.93	26.05	22.7	24.77	29.09	24.82	20.27	21.46	1.57	1.81	17.42	13.17	9.81	3.97	4.32	5.87	6.55	3.44	5.3	5.22	4.22	5.36	6.23	7.29	7	7.11	0	5.94	12.98	13.41	7.66	11.65	10.23	12.95	12.13	11.12	11.45	7.26	7.03
prss36_2	prss36_2	0	0	0	0	0	0	0	0	0	0	0	0	0	0	0	0	0	0	0	0	0.45	0.72	0	0	0	0	0	0	1.29	0.18	0	0	0	0	0	0	0	0	0	0	0	0	0	0	0	0	0	0
PRDM11	PRDM11	3.21	5.93	4	6.65	2.31	0.44	0.74	0.55	0.19	0.28	0.17	0.28	0.42	0.42	0.56	0.25	0.13	0.99	0.29	0.82	1.47	2.01	1.27	2.26	7.44	3.15	4.04	3.58	3.61	2.45	2.73	4.44	4.05	4.24	5.48	40.53	3.7	10.07	9.46	6.49	11.49	10.35	10.43	9.87	10.1	9.58	9.05	8.24
NAPA	NAPA	110.04	115.06	109.46	79.61	83.46	52.99	59.31	62.53	31.94	33.69	28.4	31.53	26.62	29.24	15.91	28.14	23.25	90.2	136.85	27.36	16.69	29.55	54.37	79.31	62.79	87.11	44.38	124.71	48.73	43.66	47.87	67.4	78.03	97.03	86.51	0	96.23	119.75	106.9	92.3	118.36	108.49	109.67	100.24	94.72	119.79	103.49	124.33
BMP4_2	BMP4_2	0	0	0	0	0	0	0	0	0	0	0	0	0	0	0	0	0	0	0	0	0	0	0	0	0	0	0	0	0	0	0	0	0	0	0	0	0	0	0	0	0	0	0	0	0	0	0	0
CD69_11	CD69_11	3.09	1.24	1.54	0.97	0	0	0	0	0	2.37	3.48	0.61	0	1.35	3.32	1.06	1.36	15.67	9.84	0	1.03	1.15	20.8	7.13	9.06	19.89	39.19	14.4	0.31	0.03	1.38	16.08	28.84	15.91	21.62	0	19.97	12.57	13.08	28.85	6.53	7.72	15.16	7.82	6.83	14.54	2.02	2.97
PIK3R4	PIK3R4	5.48	8.58	9.05	12.04	5.92	2.33	2.89	2.28	1.57	1.62	1.81	1.41	1.5	1.83	1.08	1.57	1.19	25.86	17.77	1.32	1.4	2.26	26.37	22.8	28.08	32.42	20.96	30.65	7.3	4.95	6.03	26.95	30.37	28.35	34.19	0	30.64	44.63	45.72	38.74	41.95	35.66	32.46	19.39	28.19	27.61	12.66	13.39
CR388166.2_194	CR388166.2_194	1.09	0	0	0	0	0.42	1.39	0	0	0	1.23	0	0	0	0	0	0	0	0	0	1.08	0	0	0	0	0	0	0	0	0	0	0	0	0	0	0	0	0	1.7	0	0	0	0	0	0	0	0	3.14
PEG10_425	PEG10_425	0	0	0	1.07	0	0	0	0	0	0	0	0	0	0	0	0	0	0	0	0.74	0	0	0	0	0	0	0	0	0.34	0	0	0	0	0	0	0	0	0	0	0	0	0	0	0	0	0	0	0
HLA.DRB1_2	HLA-DRB1_2	2.01	5.96	4.23	2.34	3.1	1.99	0.46	0.55	1.44	2.24	1.92	0.87	2.08	0.74	1.01	1.13	2.93	6.68	5.19	1.13	0.75	3.76	14.08	4.25	2.05	6.72	6.57	2.53	0	0.39	6.48	6.43	3.32	4.33	5.26	0	6.66	2.37	5.91	4.14	2.81	4.51	4.09	4.56	6.03	1.44	2.22	3.46
Mix	Mix	166.12	90.75	106.39	133.92	262.36	128.84	179.23	111.15	10.1	20.6	9.4	10.48	8.08	11.32	6.44	6.03	2.61	0.33	0	2.12	1.28	2.35	0	0	0.59	3.48	0.43	0.67	0	0.07	0	1.55	0.63	0	0.81	0	0.73	0.69	0.42	0	0.2	1.09	0.57	5.17	2.77	1.26	95.98	73.43
ARMC3	ARMC3	4.72	5.37	5.98	5.36	3.71	3.54	4.2	5.17	4.85	6.52	6.98	4.76	4.36	6.44	5.46	6.28	4.51	0.19	1.13	3.53	7.12	3.01	1.71	1.19	3.41	3.16	1.17	2.39	2.1	1.88	1.64	0.86	1.57	2.44	4.27	0	2.62	5.43	4.84	5.72	5.38	5.92	8.58	7.8	4.02	5.87	5.86	6.61
BTBD3	BTBD3	6.19	11.37	7.89	9.1	3.08	2.46	2.08	2.98	1.48	2.29	2.63	2.04	2.05	2.2	2.13	3.68	2.57	13.06	11.16	2.01	1.13	2.54	9.52	18.15	14.62	16.95	10.71	17.3	1.41	2.34	1.09	18.86	19.53	22.61	22.71	0	24.41	38.03	32.74	35.15	32.3	33.79	29.86	27.59	27.3	36.75	11.8	14.78
THBD_3	THBD_3	0.66	0	0	0	0	0.25	0	0	0	0	0	0	0	0	0	0	0	0	0.78	0	0	0	0	0	0	0	0	0	16.3	20.84	16.63	0	0	0	0.43	0	0.45	0.32	0	0	0	0	1.06	0.99	0.86	0	0.85	2.81
PPP1R2	PPP1R2	202.2	242.99	224.35	185.06	147.07	66.35	77.45	85.75	34.93	48.96	29.17	50.76	46.36	39.66	38.82	40.56	32.31	279.83	271.74	51.34	38.98	63.3	154.08	233.04	144.91	229.41	110.02	283.67	49.49	35.65	41.38	225.56	237.99	256.98	213.63	329.09	269.6	232.23	237.06	232.18	256.22	227.78	240.81	238.18	222.68	242.88	217.75	242.32
FOSL2	FOSL2	0.42	0.99	1.38	1.36	1.1	0.55	0	0.15	0.6	1.28	0.23	1.86	1.73	1.93	1.26	1.98	1.35	0.95	3.82	2.29	3.33	3.12	2.2	2.54	5.75	2.19	2.97	3.62	3.39	3.6	3.76	3.3	4.49	2.4	5.42	0	4.83	8.54	7.43	6.24	10.47	8.72	10.18	9.99	6.84	6.47	2.5	4.31
XB.GENE.5880826_6	XB-GENE-5880826_6	0	0	0	0	0	0	0	0	0	0	0	0	0	0	0	0	0	0	0	1.54	0	1.99	0	0	0	0	0	0	2.46	0.46	0	0	0	0	0.77	0	0	0	0	0	0	0	0	0	0	0	0	0
[truncated: 15,143 more rows]
[truncated: 1 more columns]
