# Supplementary material for: NANOG is required to establish the competence for germ-layer differentiation in the basal tetrapod axolotl
Source: PLoS Biol. 2023 Jun 14;21(6):e3002121. doi: 10.1371/journal.pbio.3002121 (PMC10599592; doi:10.1371/journal.pbio.3002121)
Supplement: S2 Table — Bulk-RNAseq transcriptomes of dissected stage 10.5 axolotl caps compared to stage 10.5 frog animal caps and pseudo bulked pig and human epiblast clusters from SC-RNAseq datasets [27–30]. (XLSX) [file pbio.3002121.s016.xlsx]

## Sheet: AX_CAP_TPMS
Axolotl.gene.ID	Axolotl.gene.name	Ax_Cap1	Ax_Cap2	Ax_Cap3
gene70929	MYO6	0	0	0
gene125390	TOP3A	48.3452	36.9915	28.3318
gene42605	SENP5	114.27	89.2148	62.7346
gene00651	TRDN	6.59252	2.17597	4.04739
gene08683	SBK1	0	0	0
gene37695	GCLC	0	0	0
gene146925	PCDH17	0	0	0
gene117672	VPS13B	2.19751	6.52791	6.07109
gene126828	ect2.L	101.085	110.975	125.469
gene47616	FKBP6	10.9875	36.9915	40.4739
gene31412	KLF8	826.263	228.477	327.839
gene125925	DSTYK	107.678	106.623	131.54
gene06291	COPS6	0	0	0
gene48663	PRMT1	4133.51	1320.81	3199.47
gene20569	FAT4	0	0	0
gene113481	Tssk4	0	0	0
gene138067	ruvbl2	138.443	156.67	244.867
gene02211	ambn.L	0	0	0
gene148642	SLC25A40	0	0	0
gene43333	MED25	0	0	0
gene05649	hapln3.L	0	0	0
gene45224	TTC22	19.7776	17.4078	28.3318
gene165308	necap2	24.1726	28.2876	30.3555
gene149982	SYT6	17.5801	8.70388	6.07109
gene105209	IFT172	30.7651	39.1675	50.5924
gene82701	ORF2	0	0	0
gene29045	KIAA1211	15.3826	0	2.0237
gene148966	KIAA1147	39.5551	54.3993	46.545
gene49282	SLC35A3	109.875	82.6869	97.1375
gene97090	FAM204A	52.7402	124.03	74.8768
gene48005	STAB1	0	0	0
gene123828	hey1	8.79003	15.2318	26.3081
gene53147	LSU	0	0	0
gene121743	RGS14	43.9502	41.3434	62.7346
gene108966	CTDSPL	0	0	0
gene127014	KPNA5	0	0	0
gene116553	POLR1E	46.1477	58.7512	84.9953
gene142140	PCNX4	112.073	171.902	174.038
gene46698	SNIP1	301.059	239.357	263.081
gene126811	PAPSS1	169.208	130.558	99.1612
gene100634	CGNL1	118.665	134.91	313.673
gene155481	CUNH11orf80	0	0	4.04739
gene125580	LRRC10B	0	0	0
gene12786	KCNN3	0	2.17597	0
gene08759	HEBP2	2.19751	4.35194	4.04739
gene15632	NKX2-1	0	0	0
gene16815	TRIM71	41.7526	34.8155	32.3792
gene106893	olig3	15.3826	15.2318	6.07109
gene13747	thyroid	0	0	0
gene41570	sephs2	0	0	0
gene13395	SNCAIP	0	0	2.0237
gene110479	HMGXB4	15.3826	17.4078	32.3792
gene25746	dsg1	0	0	0
gene34339	A1CF	0	0	0
gene50812	DTNB	0	0	2.0237
gene53731	RBP4	0	0	0
gene126095	nphp3	6.59252	17.4078	18.2133
gene37024	retinoblastoma	63.7277	106.623	56.6635
gene10938	RBFOX1	2.19751	0	0
gene09501	PANX1	28.5676	39.1675	16.1896
gene04806	FAM57B	0	2.17597	14.1659
gene00050	cnot3	6.59252	4.35194	16.1896
gene16772	Unknown	0	0	0
gene07774	dtx4	182.393	141.438	161.896
gene24747	AP3B2	39.5551	34.8155	42.4976
gene160075	PARD3	142.838	139.262	139.635
gene21162	RNF123	4.39502	8.70388	10.1185
gene152394	cep78	2.19751	0	0
gene135639	OSBPL5	0	0	0
gene47313	galnt4	4.39502	21.7597	8.09479
gene135262	c-myc	15.3826	2.17597	2.0237
gene118779	CDC14B	21.9751	45.6954	38.4503
gene138079	neto2.S	0	0	0
gene152669	FAIM	6.59252	28.2876	66.782
gene34879	KHDRBS1	2735.9	852.981	1151.48
gene129736	FARS2	76.9128	56.5752	40.4739
gene00429	PTPRZ1	0	0	0
gene00781	march9.S	0	0	0
gene31273	UNC93B1	4.39502	0	2.0237
gene32483	USP34	15.3826	6.52791	12.1422
gene15736	tex26.S	0	0	0
gene42073	tnmd.L	0	0	0
gene16146	LINE-1	0	0	0
gene66514	Trmt11	0	0	0
gene37952	UBE4B	28.5676	41.3434	48.5687
gene147154	rmnd5a	0	0	0
gene132163	serbp1	380.169	313.34	364.266
gene23219	SLC22A5	13.185	2.17597	10.1185
gene147450	SNED1	0	0	0
gene150590	FCN3	0	2.17597	4.04739
gene16134	SIK2	30.7651	21.7597	48.5687
gene150430	hdac1.S	683.425	298.108	337.957
gene08818	CHRND	0	0	0
gene22806	WNK3	199.973	195.837	101.185
gene113720	rapgef3	2.19751	8.70388	2.0237
gene14167	LINE-1	0	2.17597	26.3081
gene40113	PHF23	821.868	389.499	643.536
gene171025	UTP23	186.788	184.958	202.37
gene12760	FGFR2	0	0	0
gene30481	zone	0	0	0
gene167686	CD2BP2	140.64	137.086	188.204
gene141969	TIMM17A	15.3826	19.5837	14.1659
gene23058	GCGR	0	0	0
gene30811	il11	0	0	0
gene02915	TMIE	0	0	0
gene136925	ZBTB38	28.5676	41.3434	70.8294
gene140424	SSB	1081.17	1020.53	1050.3
gene35411	LTBP3	0	4.35194	8.09479
gene30531	PTEN	221.948	254.589	117.374
gene104787	VPS33A	76.9128	50.0473	107.256
gene105649	RAB3GAP1	41.7526	45.6954	54.6398
gene137641	SOD2	98.8878	124.03	196.299
gene05858	Ttf1	377.971	350.331	511.995
gene24230	ANKS1B	90.0978	191.485	111.303
gene22452	SPEG	0	0	0
gene29148	GOLGB1	142.838	200.189	204.393
gene156643	gspt1	149.431	128.382	167.967
gene106794	NOXA1	0	0	0
gene48444	WDR25	61.5302	56.5752	40.4739
gene168798	FECH	39.5551	47.8714	74.8768
gene146279	kif23.L	169.208	198.013	167.967
gene124421	ift122	19.7776	19.5837	22.2607
gene141940	ADPRHL2	54.9377	52.2233	84.9953
gene169742	PSMG1	149.431	147.966	89.0427
gene130602	zpy1	101.085	52.2233	76.9005
gene12583	SALL1	8.79003	0	0
gene161821	MED7	0	17.4078	26.3081
gene29353	HDHD5	0	0	0
gene160731	HS3ST3A1	2.19751	0	0
gene23718	cacng6	0	0	0
gene21428	pptc7	169.208	169.726	190.228
gene146465	ETF1	487.847	491.769	471.522
gene35199	BICD2	2.19751	0	2.0237
gene163444	NDUFA9	92.2953	56.5752	68.8057
gene19247	rassf10.S	0	0	0
gene44049	MGC115694	0	0	0
gene38344	col11a1	0	0	0
gene43871	dpyd	0	0	0
gene100614	TRIM47	35.1601	32.6396	54.6398
gene157319	MERTK	0	0	0
gene99068	early	26.3701	56.5752	12.1422
gene41929	FGF17	2.19751	0	2.0237
gene167167	UBTD2	312.046	398.203	250.938
gene00631	DIO3	21.9751	45.6954	18.2133
gene31285	WEE1	131.85	76.159	68.8057
gene147854	EARS2	270.293	352.507	192.251
gene93369	TCN1	0	0	0
gene47567	PRKRA	747.153	382.971	528.185
gene38565	CDK10	21.9751	19.5837	18.2133
gene26580	CLEC16A	0	0	0
gene113620	PPFIA4	0	2.17597	2.0237
gene122486	KCNK1	21.9751	41.3434	40.4739
gene146141	R3hdm2	6.59252	39.1675	4.04739
gene46320	macrod1	0	4.35194	4.04739
gene41985	ITGA10	0	0	0
gene51129	CPZ	0	0	0
gene172969	TMEM179B	120.863	67.4551	56.6635
gene142601	AIFM1	92.2953	84.8629	46.545
gene00413	BRS3	0	0	4.04739
gene10726	HNRNPU	3261.1	1814.76	3252.08
gene53816	SLC35B1	0	0	0
gene32728	SSTR1	0	0	0
gene15093	GNPDA2	2.19751	0	0
gene32914	ATP1B4	0	0	0
gene20592	sbk2	0	0	0
gene128513	mCG17902	235.133	182.782	210.465
gene131484	CFAP157	13.185	13.0558	12.1422
gene03106	AKAP14	8.79003	2.17597	0
gene15107	PSME4	13.185	23.9357	10.1185
gene64658	thdl17.L	0	0	0
gene35491	PMM1	0	0	0
gene12297	SOWAHD	0	0	0
gene153303	STRADB	2.19751	0	0
gene32466	UCK1	13.185	8.70388	4.04739
gene125501	PTTG1	481.254	1233.78	1068.51
gene66445	CACNG1	0	0	0
gene118768	L1TD1	0	4.35194	0
gene117376	ESRRA	15.3826	15.2318	12.1422
gene04541	faxc	0	0	0
gene26876	MAPK8IP2	0	0	0
gene13194	ERAP1	35.1601	26.1116	24.2844
gene128298	PPP1R42	6.59252	19.5837	10.1185
gene113155	KCNH5	0	0	6.07109
gene153045	SNF8	2.19751	13.0558	10.1185
gene02993	KLHL14	0	0	0
gene26725	itih5.L	0	0	0
gene44527	ZGPAT	2.19751	6.52791	12.1422
gene03068	ankrd2.L	17.5801	13.0558	10.1185
gene172918	ZNF598	112.073	124.03	109.28
gene135256	chtf18	37.3576	19.5837	34.4029
gene103247	UBQLN4	127.455	241.533	153.801
gene97209	slc16a10.L	6.59252	0	0
gene12252	IL1RAPL2	0	0	0
gene06119	V(D)J	0	0	0
gene153060	ZDHHC7	37.3576	145.79	74.8768
gene125368	SHE	4.39502	4.35194	2.0237
gene36445	DLL3	0	0	0
gene116867	RRP12	98.8878	154.494	127.493
gene140462	RPN2	59.3327	34.8155	56.6635
gene111126	MED24	43.9502	52.2233	70.8294
gene47945	PRDM9	0	0	0
gene02200	STAB1	0	0	0
gene105632	ercc2	52.7402	45.6954	28.3318
gene98779	peg10	0	0	0
gene117281	R3HCC1L	21.9751	36.9915	14.1659
gene153499	EXOC3	30.7651	28.2876	18.2133
gene50715	SSFA2	0	10.8799	0
gene16581	AHNAK2	0	0	0
gene26824	ERBB2	17.5801	19.5837	6.07109
gene33731	DCUN1D2	123.06	119.678	145.706
gene35512	tec	0	0	0
gene20789	EVI5L	65.9252	41.3434	62.7346
gene131925	SETD6	114.27	84.8629	107.256
gene50587	PLK1	437.304	413.434	410.811
gene156585	vacuolar	0	0	0
gene10542	MFSD6	2.19751	0	0
gene24340	TDRD6	32.9626	17.4078	34.4029
gene170421	GCSH	13.185	102.271	82.9716
gene118947	RCHY1	92.2953	69.6311	70.8294
gene128885	ddx10	4.39502	6.52791	6.07109
gene96184	fam207a	68.1227	67.4551	56.6635
gene134080	LINE-1	0	0	0
gene24868	SOX2	8.79003	8.70388	2.0237
gene14042	EPDR1	37.3576	60.9272	48.5687
gene49167	PEX12	2.19751	2.17597	6.07109
gene107096	RPL13	621.895	265.468	712.342
gene29571	CMBL	0	2.17597	10.1185
gene143814	LRP11	4.39502	0	0
gene14459	EMC3	10.9875	28.2876	34.4029
gene13626	CLIC3	0	0	0
gene159536	TMEM259	153.826	176.254	192.251
gene120875	CCDC125	10.9875	8.70388	10.1185
gene158598	SS18	105.48	178.43	141.659
gene162896	Casein	120.863	108.799	129.517
gene31493	GNGT1	0	0	0
gene14156	PTER	0	4.35194	2.0237
gene11430	CCDC57	0	0	0
gene156683	HSD11B2	8.79003	13.0558	18.2133
gene145399	IGDCC4	2.19751	6.52791	4.04739
gene151161	tmem56.2	0	0	0
gene149628	PHACTR4	109.875	165.374	107.256
gene62932	RNF34	0	0	4.04739
gene155974	CENPJ	59.3327	47.8714	68.8057
gene34151	FYB1	0	0	0
gene161064	gsk3a	259.306	217.597	131.54
gene49195	SLC52A2	79.1103	80.5109	95.1138
gene167717	FAM98B	107.678	100.095	147.73
gene94948	ITGB3BP	0	0	0
gene42522	FOXI1	2.19751	2.17597	2.0237
gene112064	CARD9	2.19751	4.35194	4.04739
gene119252	TMEM205	2.19751	0	0
gene01336	EPB41L3	72.5178	91.3908	44.5213
gene32771	PRDM9	13.185	28.2876	24.2844
gene149253	USP40	0	0	0
gene33569	L1TD1	0	0	0
gene03102	DRD1	0	0	2.0237
gene32895	NSG1	0	0	0
gene74031	ZNF180	0	0	0
gene100797	PXDN	79.1103	87.0388	64.7583
gene26678	CLN8	142.838	113.15	93.0901
gene34022	vasotocin	0	0	0
gene01507	lrrc61.L	0	0	0
gene12180	thioredoxin	123.06	195.837	143.683
gene27697	TMEM87A	74.7153	54.3993	50.5924
gene15845	FKBP15	46.1477	84.8629	16.1896
gene98509	MELTF	0	0	0
gene167276	mcm4	136.245	100.095	159.872
gene43892	SHTN1	48.3452	32.6396	50.5924
gene02550	SVIL	4.39502	2.17597	0
gene09865	BRD1	101.085	106.623	87.019
gene128041	cnpy1.L	19.7776	28.2876	22.2607
gene31987	PDGFC	0	0	0
gene149744	IL10RA	0	0	0
gene43853	Pfn1	2166.74	1440.49	1538.01
gene00063	MGC145330	0	0	0
gene24679	SLC35B4	63.7277	56.5752	64.7583
gene135198	SIN3A	2.19751	19.5837	6.07109
gene167199	RAB18	105.48	110.975	93.0901
gene07296	SORCS2	2.19751	0	2.0237
gene139440	RING	0	0	0
gene142840	ZNF250	4.39502	0	0
gene46192	ldlrap1	48.3452	106.623	89.0427
gene33475	ATXN3	30.7651	39.1675	28.3318
gene20194	DGKE	0	0	0
gene20416	NEO1	138.443	152.318	121.422
gene01801	VIPR1	0	0	0
gene02552	ITGA7	0	0	2.0237
gene114050	IKBKE	26.3701	10.8799	26.3081
gene109150	FBXO48	4.39502	21.7597	12.1422
gene21308	MMP2	2.19751	0	0
gene45927	pro-cathepsin	0	0	0
gene01368	calcium-binding	63.7277	67.4551	91.0664
gene125400	DDX46	358.194	426.49	540.327
gene27281	ldlrad2	0	0	0
gene21669	NKX2-3	0	0	0
gene165868	tk1	21.9751	34.8155	40.4739
gene00526	SMARCA1	4.39502	2.17597	0
gene51449	CKB	0	0	0
gene158095	INPPL1	15.3826	17.4078	16.1896
gene161628	WDR66	0	0	0
gene34218	CACNA2D2	28.5676	52.2233	44.5213
gene114471	RAB43	57.1352	93.5667	62.7346
gene165369	RASA1	0	0	0
gene02456	NECAB2	0	0	0
gene111103	NUDT8	0	0	0
gene19903	DPYSL4	30.7651	45.6954	26.3081
gene09347	LYPLA2	0	0	0
gene46220	prominin-2	0	0	0
gene149294	C6	0	0	0
gene33577	RNF17	2.19751	0	0
gene144434	CD109	26.3701	41.3434	14.1659
gene100454	UTP11	151.628	137.086	224.63
gene132614	MTFR1L	158.221	243.709	151.777
gene132534	ABHD1	2.19751	8.70388	0
gene145275	NAGLU	32.9626	17.4078	14.1659
gene114145	TBC1D8	37.3576	39.1675	52.6161
gene05482	C6	0	2.17597	0
gene46919	KIAA1614	0	2.17597	0
gene115506	SPPL2A	28.5676	47.8714	52.6161
gene06770	KLHL13	173.603	167.55	157.848
gene146392	cox18	32.9626	28.2876	14.1659
gene18194	TACR3	0	0	0
gene112141	ADTRP	4.39502	6.52791	6.07109
gene164417	RILP	28.5676	134.91	103.209
gene138243	MFGE8	48.3452	102.271	56.6635
gene43920	CR1-3	0	13.0558	0
gene128184	CHFR	52.7402	128.382	82.9716
gene112009	SS18L1	0	0	0
gene113295	Sec14l2	0	0	0
gene31024	S1PR2	0	0	6.07109
gene16337	PRKG1	0	0	0
gene11601	F13b	0	0	0
gene34122	col20a1	2.19751	4.35194	4.04739
gene102902	BRF2	171.406	304.636	159.872
gene41998	parva	0	0	0
gene45064	Mre11	4.39502	2.17597	0
gene116174	uqcc3	0	0	0
gene07739	SLC51A	0	8.70388	2.0237
gene16302	CORO6	0	0	0
gene163725	upk1a.L	3043.55	1242.48	2050.01
gene124234	BRWD3	17.5801	10.8799	36.4266
gene163649	TYW5	15.3826	39.1675	26.3081
gene103963	COQ10B	46.1477	152.318	155.825
gene17348	GNAO1	0	0	0
gene106962	calr	123.06	132.734	149.754
gene30624	CAMKK1	0	0	0
gene50961	TOPORS	0	0	0
gene114763	WHRN	26.3701	23.9357	32.3792
gene112834	RNFT2	0	0	0
gene155021	RPS6KC1	35.1601	17.4078	26.3081
gene166598	pax4	0	0	0
gene100348	HP1BP3	195.578	230.653	200.346
gene23236	entpd3.L	8.79003	10.8799	22.2607
gene150146	atp8b3.L	0	0	0
gene52615	CLEC17A	0	0	0
gene14663	tmem163.L	0	0	0
gene04722	calb2.S	2.19751	4.35194	0
gene27628	hatching	0	0	0
gene19911	HIC1	2.19751	0	0
gene151055	SMIM12	101.085	63.1032	87.019
gene167710	ZBED6	4.39502	21.7597	26.3081
gene38238	tbx6.L	0	0	0
gene162796	dnmt1.L	399.946	668.023	588.896
gene44189	FOXN4	4.39502	0	4.04739
gene140038	CAPS2	41.7526	56.5752	30.3555
gene118187	EZH2	650.462	559.224	599.014
gene37626	Dtd2	10.9875	39.1675	26.3081
gene126532	FAM178B	0	0	0
gene16330	ORF2-encoded	0	0	0
gene41084	CHD9	13.185	36.9915	16.1896
gene133505	CNOT4	621.895	676.727	435.095
gene16834	CENPN	15.3826	56.5752	34.4029
gene118321	tardbp	32.9626	39.1675	54.6398
gene20653	PLCB1	2.19751	0	4.04739
gene153262	sugp2.L	2731.5	1843.05	2416.29
gene166308	RNASEH1	180.196	215.421	242.844
gene134794	TTC39C	0	0	0
gene167303	COG5	81.3078	41.3434	38.4503
gene157641	WFIKKN2	0	0	0
gene07414	PRPF40A	0	0	2.0237
gene129070	arl11	0	2.17597	0
gene169992	PTRH1	2.19751	0	4.04739
gene165878	ZMAT5	448.292	365.563	277.247
gene116296	znf229	50.5427	80.5109	80.9479
gene105858	CCDC177	98.8878	56.5752	139.635
gene19084	GPR142	0	0	0
gene16055	GFAP	0	0	0
gene165929	mthfd1l	32.9626	32.6396	36.4266
gene109049	VPS13D	2.19751	0	0
gene27969	LINE-1	0	0	0
gene96869	TRA2B	2250.25	1214.19	1716.1
gene121631	TBC1D2B	0	0	0
gene167287	NDUFA8	52.7402	117.502	95.1138
gene25827	bicaudal	6.59252	10.8799	8.09479
gene133776	SELENOO	48.3452	43.5194	52.6161
gene155867	MHC	0	0	0
gene38205	IFT57	4.39502	4.35194	0
gene162834	PPP1R35	8.79003	15.2318	16.1896
gene161426	PAQR8	0	0	0
gene119947	GRIP1	10.9875	4.35194	4.04739
gene06722	PDE5A	0	0	0
gene168997	rgs22.L	0	0	0
gene119898	MYSM1	21.9751	73.983	44.5213
gene153051	COL26A1	0	0	2.0237
gene139597	styxl1.L	0	0	0
gene30344	voltage-sensor	6.59252	10.8799	12.1422
gene07002	BNC1	8.79003	15.2318	16.1896
gene137571	NUP205	37.3576	97.9187	74.8768
gene130018	CITED4	296.664	208.893	212.488
gene38223	ampd1	0	0	0
gene149009	KIAA1549	10.9875	34.8155	6.07109
gene50068	rcc1l	2.19751	19.5837	10.1185
gene166412	SRGAP2	74.7153	69.6311	103.209
gene139091	APOO	4.39502	28.2876	34.4029
gene168606	CDK4	175.801	189.309	163.919
gene124163	cnnm4	0	6.52791	2.0237
gene142308	ASZ1	43.9502	36.9915	38.4503
gene25212	ARHGAP45	0	0	0
gene144563	XPO5	19.7776	23.9357	18.2133
gene122884	heat	0	0	0
gene112536	reep4.L	366.984	589.688	232.725
gene152110	TMEM117	10.9875	10.8799	2.0237
gene44930	gata3	4.39502	6.52791	2.0237
gene07625	slc17a8.L	0	0	0
gene145464	TAL2	0	4.35194	0
gene43378	ADAM15	0	8.70388	18.2133
gene96871	CRBN	0	0	0
gene34077	CLMP	0	0	0
gene117313	LINE-1	0	0	0
gene14947	MEPCE	138.443	150.142	169.991
gene150897	WDR91	2.19751	0	4.04739
gene46641	GJB1	0	0	0
gene57408	dnase1l2	0	0	0
gene144671	SUSD3	0	0	0
gene37301	ARNTL	6.59252	60.9272	46.545
gene33659	POU2AF1	0	0	0
gene139678	PIGN	2.19751	8.70388	4.04739
gene06791	YTHDF3	46.1477	89.2148	91.0664
gene114880	SMPD4	72.5178	110.975	72.8531
gene00793	TIA1	94.4928	82.6869	62.7346
gene65799	NPL	79.1103	67.4551	60.7109
gene05541	MAST1	0	0	0
gene24725	OCIAD2	2.19751	0	0
gene163673	NUBP2	37.3576	50.0473	82.9716
gene149688	SEMA3F	17.5801	45.6954	42.4976
gene125369	SOS2	109.875	176.254	82.9716
gene107120	HK2	13.185	23.9357	32.3792
gene06011	SLC24A2	0	2.17597	0
gene144909	PRDM9	0	0	0
gene50872	marveld1.S	0	0	0
gene01572	LPXRFa	0	0	0
gene151765	galc.L	4.39502	2.17597	4.04739
gene117545	TICAM1	0	0	0
gene142151	ANKRD16	10.9875	6.52791	12.1422
gene120715	RDH10	217.553	217.597	137.611
gene145537	BTAF1	26.3701	30.4636	34.4029
gene117308	FAM214B	17.5801	34.8155	28.3318
gene33066	HR	0	0	0
gene03903	2008-09-01	202.171	167.55	210.465
gene43880	Abl1	4.39502	2.17597	4.04739
gene41737	PCK1	0	0	0
gene02591	vascular	0	0	0
gene114775	TSC2	39.5551	100.095	42.4976
gene146107	UBE2Q2	384.564	365.563	287.365
gene158357	N4BP2	17.5801	21.7597	20.237
gene07696	PACSIN1	8.79003	21.7597	0
gene49586	PSAP	70.3202	147.966	80.9479
gene16624	CTNND1	0	0	0
gene65361	ABI3BP	0	0	0
gene104457	fucU	0	23.9357	0
gene06126	GALR3	0	0	0
gene126493	rhbdf1	0	0	0
gene38418	CPNE3	0	0	0
gene21660	RAP1GAP	0	0	0
gene126512	SPRYD3	17.5801	4.35194	18.2133
gene41129	MHC	19.7776	8.70388	24.2844
gene20665	ST6GALNAC4	0	0	0
gene26076	BICD1	0	0	0
gene46912	DBF4B	527.402	254.589	404.739
gene19545	RNF14	26.3701	39.1675	30.3555
gene156285	bcap31.L	131.85	137.086	103.209
gene153916	MEGF8	70.3202	60.9272	117.374
gene08303	LLGL1	13.185	17.4078	8.09479
gene122315	NT5DC3	0	4.35194	2.0237
gene138285	PTF1A	0	0	0
gene20546	QPCTL	21.9751	39.1675	40.4739
gene161231	cdh1.S	138.443	139.262	89.0427
gene127598	TUBE1	0	0	0
gene97204	CAPRIN1	162.616	176.254	149.754
gene109984	SLC22A17	4.39502	4.35194	4.04739
gene119889	GAB2	4.39502	4.35194	2.0237
gene118593	CUNH11orf1	2.19751	4.35194	4.04739
gene32732	grik5	0	0	0
gene41156	SELE	0	4.35194	0
gene131951	RIBC2	28.5676	45.6954	18.2133
gene99020	chp2	0	2.17597	0
gene24025	DAB1	0	0	0
gene08990	LRP12	32.9626	32.6396	46.545
gene106768	LIN28A	204.368	204.541	180.109
gene166922	SDE2	215.356	232.829	244.867
gene136628	DACT3	4.39502	10.8799	4.04739
gene107856	cpt1a	30.7651	23.9357	22.2607
gene111743	btbd19	2.19751	4.35194	6.07109
gene167751	growth	0	0	0
gene19008	thbs3.L	0	0	0
gene41722	DHRSX	4.39502	6.52791	12.1422
gene51483	MAP2K3	2.19751	0	2.0237
gene170417	POLR3B	30.7651	34.8155	20.237
gene147545	TSHR	0	0	0
gene146032	sertad3	571.352	313.34	422.953
gene106150	C19H1orf31	261.503	132.734	151.777
gene135463	MRPL30	79.1103	110.975	93.0901
gene144661	FKBP8	65.9252	87.0388	48.5687
gene46430	mre11	0	0	0
gene22407	IFITM3	17.5801	15.2318	12.1422
gene171016	C1H10orf88	107.678	176.254	139.635
gene10598	TNIP1	32.9626	45.6954	74.8768
gene36975	EIF2A	4.39502	0	0
gene40257	LIG3	0	0	0
gene07037	beta-14-mannosyl-glycoprotein	0	0	0
gene41967	MDM4	0	0	0
gene11563	FSTL4	0	0	0
gene17185	EFNB2	0	0	0
gene117240	ZNF335	24.1726	58.7512	42.4976
gene116182	IPPK	164.813	219.773	97.1375
gene30196	NUAK1	0	0	0
gene11961	gpr6	0	0	0
gene150982	VPS51	46.1477	47.8714	60.7109
gene45332	abi1	0	0	0
gene15501	COL8A2	0	0	0
gene120601	abhd4	0	0	0
gene161052	complement	0	0	0
gene163408	adh5	191.183	235.005	238.796
gene44496	nop9	21.9751	39.1675	46.545
gene13056	MACROD1	0	0	8.09479
gene139880	MICAL3	28.5676	26.1116	42.4976
gene169283	PSMA5	193.381	132.734	186.18
gene94124	MYO5C	0	0	0
gene17715	CD68	0	0	0
gene42964	trex2	85.7028	211.069	119.398
gene46478	tmprss4	0	6.52791	8.09479
gene161059	RHOB	272.491	258.941	184.156
gene48567	ACSL3	0	0	0
gene127394	GJC1	19.7776	32.6396	10.1185
gene28163	Gabra4	0	0	0
gene22432	PTPRU	0	0	0
gene30165	RNF165	0	0	0
gene67902	KYAT3	61.5302	67.4551	82.9716
gene17274	PPARGC1B	2.19751	4.35194	0
gene19474	TRIM62	186.788	154.494	143.683
gene30351	AOX1	0	0	0
gene73019	ATRNL1	0	0	2.0237
gene113675	MED13L	10.9875	17.4078	4.04739
gene42335	importin	59.3327	58.7512	46.545
gene48062	ZNF300	15.3826	6.52791	8.09479
gene139807	SEC22B	28.5676	58.7512	56.6635
gene148074	FAM151B	0	0	0
gene161077	ZMIZ2	265.898	248.061	354.147
gene126793	LNX2	0	0	0
gene146833	cytochrome	0	0	0
gene125360	psmb7.S	0	0	0
gene55456	ACAA2	0	0	0
gene28475	tmem229b.L	4.39502	2.17597	8.09479
gene111940	spdyc	74.7153	239.357	178.085
gene28759	TRABD	92.2953	184.958	119.398
gene159855	akr7a2	6.59252	4.35194	12.1422
gene135281	STEAP2	0	0	0
gene07725	CUNH9orf64	15.3826	30.4636	18.2133
gene01524	EHD2	0	0	0
gene02331	rgs11.L	0	0	0
gene33681	KBTBD8	52.7402	95.7427	97.1375
gene07984	ankrd34b.L	0	0	0
gene53043	rpl18	0	0	0
gene135405	gosr2.L	65.9252	128.382	99.1612
gene05168	pcdh7	0	0	8.09479
gene141530	APAF1	0	0	6.07109
gene98456	CEBPG	8.79003	50.0473	28.3318
gene50006	HMGCL	13.185	23.9357	30.3555
gene25332	FBLN5	2.19751	2.17597	0
gene22681	DOCK11	0	0	0
gene34654	MLC1	0	2.17597	0
gene14508	ATP8B2	0	0	0
gene159677	DCUN1D4	37.3576	43.5194	38.4503
gene48797	LINE-1	0	0	0
gene169640	NMT1	54.9377	67.4551	95.1138
gene48176	tlcd1	0	0	0
gene48076	TTC5	0	0	0
gene136993	steroidogenic	0	0	0
gene103208	DCAF8	105.48	93.5667	109.28
gene154894	DMBX1	0	0	0
gene49210	Gm13212	0	0	0
gene28292	COL19A1	0	0	0
gene39682	FIBP	63.7277	32.6396	28.3318
gene15057	ACOT12	0	4.35194	0
gene127280	GREB1L	39.5551	89.2148	62.7346
gene20484	NRAP	0	0	2.0237
gene25387	CHRM5	0	0	0
gene116030	ZZEF1	0	4.35194	0
gene16867	ADD2	0	2.17597	0
gene02033	ZBTB11	54.9377	28.2876	22.2607
gene139769	SMS	134.048	124.03	89.0427
gene154221	PDSS2	0	0	0
gene30216	cbx6.L	19.7776	19.5837	12.1422
gene168629	LRP5	92.2953	119.678	109.28
gene111914	SIRT4	0	0	0
gene19501	f13a1	0	0	0
gene34164	PRSS23	0	0	0
gene00686	MPZ	0	0	0
gene28027	PPME1	105.48	78.3349	147.73
gene20301	acsbg2	41.7526	100.095	72.8531
gene20205	RERG	0	0	0
gene161359	RGS10	0	0	0
gene150762	erich3	10.9875	4.35194	8.09479
gene151323	hydin	0	10.8799	4.04739
gene158286	TIFA	0	0	0
gene25531	ZNF335	0	0	0
gene69391	CDH26	0	0	0
gene00887	LIMA1	496.637	535.289	542.351
gene46708	nuclear	0	0	0
gene34244	GALR3	0	0	0
gene50243	pgd.L	468.069	354.683	317.721
gene173051	BARD1	235.133	282.876	277.247
gene24705	POSTN	0	0	0
gene18748	ADAMTS8	0	0	0
gene41117	ZFAND4	0	0	0
gene25645	grm5	0	0	0
gene159382	AFDN	19.7776	15.2318	32.3792
gene12932	HTR2C	0	0	0
gene146533	MCM2	184.591	169.726	350.1
gene36562	EIF3A	177.998	248.061	356.171
gene68402	VGLL4	17.5801	32.6396	6.07109
gene172948	P2RX7	208.763	287.228	149.754
gene21061	MEF2C	0	0	6.07109
gene94693	c-type	4.39502	6.52791	0
gene110372	TEX264	65.9252	36.9915	36.4266
gene27016	PTGIS	0	0	0
gene05964	FAM219A	85.7028	84.8629	89.0427
gene09462	oit3.L	0	6.52791	2.0237
gene41146	IKBKB	19.7776	39.1675	42.4976
gene36895	THAP11	0	0	0
gene144302	HSD17B8	0	17.4078	12.1422
gene48108	atp12a.L	0	2.17597	0
gene03375	TTC5	13.185	82.6869	22.2607
gene07582	ANKRD10	54.9377	41.3434	44.5213
gene173033	USP20	476.859	520.057	437.119
gene161358	STOX2	32.9626	19.5837	30.3555
gene58736	TBX15	0	0	0
gene41457	ccdc112	232.936	239.357	325.815
gene19882	SPATA2	298.861	158.846	234.749
gene07543	SLC8A3	2.19751	10.8799	2.0237
gene135488	ARL4C	208.763	147.966	151.777
gene145452	SETD9	125.258	113.15	78.9242
gene105113	POP4	347.206	391.675	319.744
gene08245	MAP4K1	0	0	0
gene127918	hrh4	0	0	0
gene06096	PLCXD2	0	2.17597	0
gene121537	ERGIC1	188.986	195.837	307.602
gene32095	Geranylgeranyl	0	0	0
gene10836	AVL9	21.9751	32.6396	24.2844
gene105223	USB1	48.3452	36.9915	50.5924
gene39390	SCEL	0	0	0
gene123038	STAG1	134.048	215.421	153.801
gene128456	nanog	26.3701	145.79	321.768
gene151899	ENO2	0	2.17597	0
gene16367	selenbp1	0	0	0
gene51738	yipf1	0	0	0
gene48037	MYCL	0	0	0
gene46553	COLEC12	0	4.35194	2.0237
gene167215	SEC23B	184.591	219.773	133.564
gene157442	MYCBP2	35.1601	71.807	64.7583
gene113405	TJP2	85.7028	167.55	107.256
gene39103	CR1-3	0	0	0
gene49533	COBLL1	43.9502	56.5752	40.4739
gene100110	DSCC1	13.185	34.8155	18.2133
gene112402	SCYL2	0	0	0
gene109583	SAC3D1	35.1601	39.1675	28.3318
gene08260	rxfp3	0	0	0
gene43075	CADM3	0	0	0
gene100513	LMOD2	0	0	2.0237
gene148741	tmco4	0	0	0
gene35665	shisa2.S	0	2.17597	2.0237
gene02356	SLC25A39	43.9502	54.3993	44.5213
gene159670	DAGLA	0	0	0
gene161282	znf572.L	0	0	0
gene125425	tead4	32.9626	45.6954	54.6398
gene114733	zmp:0000001167	15.3826	10.8799	12.1422
gene116495	CUX1	0	0	6.07109
gene151368	TBC1D16	10.9875	13.0558	14.1659
gene38971	piggyBac	32.9626	6.52791	10.1185
gene06718	samd9l	0	0	0
gene163680	SLC37A2	101.085	132.734	82.9716
gene111212	MAK	4.39502	10.8799	12.1422
gene52875	Msx1	8.79003	8.70388	0
gene109791	mcm3	1595.39	961.779	1819.3
gene30597	CFP	0	0	0
gene147140	TJP3	171.406	154.494	165.943
gene14220	sema3c	0	0	0
gene160959	MCM9	2.19751	8.70388	10.1185
gene00280	SYT17	0	0	6.07109
gene37724	BROX	59.3327	73.983	56.6635
gene114632	MRPL45	61.5302	89.2148	103.209
gene20924	CADPS2	4.39502	2.17597	4.04739
gene14524	INSIG1	54.9377	41.3434	18.2133
gene08692	dispatched-like	0	2.17597	0
gene03749	EPB41L5	81.3078	69.6311	54.6398
gene20834	DISP2	0	0	0
gene133633	zpax	94.4928	65.2791	50.5924
gene39260	PNPO	41.7526	34.8155	60.7109
gene121093	RASSF5	6.59252	4.35194	4.04739
gene136168	DDAH2	8.79003	6.52791	6.07109
gene129717	cardiac	0	8.70388	8.09479
gene107721	PSMD7	213.158	178.43	279.27
gene142925	SGF29	32.9626	15.2318	32.3792
gene40643	SPEN	272.491	245.885	230.702
gene19011	CNTN4	0	0	0
gene110242	BAG6	173.603	213.245	149.754
gene10921	rab32.S	213.158	248.061	174.038
gene12759	SAMSN1	0	0	0
gene40026	XPO5	151.628	56.5752	143.683
gene93307	KLB	0	0	0
gene132227	cldn6.2	76.9128	376.443	295.46
gene116499	LYN	94.4928	113.15	97.1375
gene102540	SERAC1	149.431	278.524	287.365
gene151359	beta-14-galactosyltransferase	237.331	145.79	161.896
gene52507	anxa7	8.79003	4.35194	2.0237
gene21395	FBXL22	0	0	0
gene30818	CDIP1	0	2.17597	0
gene17654	Ttn	0	0	0
gene108992	TNK1	120.863	95.7427	125.469
gene09197	kcnj10	0	0	0
gene104323	PXN	239.528	456.954	269.152
gene22396	PAK5	17.5801	13.0558	2.0237
gene02450	ART1	0	0	0
gene136132	SLAIN1	8.79003	17.4078	26.3081
gene149507	snw1.S	134.048	115.326	196.299
gene51663	rplp0.L	0	0	0
gene04382	nek2	24.1726	13.0558	10.1185
gene115007	FOXM1	188.986	241.533	212.488
gene02243	inositol	17.5801	15.2318	18.2133
gene05807	DDR1	13.185	2.17597	2.0237
gene157966	ARHGEF17	21.9751	56.5752	46.545
gene35226	NDUFAF3	13.185	21.7597	18.2133
gene111061	BLNK	0	0	0
gene161785	COQ6	83.5053	119.678	109.28
gene12345	SRGN	0	0	0
gene44616	grk4	2.19751	4.35194	12.1422
gene133511	EPB41L4B	32.9626	34.8155	50.5924
gene28621	FGF3	0	2.17597	0
gene58120	TYW3	2.19751	0	4.04739
gene48377	myot	0	0	0
gene126696	TVP23A	0	0	0
gene153393	PRDM11	0	0	0
gene04027	BCL6B	0	0	0
gene43369	WIPI2	74.7153	110.975	87.019
gene25120	AGO2	2.19751	4.35194	0
gene98541	TMED6	2.19751	0	0
gene49101	RTN3	0	0	0
gene160738	ccdc17	0	0	0
gene136417	diaph3.L	2.19751	21.7597	6.07109
gene98052	PIK3IP1	0	6.52791	4.04739
gene39352	BBS10	15.3826	63.1032	24.2844
gene143980	mthfd1	2.19751	4.35194	0
gene163758	RIOX1	39.5551	58.7512	76.9005
gene36072	nmnat2	2.19751	4.35194	4.04739
gene102647	SIVA1	105.48	892.148	823.645
gene51565	rpl3.L	0	0	0
gene156737	RAD50	57.1352	97.9187	70.8294
gene24519	MYLK2	0	0	0
gene27270	DYNC1I1	0	0	0
gene161673	tomm70	287.873	348.155	252.962
gene128158	PRDM9	0	0	0
gene95535	Lactb	0	0	0
gene133392	myl2	0	0	0
gene40959	dpp4.L	6.59252	10.8799	6.07109
gene135298	cmtm6.L	57.1352	143.614	80.9479
gene69791	Hnrnpr	46.1477	34.8155	60.7109
gene165202	PIN1	63.7277	73.983	72.8531
gene40400	PLEK2	65.9252	36.9915	68.8057
gene92574	ASTL	0	0	0
gene19205	GALR1	0	0	0
gene37393	CD74	0	0	0
gene106373	TMEM52	140.64	187.133	250.938
gene146229	PDHX	83.5053	141.438	111.303
gene25683	slc30a7.L	103.283	167.55	133.564
gene110581	ZCCHC11	13.185	2.17597	16.1896
gene147310	FBXW11	127.455	169.726	220.583
gene154283	MXI1	17.5801	36.9915	26.3081
gene143065	taok2	17.5801	10.8799	32.3792
gene170337	COL5A1	0	0	0
gene131798	hscb.L	92.2953	80.5109	87.019
gene11019	mphosph6.L	125.258	152.318	248.915
gene125204	PKN2	0	2.17597	6.07109
gene11597	saxo2	8.79003	4.35194	4.04739
gene29828	PRKG1	0	0	0
gene34981	rhbdf1	0	0	0
gene95232	CAVIN2	8.79003	13.0558	8.09479
gene126185	SLC22A23	46.1477	113.15	72.8531
gene119962	gins3.L	61.5302	93.5667	54.6398
gene159806	MARK3	149.431	145.79	186.18
gene166352	FAM96B	8.79003	23.9357	26.3081
gene37421	HS1BP3	0	6.52791	0
gene141443	PIKFYVE	30.7651	26.1116	34.4029
gene23240	GCNT4	17.5801	28.2876	42.4976
gene17926	SLIT3	0	0	0
gene48469	UBQLN1	2.19751	15.2318	10.1185
gene10051	CSMD1	0	0	0
gene165194	ppp1r2	0	0	0
gene103084	PRKD1	0	0	0
gene23573	E2F7	32.9626	26.1116	44.5213
gene12553	COBL	0	0	0
gene02231	GUCY1A3	0	0	0
gene39123	RNF4	0	0	0
gene35148	CENPT	92.2953	110.975	101.185
gene05667	CD3	0	0	2.0237
gene94909	PRSS2	0	0	0
gene123904	VDAC3	96.6903	84.8629	48.5687
gene42384	thdl17	0	0	0
gene147467	PIM3	224.146	459.13	358.194
gene49055	GPX8	0	0	0
gene119496	AGBL3	0	6.52791	0
gene167694	DLG3	290.071	269.82	267.128
gene131186	RNASEK	59.3327	80.5109	50.5924
gene148212	CEP97	52.7402	102.271	80.9479
gene123843	hars2.L	164.813	117.502	93.0901
gene14633	RAB12	28.5676	39.1675	36.4266
gene72923	PLEKHA1	2.19751	0	0
gene05624	SUCO	0	0	0
gene10381	PCYT1B	0	0	0
gene141776	Srpk3	0	0	0
gene37937	SRSF6	1072.38	602.744	797.337
gene42663	peg10	37.3576	54.3993	22.2607
gene15627	OTULIN	0	0	0
gene47903	ZNF300	13.185	19.5837	22.2607
gene124904	SOX7	0	13.0558	12.1422
gene121118	Rnf138	68.1227	189.309	137.611
gene21724	SORCS3	0	0	0
gene38241	PHF3	294.466	376.443	362.242
gene21993	GUCY1A3	0	0	0
gene13801	LPIN1	0	2.17597	8.09479
gene30255	BACH1	70.3202	56.5752	54.6398
gene13929	EML3	0	0	0
gene05698	PTPRG	79.1103	117.502	80.9479
gene08956	TNFRSF4	0	0	0
gene17933	CNST	13.185	10.8799	8.09479
gene31335	LRP4	0	6.52791	8.09479
gene19721	UBE2J1	4.39502	13.0558	6.07109
gene149784	SLC7A1	8.79003	15.2318	14.1659
gene38456	SOCS3	17.5801	139.262	46.545
gene126872	bcl10	8.79003	8.70388	2.0237
gene24850	ADGRA2	0	0	0
gene25832	CD2AP	50.5427	58.7512	72.8531
gene26607	CRB1	0	0	2.0237
gene09895	dck.1	0	0	2.0237
gene145685	GOLGA2	167.011	100.095	145.706
gene51061	TMEM209	0	0	0
gene36125	SLC16A3	0	0	0
gene48262	STK38	265.898	137.086	178.085
gene65837	METTL7A	0	0	0
gene02600	IL18R1	0	0	0
gene12589	MYO10	204.368	248.061	285.341
gene169255	tmprss12.L	0	0	0
gene125611	prtfdc1.L	70.3202	117.502	95.1138
gene12468	kcnmb3.S	0	0	0
gene12873	LCP1	0	0	0
gene165614	PARK7	235.133	139.262	153.801
gene39990	ntf3.L	0	2.17597	0
gene165414	GTPBP8	4.39502	13.0558	18.2133
gene43735	ZNF268	182.393	261.116	167.967
gene22336	KIAA1217	24.1726	58.7512	66.782
gene61769	TTK	257.108	328.572	261.057
gene165857	FDPS	24.1726	67.4551	87.019
gene46989	RABEP2	37.3576	10.8799	14.1659
gene07996	newt	0	0	0
gene43205	TSPAN2	0	0	0
gene31014	LINE-1	0	0	0
gene12097	MYL3	0	0	0
gene39926	CFI	0	0	0
gene23251	prrt1.L	0	0	0
gene48148	MYCBP2	107.678	108.799	97.1375
gene171627	RBPMS2	15.3826	69.6311	22.2607
gene01597	phosphoenolpyruvate	0	2.17597	0
gene29753	KRAS	118.665	184.958	220.583
gene101117	SIAH1	474.662	328.572	356.171
gene50504	PPP6R3	48.3452	130.558	117.374
gene34587	CD226	0	0	0
gene32657	FRYL	17.5801	26.1116	30.3555
gene09253	SELENON	0	0	0
gene107736	ier5.L	0	0	0
gene146489	HoxA2	0	0	0
gene137062	st14	26.3701	28.2876	38.4503
gene121997	SEC22C	4.39502	2.17597	18.2133
gene49462	spata4	15.3826	10.8799	18.2133
gene123074	PSRC1	46.1477	89.2148	80.9479
gene120126	TMEM150A	17.5801	19.5837	20.237
gene62640	POLDIP3	2.19751	4.35194	2.0237
gene151858	GPR157	2.19751	0	0
gene150721	MPP7	37.3576	69.6311	58.6872
gene100435	TRNT1	28.5676	43.5194	28.3318
gene146490	EIF2B2	79.1103	80.5109	121.422
gene118704	bone	263.701	208.893	141.659
gene163992	KCNQ1	54.9377	28.2876	48.5687
gene152323	zmym3.L	6.59252	10.8799	8.09479
gene148921	NBN	41.7526	106.623	64.7583
gene50181	OAF	30.7651	34.8155	32.3792
gene122318	zone	0	0	2.0237
gene167728	nek2.S	0	2.17597	0
gene28991	USP15	63.7277	115.326	44.5213
gene145440	FGFR1OP	26.3701	121.854	109.28
gene114124	fmnl3	123.06	184.958	190.228
gene131984	GPATCH11	158.221	137.086	159.872
gene156956	MGC83164	0	0	0
gene152406	C2CD2	17.5801	28.2876	32.3792
gene133950	FYB2	21.9751	47.8714	48.5687
gene12244	mef2d	26.3701	21.7597	18.2133
gene01235	PKD2	39.5551	17.4078	20.237
gene40142	ZNF644	39.5551	95.7427	56.6635
gene21478	maob	0	0	0
gene169728	DEAF1	17.5801	26.1116	26.3081
gene02201	SF3B1	50.5427	65.2791	44.5213
gene138862	kif4a	171.406	208.893	214.512
gene116488	MAP7	0	0	0
gene01169	nim1k	0	0	0
gene23723	gpr132.S	0	0	0
gene37810	ZNF192	8.79003	0	4.04739
gene13558	YLPM1	30.7651	45.6954	22.2607
gene28035	ESRRG	0	0	0
gene148925	akt1s1	470.267	515.705	374.384
gene11778	MFAP4	0	0	0
gene42406	HIBCH	8.79003	2.17597	6.07109
gene30932	fam120c	8.79003	10.8799	12.1422
gene102058	MRPL23	72.5178	91.3908	95.1138
gene18755	LAD1	0	0	4.04739
gene28077	tmem91	0	0	0
gene42471	HNRNPD	72.5178	104.447	60.7109
gene154749	MGMT	87.9003	41.3434	95.1138
gene08264	ORL1-like	0	0	0
gene163733	YARS2	52.7402	26.1116	42.4976
gene69238	rnaset2	35.1601	43.5194	36.4266
gene102219	IFT81	107.678	97.9187	111.303
gene121072	aco2.L	65.9252	204.541	161.896
gene25482	MCF2L2	0	0	0
gene123845	PURB	0	2.17597	6.07109
gene28982	ZSWIM8	17.5801	13.0558	4.04739
gene103199	aurkb.L	544.982	480.89	404.739
gene58289	UDP-glucuronosyltransferase	0	0	0
gene115219	HLX	0	0	0
gene98937	SCG3	0	0	0
gene138302	thrombospondin-1	2.19751	10.8799	10.1185
gene18242	ADAMTS12	0	0	0
gene34582	TM4SF20	0	0	0
gene161199	USP22	160.418	115.326	174.038
gene28270	MYO9B	204.368	276.348	327.839
gene125394	lmbr1l	206.566	211.069	196.299
gene142504	SLF1	2.19751	2.17597	0
gene138066	ERMP1	8.79003	19.5837	14.1659
gene50191	WDR20	13.185	30.4636	34.4029
gene155969	CDCA7	0	0	0
gene26740	FOXI2	0	0	0
gene18263	ADAMTS12	0	0	0
gene100390	dnah7.L	0	0	0
gene60018	PRKDC	0	0	0
gene35348	CACNG2	0	0	0
gene49487	ZSCAN2	15.3826	23.9357	8.09479
gene116212	Phip	6.59252	15.2318	20.237
gene44219	PECAM1	0	0	0
gene127795	ARHGAP8	35.1601	45.6954	26.3081
gene143770	AMD1	0	0	0
gene23988	lmod1.S	0	0	0
gene161765	FBXO42	26.3701	60.9272	91.0664
gene37713	USHBP1	0	0	0
gene41249	RNF213	0	0	0
gene142894	SYCP2	0	0	2.0237
gene28704	TAT	54.9377	4.35194	20.237
gene130610	BIN2	10.9875	6.52791	8.09479
gene28386	CLEC11A	0	2.17597	0
gene155470	ANKRA2	4.39502	2.17597	2.0237
gene124033	MGC53867	3054.54	3226.96	2515.46
gene72190	CDKAL1	0	0	0
gene38679	Zinc	83.5053	113.15	151.777
gene37444	SQLE	0	4.35194	12.1422
gene14481	inhbc.1	0	8.70388	0
gene46415	ABI3BP	0	2.17597	0
gene106797	UBAC2	0	0	0
gene117017	SYNPO2	0	0	0
gene155445	EDAR	0	0	6.07109
gene115623	FAM199X	19.7776	10.8799	20.237
gene30619	SLC6A1	0	2.17597	0
gene105276	CASP6	65.9252	134.91	163.919
gene01381	GPRIN3	15.3826	2.17597	2.0237
gene40610	Foxn2	0	0	0
gene34460	TMEFF1	70.3202	45.6954	50.5924
gene02288	THEM6	0	0	0
gene13496	GLI2	0	0	0
gene29207	UCN2	0	0	0
gene112055	CDK6	48.3452	80.5109	64.7583
gene21431	UGT8	0	0	0
gene141774	HPCAL1	0	4.35194	0
gene34809	MSN	263.701	311.164	437.119
gene157761	TMEM161B	28.5676	89.2148	89.0427
gene123837	PTP4A3	257.108	343.803	325.815
gene103197	rab11fip4l	173.603	71.807	54.6398
gene132027	CERS2	35.1601	47.8714	91.0664
gene142182	Wilms	0	0	0
gene18557	HAPLN4	0	0	0
gene141780	WDFY3	21.9751	26.1116	16.1896
gene10819	GP5	0	0	0
gene147674	SFMBT2	0	0	0
gene112121	RGS16	90.0978	171.902	303.555
gene27861	PPP1R37	21.9751	39.1675	32.3792
gene25846	ELFN2	2.19751	2.17597	2.0237
gene134299	KPNA3	43.9502	13.0558	12.1422
gene148524	ADAM9	0	2.17597	2.0237
gene20595	hedgehog	0	0	0
gene27388	S1PR1	54.9377	63.1032	74.8768
gene18637	ABCG2	2.19751	2.17597	0
gene165192	MPG	57.1352	43.5194	82.9716
gene32184	ITGB4	0	0	0
gene105768	EFCAB7	76.9128	95.7427	62.7346
gene07860	grin1	0	0	0
gene32232	ALYREF	0	0	0
gene22549	LINE-1	0	2.17597	0
gene26265	ATF2	6.59252	17.4078	14.1659
gene155130	SCYL3	118.665	102.271	127.493
gene28723	DLGAP2	2.19751	0	0
gene48494	BHLHE40	4.39502	0	2.0237
gene30948	CLDN1	0	15.2318	2.0237
gene138893	CCDC9	30.7651	28.2876	72.8531
gene27596	slc44a5.L	0	0	0
gene36134	aspg.L	13.185	26.1116	10.1185
gene52103	HNRNPA0	12024.8	6658.47	5749.32
gene123289	STARD10	63.7277	52.2233	105.232
gene144390	RPUSD1	52.7402	26.1116	30.3555
gene02620	GSTP1	0	0	0
gene132607	SLC22A15	0	2.17597	0
gene30857	ELMOD1	0	0	0
gene108594	b4galt1.1	0	0	0
gene46075	tfap2a	0	2.17597	2.0237
gene96975	DDIT4	250.516	818.165	222.607
gene114260	TRIM59	59.3327	71.807	93.0901
gene01018	P3H3	0	0	0
gene40130	KERA	0	0	0
gene95589	L1TD1	0	0	0
gene157536	ETFDH	0	0	2.0237
gene113284	ZNF570	32.9626	36.9915	28.3318
gene66140	TMEM209	0	4.35194	4.04739
gene122972	DPAGT1	2.19751	2.17597	8.09479
gene111763	MRS2	0	0	0
gene46188	KLF5	15.3826	36.9915	60.7109
gene37895	AOAH	0	0	0
gene157288	ACVR1	162.616	158.846	103.209
gene153479	SPICE1	160.418	217.597	131.54
gene147871	cnot3	46.1477	43.5194	60.7109
gene12124	xpo4	39.5551	41.3434	48.5687
gene13909	DCBLD2	160.418	143.614	119.398
gene130538	B3GNT2	79.1103	71.807	80.9479
gene127124	FBXO33	98.8878	150.142	200.346
gene02671	CLCC1	21.9751	34.8155	34.4029
gene07997	SWAP70	26.3701	6.52791	16.1896
gene154835	GPR75	0	0	0
gene111192	GOPC	85.7028	84.8629	97.1375
gene40545	HECTD3	0	0	0
gene02699	LINE-1	2.19751	0	0
gene142046	TMEM170B	2.19751	0	2.0237
gene51018	PRELID1	0	0	0
gene131340	acss1.L	0	0	0
gene42505	sorting	0	0	0
gene125569	RECQL5	13.185	17.4078	30.3555
gene110850	ARL4D	48.3452	52.2233	70.8294
gene05705	CTTNBP2	63.7277	84.8629	56.6635
gene120309	ZNF592	46.1477	23.9357	20.237
gene32307	STAM2	83.5053	60.9272	76.9005
gene23151	KCTD4	8.79003	34.8155	28.3318
gene115396	Pou2f2	0	0	4.04739
gene29674	RLF	142.838	217.597	224.63
gene131047	RFX1	0	0	0
gene173023	ndufs2	0	0	0
gene164695	MTMR7	0	0	0
gene10382	Fam102b	79.1103	147.966	66.782
gene27171	RNF213	28.5676	45.6954	62.7346
gene161213	ACOT9	24.1726	19.5837	12.1422
gene00674	myh4	2.19751	0	0
gene15690	lmo3	153.826	295.932	188.204
gene118389	Zfp46	0	0	0
gene136064	ELP1	2.19751	23.9357	16.1896
gene05622	CUNH16orf62	50.5427	36.9915	42.4976
gene139140	JAK2	52.7402	28.2876	56.6635
gene64211	kiaa0355	41.7526	56.5752	48.5687
gene36721	mzt2b	15.3826	26.1116	14.1659
gene111282	PLEKHG4B	90.0978	161.022	89.0427
gene102128	mogs	0	0	0
gene106889	CERS5	6.59252	4.35194	6.07109
gene50118	ZC3H10	0	0	0
gene03772	FJX1	2.19751	4.35194	4.04739
gene09543	lrtomt	26.3701	15.2318	12.1422
gene135716	rtkn2.L	37.3576	69.6311	111.303
gene36209	them6.L	10.9875	2.17597	16.1896
gene40032	RIPK1	2.19751	15.2318	8.09479
gene33853	MOGAT3	0	0	0
gene165445	PMF1	131.85	169.726	194.275
gene149673	noa1	94.4928	100.095	93.0901
gene145687	TATDN1	19.7776	21.7597	40.4739
gene106997	GLYR1	63.7277	60.9272	36.4266
gene94256	PYM1	109.875	221.949	212.488
gene28929	efcab1	0	0	0
gene04562	NCAM2	0	0	0
gene16853	SPP2	0	0	0
gene169409	arhgef16	48.3452	84.8629	62.7346
gene13902	ABCA6	0	0	0
gene159219	MOSPD2	13.185	6.52791	16.1896
gene29623	SETDB2	4.39502	8.70388	4.04739
gene27097	FAM83A	0	0	0
gene172955	atp5a1	448.292	339.451	441.166
gene26064	Pde8b	0	0	0
gene134052	ADAD1	0	0	0
gene08460	RXFP1	0	0	0
gene113920	BABAM2	46.1477	43.5194	68.8057
gene12466	MASP1	0	0	0
gene41409	SRP72	114.27	126.206	184.156
gene05947	JPH1	15.3826	4.35194	32.3792
gene118746	DFFA	8.79003	28.2876	28.3318
gene28633	LIN7B	4.39502	8.70388	0
gene08835	TRAF1	0	2.17597	0
gene32535	PLCG1	65.9252	82.6869	50.5924
gene167370	SMAD5	4.39502	15.2318	44.5213
gene154067	NUP107	28.5676	80.5109	80.9479
gene130392	KLHL30	0	0	0
gene135689	METTL6	41.7526	67.4551	62.7346
gene04074	CNTN2	0	0	0
gene137020	Nup62	48.3452	32.6396	76.9005
gene08028	RAP1GAP	0	2.17597	2.0237
gene143030	KATNAL1	26.3701	26.1116	10.1185
gene17536	PLXNC1	0	0	0
gene106448	ODF2L	13.185	28.2876	24.2844
gene02278	fam222b	142.838	202.365	105.232
gene25727	CEP89	43.9502	39.1675	30.3555
gene49597	sp5l	323.034	41.3434	62.7346
gene29852	homeobox	0	0	0
gene164874	PTPN1	43.9502	71.807	76.9005
gene15263	DLX5	2.19751	0	0
gene26392	SYF2	204.368	184.958	297.484
gene15881	KIAA1468	41.7526	26.1116	20.237
gene05763	dnajc28.L	0	0	0
gene147955	UBE2J2	0	0	4.04739
gene17302	CPTP	61.5302	47.8714	60.7109
gene131860	PLP2	37.3576	54.3993	62.7346
gene105288	UAP1L1	0	0	0
gene94166	FBRS	4.39502	8.70388	14.1659
gene22073	PHC3	0	0	0
gene37404	LSU	0	0	0
gene30738	SCN8A	0	13.0558	2.0237
gene121985	LARP1	142.838	215.421	165.943
gene95125	KNOP1	129.653	124.03	137.611
gene117961	OTX1	136.245	156.67	105.232
gene12763	TENM3	26.3701	26.1116	74.8768
gene51740	ndufb5	0	0	0
gene146119	pde4c	112.073	226.301	220.583
gene106469	TUBGCP3	8.79003	2.17597	8.09479
gene148889	hematopoietic-	252.713	263.292	350.1
gene127627	VARS2	87.9003	176.254	123.446
gene64135	TNIP3	0	0	0
gene10150	FLNC	0	0	2.0237
gene148860	c16orf72	536.192	646.263	750.792
gene47858	BMPER	0	0	2.0237
gene149204	EPS8L2	21.9751	19.5837	20.237
gene40673	RPL10	0	0	0
gene41047	acad9.S	98.8878	106.623	139.635
gene148956	tspan14.S	39.5551	36.9915	32.3792
gene03553	SMC1B	0	0	0
gene18671	PCMTD1	13.185	28.2876	10.1185
gene103625	PPIL4	2.19751	0	2.0237
gene37935	tsta3.L	81.3078	56.5752	133.564
gene46603	DLGAP5	17.5801	52.2233	32.3792
gene22786	CD200	0	0	0
gene34101	caspase	0	0	0
gene47101	HGFAC	0	0	0
gene14684	NRTN	0	0	0
gene131757	PAXX	193.381	437.37	384.503
gene17512	ITPR2	4.39502	4.35194	4.04739
gene135364	PBK	43.9502	91.3908	127.493
gene121434	TMIGD1	0	0	0
gene103634	cct3.L	0	0	0
gene97180	RAMP2	0	0	0
gene58634	CSRP2	109.875	58.7512	95.1138
gene134591	lsm14b.S	87.9003	126.206	115.351
gene155052	BCL9L	70.3202	26.1116	58.6872
gene165217	atad3a.S	153.826	174.078	121.422
gene131194	SLC7A6OS	4.39502	10.8799	16.1896
gene66398	ogt.L	2.19751	2.17597	0
gene14748	MPZL2	270.293	171.902	186.18
gene165242	IQGAP1	17.5801	17.4078	24.2844
gene99243	cbx2	0	0	0
gene37137	JMY	0	2.17597	2.0237
gene44345	dscam	0	0	0
gene123571	ERCC6L2	0	2.17597	0
gene111980	FKBP4	123.06	165.374	265.104
gene03137	APRT	54.9377	28.2876	30.3555
gene161780	TYMS	270.293	202.365	204.393
gene25826	ccdc102a	0	0	0
gene102810	CALU	224.146	308.988	285.341
gene09411	abcc3	0	0	0
gene43963	ING1	94.4928	95.7427	113.327
gene154768	RPS10	742.758	387.323	372.36
gene171314	nuclear	68.1227	113.15	101.185
gene04633	HRH3	0	0	0
gene155859	FAM181B	8.79003	23.9357	26.3081
gene01278	ZNF488	0	0	0
gene46270	TTC37	6.59252	6.52791	18.2133
gene43851	ankrd13a.S	41.7526	43.5194	42.4976
gene158294	TTC17	61.5302	95.7427	131.54
gene24458	olfml3	4.39502	8.70388	2.0237
gene37459	Rbm44	8.79003	0	8.09479
gene46990	GEMIN8	39.5551	84.8629	76.9005
gene03052	ZNF292	393.354	411.258	376.408
gene13767	GALNTL6	0	0	0
gene131592	LINS1	21.9751	26.1116	38.4503
gene104073	ANXA3	65.9252	58.7512	78.9242
gene29161	MYO18B	0	0	0
gene166942	stk16.L	241.726	213.245	204.393
gene97069	ctrl	0	0	0
gene134740	NDC1	0	0	4.04739
gene161081	NRAS	171.406	211.069	218.559
gene143939	bckdha	35.1601	34.8155	46.545
gene138032	PRDM9	0	0	0
gene16544	BAHCC1	2.19751	0	4.04739
gene14864	NIPBL	169.208	206.717	184.156
gene19342	SLC24A3	0	0	0
gene17860	myo6.L	193.381	226.301	224.63
gene40337	SLC25A19	37.3576	34.8155	46.545
gene142637	LAMC3	0	0	0
gene33491	cytochrome	0	0	0
gene139702	DGUOK	4.39502	10.8799	2.0237
gene77840	MYO6	0	0	0
gene110307	tmem217	0	0	0
gene134377	MEX3A	72.5178	52.2233	36.4266
gene65280	CINP	8.79003	0	2.0237
gene40422	MAOA	4.39502	4.35194	6.07109
gene43695	rCG63135	0	0	0
gene28529	Slc2a13	30.7651	41.3434	16.1896
gene142050	MTPAP	169.208	263.292	244.867
gene116466	slc25a30.S	6.59252	13.0558	8.09479
gene43181	CTSK	0	0	0
gene47572	IPO11	0	0	0
gene113461	CEP112	2.19751	0	2.0237
gene38853	SCFD2	35.1601	17.4078	24.2844
gene154988	ELF2	0	0	0
gene07682	NCKAP1L	0	0	0
gene67915	NSUN4	0	0	0
gene00264	RASGRF2	0	0	0
gene106431	lgals9c	0	0	0
gene00227	ETNK1	96.6903	78.3349	72.8531
gene32327	rims4	0	0	0
gene161521	HAX1	26.3701	45.6954	24.2844
gene113005	PLCE1	0	0	0
gene48359	hhipl1	10.9875	10.8799	6.07109
gene01422	GPX7	0	0	0
gene25019	hgd	4.39502	4.35194	6.07109
gene153281	arpin.L	0	0	0
gene109665	ST3GAL2	39.5551	30.4636	14.1659
gene124222	NANP	2.19751	34.8155	0
gene106140	USP44	386.761	422.138	416.882
gene109847	CNTLN	0	4.35194	2.0237
gene95997	CCKAR	0	0	0
gene146529	GNB4	0	0	0
gene104616	CUEDC2	87.9003	54.3993	101.185
gene131825	peg10	0	0	0
gene148786	KDM4A	114.27	158.846	91.0664
gene158200	PEG10	0	0	0
gene30277	FAM89B	39.5551	41.3434	68.8057
gene43114	etv2	24.1726	261.116	169.991
gene157601	mtnr1b.S	0	0	0
gene90265	phyh	0	0	0
gene144447	KIF6	17.5801	19.5837	12.1422
gene134713	TMEM246	21.9751	28.2876	14.1659
gene19642	FAM135A	83.5053	147.966	129.517
gene04363	TMEM201	2.19751	13.0558	8.09479
gene03312	PRDM12	0	0	0
gene06803	GnRH	10.9875	6.52791	4.04739
gene112417	LRRC3C	17.5801	28.2876	30.3555
gene115976	Histone	131.85	158.846	84.9953
gene131998	KTN1	0	0	0
gene03292	DOCK5	0	0	2.0237
gene46464	CR1-3	0	0	0
gene47219	GPR107	6.59252	4.35194	12.1422
gene24870	FARSB	276.886	319.868	216.536
gene06639	PIK3R6	0	0	0
gene172537	USP14	107.678	161.022	125.469
gene24663	VCAM1	0	0	0
gene150086	NUDT12	61.5302	100.095	89.0427
gene124253	MSH3	4.39502	30.4636	40.4739
gene58235	EIF3E	24.1726	30.4636	34.4029
gene121356	SHOX	4.39502	15.2318	4.04739
gene14691	phf14.L	134.048	150.142	204.393
gene27089	PIEZO2	0	0	0
gene165220	opa3	336.219	208.893	339.981
gene32077	clec3a.S	0	0	0
gene18842	LINE-1	0	0	0
gene131243	ANKRD17	145.036	93.5667	117.374
gene00890	POMGNT1	65.9252	117.502	68.8057
gene129773	CSNK1G2	235.133	200.189	218.559
gene124633	MRM2	0	0	0
gene139828	ZNF521	70.3202	87.0388	60.7109
gene130743	EAF2	92.2953	332.924	151.777
gene43295	SLC12A4	2.19751	2.17597	2.0237
gene150385	Cone	0	0	2.0237
gene24955	egln2	4.39502	13.0558	16.1896
gene78183	HDAC11	0	0	0
gene115913	MAML3	24.1726	15.2318	24.2844
gene10790	EPHA5	0	2.17597	0
gene153563	USO1	0	0	0
gene110606	ZNF879	17.5801	15.2318	4.04739
gene38948	DENR	160.418	287.228	297.484
gene124061	WDFY1	4.39502	6.52791	0
gene45896	TRPV6	0	0	0
gene137675	ZNF541	0	0	0
gene141212	ISPD	30.7651	26.1116	66.782
gene112759	BCO1	0	0	0
gene82187	SEPSECS	0	13.0558	12.1422
gene150832	PPP1R3B	173.603	250.237	254.986
gene106376	gaa	26.3701	32.6396	18.2133
gene168041	Cstf1	237.331	198.013	206.417
gene28914	GALNT14	0	0	0
gene155613	ARHGEF5	6.59252	0	0
gene17222	serum	0	0	0
gene12006	BIN1	103.283	84.8629	101.185
gene35691	KLHL32	0	0	0
gene18156	CLIP1	13.185	4.35194	8.09479
gene144127	PLEKHA8	0	0	0
gene17622	ACP6	85.7028	84.8629	93.0901
gene31349	lrrc4b	0	0	0
gene121858	GIPR	2.19751	0	0
gene125685	GRPEL1	167.011	278.524	159.872
gene30083	ca11	0	0	0
gene114240	LINE-1	2.19751	0	0
gene124679	transient	2.19751	2.17597	0
gene27818	GPR26	0	0	0
gene107569	TSC1	195.578	180.606	135.588
gene122468	astl	15.3826	4.35194	10.1185
gene168668	tfip11.L	46.1477	93.5667	38.4503
gene25884	ALOX5AP	0	0	0
gene152503	RANBP3	94.4928	91.3908	113.327
gene04893	PTPRT	0	0	0
gene128339	CCDC159	0	0	0
gene04565	SLC39A4	0	0	0
gene48748	FPGT	0	0	0
gene53471	RPS11	292.269	97.9187	358.194
gene39456	TGFBR1	59.3327	97.9187	48.5687
gene14796	RHNO1	43.9502	28.2876	28.3318
gene53260	mrps9	0	0	2.0237
gene112666	SLC35F2	35.1601	60.9272	82.9716
gene171302	TRAK2	246.121	211.069	303.555
gene103864	fam92a	39.5551	28.2876	26.3081
gene147745	PDE3B	4.39502	0	4.04739
gene44575	NDUFS1	6.59252	30.4636	12.1422
gene09570	RPRM	0	0	2.0237
gene10160	homeobox	0	0	0
gene43469	NSUN6	0	0	2.0237
gene15827	Complement	0	0	0
gene48738	PTPN23	0	0	2.0237
gene06818	slc44a4.L	0	0	0
gene45160	ZIC2	241.726	343.803	263.081
gene22101	CHN2	0	0	0
gene115492	PARPBP	0	0	0
gene31612	SLC6A3	0	0	0
gene07132	PHACTR3	2.19751	10.8799	10.1185
gene39687	NCOA2	37.3576	80.5109	62.7346
gene17833	NECTIN1	0	0	0
gene162826	SRSF7	1355.86	1048.82	1347.78
gene08003	abcc2	0	0	0
gene48192	CAPN9	0	0	0
gene125803	ALG2	13.185	17.4078	12.1422
gene05774	MYH7	0	0	0
gene148805	ZBTB9	0	0	0
gene99778	chit1.S	0	0	0
gene20482	pleckstrin-like	0	0	0
gene18463	GSG1	0	0	0
gene100432	MGC68639	48.3452	52.2233	127.493
gene134813	ORMDL2	21.9751	34.8155	58.6872
gene121502	GLOD4	37.3576	23.9357	44.5213
gene36160	Umod	2.19751	0	0
gene151611	SLC24A2	0	0	0
gene66948	Fizzy-related	6.59252	4.35194	0
gene54243	PRDM9	0	0	0
gene160219	BTD	4.39502	8.70388	12.1422
gene44270	nckap1	0	0	0
gene157408	CPSF3	37.3576	17.4078	16.1896
gene164775	bub1	116.468	130.558	93.0901
gene04012	matrix	0	0	0
gene96633	CBR4	2.19751	0	4.04739
gene129475	atp6v0d1.L	162.616	226.301	163.919
gene134041	TTC23L	8.79003	26.1116	20.237
gene19644	XKR7	2.19751	2.17597	2.0237
gene19584	spib	0	0	0
gene26564	LMX1A	0	0	0
gene167978	KLHL25	4.39502	15.2318	2.0237
gene22244	slc23a2	4.39502	15.2318	18.2133
gene34572	SCN1B	0	0	0
gene35022	SNTG1	0	2.17597	0
gene101110	TADA2A	386.761	354.683	305.578
gene31149	SHC2	0	0	0
gene99368	SYT15	0	0	0
gene111819	KLF10	39.5551	217.597	64.7583
gene20326	kcp.L	0	0	0
gene154430	TAF1D	92.2953	110.975	135.588
gene146463	WDR81	63.7277	41.3434	60.7109
gene07757	SMOC2	0	0	0
gene22489	VWC2	10.9875	0	16.1896
gene101780	METAP1D	10.9875	6.52791	8.09479
gene141540	ADCY7	0	0	0
gene158955	nxnl2	0	10.8799	4.04739
gene46138	WAC	0	0	0
gene107432	RACK1	635.08	472.186	544.375
gene42240	DUSP16	26.3701	45.6954	46.545
gene152892	cdk5r2	37.3576	56.5752	80.9479
gene125518	SF3A3	0	0	4.04739
gene102516	PIGV	2.19751	0	4.04739
gene22449	COQ8A	145.036	213.245	178.085
gene30565	EPS8	65.9252	180.606	113.327
gene15961	TMX1	0	0	0
gene103822	ATAD1	24.1726	41.3434	38.4503
gene125651	ATP13A3	24.1726	28.2876	18.2133
gene122434	B4GALNT3	61.5302	73.983	80.9479
gene173073	SUPT5H	160.418	117.502	176.062
gene60116	rhbdf1	0	0	0
gene23578	COASY	70.3202	30.4636	46.545
gene18959	PPL	0	0	0
gene03699	mrpl11	6.59252	4.35194	10.1185
gene134085	ATP13A1	50.5427	67.4551	56.6635
gene123177	KMT5B	0	0	0
gene169605	sar1a	296.664	319.868	370.337
gene02394	SIGLEC15	0	0	0
gene41611	LYPLA2	26.3701	32.6396	24.2844
gene07204	ILK	0	0	0
gene143104	DCTN6	65.9252	110.975	119.398
gene149606	lexm	10.9875	34.8155	38.4503
gene28310	TMEFF2	0	0	0
gene33293	DTNA	26.3701	23.9357	22.2607
gene17120	surfc2	0	0	0
gene100883	eri3	41.7526	52.2233	30.3555
gene156717	FAM92B	2.19751	2.17597	10.1185
gene39888	vezf1	96.6903	91.3908	46.545
gene123565	yif1b.S	156.023	206.717	103.209
gene69360	dnajc8.S	147.233	176.254	303.555
gene39572	ECSIT	68.1227	80.5109	74.8768
gene116784	DNAH10	0	0	0
gene09477	ACVR2A	30.7651	15.2318	40.4739
gene157598	coq2.L	2.19751	15.2318	16.1896
gene37538	ARHGEF11	26.3701	19.5837	10.1185
gene100440	TP53INP1	39.5551	58.7512	52.6161
gene04718	PHACTR2	109.875	128.382	30.3555
gene152259	EME1	340.614	335.099	331.886
gene131068	poc5.L	81.3078	213.245	167.967
gene10230	clvs2	2.19751	2.17597	0
gene171001	ATIC	369.181	398.203	196.299
gene165171	TIPIN	0	0	0
gene66330	CD38	0	0	0
gene41397	ip6k3	0	0	0
gene138668	DNAJC9	298.861	311.164	285.341
gene13515	c2h3orf30	37.3576	45.6954	38.4503
gene30980	aspn.L	0	0	0
gene140727	ELMOD3	59.3327	82.6869	82.9716
gene138746	ddhd1.L	0	0	0
gene137317	SCPEP1	32.9626	30.4636	22.2607
gene132178	TPX2	0	2.17597	2.0237
gene153069	ITPRIPL2	2.19751	50.0473	10.1185
gene32244	LRRC73	2.19751	2.17597	6.07109
gene33302	STX2	0	0	0
gene141383	SMC1B	0	2.17597	0
gene13154	ywhag	116.468	128.382	89.0427
gene116896	TNRC6B	17.5801	6.52791	12.1422
gene165422	homeobox	72.5178	298.108	123.446
gene148857	MAD2L1BP	232.936	319.868	380.455
gene166324	mrps11	54.9377	47.8714	87.019
gene38955	mybpc1	0	0	0
gene37229	FAM188B	0	0	0
gene24582	FNDC3A	0	0	0
gene159245	DNAH10	0	0	2.0237
gene48761	GEM	0	0	0
gene136181	PAX2	0	4.35194	2.0237
gene34336	FGFBP2	0	0	0
gene130679	ASXL3	15.3826	34.8155	22.2607
gene13029	REP15	0	0	0
gene113386	SPIRE1	70.3202	60.9272	48.5687
gene00573	FAM19A5	21.9751	10.8799	12.1422
gene01546	PLEKHM2	52.7402	78.3349	64.7583
gene157591	MRPL58	2.19751	30.4636	62.7346
gene110861	CMSS1	213.158	221.949	275.223
gene165915	trpm4	35.1601	45.6954	78.9242
gene14783	TTN	0	0	0
gene164262	SLC45A3	0	4.35194	10.1185
gene116225	SNX29	4.39502	43.5194	8.09479
gene162867	rnaseh2a	0	0	0
gene132798	MOCS1	0	4.35194	10.1185
gene01290	BCAS3	0	0	0
gene137184	slc5a1.2.S	0	0	2.0237
gene131416	RIOK1	21.9751	43.5194	46.545
gene45341	ZFR2	50.5427	43.5194	44.5213
gene151861	Syngr1	63.7277	67.4551	62.7346
gene166883	lysine-specific	182.393	217.597	178.085
gene168307	POLR2D	96.6903	156.67	123.446
gene139358	TMEM92	26.3701	134.91	111.303
gene111690	tox2	2.19751	4.35194	14.1659
gene143572	PRDM10	127.455	80.5109	64.7583
gene43794	VTN	0	0	0
gene17044	sodefrin	0	0	0
gene17585	ARL8A	0	0	0
gene21780	adam9	8.79003	13.0558	0
gene136247	CCDC112	8.79003	13.0558	30.3555
gene10278	FILIP1	6.59252	0	4.04739
gene95604	NDUFV3	63.7277	73.983	56.6635
gene163917	RAD23A	112.073	143.614	121.422
gene119666	UBE3A	50.5427	43.5194	44.5213
gene37751	LSU	1048.21	1414.38	995.659
gene39434	ACVRL1	0	0	0
gene121219	fbxl13.L	0	0	0
gene111341	RECQL4	112.073	76.159	74.8768
gene16499	BMPR2	101.085	184.958	109.28
gene12415	cdhr1.S	0	4.35194	0
gene28093	CD109	0	0	0
gene68002	MUC16	0	0	0
gene47981	PTGES	0	0	0
gene154407	CHST2	10.9875	6.52791	6.07109
gene145363	LINE-1	0	0	6.07109
gene156966	FAAH2	19.7776	34.8155	18.2133
gene101558	lpcat2	10.9875	23.9357	14.1659
gene115854	zgc:77650	437.304	276.348	384.503
gene134603	b4galt1.1	0	0	0
gene118819	CCDC160	13.185	50.0473	28.3318
gene03229	map1b.L	4.39502	10.8799	0
gene162957	NUP85	17.5801	2.17597	28.3318
gene149394	EIF1AD	21.9751	26.1116	14.1659
gene21906	TMEM183A	145.036	202.365	143.683
gene105318	CHADL	0	0	0
gene103696	CAAP1	4.39502	13.0558	8.09479
gene23648	THEMIS	0	0	0
gene32753	RELN	2.19751	2.17597	0
gene141397	PROCA1	0	0	0
gene39063	pah	0	0	0
gene02513	cathelicidin-AL	0	0	0
gene71177	PPIG	107.678	267.644	238.796
gene41847	heat	8.79003	19.5837	20.237
gene145541	TBC1D31	120.863	156.67	155.825
gene45201	RP2	26.3701	30.4636	26.3081
gene48600	RGR	0	0	0
gene158525	PATZ1	151.628	195.837	167.967
gene11866	RNA	0	2.17597	0
gene49999	TARDBP	0	4.35194	8.09479
gene120547	RNF10	65.9252	89.2148	97.1375
gene27547	GCK	0	0	0
gene10239	CAPN8	2.19751	0	0
gene114551	PIWIL4	2.19751	0	0
gene35573	RINL	2.19751	0	2.0237
gene157383	BICDL2	0	0	0
gene46229	ORF2-encoded	4.39502	10.8799	16.1896
gene07484	pi4k2a	15.3826	13.0558	8.09479
gene156765	mrpl11	0	4.35194	0
gene137015	PLAGL1	2.19751	4.35194	0
gene128746	ANKS1A	57.1352	110.975	68.8057
gene107601	TMEM132A	70.3202	117.502	107.256
gene138905	GCFC2	138.443	104.447	155.825
gene48810	NTAN1	61.5302	67.4551	28.3318
gene141998	FAM172A	103.283	130.558	97.1375
gene45345	Klf4	0	2.17597	0
gene97638	Polyubiquitin-B	0	0	0
gene112631	dnai1	76.9128	104.447	74.8768
gene69602	kelch-like	8.79003	0	0
gene07247	DCHS1	0	0	0
gene18839	CA7	2.19751	0	2.0237
gene43215	KLHL40	0	0	0
gene144576	ankrd63.L	0	21.7597	20.237
gene66578	ORF2-encoded	0	0	0
gene47711	KIAA0907	35.1601	32.6396	34.4029
gene62539	MATN2	0	0	0
gene34288	CACNA1D	0	0	0
gene121685	FADD	2.19751	2.17597	12.1422
gene08927	RSRC1	142.838	165.374	216.536
gene31726	PLA2G12B	0	0	0
gene30830	PARN	81.3078	176.254	125.469
gene21611	JCAD	0	4.35194	2.0237
gene159791	c1orf131	199.973	193.661	224.63
gene129624	DDX54	160.418	163.198	184.156
gene154700	NEIL3	17.5801	26.1116	16.1896
gene170015	FBXO28	21.9751	45.6954	64.7583
gene43932	epx.L	0	0	0
gene118697	Tle3	24.1726	34.8155	34.4029
gene137916	mettl17	15.3826	10.8799	42.4976
gene04871	TSPOAP1	0	0	2.0237
gene24712	MSL3	162.616	180.606	218.559
gene20386	peg10	0	0	0
gene43264	MAP2K3	107.678	182.782	87.019
gene159606	CFAP99	0	2.17597	0
gene157413	haus8	0	0	0
gene132357	PLEKHH2	0	0	0
gene38846	ip6k3	4.39502	0	0
gene149417	Zfp534	17.5801	21.7597	24.2844
gene87356	Fign	0	0	0
gene13825	hlf.S	0	0	0
gene49493	ccnl1	6.59252	50.0473	22.2607
gene08174	PAM	8.79003	8.70388	4.04739
gene29395	STEAP2	0	0	0
gene04118	OPCML	0	0	0
gene37233	MOV10	26.3701	23.9357	46.545
gene146073	FDFT1	169.208	213.245	145.706
gene111057	CENPQ	17.5801	41.3434	50.5924
gene09173	RAB11FIP4	2.19751	2.17597	2.0237
gene17574	TOGARAM2	0	0	0
gene49030	IRAK2	2.19751	2.17597	6.07109
gene38672	IDE	63.7277	104.447	68.8057
gene112071	znf395	8.79003	10.8799	4.04739
gene143008	lrch4	0	0	2.0237
gene94838	Spink1	0	0	0
gene145504	plscr2	116.468	128.382	165.943
gene33760	ZBTB39	92.2953	171.902	184.156
gene104392	RBM17	461.477	241.533	392.597
gene26832	FTSJ1	28.5676	34.8155	18.2133
gene00574	guca1a	0	0	0
gene39954	NOC2L	74.7153	95.7427	58.6872
gene09773	HCFC1	13.185	32.6396	20.237
gene17610	wdr13	4.39502	4.35194	6.07109
gene26339	sdr16c5.L	10.9875	19.5837	8.09479
gene40152	CC2D1B	0	8.70388	10.1185
gene03351	PLA2G3	0	0	0
gene34956	GOLM1	114.27	102.271	133.564
gene21797	SNRK	57.1352	215.421	145.706
gene134698	CDK7	4.39502	4.35194	0
gene130982	DNAH3	6.59252	13.0558	4.04739
gene32854	PQBP1	72.5178	95.7427	70.8294
gene36644	fam133b	208.763	230.653	198.322
gene153843	preb	169.208	137.086	180.109
gene16000	CPE	8.79003	10.8799	6.07109
gene144350	RIMS2	6.59252	4.35194	2.0237
gene25618	MMP11	0	0	0
gene37563	CCDC57	8.79003	2.17597	2.0237
gene30634	LGALS3BP	0	0	0
gene07610	SLITRK1	6.59252	0	6.07109
gene163971	ZFHX3	0	0	0
gene129567	SCRN2	26.3701	21.7597	36.4266
gene155279	HMGCS1	26.3701	26.1116	38.4503
gene19285	ST8SIA4	4.39502	2.17597	0
gene165183	general	39.5551	50.0473	22.2607
gene09544	FNDC10	0	0	0
gene142944	PLK2	663.647	1216.37	688.057
gene49836	GBX2	0	0	2.0237
gene135036	proteasome	219.751	184.958	224.63
gene148082	IRX6	2.19751	8.70388	10.1185
gene158107	DLG1	41.7526	65.2791	48.5687
gene16635	BTBD11	0	0	0
gene143957	PIGO	26.3701	39.1675	26.3081
gene14486	SLC12A5	0	0	0
gene08359	PHKA2	0	4.35194	0
gene01905	TCF20	103.283	108.799	109.28
gene22875	KIAA1551	243.923	295.932	216.536
gene135647	rab4b	52.7402	78.3349	60.7109
gene26523	gckr.L	0	0	0
gene158544	MRM1	131.85	137.086	141.659
gene27588	DGKK	21.9751	4.35194	20.237
gene33961	L3MBTL1	0	0	2.0237
gene46445	GCLC	2.19751	0	0
gene19029	ATF7IP2	10.9875	15.2318	6.07109
gene26996	NAV3	0	0	0
gene05318	LTBP1	2.19751	0	2.0237
gene168608	ECE1	13.185	26.1116	20.237
gene133129	ZNF793	57.1352	78.3349	48.5687
gene147736	CA5A	37.3576	63.1032	84.9953
gene102134	ATN1	0	2.17597	0
gene154595	NANS	114.27	102.271	95.1138
gene26998	CRMP1	0	0	0
gene04737	LRRC3B	0	0	0
gene04976	FIBCD1	0	0	0
gene171344	sult6b1	90.0978	87.0388	141.659
gene100627	ggt6	0	0	0
gene60974	GNAO1	0	0	0
gene119196	PPP4R1	17.5801	6.52791	8.09479
gene28354	GAD2	0	0	0
gene16741	CD86	0	0	0
gene40281	TMEM215	8.79003	6.52791	6.07109
gene127554	STX18	0	32.6396	30.3555
gene100161	RNF17	0	0	0
gene99464	peg10	0	0	0
gene23456	USP24	35.1601	19.5837	54.6398
gene164059	OVCA2	46.1477	56.5752	28.3318
gene96815	NCBP2	564.759	411.258	481.64
gene03389	CH25H	0	0	0
gene37630	CUNH12orf65	103.283	121.854	176.062
gene37170	STRIP2	0	0	0
gene12651	CHAC1	0	4.35194	0
gene20840	CD3	0	0	0
gene18380	VWA2	0	0	0
gene48016	BGN	0	0	0
gene100707	RNF13	10.9875	21.7597	20.237
gene119152	cfap46	0	0	2.0237
gene145051	PNLDC1	30.7651	28.2876	30.3555
gene126318	MIIP	105.48	89.2148	141.659
gene17336	ORF2	0	0	0
gene48241	SKA3	68.1227	82.6869	95.1138
gene124536	apoa1.L	0	0	0
gene112977	ASTE1	28.5676	93.5667	52.6161
gene50660	TGFB3	2.19751	15.2318	16.1896
gene06865	ERCC6L2	19.7776	17.4078	6.07109
gene165875	BIRC5	52.7402	52.2233	50.5924
gene28487	CHST13	0	0	0
gene150934	NPLOC4	105.48	161.022	84.9953
gene64500	EYA1	0	0	0
gene96465	kctd12	2.19751	0	4.04739
gene163696	TMEM37	239.528	269.82	295.46
gene165965	STK11	127.455	206.717	208.441
gene94011	RNF186	0	0	0
gene43843	TREML1	0	0	0
gene43091	Ash2l	6.59252	2.17597	2.0237
gene128557	HELZ	32.9626	73.983	24.2844
gene142883	ADPRM	19.7776	10.8799	58.6872
gene135817	ASXL2	37.3576	52.2233	24.2844
gene45433	RHBDD1	6.59252	13.0558	14.1659
gene128290	ube2s.S	46.1477	110.975	165.943
gene42575	OLFM2	0	0	0
gene21055	LHFPL4	0	0	0
gene42754	PAQR9	6.59252	2.17597	2.0237
gene124911	sall2	8.79003	13.0558	0
gene17113	LTBP2	0	0	0
gene124289	ALDH5A1	4.39502	26.1116	8.09479
gene16011	CLEC3B	0	0	0
gene150481	PRUNE2	0	4.35194	0
gene12947	WIZ	129.653	89.2148	113.327
gene07353	COL9A1	0	0	0
gene117619	SIMC1	140.64	161.022	97.1375
gene139916	EVI5	24.1726	28.2876	10.1185
gene28490	KIRREL3	0	0	0
gene115920	SNX22	0	0	0
gene158659	SPTBN1	197.776	243.709	259.033
gene151165	PPP1R1B	0	0	0
gene122209	HPDL	0	0	2.0237
gene29817	Plaur	6.59252	6.52791	12.1422
gene21718	LENG8	74.7153	34.8155	26.3081
gene05181	vash2.S	235.133	363.387	212.488
gene51442	COMT	0	0	0
gene159601	PTGES3L	0	0	0
gene152999	MAPKBP1	10.9875	41.3434	40.4739
gene19482	brachyury	4.39502	26.1116	18.2133
gene35161	cybb.L	0	0	0
gene12526	MMEL1	0	0	0
gene158691	G2E3	24.1726	19.5837	20.237
gene26545	LRRC14B	0	0	0
gene33661	loxhd1	0	0	0
gene17291	dpm1	61.5302	63.1032	80.9479
gene45393	DUOXA2	1322.9	1638.51	1366
gene29057	ankyrin-3	0	2.17597	2.0237
gene14720	gsr	0	2.17597	0
gene111877	ETHE1	0	0	0
gene48003	RNA-binding	8458.21	3405.39	5393.15
gene14834	ECM2	0	0	0
gene42856	ABHD10	0	0	0
gene155402	TBPL2	2.19751	2.17597	2.0237
gene07007	coatomer	147.233	239.357	265.104
gene155271	CNOT6L	145.036	137.086	115.351
gene09207	CADM2	0	0	0
gene153733	slc25a27	2.19751	10.8799	8.09479
gene34865	CD164L2	2.19751	0	0
gene31827	TTYH3	8.79003	19.5837	24.2844
gene12396	TNFRSF1B	0	0	0
gene01459	MDGA1	0	0	0
gene146551	APH1A	54.9377	39.1675	34.4029
gene99433	LINE-1	0	0	0
gene145640	GIGYF2	26.3701	30.4636	26.3081
gene155527	XPC	140.64	178.43	135.588
gene119284	SKIV2L2	109.875	300.284	244.867
gene26693	GDF10	0	6.52791	6.07109
gene18279	SERTAD4	0	0	0
gene165088	TTC9C	10.9875	21.7597	38.4503
gene06989	CA6	0	0	0
gene02313	importin-8	70.3202	34.8155	80.9479
gene27979	CARD14	0	0	0
gene107496	kctd13	10.9875	39.1675	18.2133
gene15854	tmem255a	0	0	0
gene102720	TREX2	0	0	0
gene39636	Usp28	8.79003	0	8.09479
gene11151	mitogen-activated	28.5676	45.6954	32.3792
gene92522	peg10	0	0	0
gene39008	ANXA11	70.3202	60.9272	42.4976
gene49523	ccdc65	26.3701	28.2876	58.6872
gene99970	ANXA10	0	4.35194	0
gene104707	PSMC5	83.5053	63.1032	91.0664
gene130840	TARBP1	28.5676	23.9357	24.2844
gene72154	CEP95	2.19751	0	0
gene37461	ALDH9A1	52.7402	106.623	99.1612
gene49446	CSNK2A1	327.429	293.756	305.578
gene107892	bcl7c	13.185	56.5752	18.2133
gene17642	MAPK8IP1	2.19751	0	8.09479
gene09155	cfi	0	0	0
gene07782	EMILIN2	0	121.854	56.6635
gene23818	TEX2	76.9128	97.9187	117.374
gene36992	LINE-1	0	0	0
gene131657	znf177	0	0	0
gene123778	TMEM260	4.39502	13.0558	22.2607
gene139844	SESTD1	83.5053	110.975	101.185
gene146588	DHPS	120.863	150.142	141.659
gene157608	IPO13	83.5053	87.0388	66.782
gene138764	AKAP1	83.5053	84.8629	99.1612
gene127996	ERICH1	79.1103	87.0388	133.564
gene162885	hypoxia	0	0	0
gene153507	dhfr	10.9875	4.35194	6.07109
gene111987	GNPTG	37.3576	76.159	97.1375
gene33811	OLFM1	0	0	0
gene39113	VSIR	0	0	0
gene64497	CCDC57	0	0	0
gene03200	robo4	0	0	0
gene112943	MKL2	0	0	0
gene152275	nedd1	0	0	0
gene47302	RIN2	0	0	0
gene125160	ZBTB48	4.39502	23.9357	10.1185
gene137142	HGH1	83.5053	104.447	131.54
gene172911	CFAP54	0	4.35194	0
gene127803	ZC3H3	19.7776	28.2876	2.0237
gene36934	CR1-3	0	0	0
gene114908	NTPCR	136.245	211.069	161.896
gene147881	SP9	0	0	0
gene148690	tyro3	15.3826	13.0558	12.1422
gene121173	adcy6	0	0	0
gene15671	UPK3A	971.298	950.899	943.043
gene101096	beta14-galactosyltransferase	76.9128	126.206	137.611
gene01706	trpv2.S	0	0	0
gene14431	eppk1	2.19751	4.35194	2.0237
gene97669	cftr-A	0	0	0
gene94813	BHMT	527.402	385.147	439.142
gene45537	PAPD4	0	0	0
gene01747	RND2	2.19751	0	2.0237
gene145751	HEATR6	21.9751	104.447	76.9005
gene16456	melanocortin	0	0	0
gene45894	ZNF215	19.7776	34.8155	38.4503
gene26630	clasrp	35.1601	26.1116	8.09479
gene118834	SLC25A46	85.7028	147.966	113.327
gene01496	F2	15.3826	15.2318	18.2133
gene03640	cemip	0	0	0
gene124333	MEN1	26.3701	65.2791	70.8294
gene110170	bdh2.L	6.59252	0	2.0237
gene112673	rergl	2.19751	0	8.09479
gene143820	WDR82	268.096	308.988	305.578
gene145661	nat14	24.1726	50.0473	38.4503
gene06373	SRGAP3	0	0	2.0237
gene163786	TIMM29	92.2953	45.6954	56.6635
gene142032	PLXND1	0	0	0
gene33112	CACHD1	191.183	354.683	198.322
gene43458	CDX2	0	8.70388	4.04739
gene99254	peg10	0	0	0
gene156600	LRRC27	30.7651	56.5752	42.4976
gene171682	CAPZA1	184.591	261.116	220.583
gene35113	CDH4	0	0	0
gene161638	beta-catenin-like	112.073	102.271	42.4976
gene32269	LINE-1	6.59252	6.52791	10.1185
gene12515	f10	0	0	0
gene04133	adamts1	2.19751	41.3434	8.09479
gene165880	INTS14	50.5427	67.4551	30.3555
gene147867	SMARCE1	463.674	461.306	352.123
gene01441	Mfap4	0	0	0
gene163958	SLC25A37	26.3701	43.5194	50.5924
gene01247	NEXN	0	0	0
gene13757	F13B	0	0	0
gene120048	Pgrmc2	316.441	267.644	257.01
gene02433	RERE	116.468	206.717	121.422
gene19619	PDZRN3	0	0	0
gene124947	INHBB	0	0	0
gene154157	SMOC1	4.39502	2.17597	0
gene08165	PLXNA4	0	0	0
gene10034	RELT	0	0	0
gene49336	thrombospondin-4	0	0	0
gene34934	MGC147419	0	0	0
gene159433	pin4.L	48.3452	67.4551	84.9953
gene120291	ZNF3	0	8.70388	10.1185
gene17831	cpne7	0	0	0
gene114183	alpi.1.L	2.19751	0	0
gene78407	ATP10A	2.19751	4.35194	2.0237
gene110147	CLPTM1L	0	0	0
gene23336	CCBE1	4.39502	0	6.07109
gene07304	MYOZ2	0	0	0
gene105680	AAGAB	39.5551	52.2233	22.2607
gene159755	trpc1	68.1227	80.5109	62.7346
gene41619	tmod4	0	0	0
gene141885	CUNH20orf194	0	0	0
gene140042	fgr	28.5676	30.4636	40.4739
gene114739	GRB2	345.009	452.602	404.739
gene96143	mnx1.L	4.39502	19.5837	12.1422
gene171453	TADA2B	109.875	65.2791	93.0901
gene03209	AGTR1	0	0	0
gene151616	C2H5orf63	13.185	4.35194	8.09479
gene154543	polr2b.L	2.19751	0	0
gene00324	fibroblast	0	0	8.09479
gene114331	FIGLA	4.39502	6.52791	0
gene153787	HMCN1	0	0	0
gene112016	pi4ka.S	0	0	2.0237
gene114991	KMT2D	2.19751	2.17597	2.0237
gene108060	eif4h	28.5676	39.1675	16.1896
gene98639	ENC1	0	0	0
gene154033	MEDAG	98.8878	147.966	119.398
gene27533	hs3st2	0	0	0
gene43907	MFSD10	8.79003	32.6396	44.5213
gene96278	AP5M1	0	0	0
gene147079	pc.2	28.5676	36.9915	38.4503
gene07645	PIK3R3	61.5302	34.8155	52.6161
gene13749	RETREG1	15.3826	28.2876	12.1422
gene109838	CABIN1	26.3701	23.9357	34.4029
gene34652	MFRP	0	0	0
gene157080	PPP2R1B	263.701	239.357	250.938
gene123502	CCDC187	0	2.17597	0
gene41544	MATK	0	0	0
gene48853	EMILIN3	0	0	0
gene132594	DENND6B	21.9751	45.6954	12.1422
gene20113	PDE7A	6.59252	6.52791	16.1896
gene12152	sat2	0	0	0
gene99995	deoxyribonuclease	0	0	0
gene106402	marveld3.L	70.3202	128.382	131.54
gene168460	NFRKB	2.19751	15.2318	2.0237
gene36186	TM7SF2	13.185	21.7597	24.2844
gene128759	SRCIN1	0	0	0
gene31297	WSB2	32.9626	45.6954	18.2133
gene166414	P3H4	21.9751	26.1116	18.2133
gene119958	ARHGAP32	41.7526	80.5109	28.3318
gene165859	epx.L	63.7277	121.854	93.0901
gene00473	TTBK1	0	0	0
gene42874	ISG20L2	24.1726	10.8799	42.4976
gene15389	SYNPO2	0	0	0
gene102049	FBXO3	0	0	0
gene97010	CLCN1	0	0	0
gene59152	ORF2	0	0	0
gene50833	TOMM40L	13.185	21.7597	26.3081
gene146384	TMEM55A	59.3327	82.6869	42.4976
gene41557	Wings	263.701	150.142	194.275
gene140596	cyb5r2.S	32.9626	39.1675	18.2133
gene160912	top1.2	169.208	200.189	279.27
gene118524	KIAA0368	0	0	0
gene11367	ANAPC7	149.431	134.91	153.801
gene147541	TSHR	0	0	0
gene145675	QRICH1	43.9502	19.5837	22.2607
gene114448	MGC115694	263.701	237.181	220.583
gene57000	cytochrome	0	0	0
gene55376	RPL18A	0	0	0
gene146095	FAM208A	107.678	108.799	82.9716
gene37852	BRINP1	0	0	0
gene46240	l1td1	0	0	0
gene116872	CALCOCO2	0	0	0
gene118545	2010-03-01	4.39502	4.35194	2.0237
gene143995	ANK3	0	0	0
gene94847	itm2b	199.973	343.803	273.199
gene166284	LNX1	10.9875	52.2233	60.7109
gene167741	MAPK7	63.7277	137.086	89.0427
gene120858	COG2	0	0	0
gene48334	bag2.L	0	0	0
gene06495	EEF2K	0	0	0
gene161334	CHST7	21.9751	30.4636	36.4266
gene21338	dnah7.L	0	19.5837	0
gene109223	NR2C2AP	57.1352	36.9915	48.5687
gene09795	C2AH2orf42	39.5551	65.2791	32.3792
gene133425	mapk13	19.7776	4.35194	18.2133
gene18902	FAM172A	0	0	0
gene118101	OTUD7B	162.616	258.941	184.156
gene10997	LINE-1	0	0	0
gene05156	FOXD3	0	2.17597	0
gene20514	arl10b	41.7526	67.4551	58.6872
gene67897	neu1	2.19751	8.70388	10.1185
gene02197	GGT5	0	0	0
gene08043	DISP2	0	0	0
gene13456	Twist1	0	4.35194	2.0237
gene140081	FAM177A1	6.59252	8.70388	38.4503
gene133773	UFD1	68.1227	60.9272	232.725
gene116987	CC2D1A	13.185	30.4636	26.3081
gene54345	SRSF9	2.19751	2.17597	4.04739
gene46210	ARL5C	342.811	657.143	708.294
gene10717	klhl40	0	0	0
gene161847	NOL11	167.011	89.2148	101.185
gene156499	RNF40	28.5676	13.0558	6.07109
gene41718	HCRTR2	0	0	0
gene36215	GLI3	0	2.17597	0
gene164409	GNL1	59.3327	78.3349	147.73
gene157815	Nucleolar	441.699	324.22	380.455
gene15407	MINPP1	10.9875	13.0558	10.1185
gene08096	ITPR3	0	0	0
gene35206	PODN	0	0	0
gene44921	mesotocin	0	0	0
gene03235	RANBP3L	2.19751	2.17597	0
gene107149	pnpt1	87.9003	219.773	176.062
gene05123	STAB2	0	0	0
gene123223	caps.L	32.9626	43.5194	32.3792
gene132857	Prdm9	0	0	0
gene46247	pumilio	8.79003	17.4078	16.1896
gene20101	MIR4800	28.5676	30.4636	38.4503
gene163056	RBM4B	940.533	507.001	1224.34
gene24539	HSP90AB1	2678.76	1810.41	2215.95
gene156486	DUT	413.131	267.644	437.119
gene165919	HEATR3	15.3826	15.2318	18.2133
gene11031	SLC6A20	0	0	0
gene134100	LINE-1	0	0	0
gene104046	mtmr14	0	0	0
gene97530	CA9	0	0	0
gene153985	UBAP2	173.603	147.966	131.54
gene135554	ZNF609	76.9128	67.4551	54.6398
gene125366	RRP9	250.516	230.653	285.341
gene35397	CLPX	92.2953	191.485	131.54
gene69245	LRRC34	0	0	0
gene137652	CD164	41.7526	36.9915	32.3792
gene33959	ucp3	0	0	0
gene105884	KCNJ1	0	0	0
gene18164	UBE2V2	180.196	206.717	226.654
[truncated: 13,008 more rows]
