# Supplementary material for: NANOG is required to establish the competence for germ-layer differentiation in the basal tetrapod axolotl
Source: PLoS Biol. 2023 Jun 14;21(6):e3002121. doi: 10.1371/journal.pbio.3002121 (PMC10599592; doi:10.1371/journal.pbio.3002121)
Supplement: S3 Table — Bulk-RNAseq transcriptomes of uninjected, SB431542 treated, NANOG, or DPY30 KD axolotl embryos at equivalent stages 10.5 and 22. (XLSX) [file pbio.3002121.s017.xlsx]

## Sheet: Axolotl_whole_embryo_all_data
	SB_10-5_S7	SB_22_S23	DPY30_22_S14	UI_10-5_S6	SB_22_S21	NMO_10-5_S8	UI_22_S11	UI_10-5_S11	DPY30_22_S3	NMO_10-5_S10	NMO_10-5_S23	DPY30_22_S13	DPY30_22_S1	NMO_22_S2	UI_10-5_S14	NMO_10-5_S15	DPY30_10-5_S5	NMO_10-5_S17	UI_10-5_S20	SB_22_S19	SB_22_S1	NMO_22_S4	UI_22_S4	UI_22_S7	UI_10-5_S24	DPY30_22_S15	SB_22_S6	NMO_22_S13	DPY30_10-5_S22	UI_22_S8	UI_22_S24	UI_22_S16	SB_22_S9	SB_22_S12	DPY30_22_S21	SB_10-5_S8	SB_10-5_S9	NMO_10-5_S12	DPY30_10-5_S18	UI_10-5_S17	UI_10-5_S7	DPY30_10-5_S16	DPY30_10-5_S19	SB_10-5_S5	DPY30_10-5_S10	NMO_10-5_S22	SB_10-5_S3
ICK	1530	252	326	522	590	200	469	769	600	363	849	624	240	1779	1063	820	232	353	1444	253	677	1228	222	235	602	560	579	562	400	510	492	251	383	324	290	531	1879	811	317	1302	3966	699	889	1415	489	1737	700
MAP3K7	522	181	210	161	378	59	510	164	351	69	191	452	188	657	358	212	56	97	439	139	428	555	179	227	176	376	359	208	128	398	353	146	234	181	139	165	542	266	95	393	1297	226	276	505	131	488	224
PEG10_233	0	0	0	0	0	0	0	0	0	0	0	0	0	0	0	0	0	0	1	0	0	0	0	0	1	0	0	0	0	0	0	0	0	0	0	0	0	0	0	0	0	0	0	0	0	0	0
RELT_2	0	0	1	0	0	0	0	0	0	0	0	0	0	0	0	0	0	0	0	1	0	0	0	0	0	0	0	0	0	0	0	0	0	0	0	0	1	0	0	0	0	0	0	0	0	0	0
CR388166.2_85	0	0	0	0	0	0	0	0	0	0	0	0	0	0	0	0	0	1	0	0	0	0	0	0	0	0	0	0	0	0	0	0	0	0	0	0	0	2	0	0	0	0	0	0	0	0	0
VEGFC	0	0	0	0	0	0	5	0	0	0	0	0	0	0	0	0	0	0	0	0	0	0	2	0	0	0	0	0	0	0	2	0	0	0	0	0	0	0	0	0	0	0	0	0	0	0	0
TRABD2A_2	0	0	0	0	0	0	0	0	0	0	0	0	0	0	0	0	0	0	0	0	0	0	0	2	0	0	0	0	0	2	0	0	0	0	0	0	0	0	0	0	0	0	0	0	0	0	0
NEXN_2	0	0	0	0	0	0	6	0	0	0	0	0	0	0	0	0	0	0	0	0	0	0	2	4	0	0	0	0	0	1	3	1	0	0	0	0	0	0	0	0	0	0	0	0	0	0	0
POLR3H	510	280	235	218	480	33	567	273	362	95	169	495	137	547	442	190	58	94	498	209	572	418	237	256	255	280	452	156	136	526	470	212	319	271	175	160	588	205	80	517	1602	176	285	542	122	376	240
ARF6_1	354	166	219	232	388	41	495	327	270	96	190	409	156	828	440	293	124	101	679	144	417	660	169	225	231	306	379	225	160	340	307	164	255	174	145	123	456	173	170	516	1617	328	309	364	246	704	167
PEG10_234	1	2	0	0	2	0	2	0	0	1	0	0	1	3	0	2	2	1	0	1	0	2	3	2	0	5	1	2	1	7	1	0	0	0	1	1	1	0	0	1	4	0	1	0	2	3	0
ZNF22_42	0	0	0	0	0	1	0	0	0	1	4	0	1	1	0	0	0	2	0	0	0	0	0	0	0	0	0	0	0	0	0	0	0	0	0	0	0	5	1	0	0	0	0	0	2	1	0
SNX7	722	176	226	334	357	82	421	362	386	124	321	496	179	1130	610	480	98	183	813	179	387	734	192	181	346	385	343	372	210	394	383	209	280	193	174	258	876	394	118	708	2406	292	367	775	168	957	329
MICA_4	0	0	1	0	1	0	2	1	0	1	0	2	0	1	0	0	2	0	0	1	0	2	1	2	0	1	1	0	1	6	3	4	1	0	0	2	0	0	0	0	5	0	1	0	1	1	0
VTN_1	0	0	0	0	0	0	1	0	0	0	0	0	0	0	0	0	0	0	0	0	0	1	0	0	0	0	0	0	0	0	0	0	0	0	0	0	0	0	0	0	0	0	0	0	0	0	0
RRAGA	816	429	617	370	920	107	1012	412	948	192	388	1375	493	1640	814	510	108	223	938	410	993	1110	370	475	414	1019	947	498	320	827	817	355	638	473	464	230	857	464	212	821	2628	400	592	798	254	1098	397
FKBPL	497	7	171	175	25	95	54	213	286	224	455	363	117	583	364	481	160	212	434	13	19	360	10	17	227	245	30	179	272	41	28	19	23	16	115	194	691	536	235	488	1283	540	615	519	337	958	268
C12ORF29	178	51	138	69	104	14	94	128	265	31	88	293	100	414	193	116	25	36	255	59	127	317	34	51	90	236	113	112	89	101	90	40	103	60	110	75	242	92	52	230	639	94	182	199	64	244	99
METTL7A_3	0	1	1	0	1	0	3	0	0	0	0	4	0	0	0	0	0	0	0	1	2	0	0	2	0	0	1	0	0	0	0	0	2	0	0	0	0	0	0	0	0	0	0	0	0	0	0
TP53BP2	1654	665	747	599	1291	128	1451	724	1407	189	427	1567	599	1720	1334	536	233	235	1638	615	1481	1137	616	744	674	1210	1262	626	430	1311	1217	590	863	742	640	612	2024	495	331	1406	4710	756	971	1481	452	1022	730
RYR2_1	2	0	0	1	0	0	0	1	6	0	1	0	0	0	2	0	0	0	2	0	0	0	0	0	0	0	1	0	0	0	0	0	1	0	2	0	0	0	0	0	0	0	0	0	0	0	0
FBXO9	0	1	2	2	0	1	6	2	0	0	0	6	4	6	6	0	0	0	0	5	7	9	3	11	0	6	5	3	2	0	0	0	7	5	0	0	1	1	0	0	10	0	2	1	2	3	8
C22ORF29_169	1	0	1	0	3	0	0	0	4	0	0	0	0	0	0	0	0	0	0	0	4	0	0	0	0	2	0	0	0	0	0	0	0	1	1	2	2	0	0	0	0	1	0	1	1	0	3
CKMT1B	71	2538	678	15	5253	6	5832	23	319	17	23	1473	82	1132	39	24	9	15	29	2533	6048	278	2264	2808	27	154	5489	456	15	4633	4651	2119	3568	2846	190	22	92	27	7	36	145	13	26	65	17	31	24
TMEM110	103	10	14	63	19	18	43	72	30	52	103	36	6	59	128	59	23	32	141	11	39	32	19	23	65	25	21	11	38	34	38	14	16	19	11	41	138	93	19	124	412	40	63	92	69	118	33
RTL1_306	0	0	0	0	1	0	1	0	1	0	0	1	0	0	0	0	1	0	0	0	1	0	0	0	0	2	0	0	0	0	0	0	0	1	1	0	0	0	0	1	0	0	0	0	2	0	0
BCL11A	0	0	0	0	0	0	0	1	0	0	1	0	0	2	0	0	0	0	1	0	0	0	0	0	0	0	0	0	0	0	0	0	0	0	0	0	0	1	0	0	2	0	0	0	0	1	0
ELMSAN1	542	281	143	231	582	167	494	305	220	299	692	310	114	417	479	503	132	300	620	262	708	198	186	241	277	199	514	127	243	418	481	193	384	302	102	238	747	654	176	627	1737	447	487	555	280	1108	275
EXT2	581	138	329	241	261	126	342	303	479	300	677	588	224	899	556	371	309	288	736	136	277	596	133	142	361	434	269	273	389	267	286	135	190	132	210	261	871	552	255	724	1954	629	817	634	561	759	301
EGR1_2	0	0	1	0	0	0	0	3	0	3	2	1	0	1	2	1	0	1	4	0	0	1	0	1	2	0	0	0	0	0	0	0	1	0	0	0	0	0	1	3	4	2	1	2	3	4	0
DPP7	0	0	2	1	0	0	0	1	0	0	0	2	0	5	2	0	0	0	0	0	1	0	0	1	2	0	1	2	0	0	3	1	0	0	0	0	0	0	0	2	4	0	0	1	0	1	0
LATS1	557	199	153	243	422	95	586	282	235	208	438	411	97	453	499	470	106	173	596	224	554	263	289	336	274	235	469	125	249	610	534	245	326	262	90	250	772	392	173	542	1849	372	489	578	231	976	250
EIF2B4	262	88	89	101	163	27	470	128	134	25	42	184	78	290	229	112	24	41	250	107	257	236	204	226	112	114	265	85	83	421	340	160	182	107	69	69	283	87	46	235	882	112	150	250	71	220	140
FRRS1_1	570	97	280	300	212	147	241	353	471	326	661	654	209	829	554	367	465	293	705	118	262	608	78	110	280	430	260	276	584	183	184	86	156	135	243	279	865	575	425	690	2127	855	1224	680	947	864	311
GABARAPL1	3	1	3	1	4	0	14	1	7	0	0	9	0	10	3	3	0	0	0	2	4	4	9	8	4	1	3	3	0	23	18	5	3	2	3	0	3	1	0	1	16	0	6	1	0	9	2
VWA5B1	0	0	0	0	0	0	0	0	0	0	0	0	0	0	0	0	0	0	0	0	0	0	0	1	0	0	0	0	0	0	0	1	1	0	0	0	0	0	0	0	0	0	0	0	0	0	0
L1CAM_2	0	0	0	0	0	0	2	0	0	0	0	0	0	0	0	0	0	0	0	0	0	0	0	1	0	0	0	0	0	0	3	0	0	0	0	0	0	0	0	0	0	0	0	0	0	0	0
PHLDA2	32	172	82	9	328	15	363	9	80	48	102	187	12	270	26	109	3	56	14	140	272	149	151	168	12	31	264	106	5	361	299	151	182	129	39	1	27	85	5	33	114	3	9	18	7	249	14
MORF4L1	1430	475	289	608	1049	195	1642	720	473	389	828	598	239	1517	1231	810	140	355	1477	468	1152	868	678	713	680	466	1030	438	253	1384	1392	655	678	506	209	535	1819	810	184	1510	4561	347	568	1385	304	1806	646
FOXK1	1038	421	362	415	939	143	1470	519	531	249	495	779	266	1490	869	600	143	303	1139	407	974	961	521	618	547	535	866	505	232	1177	996	470	601	483	294	381	1341	608	182	1115	2970	400	500	1087	267	1186	482
CR388166.1_24	11	16	1	1	14	1	7	2	6	4	14	3	0	4	3	4	5	3	5	5	19	2	1	5	5	3	7	0	5	5	4	2	5	6	3	3	9	13	6	3	16	12	12	2	10	11	0
PDSS1	160	95	138	72	169	19	297	95	219	35	67	286	83	304	153	114	23	49	209	85	182	238	100	139	83	178	176	109	54	246	179	74	121	80	99	42	139	85	27	212	573	77	110	133	55	231	74
ZSCAN31_4	47	10	4	9	15	1	21	11	4	1	15	13	0	22	21	5	2	9	26	3	15	18	9	23	13	4	12	11	4	22	31	18	9	6	1	12	56	8	4	44	52	8	10	26	3	24	17
VAMP3	571	177	173	189	364	45	249	229	318	74	184	391	117	575	396	137	60	91	463	173	354	400	100	80	220	275	332	168	120	215	252	121	215	179	157	196	642	201	96	479	1465	192	299	481	141	272	256
SAAL1	181	43	77	73	106	20	142	119	175	26	70	179	74	290	150	120	14	57	179	67	164	247	58	62	76	171	149	83	31	155	140	58	101	83	76	47	186	92	20	176	579	64	76	169	43	245	78
DTNBB	0	0	0	0	0	0	0	0	0	0	0	0	0	0	0	0	0	0	1	0	0	0	0	0	0	0	0	0	0	0	1	0	0	0	0	0	0	0	0	0	0	0	0	0	0	0	0
RBM27_2	662	119	290	263	289	68	510	346	410	98	214	618	223	834	587	307	92	132	706	137	330	571	204	234	244	471	354	226	199	471	381	175	215	122	221	264	747	263	128	606	2047	291	405	556	196	641	283
PHLPP2	0	0	0	0	0	0	0	0	0	0	0	0	0	0	0	0	0	0	0	0	0	0	0	0	0	0	0	0	0	0	0	0	0	0	0	0	0	0	0	0	0	0	0	0	0	0	0
SLC9C1	0	0	1	1	0	0	1	2	0	0	0	1	0	4	1	0	0	0	2	0	0	3	0	0	0	0	0	1	0	0	0	0	0	0	0	0	0	0	0	0	4	0	0	0	0	0	0
DNAJC27	222	159	106	93	282	22	468	130	173	44	91	197	73	339	234	103	32	34	254	132	320	230	202	230	92	136	265	103	54	422	385	183	185	151	95	108	371	105	40	213	812	68	124	253	56	251	111
SEMA5B	13	7	4	9	22	4	35	5	8	3	9	9	0	22	10	17	1	4	17	3	16	20	23	19	15	0	10	1	1	53	35	18	11	4	4	5	15	12	0	13	52	2	11	12	2	29	13
SHE	121	0	4	39	0	32	4	65	52	76	127	19	13	126	96	100	18	67	121	0	9	87	4	1	64	26	4	60	39	6	2	0	2	2	24	48	171	135	28	125	368	36	67	115	49	185	65
CR388166.2_201	0	1	1	0	1	0	0	0	0	0	0	1	0	0	0	0	0	0	0	0	0	0	0	0	0	0	0	0	0	0	0	0	0	0	0	0	0	0	0	0	0	0	0	0	0	0	0
PAFAH1B2_1	498	148	242	204	281	15	552	260	477	37	110	542	203	558	461	167	32	47	526	158	412	437	221	286	198	347	315	147	92	450	378	169	219	223	206	128	537	81	54	430	1493	116	202	497	87	361	231
DCDC2_2	1	0	0	0	2	0	3	0	0	0	0	0	0	2	0	0	0	0	1	0	1	1	5	0	0	0	2	0	0	5	0	0	0	0	0	0	5	0	0	0	1	0	0	0	0	0	0
CFAP54_3	1	0	0	0	0	0	2	0	0	0	0	0	0	0	0	0	0	0	0	0	0	0	0	0	0	0	1	0	0	0	0	0	0	0	0	0	0	0	0	0	2	0	0	2	0	0	0
SI.CH211.191C10.1_2	0	0	0	0	0	1	0	0	0	0	0	0	0	1	0	0	0	0	0	0	0	0	0	0	0	0	0	0	0	0	0	1	0	0	0	0	0	0	0	0	0	0	0	0	0	0	0
GPRC5B	0	0	0	0	0	0	3	0	0	0	0	0	0	0	0	0	0	0	0	0	0	0	1	0	0	0	0	0	0	1	3	3	0	0	0	0	0	0	0	0	0	0	0	0	0	0	0
RASEF_1	0	0	0	0	0	0	0	0	0	0	0	0	0	0	0	0	0	0	0	0	1	0	0	0	0	0	0	0	0	0	0	0	0	3	0	0	0	0	0	0	0	0	0	0	0	0	0
PLEKHA4_2	0	0	0	0	2	0	2	0	0	0	0	0	1	0	0	0	0	0	0	1	0	0	0	0	0	0	1	0	0	0	0	0	0	1	0	0	0	0	0	0	0	0	0	0	0	0	0
CHPFA	876	292	644	381	537	179	973	545	1078	388	754	1358	570	2153	802	572	315	347	1063	209	572	1825	347	436	483	1164	402	647	565	720	723	335	311	255	572	382	1228	755	345	911	2656	822	1197	964	789	1289	482
NMT2	53	12	13	23	33	8	70	33	36	22	49	25	9	76	44	33	22	23	58	11	26	69	26	43	23	27	27	18	24	71	49	23	15	7	15	24	76	43	21	39	154	49	46	52	25	91	24
CR388166.2_86	0	0	0	0	0	0	0	0	0	0	0	0	0	9	0	1	0	1	0	0	0	4	0	1	0	0	0	1	0	0	0	0	0	0	0	0	0	0	0	0	0	0	0	0	0	0	0
ZFAND5_2	303	192	244	154	466	38	671	144	467	55	104	578	163	692	283	269	50	74	361	255	625	504	231	311	127	357	519	226	134	540	473	207	358	283	172	93	336	130	82	266	914	189	294	262	99	545	116
PRTGA_12	0	0	0	0	0	0	0	0	0	0	0	0	0	1	0	0	0	0	0	0	0	0	1	0	0	0	0	0	0	0	0	0	0	0	0	0	0	0	0	0	0	0	0	0	0	0	0
ADNP	1142	685	842	492	1405	211	2769	643	1209	355	732	1626	568	2749	1065	820	172	356	1294	810	1936	1807	1115	1305	508	1202	1705	853	352	2324	2321	1136	1178	892	595	425	1486	798	246	1102	3760	549	714	1186	370	1775	565
UBB_5	14	3	7	10	11	0	28	16	9	5	0	34	14	35	32	0	0	0	29	2	30	30	18	13	6	24	22	3	2	28	16	2	20	8	10	0	9	0	2	11	103	4	11	8	0	7	3
USP2	1	73	45	0	143	0	272	1	20	0	0	93	6	49	0	0	0	0	2	59	149	19	137	151	0	25	165	18	0	266	154	92	87	55	12	0	2	0	0	0	0	0	0	1	0	3	0
TMEM65	366	39	43	117	49	70	162	179	96	124	289	120	38	310	264	244	42	137	400	38	65	191	74	96	169	69	51	103	123	106	85	50	49	25	47	108	370	263	125	322	955	238	307	319	125	480	181
PEG10_241	0	0	0	0	0	0	0	0	0	0	0	0	0	0	0	0	0	0	0	0	1	1	0	0	1	0	0	0	0	0	0	0	0	1	0	0	0	0	0	0	0	0	0	0	0	0	0
C19ORF26_2	0	0	0	0	0	1	1	0	0	0	0	0	0	1	1	0	0	0	0	0	0	1	0	2	0	0	0	1	0	0	4	0	0	0	0	0	0	1	0	1	6	0	0	0	1	0	0
RFC4	583	81	188	202	174	45	521	245	342	61	102	429	131	353	482	189	75	69	587	109	263	314	206	241	227	294	257	105	181	468	399	220	180	125	172	136	570	180	156	466	1754	342	371	519	167	356	268
SI.DKEY.34D22.1	0	0	0	0	0	0	3	0	0	0	0	0	0	0	0	0	0	0	0	0	0	0	0	1	0	0	0	0	0	0	0	0	0	0	0	0	0	0	0	0	0	0	0	0	0	0	0
VWCE_2	0	0	0	0	1	0	2	0	1	0	0	0	0	0	0	0	0	0	0	0	2	0	1	1	0	0	0	0	0	2	1	0	0	0	0	0	0	0	0	0	0	0	0	0	0	0	0
IL6ST	666	94	152	312	192	187	518	409	305	313	675	395	117	413	587	521	223	318	813	84	182	262	224	252	336	265	159	130	376	474	339	151	118	97	149	312	968	669	325	700	2173	606	760	741	471	1085	355
CR388166.2_89	2	3	6	2	7	1	14	2	6	1	8	6	8	4	2	0	0	0	2	5	18	9	1	1	1	13	3	5	3	1	6	9	2	11	2	0	4	6	0	6	0	2	4	1	0	3	0
OPTC_2	0	0	0	0	0	0	0	0	0	0	0	0	0	0	0	0	0	0	0	0	0	0	0	0	0	0	0	0	0	0	0	0	0	0	0	0	0	0	0	0	0	0	0	0	0	0	0
ZNF22_43	6	0	1	1	1	0	6	0	0	0	2	4	0	0	2	0	0	0	2	2	4	0	3	4	0	0	10	1	0	6	7	2	1	2	0	1	2	2	0	1	1	0	0	0	0	1	0
TRPC4AP	984	128	351	328	252	132	269	586	607	255	560	799	284	1042	733	542	178	258	1128	90	204	838	93	125	500	601	188	329	412	202	263	118	138	110	293	391	1278	535	316	1020	2795	632	904	833	395	1159	420
ANPEP	0	0	0	0	0	0	0	0	0	0	0	0	0	0	0	0	0	0	0	0	1	0	0	0	0	0	0	0	0	0	1	0	0	0	0	0	0	0	0	0	0	0	0	0	1	0	0
DHH_2	1	0	3	0	0	0	3	1	6	0	0	4	0	1	0	0	0	0	1	0	1	2	2	0	0	0	0	0	0	2	2	1	0	0	0	0	0	0	0	0	1	0	0	0	0	0	0
RAB31	2	0	1	0	1	0	0	1	3	1	1	1	0	0	0	0	0	0	2	0	0	1	0	0	0	0	0	0	0	3	0	1	0	0	0	0	0	3	0	0	0	0	0	0	0	1	0
DMRTA2_2	0	0	0	0	0	0	1	0	0	0	0	0	0	1	0	1	0	2	1	0	0	1	0	1	0	0	0	0	0	2	2	3	0	0	0	0	0	1	0	0	3	0	0	0	0	4	0
NNT	265	164	136	115	367	46	422	131	286	53	114	324	83	480	218	129	34	65	238	179	409	354	145	229	129	239	354	135	79	329	293	123	276	209	114	86	323	117	57	287	821	79	177	274	72	292	128
CR388166.2_11	0	0	0	0	0	0	0	0	0	0	0	0	0	0	0	0	0	0	0	0	0	0	0	0	0	0	0	0	0	0	0	0	0	0	0	0	0	0	0	0	0	0	0	0	0	0	0
EXOSC3	1683	322	377	672	609	216	1474	951	675	445	912	832	211	1273	1352	1010	197	409	1981	295	646	696	610	662	774	511	600	403	593	1346	1172	532	397	323	305	619	2185	1008	470	1619	4766	923	1145	1655	456	2097	814
VASH1	25	4	5	11	3	3	47	9	19	5	12	18	8	38	8	4	4	3	20	7	13	15	16	11	10	11	16	14	5	19	29	5	7	6	10	5	18	10	2	22	33	7	8	15	21	22	5
CR388166.1_25	0	0	2	0	0	0	1	0	0	0	0	1	0	0	0	0	0	0	0	0	0	0	0	0	0	0	1	0	0	0	0	0	0	0	0	0	0	0	0	0	0	0	0	0	0	0	0
FAM20C	0	0	0	0	0	0	0	0	0	0	0	0	0	0	0	0	0	0	0	1	3	0	0	1	0	0	1	0	0	0	0	1	2	1	0	0	0	0	0	0	0	0	0	0	0	0	0
MRPS36	641	289	282	243	597	83	596	266	492	146	349	593	176	641	480	304	97	177	548	268	532	479	238	237	262	358	571	193	254	519	531	250	359	226	238	260	788	363	145	531	1666	334	482	647	225	646	293
PEG10_240	0	0	0	0	0	0	0	0	0	0	0	0	0	2	0	0	0	0	0	0	0	0	0	0	0	0	0	1	0	0	0	0	0	1	0	0	0	0	0	0	0	0	0	0	0	0	0
USB1	97	14	7	27	26	8	18	55	16	6	24	13	5	36	68	21	6	23	108	16	24	18	13	9	45	7	19	7	15	26	21	13	20	12	8	37	111	46	9	92	266	18	37	97	21	68	54
MLST8	100	54	58	43	109	15	174	69	62	23	51	121	28	141	88	40	23	21	124	41	172	115	75	65	69	73	137	41	32	130	143	52	98	69	30	54	167	68	32	130	331	50	74	143	53	95	63
PEG10_239	0	1	0	0	0	0	0	0	0	0	1	0	0	0	0	0	0	0	0	0	0	0	0	0	0	0	0	0	0	1	0	0	0	0	0	0	0	0	0	0	0	0	0	0	0	0	0
POLR1C	98	35	64	51	62	13	191	44	81	13	23	131	45	238	98	48	7	14	119	42	85	181	100	95	52	87	110	76	16	197	135	80	71	42	37	26	92	42	18	113	364	24	42	64	18	95	35
SURF6	657	715	407	223	1503	75	1566	223	540	162	295	791	261	1143	478	235	60	137	540	819	1693	598	709	788	246	554	1604	390	91	1584	1524	749	1082	811	252	236	799	307	59	543	1511	142	207	635	108	402	317
LTB4DH	134	60	53	56	137	5	221	56	90	27	30	93	29	123	110	39	4	9	124	87	169	101	71	116	53	67	194	32	19	150	128	54	127	88	31	45	158	38	20	145	370	30	42	171	15	60	79
RTL1_143	0	0	0	1	0	0	0	0	0	0	0	0	0	0	0	0	0	0	0	0	0	0	0	0	0	0	0	0	0	0	0	0	0	1	0	0	0	0	0	0	0	0	0	0	2	0	0
OR51E2_1	682	57	213	223	108	86	265	265	337	175	368	427	154	622	460	302	92	164	588	62	139	387	118	136	270	355	123	214	188	282	317	138	94	61	144	260	866	407	115	547	1737	211	414	586	209	705	290
RTL1_147	0	0	0	0	0	0	0	0	0	0	1	0	0	0	0	0	0	0	0	0	0	0	1	0	0	0	0	0	0	1	0	0	0	0	0	0	0	0	0	1	0	0	0	0	0	1	0
SLC45A4	0	0	0	0	0	0	0	0	0	0	0	0	0	0	0	0	0	0	0	0	0	0	0	0	0	0	0	1	0	0	0	0	0	0	0	0	0	0	0	0	0	0	0	0	0	0	0
IFI6_1	6	0	0	0	1	0	0	0	1	0	0	2	0	2	1	1	0	0	1	0	1	3	1	0	0	1	1	1	0	3	0	0	0	0	0	0	4	2	0	1	3	0	2	2	0	0	0
TNFRSF17	6	0	0	0	0	0	1	1	0	0	1	0	0	1	1	1	0	3	3	2	0	0	0	0	0	1	0	0	0	1	0	0	0	0	0	1	1	1	0	1	5	0	0	2	0	2	0
ZNF521	707	59	193	281	100	113	599	353	293	206	456	391	154	774	611	492	85	222	779	53	103	551	251	312	338	348	129	222	189	490	572	272	86	40	151	280	895	498	144	646	2070	338	446	730	188	981	335
SMNDC1	1082	1409	1120	378	2950	121	3282	401	1848	223	415	2327	940	2694	824	453	148	204	917	1438	3320	1489	1474	1528	399	2087	3084	912	317	3026	2739	1340	2111	1611	821	405	1297	460	205	877	2869	430	654	1080	307	952	529
SALL1_3	0	0	0	0	0	0	1	0	0	0	0	0	0	1	0	0	0	0	0	1	1	1	1	2	0	0	0	0	0	0	0	0	0	0	0	0	0	0	0	0	0	0	0	0	0	0	0
PTPRG	222	51	101	102	109	44	138	151	188	98	236	222	81	425	208	170	85	104	298	57	115	295	47	65	124	178	125	134	108	102	100	42	69	70	85	94	301	209	63	230	749	140	203	234	162	391	113
RTL1_146	1	1	8	0	3	2	3	2	5	2	1	9	2	7	2	4	0	1	6	1	3	12	3	0	0	2	9	1	2	1	0	2	3	5	3	0	2	8	3	3	1	8	2	3	1	10	2
LYSMD3	101	60	37	64	117	114	134	64	83	201	342	77	25	157	91	342	84	167	146	42	106	60	58	57	76	91	100	66	225	116	122	54	75	49	57	41	117	369	160	167	425	307	477	101	216	689	60
ZFP64_31	2	1	1	1	0	0	2	3	0	2	8	5	0	4	3	3	1	0	12	1	3	10	0	1	2	1	4	1	1	4	0	1	2	2	0	2	7	1	0	5	16	1	1	9	1	9	8
SLC18B1_2	0	0	0	0	0	0	0	0	0	0	0	0	0	0	0	0	0	0	0	0	0	0	0	2	0	0	0	0	0	0	0	0	0	0	0	0	0	0	0	0	0	0	0	0	0	0	0
PEG10_246	0	0	0	0	1	0	0	0	2	1	0	0	0	3	0	1	0	0	0	0	2	2	1	0	0	0	0	1	0	3	0	0	0	0	0	1	2	0	0	0	4	0	0	0	0	0	0
CR388166.2_87	0	1	0	0	1	0	0	0	0	0	0	1	0	0	0	0	0	0	0	0	0	0	0	0	0	0	0	0	0	0	0	0	0	0	0	0	0	0	0	0	0	0	0	0	0	0	0
VWCE_3	0	0	0	0	0	0	0	0	0	0	0	0	0	0	0	0	0	0	0	0	0	0	0	0	0	0	0	0	0	0	0	0	0	0	0	0	0	0	0	0	0	0	0	0	0	0	0
GOLPH3L	653	432	148	216	969	130	716	272	291	195	441	346	111	577	487	523	77	214	611	388	935	342	285	326	307	205	889	189	229	644	523	237	609	403	144	189	815	483	170	570	1736	402	449	735	206	1039	377
KIF26B_5	0	0	0	0	0	0	0	0	2	0	0	0	0	0	0	0	0	0	0	0	0	0	0	0	0	0	0	0	0	0	0	0	0	0	1	1	1	0	0	0	0	0	0	0	0	0	0
PANK2	40	2	9	35	13	3	21	27	11	10	11	14	5	46	42	18	6	5	46	2	15	35	5	12	21	15	9	13	9	21	8	5	8	6	8	9	35	20	7	40	151	18	12	30	15	53	19
VSX2	0	0	0	0	0	0	0	0	0	0	0	0	0	0	0	0	0	0	1	0	0	1	0	0	0	0	0	0	0	0	0	0	0	0	0	0	0	0	0	1	0	0	0	0	0	0	0
PPP1R42	27	73	22	21	124	6	72	28	37	9	37	53	5	79	45	34	10	13	77	69	130	32	14	29	29	24	143	35	11	42	47	14	90	72	17	22	47	38	12	52	176	27	31	77	7	83	27
NAT10	789	342	388	291	667	98	1192	343	577	160	317	857	309	1297	615	419	81	207	743	353	994	903	523	576	312	658	802	409	172	1074	1030	472	511	433	258	246	872	397	109	587	2282	221	333	750	155	895	358
ZFP64_32	0	0	0	0	0	0	2	0	4	0	0	0	0	0	0	0	0	0	0	1	3	1	0	0	0	0	5	0	0	3	1	0	2	0	0	0	0	0	0	0	0	0	0	0	0	1	0
BLOC1S5	379	63	90	152	168	55	156	149	190	86	197	222	68	576	290	199	21	103	360	68	184	420	63	62	162	188	165	187	100	132	136	70	144	77	96	153	521	211	69	383	1097	150	211	419	65	421	215
SDR16C5	81	28	12	29	44	15	28	31	50	28	57	39	13	101	75	34	21	29	104	26	68	68	20	22	52	40	32	36	31	51	51	18	33	21	28	43	120	63	15	106	258	29	68	98	50	60	36
PEG10_243	0	0	0	0	0	0	0	0	0	0	0	0	0	0	0	0	0	0	0	0	0	0	0	0	0	0	0	0	0	0	0	0	0	0	0	0	0	0	0	0	0	0	0	0	0	0	0
RAB21	214	40	84	93	92	41	133	130	104	77	161	128	34	207	227	221	36	80	261	32	96	160	74	66	144	86	89	76	80	131	107	51	51	49	51	77	274	195	42	279	818	101	188	222	74	485	101
CR388166.2_92	0	0	0	0	0	0	0	0	0	0	0	0	0	1	2	0	1	0	4	0	0	0	0	0	0	0	0	0	0	0	0	0	0	0	0	1	1	0	0	0	6	0	0	0	0	1	0
SELE	0	0	0	0	0	0	0	0	0	0	0	0	0	0	0	0	0	0	0	0	0	0	0	0	0	0	0	0	0	0	0	0	0	0	0	0	0	0	0	0	0	0	1	0	1	0	0
NECAP2	227	51	91	82	113	27	82	108	159	40	92	207	81	306	169	115	35	41	229	41	110	246	40	33	91	150	76	86	57	92	73	40	63	50	66	76	216	99	59	183	709	112	146	225	96	237	98
HTATIP2	364	29	108	192	71	38	61	210	237	66	137	257	66	284	349	194	33	72	450	32	83	210	39	28	151	136	67	65	58	58	63	22	54	51	141	116	341	147	26	273	1342	82	143	352	80	449	156
RTL1_145	0	0	0	0	0	1	0	0	0	1	1	0	0	0	0	0	0	0	0	0	0	0	0	0	0	0	0	0	0	0	0	0	0	0	0	0	0	1	0	0	0	0	0	0	0	1	0
VAMP5	1	13	7	1	16	3	86	1	9	0	3	22	2	76	8	1	0	0	6	11	29	73	20	31	2	2	26	17	0	53	26	10	16	13	2	2	3	2	0	6	21	0	1	1	0	3	1
CDC42	597	674	675	248	1469	78	2781	280	911	107	231	1393	538	1511	545	376	72	129	566	751	1826	910	1172	1353	251	1094	1629	465	150	2437	2112	958	1173	915	458	163	662	263	120	551	1817	225	309	588	136	770	262
MED19_2	0	0	0	0	0	0	0	0	0	0	2	0	0	2	0	0	0	0	0	0	0	0	0	0	2	0	0	0	3	4	3	0	0	0	0	0	0	0	0	4	1	18	2	0	3	0	0
LDHA	266	46	86	149	80	39	208	167	149	77	182	184	61	485	377	273	26	62	366	42	117	338	99	92	195	131	104	153	42	199	106	55	73	52	73	53	191	175	40	415	1272	65	103	280	35	541	139
OR2G3_7	0	0	0	0	0	0	0	0	0	0	0	0	0	5	0	0	0	0	0	0	0	0	0	0	0	0	0	1	0	0	0	0	0	0	0	0	0	0	0	0	0	0	0	0	0	0	0
HES6.2	0	2	2	0	1	0	26	0	6	0	0	8	2	8	0	0	0	0	0	0	2	8	11	9	0	2	2	4	0	23	15	13	0	0	0	0	0	3	0	1	0	0	0	0	2	0	0
ADPGK	579	32	127	255	66	149	140	344	243	308	654	261	68	778	558	526	302	295	704	30	87	515	67	65	331	174	50	233	533	144	119	57	46	31	87	245	822	610	350	756	2004	698	1018	697	601	1086	317
PEG10_245	0	0	0	0	0	0	0	0	0	0	0	0	0	2	0	0	0	0	0	0	2	0	0	0	0	0	0	0	0	0	0	0	1	0	0	0	0	0	0	0	0	0	2	2	0	0	0
CALHM2_1	1939	12	147	685	29	278	267	812	282	512	1021	327	89	626	1510	1036	328	540	1819	16	53	396	126	152	789	172	29	220	638	270	232	139	13	11	132	598	2260	1172	534	1716	5190	1016	1402	1870	612	2193	839
HS3ST1_2	3	0	0	0	0	0	0	0	0	0	1	0	0	0	2	1	0	0	0	0	0	0	0	0	1	0	0	0	0	0	0	0	0	0	0	0	0	0	0	4	2	0	0	0	0	1	0
ABHD17B	361	53	121	194	109	30	409	251	233	51	88	240	84	791	400	279	28	50	481	99	213	598	157	223	148	149	189	216	59	347	312	129	130	88	111	87	374	121	54	370	1578	87	116	440	55	604	200
CEBPD	1	29	47	1	82	0	55	1	72	0	1	100	6	29	0	4	0	3	1	44	110	12	23	22	0	21	81	6	1	61	43	23	55	41	35	0	0	0	0	0	1	2	3	1	0	10	0
TTC7A	0	0	0	0	0	0	0	0	0	0	0	0	0	0	0	0	0	0	0	0	0	0	0	0	0	0	0	0	0	0	0	0	0	0	0	0	0	0	0	0	0	0	0	0	0	0	0
ACTN2	1892	2081	924	728	4641	216	2754	812	1375	346	733	1845	540	2428	1400	730	207	372	1713	1787	5030	1650	1090	1313	717	1232	3968	807	442	2363	2462	1173	2697	2422	569	707	2300	757	329	1572	5194	766	960	1827	445	1704	825
SSNA1	1018	514	374	302	1113	154	1120	394	533	282	618	735	243	1505	615	467	147	328	790	421	1034	873	541	541	399	563	946	513	256	1105	1097	474	628	483	264	353	1256	639	237	828	2168	456	607	933	327	989	379
EEF1G	3761	9288	6801	1047	19586	312	39338	1405	7894	651	1285	14069	4750	10431	2203	960	651	654	2798	9749	22595	4857	16669	18852	1414	9998	21188	3695	1234	35436	34675	16511	14026	10600	3803	1693	5284	1364	936	2994	7877	1851	2548	3631	1430	2093	1645
CR318592.1_143	0	0	0	0	2	0	0	2	0	0	0	0	0	1	0	0	0	0	2	0	1	0	0	0	1	0	0	2	0	0	0	0	0	0	0	0	0	0	0	0	0	0	0	0	0	0	0
ZFP3_40	10	0	6	14	1	5	3	6	9	4	20	13	7	26	19	24	4	7	20	4	9	15	6	0	4	11	9	7	3	3	0	2	11	3	6	4	17	14	4	19	79	5	11	5	5	52	3
MUC16_1	0	0	0	0	0	0	0	0	0	0	0	0	0	0	0	0	0	0	0	0	0	0	0	0	0	0	0	0	0	0	0	0	0	0	0	0	0	0	0	0	0	0	0	0	0	0	0
ACSBG1_5	0	0	0	0	0	0	0	0	0	0	0	0	0	0	0	0	0	0	0	0	0	0	0	0	0	0	0	0	0	0	0	0	0	0	0	0	0	0	0	0	0	0	0	0	0	0	0
PEG10_425	0	0	0	0	0	0	0	0	0	0	0	0	0	0	0	0	0	0	0	0	0	0	0	0	0	0	0	0	0	0	0	0	0	0	0	0	0	0	0	0	0	0	0	0	0	0	0
ZNF511	155	16	43	86	31	14	21	95	83	25	56	93	21	225	169	93	18	34	200	16	36	201	8	12	90	54	31	59	34	15	14	7	15	14	30	38	145	69	36	175	646	75	72	145	35	221	77
MBLAC1_1	285	16	23	95	43	50	98	142	40	99	233	72	22	124	198	207	63	120	278	14	26	91	36	41	122	33	31	45	126	68	48	24	24	17	22	130	420	215	105	287	786	195	260	289	122	422	148
SYT4_1	0	0	0	0	0	0	0	0	0	0	0	0	0	0	0	0	0	0	0	0	0	0	0	0	0	0	0	0	0	0	2	0	0	0	0	0	0	0	0	0	0	0	0	0	0	0	0
RPRD2	573	219	298	243	435	92	483	281	461	148	394	598	200	875	524	407	136	195	630	173	386	633	161	215	295	399	352	263	266	353	387	177	250	194	223	234	765	407	195	588	1936	389	462	572	274	828	269
GOLPH3	1074	717	923	365	1463	160	1884	575	1571	322	620	1913	853	1885	782	634	222	295	1288	595	1392	1180	803	819	489	1718	1196	611	435	1658	1616	780	891	682	717	352	1263	700	380	1064	2849	745	929	1093	465	1303	486
ZNF22_46	0	0	0	0	0	0	0	0	0	0	0	0	0	0	0	0	0	0	0	0	0	0	0	0	0	0	0	0	0	0	1	0	0	0	0	0	0	0	0	0	0	0	1	1	0	0	0
GOLGA7	335	132	138	287	242	84	416	307	274	101	262	349	103	573	548	460	65	157	626	147	321	399	175	190	316	242	278	168	161	431	319	168	191	131	142	87	356	324	112	604	1889	238	371	347	122	904	180
TADA1	223	62	61	87	138	46	266	77	96	68	170	132	61	312	176	152	43	78	176	86	179	243	124	149	95	120	167	99	57	263	241	96	107	97	53	70	244	158	43	195	614	82	119	215	100	342	123
PEG10_159	0	0	0	0	0	0	0	0	0	0	0	0	0	0	0	0	0	0	0	0	0	0	0	0	0	0	2	0	0	0	0	1	0	1	0	0	0	0	0	0	0	0	0	0	0	0	0
AMBRA1	115	8	23	64	15	10	51	68	38	23	52	69	18	215	130	50	10	18	137	10	24	170	17	20	59	40	32	75	23	22	24	8	23	8	27	30	109	45	20	98	426	59	36	145	41	134	65
FXYD1	0	5	9	0	8	0	89	0	14	0	0	28	6	20	0	0	0	0	0	3	17	23	39	46	0	10	13	7	0	77	65	25	9	4	8	0	0	0	0	0	0	0	0	0	0	0	0
ZSCAN31_29	0	0	0	0	1	0	0	0	0	0	0	0	0	0	1	0	0	0	0	1	1	0	0	0	1	0	1	0	2	0	0	0	0	0	0	0	0	0	0	2	1	0	0	0	0	1	0
ZP4_5	137	15	46	47	26	13	43	74	88	33	91	75	38	147	109	69	22	25	160	18	37	113	24	27	47	62	45	47	57	45	36	20	25	21	26	38	166	66	38	124	360	69	133	147	58	139	70
DCAF13	2884	772	930	939	1678	384	2320	1107	1449	801	1622	2013	710	3725	1959	1305	511	815	2369	844	1991	2427	1061	1017	984	1442	1761	1184	1140	2275	2288	1106	1205	913	720	1134	3852	1671	908	2224	6894	1791	2558	2929	1145	2784	1329
GJD2	0	0	0	1	0	0	0	1	0	0	0	0	0	0	0	1	0	0	0	0	0	1	0	0	0	0	0	0	0	0	0	0	0	0	0	0	0	0	0	0	1	0	0	1	0	3	0
PEX11G	351	27	68	129	51	23	60	164	189	71	159	152	68	162	272	111	51	53	353	19	47	165	22	20	142	129	30	55	100	44	63	20	17	24	70	126	460	146	97	331	930	192	277	322	115	222	157
ZNF22_44	1	1	0	0	0	0	6	0	0	0	0	0	2	6	2	0	0	0	0	0	0	0	5	5	2	4	7	1	1	10	7	2	3	0	0	0	0	0	0	0	2	0	3	0	0	2	0
CCNJ_1	1256	94	640	634	206	251	1035	795	765	498	1107	1304	363	2205	1307	1022	333	474	1617	114	331	1685	406	487	716	782	307	626	705	851	795	372	204	162	399	428	1472	1064	497	1484	4663	984	1373	1202	670	2277	599
GEMIN2	1214	317	371	426	624	178	726	590	618	305	656	819	337	1533	938	686	212	326	1266	288	638	1041	355	374	574	654	617	463	467	720	692	319	467	341	280	477	1573	778	345	1201	3290	727	924	1101	518	1489	531
TRIM28	971	372	466	439	776	135	1429	525	774	241	490	943	326	1895	1024	566	113	245	1115	404	1004	1400	571	699	506	644	836	608	231	1237	1046	494	593	479	326	286	1028	560	155	1124	3568	300	440	969	244	1259	406
LBP	0	0	0	0	0	0	0	0	0	0	0	0	0	0	0	0	0	0	0	0	0	0	0	0	0	0	0	0	0	0	1	0	0	0	0	0	0	0	0	0	0	0	0	0	0	0	0
RABGGTB	199	32	86	106	47	9	79	116	135	16	26	184	62	190	195	94	20	22	216	22	95	192	30	42	86	124	56	65	43	68	56	28	40	38	72	53	208	47	35	183	739	75	80	169	44	193	87
CR388166.2_96	0	0	0	0	0	0	0	0	0	0	0	0	0	0	0	0	0	0	0	0	0	0	0	0	0	0	0	0	0	0	0	0	0	0	0	0	0	0	0	0	0	0	0	0	0	0	0
ZNF22_47	0	0	0	0	0	0	0	0	0	0	0	0	0	0	0	0	0	0	0	0	0	0	0	0	0	0	0	0	0	0	0	0	0	0	0	0	0	0	0	0	0	0	0	0	0	0	0
SSU72	1522	657	669	536	1281	194	1745	726	1168	378	864	1451	444	2488	1183	855	242	440	1481	504	1311	1748	748	813	580	1013	1055	794	566	1614	1656	772	722	630	550	637	1988	849	356	1319	4053	882	1179	1600	462	1837	694
CR318592.1_149	0	0	0	0	0	0	0	0	0	0	0	0	0	0	0	0	0	0	0	0	0	0	0	0	0	0	0	0	0	1	1	0	0	0	0	0	0	0	0	0	0	0	0	0	0	0	0
CR318592.1_150	0	0	0	0	0	0	0	0	0	0	0	0	0	1	0	0	0	0	0	0	0	0	0	0	0	0	0	1	0	0	0	0	0	0	0	0	0	0	0	0	0	0	0	0	0	0	0
GLTSCR2_1	879	1043	791	299	2135	61	5175	329	906	95	190	1554	372	2789	618	228	70	99	671	1346	3087	1745	2153	2559	336	779	2970	879	132	4638	4235	1930	2019	1473	465	282	1000	235	69	747	2275	178	308	774	134	502	363
WDR83OS	1912	1085	1714	625	2107	269	2882	862	2614	488	1047	3741	1196	4068	1323	1081	332	535	1805	915	2376	2499	1287	1298	787	2705	2050	1363	629	2703	2421	1248	1350	1095	1288	709	2252	1155	441	1616	4684	977	1387	1737	661	2296	781
CR388166.2_93	0	0	0	0	0	0	0	0	0	0	0	0	0	0	0	0	0	0	0	0	0	0	0	0	0	0	0	0	0	0	0	0	0	0	0	0	0	0	0	0	0	0	0	0	0	0	0
RPL22	1169	3430	2532	275	7240	87	9338	452	3238	196	416	5365	1865	3237	572	336	184	218	941	2789	6419	1505	4500	4385	471	4037	5977	1140	372	9488	9032	4314	4148	3031	1653	577	1778	494	282	912	2254	562	805	1236	350	701	568
GHITM	201	40	109	128	68	14	346	130	206	29	56	222	64	336	275	168	17	41	298	45	119	258	116	163	115	140	124	103	48	238	188	99	73	62	87	36	207	53	23	221	890	43	91	175	46	327	76
MXRA8	0	0	0	0	0	0	1	0	0	0	0	0	0	0	0	0	0	0	0	0	0	0	1	1	0	0	0	0	0	2	0	0	0	0	0	0	0	0	0	0	0	0	0	0	0	0	0
GEMIN6	18	2	3	2	5	2	13	3	1	5	5	9	2	20	8	9	1	4	7	2	9	15	5	7	5	2	3	3	4	5	9	5	3	1	3	5	12	3	2	13	37	0	5	5	0	19	4
RTL1_149	0	0	0	0	0	0	0	0	0	0	0	0	0	0	0	0	0	0	0	0	0	0	0	0	0	0	0	0	0	0	0	0	0	0	0	0	0	0	0	0	0	0	0	2	0	0	0
ZFP64_34	0	0	0	3	0	0	0	0	0	2	0	0	0	1	1	1	0	0	0	1	0	2	1	0	0	0	0	0	0	0	0	0	0	0	0	0	0	0	0	0	0	0	0	3	0	8	0
SPOCK1_2	0	0	0	0	0	0	0	0	0	0	0	0	0	0	0	0	0	0	0	0	0	0	0	0	0	0	0	0	0	0	0	0	0	0	0	0	0	0	0	0	0	0	0	0	0	0	0
GTF2B	1003	512	636	360	1039	115	1374	413	1019	227	466	1382	491	2112	753	538	224	258	985	412	1072	1371	591	638	364	1028	889	660	381	1265	1356	621	579	553	467	388	1367	544	281	782	2624	582	802	884	435	1126	404
TRAF3IP2_2	0	0	0	0	0	0	0	0	0	0	0	0	0	0	0	0	0	0	0	0	0	0	0	0	0	0	4	0	0	0	0	0	0	0	0	0	0	0	0	0	3	0	0	0	0	2	0
ID2	819	1001	484	307	2263	199	1157	342	519	316	609	1000	221	1096	592	759	182	327	698	1132	3825	669	431	517	281	536	2331	375	387	913	1121	520	1626	1756	243	364	1167	714	311	660	2177	652	808	734	399	1525	341
PTGR2_1	0	0	0	0	0	0	0	0	0	0	0	0	0	0	0	0	0	0	0	0	0	2	0	0	0	0	0	0	0	0	2	0	0	0	0	0	0	0	0	0	0	0	0	0	0	0	0
SRBD1	424	122	226	183	296	63	472	255	406	129	216	489	189	814	414	305	64	100	534	135	311	595	179	236	208	401	292	230	132	391	340	142	190	149	181	174	489	242	71	455	1475	178	273	457	143	603	213
ACAT1	457	80	49	222	148	87	155	252	115	142	289	93	38	686	473	374	68	171	509	100	237	443	64	80	221	90	236	181	134	136	133	67	141	124	47	149	512	413	73	480	1685	183	279	462	116	742	237
SPATA13_3	0	0	0	0	1	0	2	0	0	0	0	0	0	1	0	0	0	0	0	0	0	0	1	0	0	0	0	0	0	0	0	0	0	0	0	0	0	0	0	0	0	0	0	0	0	0	0
GSTM3_5	111	23	36	14	37	24	38	30	48	38	108	81	11	165	46	46	21	45	74	12	43	120	12	21	35	41	38	44	38	30	59	24	23	21	24	25	118	105	29	53	151	54	86	63	41	89	31
ZNF22_48	4	1	2	0	4	7	1	3	1	4	4	1	0	4	1	10	1	3	2	2	3	4	0	0	1	0	2	0	0	0	1	0	3	0	0	2	12	9	0	5	11	0	0	0	3	23	4
ANG_3	44	244	1385	43	550	29	2810	78	2644	96	153	2990	1752	2825	81	107	79	70	143	234	370	1773	1209	1299	103	3776	442	916	102	2623	2684	1228	311	152	1230	14	46	150	31	213	347	58	229	31	127	150	12
RASSF2_2	121	9	36	27	21	12	37	47	71	28	49	69	28	165	67	58	13	28	89	13	33	100	9	12	36	51	16	59	30	24	18	22	12	11	28	50	175	49	23	95	310	58	74	87	33	141	47
NDUFAF7	301	27	32	87	70	49	104	118	30	95	230	61	9	103	186	114	52	109	236	15	38	66	48	48	96	25	44	33	105	79	118	41	26	22	16	126	409	228	73	238	660	140	201	280	124	265	135
ARSJ	0	0	0	0	0	0	0	0	0	0	0	0	0	0	0	0	0	0	0	0	0	0	0	0	0	0	0	0	0	0	0	0	0	0	0	0	0	0	0	0	0	0	0	0	0	0	0
C22ORF29_143	0	0	0	0	0	0	0	0	0	0	1	0	0	1	0	0	0	0	0	1	0	0	1	0	0	0	0	0	0	0	1	0	0	0	0	0	0	0	0	0	0	0	0	0	0	0	0
PEG10_255	0	0	0	0	0	0	0	0	0	0	0	0	0	2	0	0	0	0	0	0	0	0	0	0	0	0	0	0	0	0	0	0	0	0	0	0	0	0	0	0	0	0	0	0	0	0	0
PEG10_254	0	0	0	0	0	0	0	0	0	0	0	0	0	0	0	0	0	0	0	0	0	0	0	0	0	0	0	0	0	0	0	0	0	0	0	0	2	1	4	0	0	3	1	0	0	0	0
C22ORF29_152	0	0	0	0	0	0	0	0	0	0	0	0	0	0	0	0	0	0	0	0	0	0	0	1	0	0	0	0	0	0	0	0	0	0	0	0	0	0	0	0	0	1	0	0	0	0	1
BAG1	1800	299	421	578	651	232	558	782	952	430	761	957	333	2390	1152	768	295	491	1618	336	696	1546	241	281	672	748	676	777	618	494	597	290	431	339	454	691	2418	1034	481	1456	4336	986	1314	1733	616	1668	790
PEG10_251	0	1	0	0	0	0	2	0	0	0	1	0	0	0	0	0	0	0	0	1	1	0	0	0	0	0	0	0	0	3	4	0	0	0	0	0	3	0	0	0	1	0	0	1	0	0	1
TBC1D5_2	0	0	1	0	0	0	0	0	0	0	0	1	0	2	0	0	0	0	0	0	0	1	0	0	0	0	0	0	0	3	1	0	0	0	0	0	0	0	0	0	0	0	1	4	0	0	0
WWTR1	487	43	99	254	92	81	219	287	186	157	313	249	87	924	492	447	89	156	646	70	133	603	79	82	296	193	141	274	226	251	146	61	88	54	82	204	648	344	158	585	1765	316	392	500	168	836	245
EXOSC9	358	125	190	169	282	72	480	165	294	112	242	400	149	507	286	257	94	170	430	150	329	386	182	214	169	279	303	187	179	419	297	153	172	136	142	145	444	330	115	397	1179	223	379	368	173	571	171
RPS5	2132	4388	3350	575	9046	161	21057	667	3281	368	747	6847	1826	6285	1231	489	228	350	1524	4923	9676	3028	9270	10014	742	3938	10542	2379	363	19508	18974	9100	7049	4598	1611	916	2856	730	246	1579	4431	532	894	1779	394	1025	863
ZNF22_127	2	0	0	0	0	0	5	0	0	0	0	0	0	0	1	1	0	0	1	0	2	0	4	5	1	0	2	0	0	6	4	2	0	1	0	0	3	0	0	1	6	0	0	0	0	3	0
ADNP2	611	90	224	291	215	85	402	383	341	151	321	484	176	637	602	463	89	172	700	106	244	460	129	205	294	367	274	214	278	328	370	177	162	110	174	158	658	351	172	606	2311	332	520	631	221	959	281
KIAA0408_1	0	2	0	0	0	0	1	0	0	0	0	0	0	0	0	0	0	0	0	1	0	0	0	1	0	0	0	0	0	5	1	1	0	0	0	0	0	0	0	0	0	0	0	0	0	0	0
ZNF22_49	0	0	4	0	0	0	1	0	0	0	1	0	0	2	0	0	0	0	0	0	0	1	0	1	0	0	0	1	0	1	0	0	0	1	0	3	1	0	0	2	0	0	0	0	0	0	0
KCNA6_1	0	0	0	0	0	1	0	0	0	0	0	0	0	5	0	0	0	0	0	0	0	1	0	0	0	0	0	2	0	0	0	0	0	0	0	0	0	1	0	0	0	0	0	0	0	0	0
C1QBP	713	469	444	276	1015	53	2898	255	583	88	203	958	352	730	584	202	56	67	628	552	1383	450	1170	1303	287	779	1209	254	102	2408	2109	1032	878	632	251	221	701	201	58	648	1920	107	247	609	84	335	305
PHB2_2	444	505	267	179	1115	26	1892	205	313	59	137	609	169	701	369	172	14	73	436	577	1131	426	740	889	226	302	1217	242	41	1564	1370	617	777	525	110	118	431	154	35	445	1253	69	74	294	27	338	151
SLC39A10_2	0	0	0	0	0	0	0	0	0	0	0	0	0	0	0	0	0	0	0	0	0	0	0	0	0	0	0	0	0	0	1	0	2	0	0	0	0	0	0	0	0	0	0	0	0	0	0
RTL1_349	0	0	2	1	0	0	0	1	0	0	0	2	1	0	1	0	0	0	2	0	2	0	0	0	0	3	0	0	1	0	0	0	0	0	0	1	2	1	2	0	2	2	0	1	0	4	0
CR749762.1	0	0	0	1	0	0	0	0	0	0	0	0	0	4	0	0	0	0	0	0	0	4	0	0	0	0	0	1	0	0	2	0	0	0	1	0	0	0	0	0	0	0	0	0	2	0	0
TACO1	6	2	8	11	11	2	18	3	3	0	1	10	3	23	14	5	4	2	8	10	13	14	17	3	5	11	23	5	1	25	10	3	12	7	1	6	15	5	1	6	47	3	1	12	5	11	4
PER1_2	0	0	0	0	0	0	1	0	0	1	1	0	0	0	0	1	0	0	0	0	0	0	0	0	0	0	0	0	0	1	0	0	0	0	0	0	0	0	0	0	0	0	0	0	0	5	0
GPR137	0	0	0	0	0	0	0	0	0	0	2	0	0	0	0	0	0	0	0	0	0	1	0	0	0	0	0	0	0	0	0	0	0	0	0	0	0	0	1	0	0	1	0	0	0	0	0
CEBPA	0	0	0	0	0	1	0	0	0	0	0	0	0	0	0	0	0	1	0	1	0	0	0	0	0	0	0	0	0	0	0	0	0	1	0	0	0	3	1	0	0	0	0	0	0	0	0
ERO1LB_2	4	0	1	1	0	0	0	1	5	1	3	0	0	6	2	6	4	1	0	1	3	4	0	1	0	0	2	2	0	1	3	0	1	2	3	0	2	2	0	1	15	1	2	1	1	9	0
SAYSD1	215	73	220	67	153	35	149	93	291	70	127	441	156	437	136	162	58	88	152	64	172	347	50	50	76	270	141	142	129	127	120	49	109	70	138	67	228	163	71	148	521	172	257	177	150	359	90
RTL1_152	0	0	0	1	0	0	0	0	0	0	2	2	4	1	3	1	0	1	0	0	1	1	0	0	0	4	1	1	1	4	0	0	1	0	0	2	3	3	4	0	10	3	3	0	0	1	0
PEG10_258	0	0	0	0	2	0	0	1	0	0	0	0	0	0	0	0	0	0	1	0	0	0	0	0	1	0	0	0	0	0	0	0	0	0	0	0	0	0	1	0	0	4	0	0	0	1	0
METRNL_2	218	162	83	154	298	56	593	176	106	108	279	164	28	613	315	414	58	109	354	130	319	407	232	303	163	91	271	215	105	510	604	280	171	159	67	44	256	313	59	361	996	132	233	282	100	940	165
BCL2L14	167	20	18	63	52	10	38	68	37	17	53	37	16	132	114	34	10	15	130	23	59	100	26	21	56	30	64	54	6	28	38	24	39	27	28	37	142	37	19	107	441	16	21	151	24	60	81
IGF2BP1_2	2467	2466	2034	871	5083	423	8251	1226	2951	787	1611	4112	1515	4894	1998	1606	308	790	2614	2492	5771	2963	3385	3951	1086	3107	5053	1685	644	7418	6624	3116	3368	2785	1406	906	3033	1653	584	2276	7026	1187	1405	2384	781	3504	1095
CR388166.2_94	0	0	0	0	0	0	0	0	0	0	0	0	0	1	0	0	0	0	0	0	4	4	0	0	0	0	0	0	0	0	1	0	0	1	0	0	0	0	0	0	0	1	0	1	0	0	0
PEG10_249	0	0	0	0	0	0	0	0	0	0	0	0	0	0	0	0	0	0	0	0	0	1	1	0	0	0	0	0	0	0	0	0	0	0	0	0	0	0	0	0	0	4	1	0	0	0	0
C1QL3	0	0	0	0	0	0	0	0	0	0	0	0	0	0	0	0	0	0	0	0	0	0	0	0	0	0	0	0	0	0	0	0	0	0	0	0	0	0	0	0	0	0	0	0	1	0	0
RTL1_155	1	0	0	0	0	0	0	0	1	0	0	0	0	0	0	1	0	0	3	0	2	5	0	0	0	0	0	0	0	0	2	0	0	0	0	0	0	1	0	0	0	0	0	0	0	1	0
RANBP6	1779	1378	1000	623	2796	237	5364	729	1882	440	841	2181	778	3153	1302	926	262	516	1586	1370	3072	2091	2188	2562	694	1691	2940	1004	544	4586	4213	2020	2049	1490	857	603	2099	1004	409	1527	4939	799	1169	1726	528	1980	799
ZBTB4_1	0	0	0	0	0	0	0	0	0	0	0	0	0	0	0	0	0	0	0	0	0	0	0	0	0	0	0	0	0	0	0	0	0	0	0	0	0	0	0	0	0	0	0	0	0	0	0
IMPG2_2	0	0	1	1	0	2	0	0	0	0	0	0	0	0	0	0	0	0	1	1	0	0	0	0	0	1	0	0	0	0	0	0	0	0	0	0	0	0	0	0	0	0	0	0	0	0	1
KLC2	239	48	78	61	134	31	242	107	122	39	121	174	50	269	160	108	17	54	242	64	152	181	92	133	100	97	144	71	59	192	168	77	98	81	47	103	299	132	40	214	615	88	97	296	32	226	162
CARNS1	0	0	0	0	0	0	0	0	0	0	0	0	0	0	0	0	0	0	0	0	0	0	0	0	0	0	0	0	0	0	0	0	0	0	0	0	0	0	0	0	0	0	0	0	0	0	0
MYPOP_18	3	0	1	0	0	0	0	1	0	0	2	0	0	1	0	1	1	0	0	1	0	0	0	0	0	0	0	0	0	0	2	0	0	0	1	0	0	1	1	0	0	0	0	0	2	0	0
CR318592.1_147	0	0	0	0	0	0	0	0	0	0	0	0	0	1	0	0	0	0	0	0	0	0	0	0	0	0	0	1	0	0	0	0	0	0	0	0	0	0	0	0	0	0	0	0	0	0	0
NUDT18	1	4	1	0	10	1	9	1	0	2	2	1	0	6	3	4	1	1	13	6	10	4	2	4	4	0	10	0	0	3	7	0	8	4	0	0	3	5	0	7	14	0	0	9	0	11	3
TSTA3	786	360	394	273	769	78	735	302	586	146	335	762	334	968	546	275	92	135	704	436	907	655	317	374	285	638	798	359	193	644	650	305	533	393	290	235	875	320	130	629	1914	286	395	712	190	714	361
NFU1	189	72	54	48	158	22	135	44	76	28	71	126	29	147	89	45	17	42	111	104	166	91	48	68	61	84	189	51	42	98	128	67	128	85	19	60	228	99	23	133	352	48	82	143	34	99	66
CFHL4_2	0	0	0	0	1	0	0	0	0	0	0	0	0	1	0	0	0	0	0	0	0	0	1	0	0	0	1	0	0	0	0	1	0	0	0	0	0	0	0	0	0	0	0	0	0	0	0
TMEM234	0	0	0	0	0	0	0	0	0	0	0	0	0	0	0	0	0	0	0	0	0	0	0	0	0	0	0	0	0	0	0	0	0	0	0	0	0	0	0	0	0	0	0	0	0	0	0
RTL1_297	0	0	1	0	2	0	0	0	0	0	0	1	1	0	0	0	0	0	3	0	1	0	0	0	1	2	0	0	1	0	0	0	0	1	0	0	0	0	1	2	0	1	1	0	1	0	0
METTL15	261	55	47	73	104	7	63	113	110	19	41	82	41	137	166	43	23	23	223	59	143	84	23	32	91	81	112	32	42	62	81	44	67	63	54	92	284	44	20	186	617	63	79	220	46	79	108
ZFP64_35	7	6	3	4	7	1	21	7	18	1	2	2	6	20	2	5	1	3	19	7	27	16	10	7	3	13	11	2	1	29	7	11	16	14	3	1	8	3	1	12	41	4	1	6	0	8	1
EFNA3	309	4	178	140	17	145	31	194	354	275	697	399	129	439	293	546	185	294	389	9	30	275	5	14	225	283	16	152	258	25	26	7	17	11	177	152	449	621	161	465	1133	370	555	398	310	1142	188
TMEM9B	487	200	266	206	419	70	791	268	418	139	261	569	185	676	429	253	89	145	556	222	501	481	313	369	275	400	492	224	187	682	566	304	344	218	226	171	592	278	121	535	1602	243	377	476	166	596	246
DKFZP313A047_9	0	0	0	0	0	0	0	0	0	0	0	0	0	1	0	0	0	0	1	0	0	0	3	0	0	0	0	1	0	1	0	0	0	0	0	0	0	0	0	0	0	0	0	4	0	0	0
CYP7A1_1	0	0	0	0	0	0	0	0	0	0	0	0	0	0	0	0	0	0	0	0	0	0	0	0	0	0	0	0	0	0	0	0	0	0	0	0	0	0	0	0	0	0	0	0	0	0	0
SI.DKEYP.46H3.6	0	0	0	0	0	0	3	0	0	0	0	0	0	0	0	0	0	0	0	0	0	0	0	0	0	0	0	0	0	0	0	0	0	0	0	0	0	0	0	0	0	0	0	0	0	0	0
CR388166.2_98	3	0	0	0	0	0	1	3	0	0	0	0	2	2	3	0	0	0	0	2	0	0	0	0	3	2	0	0	0	0	0	0	0	0	0	1	0	0	0	2	2	0	0	0	0	0	0
BOC_2	0	0	0	0	0	0	0	0	0	0	0	0	0	0	0	0	0	0	0	0	0	0	0	0	0	0	0	0	0	0	0	0	0	0	0	0	0	0	0	0	0	0	0	0	0	0	0
YWHAG	996	14	156	467	36	201	121	568	326	359	769	358	90	885	957	839	152	419	1294	18	29	685	58	60	565	214	37	268	376	114	70	42	24	17	171	353	1236	855	312	1230	3577	660	852	1228	365	1739	592
FBL	4084	3231	3526	2027	6959	326	12584	2272	5095	640	1230	7423	2642	4930	4131	1295	431	618	4759	3620	8634	3102	5568	5898	1959	5484	7585	1624	985	11770	11022	5141	5117	3990	2314	1324	4940	1311	698	4124	14560	1628	2000	3900	984	2768	1800
ZNF22_50	1	1	0	0	2	2	1	1	1	0	0	0	0	3	0	2	0	0	2	0	0	2	2	0	0	0	1	2	0	2	2	1	0	0	0	0	2	1	0	1	6	0	1	2	0	6	0
CR388166.2_99	0	0	0	0	1	0	1	0	0	0	0	0	0	0	0	0	0	0	0	0	0	0	0	0	1	0	0	0	0	0	0	0	0	0	0	0	0	0	2	0	0	1	3	0	0	0	0
GFPT2	9	640	157	10	1411	2	1153	12	136	4	12	349	32	31	17	8	0	1	19	700	1889	19	482	510	4	54	1409	15	4	954	789	400	993	922	80	3	9	9	0	6	67	8	6	7	2	20	4
CR318592.1_22	0	0	3	0	0	0	7	1	9	0	0	5	1	1	0	0	0	0	3	2	2	0	2	5	0	2	0	1	0	1	5	0	1	0	7	0	1	0	0	0	0	0	0	2	0	0	0
CYP46A1	2	0	0	0	0	0	2	0	0	0	0	0	0	0	0	0	0	0	2	0	1	0	1	0	1	4	1	3	0	1	0	1	2	0	0	0	5	0	1	4	10	1	0	1	0	0	1
ZNF704_2	0	0	0	0	0	0	2	0	3	0	0	0	0	0	0	0	0	0	0	0	0	0	1	0	0	0	0	0	0	2	0	0	0	0	0	0	0	0	0	0	5	0	0	0	0	0	0
COX1	0	0	0	0	0	0	0	0	0	0	0	0	0	0	0	0	0	0	0	0	0	0	0	0	0	0	0	0	0	0	0	0	0	0	0	0	0	0	0	0	0	0	0	0	0	0	0
ARSA_2	5	0	0	2	1	0	2	0	1	2	6	0	0	7	6	6	4	1	4	1	0	5	0	2	1	0	0	2	3	1	0	0	0	0	1	6	16	1	0	5	15	1	1	6	8	7	3
ANO7_3	0	0	0	0	0	0	0	0	0	0	0	0	0	0	0	0	0	0	0	0	0	0	0	0	0	0	0	0	0	0	0	0	0	0	0	0	0	0	0	0	0	0	0	0	0	0	0
RTL1_154	0	0	0	0	0	0	0	0	0	0	0	0	0	0	0	0	0	0	0	0	0	0	0	0	0	0	0	0	0	0	0	0	0	0	0	0	0	0	0	0	0	0	0	0	0	0	0
GALNT10	0	0	0	0	0	0	0	0	0	0	0	0	0	0	0	0	0	0	0	0	0	0	0	0	0	0	0	0	0	0	0	0	0	0	0	0	0	0	0	0	0	0	0	0	0	0	0
RTL1_157	0	0	1	1	0	0	0	0	0	0	3	0	0	4	0	0	2	0	0	0	0	1	0	0	0	0	2	0	0	0	0	2	0	0	0	0	0	0	0	0	0	0	0	0	1	0	0
EMC7_2	76	23	21	31	62	12	119	35	24	16	38	42	13	149	62	43	11	42	71	26	78	87	33	61	31	15	68	28	12	82	92	32	53	37	16	32	105	37	7	61	233	22	28	96	13	82	41
GKAP1	742	281	162	222	604	103	589	254	264	185	392	286	94	915	442	301	62	217	551	245	594	614	246	269	235	199	517	301	121	548	489	240	389	252	111	282	910	460	91	532	1517	219	265	759	125	654	319
MEIOB_2	0	1	0	0	1	0	0	0	0	0	0	0	0	0	0	2	0	0	1	0	0	0	0	0	0	0	0	0	0	0	0	0	0	0	0	0	0	0	0	0	0	0	0	0	0	2	1
RTN4IP1	87	31	23	48	61	4	101	31	36	7	12	45	7	87	80	30	5	16	70	43	107	36	37	51	40	22	115	21	7	76	84	43	68	53	15	13	95	22	11	86	262	10	30	102	7	48	43
CASP9_2	0	0	0	0	0	0	0	0	0	0	0	0	0	0	0	0	0	0	0	0	0	0	0	0	0	0	0	0	0	0	0	0	0	0	0	0	0	1	0	0	0	0	0	0	0	0	0
APOLD1_2	3	0	0	0	0	0	0	0	4	0	0	0	2	0	0	0	0	0	0	0	1	0	0	0	0	0	0	0	0	0	1	0	0	0	0	0	1	0	0	0	0	0	0	0	0	0	0
APOF	1	0	0	0	0	0	0	0	0	0	0	0	0	2	1	0	0	0	0	0	0	2	0	0	0	0	0	0	0	0	2	0	0	0	0	0	1	0	0	0	2	1	0	0	0	0	0
CYB5D2	692	216	86	269	408	105	321	312	165	162	299	190	49	310	589	325	102	164	711	185	442	178	168	168	350	114	328	100	242	316	277	134	236	206	71	236	790	394	175	693	1972	300	490	643	245	709	310
KLF13	0	0	2	0	0	0	0	0	0	0	0	1	0	0	0	0	2	0	0	0	4	0	1	1	0	0	1	1	0	2	2	2	0	1	0	0	0	1	0	0	1	0	0	0	0	0	0
RTL1_153	0	0	0	0	0	0	0	0	0	0	0	0	0	0	0	0	0	0	0	1	0	0	0	0	0	0	0	0	0	0	0	0	0	0	0	0	0	0	0	0	0	0	0	0	0	0	0
RNF34	514	36	170	181	76	59	133	259	298	112	221	338	151	631	406	274	65	134	535	39	169	477	60	77	210	292	117	187	149	141	131	63	85	67	163	145	520	265	119	463	1405	226	330	454	137	594	218
DUSP10_2	0	0	0	0	0	0	0	0	0	0	0	0	0	2	0	0	0	0	1	0	0	1	0	0	0	0	0	0	0	0	0	0	0	0	0	0	0	0	0	0	0	0	0	0	0	0	0
EBI3	0	0	0	0	0	0	0	0	0	0	0	0	0	0	0	0	0	0	0	0	0	0	0	0	0	0	0	0	0	0	0	0	0	0	0	0	0	0	0	0	0	0	0	0	0	0	0
CIPC_2	49	9	13	26	13	2	14	18	17	2	11	28	9	47	56	14	4	6	56	4	10	50	9	9	16	8	11	17	3	13	9	3	12	2	11	8	31	8	1	34	171	2	8	38	11	54	31
SGOL1	1714	233	374	658	444	201	743	740	744	413	848	886	283	1385	1287	780	305	431	1650	260	530	860	300	334	704	624	531	444	663	672	650	327	335	251	337	673	2221	875	471	1401	4655	1013	1359	1741	684	1644	804
PEG10_401	0	0	0	0	0	0	0	0	0	0	0	1	1	0	0	0	0	0	0	0	0	0	0	0	0	4	0	0	0	0	0	1	0	0	0	0	0	0	0	0	0	0	0	0	0	0	0
PAX6	147	78	80	90	150	31	1235	95	206	33	85	166	90	206	232	122	13	40	152	144	46	137	468	593	85	170	385	70	28	974	976	455	227	22	104	63	169	111	20	205	786	55	68	134	22	256	58
DACT1_2	8	1	5	3	0	6	1	2	0	3	3	5	0	8	6	13	1	12	4	0	0	4	1	0	4	7	0	3	4	0	0	0	0	0	0	4	12	21	0	8	19	0	10	12	0	27	4
TMEM107_1	5	0	0	0	0	0	0	0	0	0	1	0	0	5	0	0	1	0	0	0	2	1	2	0	1	0	0	1	0	0	2	0	0	0	0	1	3	0	0	2	1	0	0	1	0	5	0
BUD31_2	0	0	0	0	0	0	0	0	0	0	0	0	0	0	0	0	0	0	0	0	0	0	0	0	0	0	0	0	0	1	0	0	0	0	0	0	0	0	0	0	0	0	0	0	0	0	0
ZNF664_11	9	2	2	6	7	10	19	3	5	16	51	2	0	24	7	43	5	22	13	3	4	15	9	6	4	0	5	13	5	18	5	6	4	1	1	2	11	40	2	12	37	11	5	19	7	78	6
SULT1C2_3	0	0	0	0	0	0	4	0	0	0	0	0	2	0	0	0	0	0	0	0	0	0	3	4	0	2	0	0	0	6	1	0	0	0	0	0	0	0	0	0	0	0	0	0	0	0	0
FDX1_2	0	0	0	0	0	0	0	0	0	0	0	0	0	0	0	0	0	0	0	0	0	0	0	0	0	0	0	0	0	0	0	0	0	0	0	0	0	0	0	0	0	0	0	0	0	0	0
TSEN54_2	0	0	0	0	0	0	0	0	0	0	0	0	0	0	0	0	0	0	0	0	0	0	0	0	0	0	0	0	0	0	0	0	0	0	0	0	0	0	0	0	0	0	0	0	0	0	0
ZNF22_54	0	0	0	0	0	0	4	2	0	0	0	1	1	0	0	6	0	0	2	0	0	0	2	0	0	3	4	0	0	1	0	0	0	0	1	0	0	0	0	0	5	0	0	0	0	2	0
RTL1_158	0	0	0	0	0	0	0	0	0	0	0	0	0	0	0	0	0	0	0	0	0	0	0	0	0	0	0	0	0	0	0	0	0	0	0	0	0	0	0	0	0	0	0	0	0	0	0
RTL1_156	0	0	2	0	0	0	1	0	0	0	0	3	1	5	0	0	0	0	0	0	0	0	0	1	0	1	0	1	0	0	0	0	0	0	0	0	0	0	0	0	0	0	0	0	0	0	0
DCLK2	504	4	62	152	16	84	45	205	146	173	352	124	35	318	379	333	103	203	464	6	17	264	16	19	247	93	20	111	244	48	41	15	14	8	62	260	682	368	159	477	1227	340	450	518	207	641	276
TIMP2	0	0	0	0	0	0	0	0	0	0	0	0	0	0	0	0	0	0	0	0	0	0	0	0	0	0	0	0	0	0	0	0	0	0	0	0	0	0	0	0	0	0	0	0	0	0	0
HS3ST1_3	1	0	0	2	0	0	0	1	0	1	1	0	0	2	2	0	2	0	1	0	0	0	0	0	2	0	0	0	1	0	0	0	0	0	0	0	2	0	1	2	6	0	1	3	1	1	1
CR318592.1_164	0	0	0	0	0	0	0	0	0	0	0	0	0	2	0	0	0	2	1	0	0	0	0	0	0	0	0	1	0	0	0	0	0	0	0	2	1	0	0	0	0	0	0	0	0	1	0
FAM171A2_2	0	0	0	0	0	0	0	0	0	0	0	0	0	0	0	0	0	0	0	0	0	0	1	0	0	0	0	0	0	1	0	0	0	0	0	0	0	0	0	0	0	0	0	0	0	0	0
RAD17	428	62	87	157	171	59	230	220	88	134	234	176	45	190	316	271	89	118	438	61	148	125	111	121	237	102	178	64	187	257	212	96	91	61	48	116	428	259	160	419	1205	285	425	404	215	522	178
RTL1_176	0	0	0	0	0	0	0	0	0	0	1	0	0	0	1	0	0	0	1	0	0	0	1	0	1	3	0	0	0	1	0	0	0	0	1	0	0	0	0	0	0	0	0	2	0	0	0
ZCCHC8_2	0	0	0	0	0	0	0	0	0	0	0	0	0	0	0	0	0	0	0	0	0	0	0	0	0	0	0	0	0	0	0	0	0	0	0	0	0	0	0	0	0	0	0	0	0	0	0
ARID5B_2	0	0	0	0	0	0	0	0	0	0	0	0	0	0	0	0	0	0	0	0	0	0	0	0	0	0	0	0	0	0	0	0	0	2	0	0	0	0	0	0	0	0	0	0	0	0	0
ADAM17_2	0	0	0	0	0	0	0	0	0	0	0	0	0	0	0	0	0	0	0	0	0	0	0	0	0	0	0	0	0	0	0	0	0	0	0	0	0	0	0	0	0	0	0	0	0	0	0
SPCS1	1999	1001	1025	563	2033	239	3119	700	1782	428	977	2159	880	1815	1271	801	440	460	1493	936	2317	1124	1292	1392	751	1861	2037	586	783	2715	2693	1329	1339	1050	815	762	2390	1022	463	1513	4294	1010	1553	1920	899	1738	861
PPP1R10_2	47	11	21	20	20	0	97	15	39	2	3	63	11	57	49	10	1	0	55	26	50	45	28	30	30	28	34	14	3	55	53	30	26	24	14	2	41	5	2	54	171	4	11	60	3	19	29
RPLP0	2012	6465	4110	797	13678	154	29163	1026	4878	300	574	8526	2780	8964	1669	603	204	336	1987	6997	13493	4293	11949	13704	831	5958	15347	3310	443	25618	22828	10814	10254	6381	2390	767	2638	664	324	1878	5572	644	927	1807	408	1309	801
NUB1	135	7	40	85	21	29	47	76	57	84	158	59	22	161	166	162	85	73	205	17	30	131	4	8	91	45	35	51	76	19	21	17	14	14	31	66	224	133	63	164	581	147	186	177	104	279	88
CR388166.2_102	0	0	0	0	0	0	0	0	0	1	0	0	0	0	0	1	0	0	0	0	0	0	0	0	2	0	1	1	0	0	0	0	1	0	0	0	0	0	0	2	0	0	3	0	0	2	0
CAV3	0	0	0	2	0	0	29	0	0	0	0	0	0	0	0	0	0	0	0	0	1	0	9	13	0	0	0	0	0	21	20	9	0	0	0	0	0	0	0	0	2	0	0	0	0	0	0
FAM89A	418	28	51	208	75	35	154	271	71	70	126	107	16	340	487	228	13	66	576	53	119	213	54	71	295	39	123	109	42	123	107	38	77	37	34	94	348	127	41	656	1711	93	117	547	44	517	234
CBX5	2120	1395	712	779	2906	226	5976	992	1154	385	831	1543	414	4139	1624	962	172	472	2075	1570	3338	2341	2445	2763	983	847	3324	1374	309	5317	5104	2444	2335	1529	576	705	2477	972	237	2084	5854	464	619	1932	284	2041	988
RHBG	0	0	0	0	0	0	7	1	0	0	0	1	0	0	0	0	0	0	1	0	0	0	3	5	0	0	2	0	0	4	0	0	2	1	0	0	0	0	0	0	0	0	0	0	0	0	0
ACKR3_2	0	0	0	0	0	0	0	0	0	0	0	0	0	0	0	0	0	0	0	0	0	0	0	0	0	0	0	0	0	0	0	0	0	0	0	0	0	0	0	0	0	0	0	0	0	0	0
SI.CH211.162K9.6_3	5	0	1	3	0	5	2	6	3	6	6	0	1	10	11	3	2	3	17	0	2	6	0	1	4	1	0	0	6	3	0	0	1	1	0	3	8	9	3	8	44	0	11	14	10	14	9
RPS6	4334	14350	8036	1534	29942	337	39447	1874	8847	673	1555	17064	5460	12200	3272	987	470	677	3988	12640	29214	4946	17055	18771	2034	11555	27218	4624	847	36184	36460	17564	18117	13688	4135	2262	6740	1520	626	4226	11479	1351	1836	3943	1007	2077	1879
COA3	320	612	297	106	1357	16	1733	154	381	49	107	668	180	598	273	118	39	50	340	575	1354	268	820	835	155	423	1246	194	72	1611	1483	678	833	660	175	128	448	130	41	313	900	111	192	362	88	244	168
CR318592.1_152	0	1	0	0	0	0	1	0	1	0	0	1	0	1	0	0	0	0	0	0	4	0	1	1	0	0	0	0	0	2	0	0	0	0	2	0	1	0	0	0	0	0	0	0	0	0	0
RTL1_159	0	0	0	1	0	0	0	0	0	0	0	0	0	0	0	0	0	0	0	0	1	0	0	0	0	0	0	0	0	0	0	0	0	0	0	0	0	0	0	0	5	0	0	0	0	0	0
DNAH1_2	0	0	0	0	0	0	0	0	0	2	0	0	0	0	0	0	0	0	0	0	0	0	0	0	0	0	1	0	0	0	1	0	0	0	0	0	0	0	0	0	0	0	0	0	0	0	1
FCF1	0	0	0	0	0	0	0	0	0	0	0	0	0	0	0	0	0	0	1	0	0	1	0	19	0	0	0	0	0	0	0	0	0	0	0	0	0	0	0	1	0	0	0	0	0	0	0
TCEANC	51	3	9	16	8	17	21	37	12	44	80	26	9	72	51	84	18	40	66	4	13	51	13	9	36	9	10	26	52	23	14	9	5	7	12	22	60	81	26	78	178	44	90	70	36	157	28
KCNJ12_2	0	0	0	0	0	0	0	0	0	0	0	0	0	0	0	0	0	0	0	0	0	0	0	0	0	0	0	0	0	0	0	0	0	0	0	0	0	0	0	0	0	0	0	0	0	0	0
PEG10_331	0	0	0	0	0	0	0	0	0	0	3	0	0	0	0	0	0	0	0	0	0	0	0	0	0	0	0	0	0	0	0	0	0	0	0	0	0	0	0	0	0	0	0	0	0	0	0
PARP16	1209	213	314	600	467	201	604	757	671	374	798	628	242	1483	1278	915	274	369	1689	173	487	1056	254	291	733	549	391	483	546	592	539	217	287	235	317	349	1328	854	461	1539	4589	902	1184	1289	595	1993	585
ELOVL5	0	3	2	0	6	1	21	1	2	0	1	6	0	5	2	2	2	1	2	2	4	2	6	9	1	4	13	4	1	16	14	3	8	5	2	6	9	6	0	5	8	0	4	4	8	8	0
TMEM238	105	290	138	35	544	9	348	37	194	19	37	257	79	531	63	35	19	27	97	328	738	233	150	191	59	225	616	186	29	279	249	103	405	382	83	51	143	57	25	101	270	51	79	118	30	98	51
ZCCHC10_2	0	0	0	2	0	0	0	0	0	0	0	0	0	4	3	3	1	0	3	0	1	3	0	0	0	0	0	0	0	1	0	0	0	0	0	0	2	0	0	1	13	0	0	0	0	3	0
OVGP1_1	2	0	0	0	0	0	1	0	3	0	0	1	0	1	0	0	0	0	0	0	0	8	1	0	0	0	0	1	0	1	0	0	2	0	0	0	1	0	0	3	4	4	0	0	1	0	0
PDE6D	21	8	6	10	18	1	9	7	12	5	15	14	0	28	13	28	1	7	13	11	22	16	2	9	11	0	17	13	8	6	5	4	7	13	5	9	19	24	4	14	30	5	13	7	1	44	2
ARF4_2	965	260	398	538	561	84	1060	638	827	121	249	855	305	1108	1219	599	104	185	1369	317	720	977	445	576	492	659	688	326	219	924	756	378	454	319	373	233	908	390	165	1022	4149	379	547	1033	233	1227	458
CR388166.2_100	0	0	1	0	0	0	0	1	0	0	0	0	0	2	0	0	0	0	1	0	0	0	1	1	0	1	0	0	0	0	1	0	0	0	0	0	0	0	0	0	0	0	0	0	0	0	0
TATDN1	239	100	66	72	198	25	276	105	97	60	146	150	53	269	173	64	41	43	217	86	228	180	120	123	102	133	198	103	65	235	272	126	160	76	53	94	337	102	40	228	511	88	94	219	62	155	94
ZNF576_1	0	2	0	0	2	0	0	0	1	1	2	0	0	0	0	0	0	0	0	1	0	3	0	0	0	0	3	0	0	0	0	1	2	0	0	0	0	0	0	1	0	0	0	0	0	0	0
C22ORF29_148	0	0	0	0	0	0	0	0	0	0	0	1	0	0	0	0	0	0	0	0	0	0	0	0	0	0	0	0	0	0	0	0	0	0	0	0	0	0	0	0	0	0	0	0	0	0	0
MYOC	0	0	0	0	0	0	2	0	0	0	0	0	0	0	0	0	0	0	0	1	0	0	0	0	0	0	0	0	0	0	2	2	2	0	0	0	0	0	0	0	0	0	0	0	0	0	0
MED4	234	29	115	114	44	39	166	159	240	47	86	265	94	393	225	144	28	51	291	50	70	298	62	82	131	188	68	116	43	120	104	41	64	36	126	49	231	112	36	217	894	96	89	241	53	351	101
LSP1_2	0	0	0	0	0	0	0	0	0	0	0	0	0	0	0	0	0	0	0	0	0	0	0	0	0	0	0	0	0	0	0	0	0	0	0	0	0	0	0	0	0	0	0	0	0	0	0
PPIF	0	0	0	0	0	0	0	0	0	0	0	0	0	0	0	0	0	0	0	0	0	0	0	0	0	0	0	0	0	0	0	0	0	0	0	0	0	0	0	0	0	0	0	0	0	0	0
ARL13B_2	31	2	0	6	11	1	23	9	5	8	16	10	3	20	5	6	5	2	12	8	13	24	6	9	8	2	14	5	7	11	13	2	8	3	5	10	28	12	2	13	37	10	22	14	12	13	3
IGFBP6_2	70	0	23	22	9	22	8	37	51	43	102	53	24	74	36	37	22	42	77	4	3	51	1	5	45	37	2	20	48	1	2	3	6	2	16	21	125	89	30	66	142	72	96	86	70	63	23
MTMR3	112	0	21	45	5	9	10	58	29	17	35	50	14	125	80	52	8	24	117	6	12	101	5	1	60	34	12	36	18	8	15	4	5	7	23	42	140	41	12	119	326	27	50	94	24	103	57
CR388166.2_104	0	0	1	1	1	1	0	0	0	0	1	2	2	5	1	3	0	2	1	0	1	1	0	0	0	1	0	4	0	0	2	0	0	0	0	0	0	1	1	2	2	1	0	0	0	1	0
CHMP4B	0	0	0	0	0	0	0	0	0	0	0	0	0	0	0	0	0	0	0	0	0	0	0	0	0	0	0	0	0	0	0	0	0	0	0	0	0	0	0	0	0	0	0	0	0	0	0
KATNBL1	309	176	148	127	387	46	629	129	213	95	207	277	76	384	225	170	85	82	288	164	432	190	250	297	167	171	373	125	172	557	563	293	250	194	98	96	354	219	123	314	769	270	353	370	150	376	176
DAP	1296	306	444	581	697	194	977	688	849	360	761	1003	298	2118	1188	802	153	379	1410	305	624	1699	419	436	619	665	560	637	301	830	785	364	414	265	377	371	1497	772	274	1367	4301	572	722	1322	320	1754	609
HIST1H2AM_3	2756	29	258	728	32	1424	29	972	607	3035	6421	492	148	2111	1603	3943	1530	3121	2128	18	46	1047	12	24	988	320	33	769	2777	22	38	22	26	25	290	1019	3294	6459	2409	2164	5373	5097	5844	3011	3200	8137	1468
CR388166.1_29	2	2	2	1	11	2	6	0	3	1	0	1	1	5	2	1	3	4	6	2	4	1	3	0	0	3	4	1	0	3	7	2	5	2	3	3	8	5	1	0	11	1	2	0	6	1	0
CCDC92	0	28	0	0	83	0	17	0	0	1	1	0	0	0	3	1	0	0	3	24	52	0	4	7	2	0	39	1	0	11	12	5	34	20	0	0	0	0	0	1	2	0	0	0	0	4	1
TNIP3	0	19	15	0	59	0	100	0	2	0	0	30	0	3	0	0	0	0	0	22	52	0	48	49	0	0	57	1	0	123	55	22	28	33	1	0	0	0	0	0	0	1	0	0	0	0	0
TUBB4B	1974	12029	3001	868	25189	239	8112	902	1575	576	1245	6309	854	9178	1862	1287	179	518	1833	13047	30570	7183	3703	3836	918	1698	28590	2675	525	8031	8000	3955	19369	14375	795	573	2107	1063	278	2020	6444	597	1080	1822	417	2767	935
RTL1_323	6	2	4	1	2	2	1	6	4	3	8	10	2	16	3	8	3	2	3	2	2	3	0	0	3	2	3	3	3	2	6	0	2	0	2	0	9	5	3	2	22	6	14	11	2	12	1
CR318592.1_153	0	0	0	0	0	0	0	0	0	0	0	0	0	0	0	0	0	0	0	0	0	0	0	0	0	0	0	0	0	0	0	0	0	0	0	0	0	0	0	0	0	0	0	0	0	0	0
WRB	84	104	32	21	191	14	282	43	66	27	43	69	25	198	61	52	5	19	104	88	191	97	133	150	21	45	229	73	12	286	251	116	141	92	28	49	116	51	19	70	212	32	36	93	12	94	41
RAD1_2	0	0	0	0	0	0	2	0	0	0	0	0	0	0	1	0	0	0	0	0	1	1	0	5	0	0	0	0	0	0	2	0	0	0	0	0	0	0	0	1	9	0	0	0	0	0	0
SARNP	1298	1098	667	420	2244	149	2967	499	996	284	570	1392	410	1579	838	457	227	265	1098	964	2356	834	1378	1448	506	877	2093	616	448	2828	2818	1445	1357	1114	471	536	1715	539	360	1086	2933	745	963	1278	454	935	607
DNLZ	334	69	61	108	163	31	187	124	105	48	116	114	38	263	224	94	22	52	301	96	211	175	72	101	144	82	155	80	51	189	148	68	120	109	51	103	387	116	33	297	831	68	80	314	51	199	150
ESYT1_2	0	0	0	0	0	0	0	0	0	0	0	0	0	0	0	0	0	0	0	0	0	0	0	0	0	0	0	0	0	0	0	0	0	0	0	0	0	0	0	0	0	0	0	0	0	0	0
ZFP64_39	3	1	1	2	0	1	18	1	8	4	11	4	2	23	10	13	0	3	10	0	1	18	0	7	3	4	5	1	3	1	8	6	7	1	0	2	7	8	5	10	24	8	8	7	3	22	9
MPHOSPH6	1407	789	722	521	1724	202	1898	733	1252	365	779	1667	465	1989	1155	768	217	364	1568	663	1856	1362	839	894	544	1096	1524	649	446	1735	1575	788	1019	827	577	533	1809	770	326	1203	3961	688	1036	1273	554	1501	607
CR388166.2_103	0	1	0	0	1	0	1	0	0	1	0	4	1	22	4	0	0	0	2	0	0	13	0	0	0	2	0	7	0	0	0	0	2	0	0	0	0	0	0	0	1	0	0	1	0	1	0
CR318592.1_154	0	0	0	0	0	0	0	0	0	0	0	0	0	0	0	0	0	0	0	0	0	0	0	0	0	0	1	0	0	0	0	0	0	0	0	0	0	0	0	1	2	0	0	0	0	0	0
FAM207A	695	272	362	267	614	114	603	296	577	242	464	817	283	1051	610	427	129	236	631	293	598	718	277	325	310	590	644	373	245	598	620	269	469	267	277	297	992	567	187	660	1893	386	526	696	240	904	343
ADD3	997	244	516	392	490	89	630	543	873	172	336	1005	341	1001	848	535	150	205	1058	240	543	739	226	337	375	719	446	299	295	508	476	258	322	268	399	281	1040	451	261	867	3058	570	623	907	337	1171	427
ZNF22_110	0	2	1	0	4	0	19	1	0	0	0	0	1	1	2	1	0	1	5	4	15	1	3	6	0	1	12	1	0	16	18	7	5	3	0	0	3	0	0	0	8	0	0	0	0	4	0
GAR1	1781	1262	1743	711	2720	139	4904	906	2560	311	621	3551	1261	1684	1396	469	223	246	1906	1222	2559	1049	2042	2224	852	2674	2665	615	506	4438	4264	2039	1859	1252	1242	708	2398	571	364	1724	5089	747	1063	1753	504	985	778
BRD3	2090	1193	1006	712	2544	319	3173	1002	1514	633	1331	2035	666	3088	1470	1258	413	681	2039	1035	2537	1918	1441	1561	865	1583	2285	1041	700	3069	2853	1330	1589	1160	748	824	2675	1361	584	1876	5477	1247	1458	2016	827	2700	913
ZFP64_40	0	1	0	0	0	0	3	0	0	0	0	0	0	0	0	0	0	0	0	0	4	1	0	0	0	0	0	0	1	0	5	1	0	2	0	0	0	0	0	0	0	0	0	0	0	3	0
CR318592.1_155	0	0	0	0	0	0	0	0	0	0	0	0	0	0	0	0	0	0	0	0	0	0	0	0	1	0	0	0	0	0	0	0	0	0	0	0	0	0	0	1	0	0	0	0	0	1	3
OLFML2B	0	0	0	0	0	0	0	0	0	0	0	0	0	0	0	0	0	0	0	0	0	0	0	1	0	0	0	0	0	0	0	0	0	0	0	0	0	0	0	0	0	0	0	0	0	0	0
CFI_2	0	0	0	0	0	0	0	0	0	0	0	0	1	0	0	0	0	0	0	0	0	0	0	0	0	0	0	0	0	0	0	0	0	0	0	0	0	0	0	0	0	0	0	0	0	0	0
RLIM_1	500	273	338	195	540	154	765	240	591	243	566	746	207	611	412	627	176	351	509	250	563	334	350	352	249	424	510	194	390	653	635	313	361	288	256	183	630	690	308	513	1522	614	804	516	363	1204	244
MCEE	309	289	283	126	577	34	1013	152	410	72	154	609	212	480	266	158	87	72	334	276	651	313	432	540	149	475	590	180	141	864	796	401	359	297	163	111	412	166	100	317	939	225	283	331	140	309	133
ZFP64_42	2	0	2	2	0	1	7	6	18	8	9	5	7	23	15	12	3	4	6	4	9	17	2	2	8	11	3	6	4	4	9	6	2	3	4	3	8	11	0	10	32	2	2	8	8	24	10
ZNF576_10	0	0	0	1	0	0	0	0	0	0	0	0	0	0	0	0	0	0	0	0	0	3	0	0	0	0	0	0	0	0	0	0	0	0	0	0	0	0	0	0	5	0	0	0	0	1	0
RAB27A	49	47	30	21	104	6	229	16	27	6	23	51	9	61	31	17	2	6	44	63	144	53	80	92	31	22	151	15	15	161	113	47	69	69	10	11	30	14	8	44	100	17	25	43	4	52	32
METTL18	275	40	33	82	69	50	275	78	57	84	185	70	28	154	147	165	43	107	180	42	108	115	122	123	80	42	86	59	88	237	183	88	67	46	24	89	273	213	76	167	580	181	202	269	118	309	106
CR318592.1_227	0	0	0	0	0	0	0	0	2	0	0	0	0	0	0	0	0	0	0	0	0	0	0	0	0	0	0	0	0	0	0	0	0	0	1	0	0	1	0	0	0	0	0	0	0	0	0
TRAF3IP2_1	0	0	0	0	0	0	0	0	0	0	0	0	0	0	0	0	0	0	0	0	0	0	0	0	0	0	0	0	0	0	0	0	0	0	0	0	0	0	0	0	0	0	0	0	0	0	0
GLYAT_2	531	77	197	174	157	58	92	191	443	105	225	455	146	782	375	217	102	115	435	108	246	574	60	50	191	346	239	239	215	105	138	64	154	114	174	159	583	251	122	441	1208	249	412	477	190	403	235
SI.DKEY.266F7.10_15	0	0	0	0	0	0	0	0	0	0	0	0	0	0	0	0	0	0	0	0	0	0	0	0	0	0	0	0	0	0	0	0	0	0	0	0	0	0	0	0	0	0	0	0	0	0	0
CR388166.2_202	0	0	0	0	0	0	0	0	0	0	0	0	0	0	0	0	0	0	0	0	0	0	0	0	0	0	0	0	0	0	0	0	0	0	0	0	0	0	0	0	0	0	0	0	0	0	0
RTL1_165	0	0	0	0	0	0	1	0	0	0	0	0	0	0	0	0	0	0	0	0	0	0	0	1	0	0	0	0	0	0	0	1	0	0	0	0	0	0	0	0	0	0	0	0	0	0	0
C22ORF29_154	0	0	0	0	0	0	0	0	0	0	0	0	0	2	0	0	0	0	0	0	0	0	0	0	0	0	0	1	0	0	0	0	0	0	0	0	0	0	0	0	0	0	0	0	0	0	0
MAMDC4	0	0	0	0	0	0	0	0	0	0	0	0	0	0	0	0	0	0	0	0	0	0	0	0	0	0	0	0	0	0	0	0	0	0	0	0	0	0	0	0	0	0	0	0	0	0	0
ZNF22_56	0	3	0	2	0	0	3	2	0	0	0	0	0	0	1	3	0	0	3	0	7	1	2	3	0	0	8	1	1	3	9	4	1	2	0	0	0	2	0	1	5	0	1	6	2	10	0
C22ORF29_149	0	0	0	0	0	0	0	0	0	0	0	0	0	0	0	0	0	0	0	0	0	0	0	0	0	0	0	0	0	0	0	0	0	0	0	0	0	0	0	0	0	0	0	0	0	0	0
HSCB	677	15	72	262	34	117	109	344	141	249	474	170	52	599	619	438	76	209	679	13	29	405	30	45	320	97	23	171	231	69	74	46	13	19	53	220	816	450	174	617	2141	384	431	685	175	885	310
TTYH3	138	7	27	60	7	19	67	63	82	56	76	68	30	192	100	82	32	39	153	11	22	133	30	28	64	81	25	51	40	56	25	21	8	13	27	41	175	89	30	156	346	73	89	141	64	159	54
CR388166.2_105	0	0	1	0	0	0	0	0	2	1	1	3	0	0	1	0	0	0	0	0	2	0	0	0	1	0	0	0	0	0	0	0	0	0	1	0	0	0	0	2	1	0	0	0	0	0	0
SDPR_2	0	0	1	0	1	0	0	0	0	0	0	2	0	0	0	0	0	0	0	0	2	0	2	2	0	0	1	0	0	1	2	0	2	1	0	0	0	0	0	0	0	0	0	0	0	0	0
RTL1_163	0	0	0	0	0	1	0	0	0	0	0	0	0	1	0	0	0	1	0	0	0	0	0	0	0	2	0	0	0	0	0	0	0	0	0	0	0	1	0	0	0	0	0	0	0	0	0
RAC1	149	171	241	121	375	21	976	124	481	35	61	553	177	698	266	99	34	35	290	219	507	608	375	461	119	334	546	209	47	852	634	289	342	248	212	47	194	63	33	234	949	56	96	177	53	258	103
CORO1B	895	660	439	285	1391	95	2260	302	638	182	351	991	307	1088	593	345	103	185	739	564	1513	672	1016	1074	327	632	1261	387	174	2021	1596	786	827	690	263	263	1007	482	141	665	2134	313	366	762	221	749	357
PEG10_262	0	0	0	0	0	0	0	0	0	0	0	0	0	0	0	0	0	0	1	0	0	0	1	0	0	0	0	0	0	1	0	0	1	0	0	0	0	0	0	0	0	0	0	0	0	0	0
SIRT5	114	38	101	62	91	15	168	60	171	25	46	185	77	244	110	69	25	24	132	72	134	186	58	68	72	125	136	67	40	159	115	47	103	70	80	43	113	40	30	160	458	65	102	101	56	126	52
FAM126A	28	2	8	26	15	11	16	25	22	12	35	19	9	41	56	32	8	14	67	2	8	37	9	13	22	15	7	7	12	13	8	8	3	4	19	9	54	39	4	40	211	15	25	70	22	64	24
SENP8	118	93	34	53	213	21	242	69	39	24	64	66	21	102	110	81	11	39	131	97	269	90	101	92	55	26	228	35	11	214	195	119	164	114	17	49	131	52	20	107	352	39	30	131	19	170	41
SLC22A16_1	2	0	0	0	0	0	0	0	0	1	0	0	0	1	0	0	0	0	0	0	0	0	0	0	0	0	0	0	0	0	0	0	0	0	0	0	0	0	0	0	0	0	0	0	0	0	0
PLXNA4_1	4	0	0	0	0	0	0	0	0	0	1	0	0	2	0	0	0	1	1	0	0	3	1	1	0	0	0	1	0	0	0	0	0	0	0	0	2	2	1	0	1	2	1	0	2	2	2
CECR5	953	63	170	447	137	271	558	524	339	523	988	355	112	1200	889	1086	318	519	1173	71	123	747	221	260	565	240	133	386	606	418	426	190	107	52	147	373	1253	1097	470	1137	3269	986	1352	977	624	2297	503
NSUN4	721	56	121	267	86	62	181	315	176	96	275	310	88	751	567	316	58	122	725	64	184	532	80	84	297	148	134	218	121	180	141	66	81	70	88	202	751	265	109	705	1905	191	281	759	98	622	330
ADGRB1	0	0	0	0	0	0	0	0	0	0	0	0	0	0	0	0	0	0	0	0	0	0	0	0	0	0	0	0	0	0	0	0	0	0	0	0	0	0	0	0	0	0	0	0	0	0	0
GIGYF2_2	0	0	0	0	0	0	0	0	0	0	0	0	0	0	0	0	0	0	0	0	0	0	0	0	0	0	0	0	0	0	0	0	0	0	0	0	0	0	0	0	0	0	0	0	0	0	0
PMM2	840	261	178	384	597	59	567	410	341	115	231	404	108	1013	788	408	66	130	953	334	733	800	226	239	462	253	654	307	139	604	483	238	458	350	158	230	949	312	133	937	2856	251	277	899	136	864	381
PEG10_323	0	0	0	0	0	0	0	0	0	0	0	0	0	0	0	0	0	0	0	0	0	0	0	0	0	0	0	0	0	0	0	0	0	0	0	0	0	0	0	0	0	0	0	0	0	0	0
SYT7	0	1	2	0	2	0	2	0	0	0	0	0	0	0	1	0	0	0	0	2	5	0	2	1	1	0	1	0	0	3	2	0	3	1	0	0	0	0	0	0	2	0	0	0	2	0	0
ZFYVE16	478	68	157	164	179	72	186	207	363	110	274	361	140	829	367	254	66	127	456	92	209	575	107	82	187	278	147	224	139	223	199	103	106	97	153	194	554	246	116	476	1249	216	296	465	177	594	198
COPG1	691	274	354	266	553	85	607	277	548	130	327	747	276	1258	556	400	82	182	652	273	673	891	259	266	250	590	632	370	200	528	564	240	417	317	265	195	801	377	137	535	2210	296	385	673	187	794	327
RTL1_269	0	0	0	1	0	0	0	0	0	0	0	0	0	1	0	0	0	1	2	0	0	0	0	0	0	0	0	0	0	0	0	0	1	0	0	0	0	0	0	0	0	0	0	0	0	3	0
PEG10_265	0	0	0	0	0	0	0	0	0	0	0	0	0	0	0	0	0	0	0	0	0	0	0	0	0	0	0	0	0	0	0	0	0	0	0	0	0	0	0	0	0	0	0	0	0	0	0
ZNF22_57	1	0	1	1	0	1	5	3	2	1	3	5	0	11	2	11	1	3	4	1	0	4	1	2	1	0	2	5	0	0	0	0	2	0	4	0	4	4	0	4	9	1	0	4	1	9	2
NRM	129	29	68	73	50	8	164	80	135	33	35	148	62	237	139	42	22	16	178	39	81	180	53	91	71	133	65	75	43	111	124	51	37	42	62	47	164	43	15	165	538	40	71	139	26	123	64
C12ORF43	274	143	49	124	275	61	333	126	61	128	262	144	40	174	242	201	43	120	255	124	243	62	141	161	134	76	261	67	76	265	331	161	177	113	24	85	280	235	61	304	825	120	148	293	102	350	139
C22ORF29_150	0	0	0	0	0	0	0	0	0	0	0	2	1	0	0	0	0	0	0	0	0	0	0	0	0	4	0	0	0	0	0	0	1	0	0	0	0	2	0	0	0	0	0	0	0	0	0
TRDMT1_2	9	5	0	9	3	0	23	7	3	0	5	3	2	17	16	6	3	0	14	3	10	12	5	9	11	0	11	7	1	21	19	6	5	6	5	7	8	3	0	13	46	2	1	9	4	12	10
C11ORF31	197	140	149	82	283	21	753	112	147	59	107	273	78	208	202	109	14	46	235	143	416	157	322	328	130	181	380	70	37	682	483	272	249	186	66	56	193	108	18	213	607	48	84	148	32	251	76
HADHB	1514	745	643	711	1651	190	2355	791	1004	237	616	1367	425	1568	1421	884	202	406	1731	727	1715	1052	915	1146	757	884	1513	517	494	2209	1720	791	1059	814	457	504	1743	746	354	1661	5259	700	1119	1512	407	1799	779
SAR1B	436	47	85	176	104	68	108	256	161	105	217	183	83	464	422	280	53	118	486	51	114	310	46	36	180	148	87	145	144	75	60	31	79	57	86	151	500	259	131	355	1408	216	323	375	115	660	192
CD69_15	3	4	2	1	7	0	5	1	6	2	0	7	4	0	2	5	1	0	7	5	14	0	3	8	1	5	9	1	0	8	8	3	10	6	2	0	6	2	2	2	8	3	4	0	1	1	0
SEMA4G	0	3	0	0	5	0	2	0	2	0	0	0	0	1	0	0	0	0	0	3	6	0	3	2	0	0	8	1	0	3	2	1	3	2	3	0	0	0	0	0	0	0	0	0	0	0	0
PEG10_263	0	0	3	0	0	0	0	0	0	1	0	0	2	1	0	0	1	1	0	0	0	0	0	0	0	6	1	0	0	1	2	0	0	0	0	0	2	1	0	0	0	3	0	1	0	0	0
LZTFL1	502	232	126	218	480	45	329	289	214	82	188	265	85	347	387	187	33	97	535	229	573	269	141	188	200	159	525	117	70	334	295	158	375	253	91	187	601	181	28	440	1581	66	148	525	68	479	218
PEG10_264	0	0	1	1	5	0	2	3	6	3	6	6	8	5	2	1	3	2	2	2	8	9	0	4	2	11	3	5	1	1	3	0	1	0	1	2	0	2	2	2	9	6	8	0	4	4	1
CABZ01113061.1	2	0	0	0	0	0	0	0	0	0	0	0	0	0	0	0	0	0	0	0	0	0	0	0	0	0	0	0	0	0	0	0	0	0	0	0	1	0	0	0	0	0	0	0	0	0	0
ZFP64_41	20	3	3	12	7	4	13	6	1	8	15	5	4	30	17	13	4	9	20	0	3	23	6	3	4	12	6	5	6	7	2	2	0	3	1	0	16	11	2	27	63	3	14	18	6	18	8
GPR22_3	0	0	0	0	0	0	0	0	0	0	0	0	0	0	0	0	0	0	0	0	0	0	0	0	0	0	0	0	0	0	0	0	0	0	0	0	0	0	0	0	0	0	0	0	0	0	0
LONRF2	35	3	10	18	6	9	8	39	4	20	36	18	8	75	34	43	4	11	68	3	12	42	8	9	19	8	4	32	9	19	11	3	4	2	6	26	69	42	15	54	143	20	29	60	21	86	22
C3ORF33_2	0	0	0	0	0	0	0	3	0	0	0	0	0	0	0	0	0	0	0	0	1	0	0	1	0	0	1	0	0	0	0	0	1	0	0	1	1	1	2	0	0	2	0	3	0	1	1
NENF	128	35	49	60	56	14	92	78	89	30	60	105	45	182	100	64	12	23	163	30	90	152	28	45	44	88	71	67	48	66	66	38	47	53	31	53	191	53	24	104	414	47	109	160	46	153	62
CR318592.1_232	0	0	0	0	0	0	0	0	0	0	0	0	0	0	0	0	0	0	0	0	0	0	0	0	0	0	0	0	0	0	0	0	0	0	0	0	0	0	0	0	0	0	0	0	0	0	0
GJC1_2	126	18	41	79	49	33	514	82	93	74	163	99	28	116	170	73	40	75	171	42	34	74	127	248	74	72	51	47	66	313	288	135	37	19	46	41	161	125	56	157	498	138	152	160	142	172	62
PLXNA4_2	0	0	0	0	0	0	0	0	0	0	0	0	0	0	0	0	0	0	0	0	0	0	0	0	0	0	0	0	0	0	0	0	0	0	0	0	0	0	0	0	0	0	0	0	0	0	0
NAT1_1	40	1	5	23	4	8	6	28	2	17	34	12	4	17	33	27	11	15	43	4	6	15	3	3	14	7	3	6	10	3	4	4	4	4	1	25	50	37	11	30	147	22	30	57	9	65	30
PTPN1	557	62	229	235	137	112	208	326	445	167	391	487	132	587	445	367	129	187	632	56	131	402	90	98	263	336	106	189	239	180	154	75	90	66	221	242	787	426	182	597	1640	416	524	637	278	785	269
RTL1_166	1	0	0	0	0	0	0	0	0	0	0	0	0	0	0	1	0	0	0	0	0	0	0	0	0	0	0	0	0	0	0	0	0	0	0	0	0	0	0	0	0	0	0	0	0	1	0
DSCR3	157	29	49	49	64	10	151	54	81	34	33	109	37	160	97	57	29	35	99	50	81	103	52	62	64	86	80	64	49	123	123	48	56	44	33	50	167	57	26	108	321	59	76	138	31	123	69
P2RX5_2	0	0	0	0	0	0	0	0	0	0	0	0	0	0	0	0	0	0	0	0	0	0	0	0	0	0	0	0	0	0	0	0	0	0	0	0	0	0	0	0	0	0	0	0	0	0	0
XB.GENE.5802731	89	31	37	47	63	1	81	42	87	5	11	129	25	152	81	32	6	12	85	34	76	121	37	49	36	55	83	43	14	89	63	41	55	39	38	18	86	21	10	90	364	25	36	86	11	88	59
EDN2	0	0	0	1	0	0	2	0	0	0	2	1	0	5	0	1	0	0	0	0	0	6	0	0	0	0	0	1	0	0	0	2	1	0	0	0	0	0	0	0	0	0	0	0	0	0	0
SERTAD1	66	0	8	19	2	40	26	30	16	95	180	16	1	125	56	92	13	81	52	6	12	88	14	8	31	3	6	49	19	21	9	4	7	5	8	26	96	142	22	73	191	53	46	71	22	186	33
ZNF484_16	94	1	16	19	4	9	0	15	28	45	95	36	0	72	20	56	15	69	79	0	5	69	3	0	47	15	5	18	33	6	0	0	4	6	12	1	99	121	8	71	132	45	63	70	48	164	39
SOUL5L	0	0	0	0	4	0	9	0	0	0	0	0	0	1	0	0	0	0	0	0	0	0	5	7	0	0	0	1	0	14	9	9	0	0	0	0	0	0	0	0	0	0	0	0	0	0	0
ZNF239_14	11	8	0	4	26	2	35	2	12	3	11	5	0	10	16	13	5	4	6	16	33	4	8	15	6	3	34	5	1	15	12	7	30	23	7	3	11	12	2	11	49	3	7	10	2	33	5
TOX2	16	5	9	9	5	0	145	11	12	1	2	17	4	29	20	4	7	2	21	1	16	14	34	64	6	8	12	3	4	97	64	25	11	10	6	0	10	2	4	9	62	4	11	18	11	12	10
PEG10_269	0	0	0	0	0	0	0	0	0	0	0	0	0	0	0	0	0	0	0	0	0	0	0	0	0	0	0	0	0	0	0	0	0	0	0	0	0	0	0	0	0	0	0	0	0	0	0
GHR_2	0	0	0	1	0	0	0	0	0	0	0	0	0	0	3	0	0	0	4	0	1	0	0	1	0	0	0	0	1	0	0	0	0	0	0	0	4	0	0	0	6	0	2	1	3	2	0
C1ORF35	381	132	134	165	231	69	222	227	215	150	287	325	86	540	319	255	79	139	381	109	277	382	108	107	210	191	244	207	142	219	163	76	156	117	109	164	530	265	100	396	1216	215	299	430	177	543	188
CR388166.2_109	0	0	0	0	0	0	0	5	0	0	0	0	0	0	0	0	0	3	3	0	0	2	1	1	0	0	0	0	0	2	0	0	0	0	0	0	0	0	0	2	2	0	1	0	0	1	0
SI.DKEY.21A6.5	103	3	19	46	12	24	16	57	35	42	90	26	7	83	113	74	18	44	121	7	24	47	10	6	49	20	23	28	46	20	9	8	13	11	16	38	148	74	38	121	305	79	100	79	39	169	56
GFRA4	0	0	0	0	0	0	0	0	0	0	0	0	0	0	0	0	0	0	0	0	0	0	0	0	0	0	0	0	0	0	0	0	0	0	0	0	0	0	0	3	0	0	0	0	0	0	0
CR388166.2_110	0	0	0	0	0	0	0	2	5	0	0	1	0	0	0	0	0	0	3	0	0	0	0	0	0	2	0	0	0	0	0	0	0	0	2	0	0	1	0	0	0	0	0	0	0	2	0
UBE2N	2182	2484	1641	738	5247	207	5673	867	2375	330	670	3312	1340	2936	1497	697	278	414	1824	2148	5152	1693	2529	2726	786	2851	4657	956	604	5285	5164	2414	3253	2502	1082	941	2913	785	421	1713	5282	983	1257	2008	556	1468	993
FKBP8	208	40	52	73	85	28	64	91	128	38	79	144	65	294	168	111	22	48	206	43	113	258	40	24	89	146	83	74	54	70	60	39	52	43	64	70	227	92	24	153	621	79	92	201	51	213	105
XPA	303	79	52	102	192	44	268	107	126	71	132	117	52	304	225	106	38	84	222	60	150	203	108	132	106	100	141	90	66	224	222	85	91	81	71	107	375	183	39	217	721	105	104	279	82	268	152
PEG10_267	0	0	0	0	0	0	0	0	0	0	0	0	0	0	0	0	0	0	0	0	0	0	0	0	0	0	0	0	0	0	0	0	0	0	0	0	0	0	0	0	0	0	0	0	0	0	0
PEG10_46	1	2	0	1	0	0	1	1	0	1	1	0	0	0	0	1	0	1	0	0	0	1	0	0	1	0	0	1	1	0	1	0	0	0	0	0	0	2	0	0	10	0	1	0	1	3	2
ANAPC15	66	167	108	21	378	32	640	51	160	55	133	254	109	159	42	64	28	66	84	134	330	10	290	286	59	276	313	45	73	625	561	269	221	170	82	40	130	133	38	130	188	112	160	88	70	146	61
UBE2R2	1047	284	313	595	588	82	1028	667	458	169	363	688	227	1946	1256	610	70	212	1406	298	808	1383	436	463	581	447	701	556	144	985	959	450	484	389	240	296	1261	441	102	1212	4457	244	361	1151	129	1345	524
TAF9B	280	123	132	122	309	30	757	147	308	22	66	300	98	605	347	174	11	46	316	197	459	395	312	362	105	233	424	220	46	618	526	214	274	223	141	57	253	101	13	254	1127	29	80	310	14	380	145
CR388166.2_108	0	0	0	0	3	0	0	0	1	1	0	2	3	2	0	0	0	0	0	0	1	0	0	0	0	5	0	0	0	0	0	0	1	0	1	0	0	1	0	0	4	0	0	0	0	0	0
MKX_2	0	0	0	0	0	0	0	1	0	0	0	0	0	0	0	0	0	1	0	0	0	2	0	0	0	0	0	0	0	0	0	0	0	0	0	0	0	0	0	0	0	0	0	0	0	0	0
COL9A1_2	0	0	0	0	0	0	3	0	0	0	0	0	0	2	0	0	0	0	2	0	0	0	1	0	0	0	0	0	0	1	1	0	0	1	0	0	0	0	0	0	0	0	0	0	0	0	0
TPP2	319	155	215	174	316	59	321	197	370	121	264	462	181	1158	367	301	67	118	498	169	362	798	127	155	161	367	386	310	105	245	222	87	232	179	172	112	372	283	80	322	1234	174	209	270	124	720	141
GNPTG	92	16	55	44	19	13	24	50	65	37	60	101	29	124	117	58	46	29	116	10	31	94	23	16	48	66	29	27	46	42	13	12	18	17	23	33	109	59	29	143	343	57	118	97	74	137	43
SLMAP	621	103	179	232	234	54	424	284	273	131	238	354	106	732	500	314	72	117	654	95	266	593	145	178	258	274	205	240	114	321	262	146	134	125	153	196	688	271	112	576	1849	182	263	573	134	628	310
SPG21	1266	251	331	452	463	123	442	495	504	173	456	698	244	1317	909	582	106	223	1071	249	567	868	190	196	436	490	514	413	215	474	415	214	384	254	228	383	1343	471	154	968	3448	323	493	1176	211	1123	570
NIF3L1	82	28	48	38	72	15	122	49	66	12	31	92	13	121	71	36	8	26	85	42	77	112	60	62	48	47	73	35	30	125	98	37	55	33	27	19	87	51	10	110	263	43	52	87	30	82	33
NAA50	2671	1174	1247	936	2535	260	3408	1214	1893	478	912	2602	873	2683	1993	1189	383	538	2586	1142	2625	1929	1373	1551	1062	1875	2355	833	813	3035	2941	1450	1601	1181	917	1129	3669	1087	637	2339	7085	1325	1703	2791	804	2354	1335
CXCL12	3	32	5	1	41	0	86	1	10	0	1	12	3	3	2	2	0	0	1	36	74	1	34	40	0	14	65	1	0	92	69	28	42	34	6	0	0	0	0	7	8	0	2	3	0	7	0
PEG10_270	1	1	1	1	2	1	2	0	6	0	3	3	2	2	2	3	2	0	0	0	2	2	2	2	1	1	2	0	0	3	1	0	0	1	1	0	1	2	0	1	6	0	3	0	0	6	0
CR388166.2_111	1	0	0	0	0	0	0	0	0	0	0	1	1	2	0	0	0	0	0	0	0	0	1	0	0	2	0	1	0	1	2	1	0	0	0	0	0	0	4	0	0	2	0	0	0	0	0
C22ORF29_151	0	0	0	0	0	0	0	0	0	0	0	0	0	0	0	0	0	0	0	0	0	0	0	0	0	0	0	0	0	0	0	0	0	0	0	0	0	0	0	0	0	0	0	1	0	0	0
MRAS	41	8	11	16	22	3	46	19	13	17	27	22	4	51	34	21	12	11	45	6	24	37	25	30	14	9	28	31	11	49	43	17	23	11	9	20	52	14	1	39	102	10	21	53	18	62	40
P2RY2	0	0	0	0	0	0	0	0	0	0	0	0	0	1	0	0	0	0	0	0	0	0	1	0	0	0	0	0	0	0	3	0	0	0	0	0	0	0	0	1	0	0	0	0	0	0	0
C22ORF29_153	2	0	0	0	0	0	0	1	0	0	1	3	0	1	1	0	0	0	1	0	0	0	0	0	0	0	1	1	0	1	0	0	2	0	0	0	0	0	0	0	1	0	1	0	0	0	0
CR318592.1_156	0	0	3	2	0	0	0	1	2	0	0	4	0	2	1	0	0	2	1	0	0	3	0	0	0	10	0	0	0	0	0	0	0	0	1	0	2	2	0	0	5	0	0	0	0	1	0
MYPN_2	0	0	0	0	0	0	1	0	0	0	0	0	0	0	0	0	0	0	0	0	0	0	0	0	0	0	0	0	0	0	1	2	0	0	0	0	0	0	0	0	0	0	0	0	0	0	0
ATP1B1	0	0	0	0	0	0	0	0	3	0	0	0	0	0	0	0	0	0	0	61	93	5	0	7	0	0	32	11	0	0	0	0	0	31	0	0	0	0	0	0	0	0	0	0	0	0	0
UBTD2	550	17	116	325	24	55	115	373	158	96	172	209	48	576	714	331	100	125	770	10	23	470	46	54	363	117	30	177	229	100	93	37	20	14	80	149	590	228	184	658	2309	359	542	546	205	657	254
DNAJC5G	42	16	9	25	29	3	31	19	49	8	10	39	12	46	39	19	3	10	60	6	26	19	21	13	31	17	24	11	13	38	38	17	10	16	25	14	56	18	0	36	151	5	14	72	2	45	41
EXOG	343	47	90	138	134	40	116	168	134	52	124	202	61	201	270	124	38	69	320	78	171	151	56	64	145	144	136	66	120	110	125	77	116	90	65	115	419	118	80	309	923	161	233	350	94	304	179
TPM1	1051	514	434	560	1106	90	1441	660	767	145	330	861	279	1606	1253	457	141	176	1475	483	1123	1285	568	670	589	572	948	510	272	1199	1040	498	686	536	392	303	1158	349	188	1261	4255	414	537	1123	234	965	463
NT5C2	129	53	66	55	104	16	102	55	86	34	66	127	50	204	112	49	17	38	114	42	140	149	43	48	50	99	136	77	33	106	111	44	67	64	45	52	165	61	21	100	382	59	70	109	48	116	52
LGALSL	2	4	1	0	10	1	3	2	2	1	2	4	0	3	3	6	0	0	3	0	9	4	3	1	2	4	4	1	1	5	1	3	6	5	1	2	6	0	0	4	10	0	0	4	0	2	1
RTL1_168	0	0	0	0	0	0	0	0	0	0	0	0	0	0	0	0	0	0	0	0	0	0	0	0	0	0	0	0	0	0	0	0	0	0	0	0	0	0	0	0	0	0	0	0	0	0	0
PEX12_2	0	0	0	0	0	0	0	0	0	0	0	0	0	0	0	0	0	0	0	0	0	0	0	0	0	2	0	0	0	0	0	0	0	0	0	0	0	0	0	0	0	0	0	0	0	0	0
RPL7L1	469	793	746	232	1673	21	3597	285	867	31	85	1635	478	951	504	144	53	33	688	1003	2185	585	1532	1678	300	1090	2136	296	81	3219	2496	1206	1402	953	398	123	506	110	73	636	1852	155	204	470	106	300	234
ANAPC10	1006	173	216	351	379	119	329	510	386	202	416	443	160	1020	739	512	113	227	1032	144	343	776	140	157	420	313	332	285	224	307	250	129	209	144	207	393	1247	476	210	907	2857	408	582	1066	272	1046	465
STK38	0	1	1	0	0	0	1	2	0	0	0	2	0	1	0	0	0	0	6	0	3	0	0	0	2	0	0	1	0	7	0	0	0	3	0	0	1	0	0	0	0	0	0	0	0	0	0
CISD2	602	110	217	210	201	35	176	240	392	75	143	447	162	473	438	127	149	90	528	73	188	292	70	72	246	315	198	169	250	181	216	89	133	89	163	257	787	163	155	516	1380	372	603	561	277	273	262
CR388166.1_30	0	0	0	0	0	0	0	0	0	0	0	0	0	0	0	0	0	0	0	0	0	0	0	0	0	0	0	0	0	0	2	0	0	0	0	0	0	1	0	0	0	0	0	0	0	0	0
CR388166.2_112	0	0	0	0	0	0	0	0	0	0	0	0	0	1	0	0	0	0	0	0	0	1	0	0	0	0	0	0	0	0	0	0	0	0	0	0	0	0	0	0	0	0	0	0	0	0	0
C22ORF29_157	0	0	0	0	0	0	0	0	0	0	0	0	0	0	0	1	0	0	2	0	0	0	0	0	0	0	0	0	0	0	0	0	0	0	0	0	0	0	0	1	0	0	0	0	0	0	0
CTRB1	0	0	2	0	3	0	0	0	3	0	0	0	2	2	0	1	0	0	0	0	2	1	0	1	0	2	2	0	0	0	0	0	1	3	0	0	0	0	0	0	0	0	0	0	0	0	0
BAAT_3	54	18	19	31	29	18	39	38	18	25	53	38	9	62	49	44	16	25	73	35	36	36	34	27	41	27	52	19	33	61	51	27	30	17	2	10	70	68	27	84	195	53	48	78	31	103	43
EXOSC8	287	288	204	76	534	42	825	114	223	91	208	410	94	282	142	110	83	98	233	181	522	159	340	362	88	255	410	112	166	781	622	256	311	232	97	146	435	211	83	229	530	175	328	302	190	217	142
CR318592.1_157	0	2	0	0	0	0	0	0	0	0	0	0	1	0	0	0	0	0	0	0	0	0	0	0	0	2	0	0	0	1	0	0	0	1	0	0	0	0	0	0	1	0	0	0	0	0	0
KIF13B_2	0	0	0	0	0	0	0	0	0	0	0	0	0	0	0	0	0	0	0	0	0	0	0	0	0	0	0	0	0	0	0	0	0	0	0	0	0	0	0	0	0	0	0	0	0	0	0
CETN3	1286	598	607	439	1247	136	642	517	1041	244	530	1335	481	1812	886	619	197	307	1117	458	1151	1217	256	330	444	1047	939	588	448	631	689	300	723	545	526	530	1765	674	342	977	3338	792	949	1258	457	1270	621
MED19_3	1066	319	349	360	570	141	757	488	568	220	477	775	299	1288	716	460	117	320	1043	235	533	777	313	327	410	603	596	425	381	632	589	294	348	262	264	371	1340	515	312	892	2880	691	734	1045	328	1056	464
RPUSD1	21	3	6	7	4	1	40	8	19	0	9	11	6	14	21	6	6	2	19	10	10	11	19	27	5	10	13	7	13	32	37	14	9	6	8	3	11	8	2	15	56	6	20	12	1	19	5
NOL4L_1	0	0	0	0	0	0	0	0	0	0	0	0	0	1	0	0	0	0	0	0	0	0	0	0	0	0	0	0	0	0	0	0	0	0	0	0	0	0	0	0	0	0	0	0	0	0	0
PTS	4	1	1	2	2	0	12	2	3	2	3	8	0	9	5	1	0	1	2	0	7	4	1	6	3	3	1	3	0	4	5	4	0	3	0	1	6	2	0	4	21	1	2	12	0	4	6
HNRNPH1_1	14872	6871	10523	6256	14352	170	37552	6270	15136	335	661	22165	7796	23513	12965	938	208	314	13514	10098	24128	14666	15306	17631	4992	16222	22198	7709	509	32900	33835	16125	14655	11408	7216	5037	17461	630	439	10953	44773	927	1078	13712	438	1973	6496
CPM_1	16	33	2	5	55	1	69	12	5	4	4	6	0	20	13	10	1	6	20	35	98	20	22	37	11	1	76	3	2	66	58	30	50	46	1	2	18	5	0	18	45	0	1	5	4	26	4
RXFP4_3	0	0	1	0	0	1	0	0	0	0	0	0	0	0	1	0	0	0	0	0	0	0	0	0	0	0	0	0	0	2	0	0	0	0	0	0	0	1	0	0	3	0	0	0	0	0	0
CUX1_2	0	0	0	0	0	0	0	0	0	0	0	0	0	0	0	0	1	0	0	0	0	0	0	0	0	0	1	0	0	0	1	0	0	0	0	0	0	0	0	0	0	0	0	0	2	0	0
PEG10_273	0	0	0	0	0	0	0	0	0	0	0	0	0	0	0	0	0	0	0	0	0	0	0	0	0	0	0	0	0	0	0	0	0	0	0	0	0	0	0	0	0	0	0	0	0	0	0
TSNARE1_2	0	0	0	0	0	0	0	0	0	0	0	0	0	0	0	0	0	0	0	0	0	0	0	0	0	0	0	0	0	0	0	0	0	0	0	0	0	0	0	0	0	0	0	0	0	0	0
XB.GENE.5896659	0	0	0	0	0	0	0	0	0	0	0	0	0	0	0	0	0	0	0	0	0	0	0	0	0	0	0	0	0	1	0	0	0	0	0	0	0	0	0	0	0	0	0	0	0	0	0
C1ORF123	82	81	50	17	155	14	211	29	43	10	22	78	27	98	46	12	3	11	47	64	156	71	98	94	25	44	133	35	9	197	179	96	86	87	21	30	98	26	12	64	167	27	22	40	8	52	25
TMUB2	505	202	124	174	379	41	545	186	215	113	257	288	74	591	355	202	61	107	472	183	464	336	209	276	217	154	397	185	149	458	412	201	254	231	120	175	626	189	64	418	1255	165	269	563	164	412	256
RNASET2	126	60	49	45	112	24	154	78	108	44	106	145	62	267	111	80	30	35	133	67	126	160	72	61	79	101	130	79	55	140	117	38	85	56	40	52	146	72	36	150	417	95	127	112	79	164	61
DEDD1	8	7	25	3	20	1	89	13	34	6	12	20	12	52	15	18	0	5	24	19	45	25	27	57	6	33	29	25	2	65	83	28	29	17	20	3	3	12	3	10	45	1	6	8	1	43	2
ZFP64_44	0	0	0	0	1	0	1	0	0	0	3	0	0	0	0	2	0	1	2	0	4	1	0	0	2	0	0	0	0	1	0	1	3	0	0	2	1	5	0	0	4	0	1	0	1	4	0
KLK2	0	0	0	0	0	0	0	0	0	0	0	0	0	0	0	0	0	0	0	0	0	0	0	0	0	0	0	0	0	0	0	0	0	0	0	0	0	0	0	0	0	0	0	0	0	0	0
C1ORF127_1	0	0	0	0	0	0	0	0	0	0	0	3	0	1	0	0	0	0	0	0	0	2	0	0	0	0	0	2	0	0	1	0	0	0	0	0	0	0	0	0	0	0	0	0	0	0	0
SETD8	563	120	158	447	238	30	814	502	247	53	116	305	142	641	993	223	40	40	1076	170	374	562	311	376	374	340	362	165	56	630	560	232	236	195	122	107	546	108	63	816	3679	122	110	580	98	458	278
SUGP2_4	9084	12455	8524	3647	26009	327	39099	4425	11658	653	1403	17865	6174	24012	7751	1380	503	710	9449	13486	31721	13861	15710	18540	3453	13015	28713	8102	1013	33023	32317	15398	19557	15040	5723	3600	11626	1384	809	7264	27432	1707	2077	7833	1063	2812	3678
RTL1_173	0	0	0	0	0	0	0	0	0	0	0	0	0	0	0	0	0	0	0	0	1	0	0	0	0	0	0	0	0	0	1	0	0	0	0	0	0	0	0	0	0	0	0	0	0	0	0
BABAM1	109	82	28	49	164	7	124	32	46	11	36	57	12	72	73	29	5	9	66	65	156	66	56	67	40	16	145	19	10	124	124	50	103	71	21	24	103	20	1	100	270	1	18	73	4	50	42
HBEGF	0	0	0	2	0	0	0	2	0	0	0	1	4	10	1	1	0	0	4	0	0	4	0	0	1	6	0	3	0	0	0	0	0	0	0	0	0	0	0	0	5	0	0	0	0	1	0
PEG10_275	0	0	1	0	0	0	0	1	0	0	0	0	0	0	0	0	0	0	0	0	1	0	0	1	0	0	0	1	0	0	0	0	0	0	0	0	0	0	0	1	3	0	0	1	0	0	0
C22ORF29_156	0	0	0	0	0	0	0	0	0	0	0	0	0	0	0	0	0	0	0	0	0	0	0	0	0	0	0	0	0	0	0	0	0	0	0	0	0	0	0	1	0	0	0	0	0	0	0
RTL1_170	0	0	0	0	0	0	0	0	0	0	1	0	0	0	0	2	2	0	3	0	0	0	0	0	1	0	2	1	0	0	0	0	0	0	0	2	0	0	1	0	0	0	1	0	0	0	0
RTL1_171	0	0	0	0	0	0	0	0	0	1	1	2	0	0	0	0	0	0	0	0	0	0	0	0	0	0	0	0	0	0	0	0	0	0	0	1	2	0	0	0	0	0	0	0	0	0	0
C9ORF78	962	276	355	474	657	87	1429	554	605	141	293	705	244	1001	1048	458	75	146	1057	371	938	726	591	668	446	463	734	309	166	1263	1012	515	518	412	308	277	1118	323	160	1056	3683	311	340	1021	157	1046	486
VEGFB_2	0	0	0	0	0	0	1	0	0	0	0	0	0	0	0	0	0	0	0	0	0	0	0	0	0	0	0	0	0	0	0	1	0	0	0	0	0	0	0	0	0	0	0	0	0	0	0
NXPE2_4	0	0	0	0	0	0	0	0	0	0	0	0	0	0	0	0	0	0	0	0	2	0	0	0	0	0	0	0	0	0	0	0	0	0	0	0	0	0	0	0	0	0	0	0	0	0	0
ZFP64_33	1	0	2	5	2	1	1	1	11	4	12	1	0	11	11	4	0	2	8	2	2	6	0	1	2	0	1	1	6	1	0	0	2	2	4	2	7	5	1	10	32	0	14	10	3	8	4
RTN4RL2	0	0	0	0	0	0	0	0	0	1	0	0	0	0	0	0	0	0	0	0	0	0	0	0	1	0	0	0	0	0	0	0	0	0	0	0	1	0	0	1	0	0	0	0	0	0	0
CER1	4	4	203	69	10	1	185	57	559	7	13	394	163	1240	153	11	0	4	134	1	8	839	67	81	44	343	12	383	0	166	150	68	9	1	301	4	7	6	1	78	515	6	1	11	0	24	2
LMBR1L	1900	723	880	677	1549	235	1857	862	1431	476	953	1862	673	3114	1444	869	402	427	1798	680	1618	1957	877	866	783	1417	1462	965	730	1767	1620	751	1034	781	670	816	2546	942	445	1812	5033	1005	1490	2000	857	1940	978
P2RY6_B2	0	0	0	0	0	0	0	0	0	0	3	0	0	0	0	0	0	0	0	0	1	0	0	0	0	0	0	0	0	0	0	0	0	0	0	0	3	0	0	0	0	0	0	0	0	0	0
FAM174A	309	18	27	214	73	10	292	282	48	0	8	91	18	219	440	148	0	0	595	55	198	212	108	185	184	40	150	59	1	260	276	126	92	72	8	12	158	0	13	367	1609	14	0	411	0	274	218
SKOR1	0	0	0	0	0	0	2	0	2	0	0	0	0	7	0	0	0	0	0	0	0	6	0	0	0	0	0	2	0	3	2	2	0	0	0	0	0	0	0	0	3	0	0	3	0	2	0
T	0	0	16	0	2	0	16	0	9	1	3	28	8	83	0	0	0	0	0	0	4	89	10	14	0	17	4	24	0	33	25	17	2	2	8	0	0	0	0	0	2	0	1	0	0	0	0
PEG10_276	0	0	0	0	0	0	0	0	0	0	0	0	0	0	0	0	0	0	0	0	0	0	0	0	1	0	0	0	0	0	0	0	2	0	0	0	0	0	0	0	0	0	0	0	0	1	0
GEMIN7	612	80	105	230	153	96	222	316	193	180	326	209	84	529	519	315	110	165	649	75	197	336	98	117	302	160	167	147	215	205	154	78	101	90	76	234	759	365	181	651	1827	351	456	613	232	640	285
ADGRA1	0	0	0	0	0	0	0	0	0	0	0	0	0	0	0	0	0	0	0	0	0	0	0	0	0	0	0	0	0	0	0	0	0	0	0	0	0	0	0	0	2	0	0	0	0	0	0
RTL1_172	0	0	0	0	0	0	0	0	0	0	0	2	0	0	0	0	0	1	0	0	0	0	0	0	0	0	0	0	0	0	2	0	0	0	0	0	0	0	0	0	0	0	0	0	0	0	0
CBX3	10300	2843	4012	4324	5808	541	16521	5004	6265	1091	2247	8704	2848	21220	9231	2461	480	1134	10477	3584	8210	12913	7052	7967	4668	5844	7668	6941	1164	15420	15220	7322	5261	3977	2998	3511	12164	2451	918	9766	31934	1881	2410	9230	1072	5246	4227
RNF183	0	0	0	0	0	0	0	0	0	0	0	0	0	0	0	0	0	0	0	0	0	1	0	0	0	0	0	0	0	0	0	0	0	0	0	0	0	0	0	0	0	0	0	0	0	0	0
ZBTB44	105	4	26	43	13	16	39	81	38	38	53	86	24	81	113	52	21	26	151	3	14	66	15	19	74	47	7	27	34	29	21	8	5	4	15	51	158	53	37	162	380	66	108	111	59	125	55
PEG10_282	0	0	0	0	0	0	0	0	0	1	0	0	1	0	0	0	0	0	0	0	0	0	0	0	0	3	0	0	0	1	0	0	0	0	0	0	0	0	0	0	0	0	0	0	0	0	0
DIDO1_2	0	0	0	0	0	0	0	0	0	0	0	0	0	0	0	0	0	0	0	0	0	0	0	0	0	0	0	0	0	0	0	0	0	0	0	0	0	0	0	0	0	0	0	0	0	0	0
CR388166.2_115	0	0	0	0	0	0	0	0	0	0	0	1	0	0	0	0	0	0	0	0	0	1	0	0	1	0	0	0	0	0	0	0	0	0	0	0	0	0	0	0	0	2	0	0	0	0	0
RMDN3_2	568	44	171	216	93	64	138	273	213	112	276	327	96	554	456	297	66	129	492	52	94	402	52	53	261	240	101	160	156	103	128	76	78	40	124	198	660	319	144	564	1687	251	355	622	130	642	290
TCTE3_2	0	0	0	0	0	0	0	0	2	0	0	0	0	2	0	1	0	1	0	0	0	0	0	1	0	0	0	0	0	0	0	0	0	0	2	1	5	1	0	0	2	0	1	0	0	5	0
MOS	108	2	10	77	5	38	14	54	20	74	156	21	5	180	148	181	28	59	134	3	5	124	5	7	88	27	5	63	55	7	17	3	1	2	11	52	146	144	56	141	473	109	103	96	64	345	68
CCDC28A	261	133	88	106	248	36	253	121	118	42	99	203	69	322	188	114	42	70	248	102	226	263	110	120	80	124	192	87	92	243	222	106	145	90	62	98	343	153	67	176	632	146	217	249	81	247	123
GDPD5	174	14	70	121	18	27	46	130	100	65	136	125	24	288	213	119	63	63	252	6	32	215	20	20	94	74	21	102	120	35	28	11	14	20	57	66	208	113	36	197	674	84	235	220	135	234	110
PEG10_274	0	0	0	0	0	0	0	0	0	0	0	0	0	0	0	0	0	0	0	0	0	0	0	0	0	0	0	0	0	0	0	0	0	0	0	0	0	0	0	0	0	0	0	0	0	0	0
AP5M1	77	11	20	35	36	7	97	49	44	15	33	38	21	108	82	49	2	15	85	13	47	95	45	46	37	38	63	50	8	111	59	38	25	24	20	26	68	36	6	87	245	19	18	86	5	93	28
EPPK1_4	0	8	2	0	14	0	23	0	0	0	0	5	3	0	0	0	0	0	0	21	35	0	6	5	0	1	41	0	0	20	7	3	36	20	0	0	0	0	0	0	0	0	0	0	0	1	0
C22ORF29_155	0	0	0	0	0	0	0	0	0	0	0	5	3	0	0	1	0	0	0	0	0	0	0	0	0	1	0	1	0	0	0	0	0	0	0	0	3	0	0	1	0	0	0	0	0	0	0
EPB41	284	55	134	123	133	44	336	162	305	59	164	262	99	574	284	205	54	73	340	71	184	453	114	153	124	190	162	175	106	277	229	124	119	70	143	79	311	134	59	279	971	142	184	272	114	491	131
MKNK2_1	352	42	88	153	95	58	215	224	175	106	245	179	49	285	425	253	89	114	499	46	114	231	106	112	232	140	116	89	188	226	194	112	69	49	78	117	434	236	115	447	1346	244	362	348	189	508	181
DNAJC24	58	3	13	12	8	8	11	38	18	15	38	12	7	117	35	35	0	15	48	3	14	74	7	4	19	13	9	36	5	22	5	4	8	4	12	22	68	38	2	41	126	7	9	69	9	103	29
STEAP1	140	15	32	43	35	20	57	51	73	39	76	74	19	126	106	60	33	44	122	29	51	105	27	22	66	46	49	43	58	60	31	14	35	24	36	45	198	58	42	121	358	70	110	145	53	136	55
LRRFIP1_2	250	10	25	121	25	57	58	146	66	103	216	60	30	212	274	212	39	112	342	1	25	113	30	19	152	36	27	71	82	55	23	12	16	14	39	114	336	238	42	357	979	130	176	255	90	460	139
LAMA3	0	0	0	0	0	0	9	0	0	0	0	0	2	1	0	0	0	0	0	0	0	0	3	7	0	3	1	0	0	3	6	4	0	0	0	0	0	0	0	0	0	0	0	0	0	0	0
OSBP_3	0	0	0	0	0	0	0	0	0	0	0	0	0	0	0	0	0	0	0	0	0	0	0	0	0	0	0	0	0	0	0	0	0	0	0	0	0	0	0	0	0	0	0	0	0	0	0
ALG2	21	56	15	12	138	16	217	20	29	35	81	35	6	31	25	64	13	41	31	57	141	11	77	101	15	6	123	12	19	182	198	84	84	58	7	7	21	85	24	38	92	75	39	40	21	118	14
RARB_2	709	1725	1680	256	3643	60	3618	298	2738	126	249	3556	1455	4451	549	251	78	116	660	1941	4940	2575	1482	1692	294	3071	4320	1446	176	3159	3495	1575	2805	2248	1310	309	991	267	184	569	1951	316	360	685	166	513	312
RABAC1	51	18	32	22	30	2	63	38	56	13	47	51	12	117	48	20	19	15	55	12	63	88	26	25	28	33	52	25	21	61	54	24	32	20	21	20	62	20	21	55	186	36	59	62	34	46	35
UPF3A	0	0	0	0	0	0	0	0	0	0	0	0	0	0	0	2	0	0	0	0	0	0	0	0	0	0	0	0	0	0	0	0	0	0	0	0	0	0	0	2	0	2	0	0	0	1	0
ZFP64_45	0	1	0	0	3	0	1	3	0	0	1	0	0	0	1	0	0	0	8	0	0	0	2	0	0	0	0	0	2	0	1	0	0	0	0	0	0	1	0	1	4	0	1	0	0	0	0
MRPS35	783	237	365	284	539	95	713	326	580	159	374	745	219	920	571	438	124	208	729	272	563	610	304	342	320	450	597	294	307	639	628	292	366	288	261	271	904	423	247	683	2084	501	596	717	313	887	332
RPP30	265	165	157	89	435	25	433	144	251	38	73	291	99	298	244	81	48	34	299	160	395	184	168	221	145	195	386	98	117	374	437	202	215	182	103	99	314	84	82	290	807	157	228	309	112	182	125
SATB1_2	0	0	0	0	0	0	6	0	0	0	1	1	0	0	0	0	0	1	0	0	3	0	2	4	0	0	0	0	0	6	0	0	0	0	0	0	0	1	0	0	0	0	0	0	0	3	0
RTL1_175	0	0	1	0	1	0	0	0	0	0	0	1	0	0	0	0	0	0	0	0	0	0	0	0	0	0	0	0	0	0	0	0	0	0	0	0	0	0	0	0	0	0	0	0	0	0	0
C22ORF29_159	0	0	0	0	0	0	0	0	0	0	0	0	0	0	0	0	0	0	0	0	0	0	0	0	0	0	0	0	0	0	0	0	0	0	0	0	0	0	0	0	0	0	0	0	0	0	0
NCOR2_2	0	0	0	0	0	0	0	0	0	0	0	0	0	0	0	0	0	0	0	0	0	3	0	0	0	0	0	0	0	0	0	0	0	0	0	0	0	0	0	0	0	0	0	0	0	0	0
SI.DKEY.266F7.10_12	0	0	0	0	0	0	0	2	0	0	0	0	0	1	0	0	0	0	1	1	0	0	0	0	0	0	0	0	0	0	0	0	0	0	0	0	0	0	0	0	0	0	0	0	0	0	0
BIRC6_2	0	0	0	0	0	0	0	0	0	0	0	0	0	0	0	0	0	0	0	0	0	0	1	0	0	0	0	0	0	0	0	0	0	0	0	0	0	0	0	0	0	0	0	0	0	0	0
VIT_4	0	0	0	0	0	0	2	0	0	0	0	0	0	1	0	0	0	0	0	0	0	0	1	1	0	0	0	1	0	0	2	0	0	0	0	0	0	0	0	0	0	0	0	0	0	0	0
ALS2CL_2	0	0	0	0	0	0	0	0	0	0	0	0	0	0	0	0	0	0	0	0	0	0	0	1	0	0	0	0	0	0	0	0	0	0	0	0	0	0	0	0	0	0	0	0	0	0	0
TRAPPC1	309	132	99	81	316	20	419	130	151	47	92	226	78	319	231	82	17	61	248	126	398	202	204	205	139	120	316	78	33	392	298	178	190	173	82	104	355	105	39	259	832	64	99	287	54	209	117
C22ORF29_51	10	1	4	1	8	1	4	5	0	1	0	15	5	5	3	1	0	0	7	0	9	6	1	1	3	4	3	4	0	5	1	1	1	3	0	0	5	0	0	3	33	0	1	15	0	5	4
TSPY10_2	0	0	0	0	0	0	0	0	0	0	0	0	0	0	0	0	0	0	0	0	0	0	0	0	0	0	0	0	0	0	0	0	0	0	0	0	0	0	0	0	0	0	0	0	0	0	0
CASP6	810	936	752	411	2016	68	2399	502	1110	98	185	1508	532	2421	897	527	71	128	931	994	2801	1724	904	1126	423	1105	2109	763	183	1996	1765	793	1353	1268	525	257	931	291	125	893	3075	230	412	932	160	1055	467
CD69_10	6	21	4	6	34	0	50	2	8	1	1	21	4	5	9	1	1	0	3	8	38	4	33	25	5	4	17	2	2	40	45	28	11	14	2	7	4	2	2	14	32	1	5	15	3	0	5
WBSCR16_2	0	0	0	0	0	0	0	0	0	0	0	0	0	0	0	0	0	0	0	0	0	0	0	0	0	0	0	0	0	0	0	0	0	0	0	0	0	0	0	0	0	0	0	0	0	0	0
MED10	350	199	95	170	434	59	577	174	113	90	194	244	39	590	326	293	32	99	383	186	454	356	264	247	186	105	408	196	124	534	454	230	281	214	53	96	410	251	76	435	1165	192	231	381	70	625	184
PLEKHA4_3	0	0	0	0	0	0	3	0	0	1	0	1	0	2	0	0	1	0	1	0	1	1	0	0	1	0	0	2	0	0	0	1	0	0	0	0	1	1	0	0	0	0	0	1	1	0	1
VANGL1	286	32	91	117	54	61	158	162	154	124	301	195	59	365	260	203	125	117	355	46	111	249	44	78	160	147	95	131	188	102	102	49	69	52	65	112	377	282	124	297	871	268	419	279	281	384	141
TNFRSF19	703	42	99	192	92	249	718	257	235	494	1026	244	73	639	411	769	388	524	631	38	68	401	291	341	298	184	80	227	609	595	597	257	54	33	109	302	960	1102	348	657	1411	857	1238	825	807	1609	413
MRPL57	372	269	168	141	506	66	576	167	279	106	226	328	144	539	299	217	64	137	381	188	462	324	225	260	170	244	412	200	132	537	506	232	270	217	118	111	368	288	116	361	1000	242	331	362	109	474	158
ADRA1A_1	0	0	0	0	0	0	0	0	0	0	0	0	0	0	0	0	0	0	0	0	0	0	1	0	0	0	0	0	0	1	0	0	0	0	0	0	0	0	0	0	0	0	0	0	0	0	0
SLC24A4	0	0	0	0	0	0	2	0	0	0	0	0	0	0	0	0	0	0	0	0	0	0	0	2	0	0	0	0	0	0	1	1	0	0	0	0	0	0	0	0	0	0	0	0	0	0	0
OTOGL	1	0	0	1	0	0	0	1	0	1	0	0	0	2	1	0	0	1	2	0	0	0	0	0	0	0	0	1	1	0	0	0	0	0	0	0	0	2	0	2	1	2	1	3	1	1	0
NIP7	1073	1024	901	349	2337	24	4134	380	1229	32	79	1905	684	711	677	107	118	53	810	1151	2479	397	1717	2080	420	1388	2302	224	247	3915	3248	1616	1616	1225	625	372	1233	89	193	862	2514	375	530	939	256	229	426
RASD1	79	17	413	172	53	32	405	114	3047	65	143	825	998	1172	356	235	8	58	234	52	78	724	150	184	90	2129	103	362	12	304	270	158	70	39	1466	21	75	128	9	193	1203	12	32	48	10	486	26
PEG10_279	0	0	0	1	0	0	0	1	0	0	1	0	0	1	1	0	0	0	0	0	0	1	0	0	0	0	0	0	0	0	0	0	0	0	0	0	0	0	0	0	6	1	0	0	0	0	0
POU6F2	0	0	0	0	0	0	0	0	0	0	0	0	0	0	0	0	0	0	0	0	0	0	0	0	0	0	0	0	0	0	0	0	0	0	0	0	0	0	0	0	0	0	0	0	0	0	0
ZNF22_60	0	0	0	0	1	0	1	0	0	1	0	0	0	1	0	1	0	0	1	0	1	0	2	2	0	1	2	2	0	3	1	0	1	0	1	0	0	4	0	2	0	0	0	3	0	4	1
NEDD1_2	323	22	96	135	50	51	69	177	167	111	191	194	46	348	292	219	69	88	404	28	55	269	24	27	150	98	54	113	150	48	68	32	46	21	91	125	442	199	82	325	1174	213	303	349	148	506	162
FKBP1C	2383	2764	2518	1044	5529	203	10983	1338	3411	347	703	5374	1765	6214	2237	888	211	396	2692	3141	6998	3823	4635	5180	1099	3760	7124	1992	518	10265	8707	4115	4568	3179	1646	848	2836	842	331	2469	7611	718	1051	2413	478	1896	1138
RTL1_174	0	0	0	0	0	0	0	1	0	0	0	0	1	0	0	0	0	0	0	0	0	0	0	0	0	0	0	0	0	0	0	0	0	0	0	0	0	0	0	0	0	0	0	0	0	0	0
SSC4D_1	3	0	5	5	0	1	3	7	0	2	1	7	3	7	6	4	0	1	12	2	1	7	2	2	4	2	0	3	2	3	1	2	0	2	0	2	3	1	0	3	28	3	5	7	0	6	4
CR318592.1_158	0	0	0	0	0	0	0	0	1	0	0	1	0	3	0	0	0	0	0	0	1	1	0	0	0	1	0	0	0	0	1	0	0	0	1	0	0	0	0	0	0	0	0	0	0	0	0
PAX3_2	0	0	0	0	0	0	0	1	0	0	0	0	0	0	0	1	0	0	0	0	0	4	0	0	0	0	0	0	0	0	0	0	0	0	0	0	0	0	0	0	0	0	0	0	0	1	0
TSPAN31	1385	449	656	588	856	250	2104	764	1167	456	968	1371	493	1324	1163	769	404	467	1610	417	899	789	803	983	711	1041	994	491	645	1805	1572	709	639	436	546	469	1683	947	497	1449	4107	1055	1450	1360	870	1602	647
TOMM6	233	170	152	80	319	33	409	70	232	35	107	320	93	476	173	123	20	61	172	139	333	269	175	198	79	209	303	154	55	368	385	166	188	158	97	94	294	135	53	206	547	101	119	242	47	217	99
PEG10_424	1	0	2	4	0	0	0	5	2	2	9	6	0	3	8	2	3	2	13	0	0	3	2	1	2	1	0	0	2	0	0	0	0	0	0	1	3	1	3	3	28	3	4	2	2	6	2
TMEM106A	51	7	28	19	11	13	28	18	43	19	61	52	13	77	38	22	42	19	49	11	10	55	12	10	22	35	18	21	35	16	10	4	17	4	23	40	68	58	34	36	133	74	95	58	81	62	19
CD63_2	2694	3066	2364	1064	6663	292	5639	1176	3014	634	1218	5035	1422	4880	2252	1115	475	619	2460	3357	8225	3428	2311	2666	1294	3042	7384	1525	931	4992	4597	2144	4693	3919	1418	901	3126	1252	621	2860	7734	1263	2038	2632	1046	2336	1230
RWDD1	416	261	222	162	507	71	670	197	392	164	305	490	165	1001	350	281	67	136	418	177	488	700	289	300	204	295	478	298	179	627	497	226	272	226	174	138	500	314	111	440	1207	271	332	419	181	604	209
FARP1_1	902	189	370	338	381	149	929	379	557	210	443	768	303	1205	677	386	163	221	879	184	414	775	323	439	378	645	410	414	313	754	768	336	259	207	269	334	1134	466	202	701	2474	434	605	824	322	864	378
ELAVL2_1	174	21	39	80	36	8	63	98	66	20	45	87	33	168	206	70	8	13	217	16	58	132	18	29	71	47	46	67	19	37	48	21	31	32	36	61	183	37	15	140	674	26	38	182	7	163	91
PEG10_283	0	0	0	0	0	0	0	0	0	0	1	0	0	0	0	0	0	0	0	0	0	0	0	0	0	0	0	0	0	0	0	0	0	0	0	0	0	0	0	0	2	0	0	0	0	0	0
ALDH1A2_1	91	37	2189	160	94	12	2625	144	4092	47	89	4529	2061	4980	323	33	8	17	311	45	41	3706	972	1269	98	4468	93	1585	28	2232	2024	977	83	16	1828	55	150	46	23	245	1083	35	50	67	30	90	39
ZFP64_46	1	0	0	0	3	0	0	0	0	1	0	0	0	0	0	0	0	0	0	0	3	0	3	0	0	0	1	0	0	1	0	0	0	0	0	0	1	0	0	0	0	0	0	0	0	0	0
C2ORF71_1	0	0	0	0	0	0	0	0	0	0	0	0	0	0	0	0	0	0	2	0	0	0	0	0	0	0	0	0	0	0	0	0	0	0	0	0	0	0	0	0	0	0	0	0	1	0	0
RAB32	131	6	53	63	28	12	27	85	105	20	54	96	42	112	153	58	22	35	187	13	39	64	16	14	68	63	45	29	52	28	22	17	24	25	51	38	116	62	40	140	478	89	82	161	52	117	81
SZL	788	1509	277	181	3222	22	334	142	281	89	189	613	208	704	406	74	11	32	307	2049	7323	323	114	150	153	482	4347	242	25	300	414	201	2916	3593	129	318	1080	68	32	268	1311	28	52	364	22	149	181
CR318592.1_206	0	0	0	0	0	0	0	0	0	0	0	0	0	0	0	0	0	0	0	0	0	0	0	0	0	0	0	0	0	0	0	0	0	0	0	0	0	0	0	0	2	0	0	0	0	0	0
DAPL1_1	0	0	0	0	0	0	0	0	0	0	0	0	0	0	0	0	0	0	0	0	1	0	0	0	0	0	0	0	0	0	0	0	0	0	0	0	0	0	0	0	0	0	0	0	0	0	0
SEMA4D	574	101	46	235	182	136	460	319	95	317	660	101	21	223	584	558	207	306	685	86	226	112	178	198	281	56	192	84	350	379	348	153	124	92	62	230	749	654	227	628	2142	493	717	565	464	1137	305
PEG10_284	0	0	1	0	0	0	0	3	0	0	0	1	0	1	0	0	0	0	0	0	1	0	0	0	0	0	0	0	0	0	0	0	0	0	0	0	0	0	0	0	0	0	0	0	1	0	0
BAG2	0	0	0	0	0	0	0	0	0	0	0	0	0	0	0	0	0	0	0	0	0	0	0	1	0	0	0	0	0	0	0	0	0	0	0	0	0	0	0	0	0	0	0	0	0	0	0
PLEKHA4_4	0	0	0	0	0	0	0	0	0	0	1	0	0	0	0	0	0	0	0	0	1	0	1	0	0	0	0	0	0	0	0	1	1	2	0	0	0	0	0	0	0	0	0	0	0	0	0
GPX3_A1	99	11	107	84	26	12	83	71	106	50	83	252	59	395	165	109	17	37	149	19	35	327	56	38	88	119	60	101	29	79	73	31	29	32	52	26	104	85	18	203	646	34	90	119	27	231	54
GAMT	85	154	343	39	342	3	927	36	497	6	11	707	272	801	79	25	3	8	64	208	403	301	413	472	39	585	425	317	7	786	673	337	276	176	241	14	79	18	4	66	197	10	12	66	8	40	33
CSNK1G1	207	41	58	110	98	22	123	137	106	61	102	119	48	184	238	112	25	44	292	49	109	136	41	48	131	73	111	55	69	112	92	39	79	51	60	107	281	108	46	286	854	101	141	268	58	205	112
CHGB_2	0	0	0	0	2	0	2	0	0	0	0	0	0	1	0	0	0	0	0	0	1	3	0	0	0	0	0	3	0	0	0	0	0	0	0	1	3	2	0	0	0	0	0	0	0	0	0
OIP5	91	10	78	61	37	16	53	59	87	23	57	134	37	219	116	74	10	30	152	23	38	173	17	26	41	89	43	55	47	43	45	16	30	29	27	30	124	55	36	87	432	59	91	78	22	160	51
NPL	335	104	126	124	222	49	95	148	243	71	189	276	103	481	263	155	49	112	316	93	240	328	37	47	153	193	228	146	125	107	124	62	161	139	104	109	389	213	109	318	860	203	287	321	113	360	150
EXTL3_3	0	0	0	0	0	0	1	0	0	0	0	0	0	0	2	0	1	0	0	0	1	0	1	0	1	3	1	0	0	0	0	0	1	0	0	1	7	0	0	7	9	1	1	3	3	0	3
CR388166.2_207	0	0	0	0	0	0	0	0	0	0	0	0	0	0	0	0	0	0	0	0	0	0	0	0	0	0	0	0	0	0	0	0	0	0	0	0	0	0	0	0	0	0	0	0	0	0	0
PEG10_289	0	0	0	0	0	0	1	0	0	1	0	0	1	0	0	0	0	0	3	0	0	0	1	1	0	1	0	0	0	0	0	0	0	0	0	0	0	0	0	0	0	0	0	0	0	0	0
KCP_3	0	0	0	0	1	0	0	0	0	0	0	2	0	0	0	0	0	0	0	0	0	0	0	0	0	0	0	0	0	2	1	0	0	0	0	0	0	0	0	0	0	0	0	0	0	0	0
PEG10_278	0	0	0	0	0	0	1	0	0	0	0	0	0	0	2	0	0	0	0	0	0	0	0	0	0	0	0	0	0	0	0	0	0	0	0	0	1	0	0	0	0	0	0	0	0	0	0
CR318592.1_161	0	0	0	0	0	0	0	0	0	0	0	0	0	0	0	0	0	0	0	0	0	0	0	0	0	0	0	0	0	0	0	0	0	0	0	0	0	0	0	0	0	0	0	0	0	0	0
ACTG1_1	851	219	420	370	459	57	833	361	725	96	201	853	311	1085	756	464	88	127	729	423	875	902	305	376	317	719	902	316	150	658	651	321	617	418	346	168	781	289	93	689	2552	208	335	847	158	969	379
PEG10_287	0	0	0	0	0	0	0	0	0	0	0	0	0	2	0	1	0	0	0	0	0	0	0	0	0	0	0	0	0	3	0	0	0	0	0	0	1	0	0	0	0	0	0	0	0	1	0
CR318592.1_99	0	2	4	2	2	0	6	0	4	0	1	5	0	3	1	1	0	1	1	1	4	1	0	1	0	0	0	0	0	4	5	5	1	1	4	0	0	0	0	2	7	0	2	0	0	0	0
WBP1_1	1405	671	855	537	1350	109	2639	732	1161	230	468	1844	641	2113	1188	464	196	233	1397	642	1439	1306	1054	1245	633	1243	1443	709	339	2260	2139	978	996	636	528	489	1686	518	249	1408	3965	572	686	1326	344	974	652
CR388166.2_118	0	0	0	0	1	0	0	0	0	1	2	0	0	0	0	0	0	0	3	0	1	0	1	0	0	0	0	0	1	2	0	0	0	0	4	0	0	0	0	0	0	0	1	1	0	0	1
PHOSPHO2	115	32	27	41	38	14	39	58	61	38	84	67	10	124	101	74	28	41	122	24	57	65	19	32	44	30	45	38	58	55	39	20	28	27	15	22	117	82	34	107	332	72	90	86	29	171	40
CR318592.1_160	1	0	0	0	0	0	0	0	0	0	1	0	0	0	1	0	0	0	0	0	0	0	0	0	0	0	0	0	0	0	0	0	0	0	0	0	2	0	0	0	2	0	0	3	0	0	0
CS	2720	1413	1695	979	3079	378	3123	1238	2377	696	1432	3390	1299	4351	1971	1428	588	736	2736	1301	2990	2831	1290	1473	1237	2672	2647	1350	1117	2880	2630	1280	1803	1479	1227	1123	3611	1608	869	2606	7271	1855	2417	2767	1175	3048	1361
C22ORF29_161	0	0	0	0	0	0	0	0	0	1	0	0	0	0	0	0	0	0	0	0	0	0	2	1	0	0	0	0	0	1	0	0	0	0	0	0	0	0	0	0	0	0	0	0	0	0	0
RTL1_177	0	0	0	0	0	0	0	0	0	0	0	0	0	2	0	2	0	0	0	0	0	1	0	0	1	0	2	1	0	0	0	1	0	0	0	0	0	0	0	2	1	0	4	0	0	1	0
SMARCD2	4	0	1	4	0	0	0	4	0	0	2	0	1	5	2	2	0	3	6	2	0	4	0	0	1	1	1	1	0	1	3	1	0	0	0	0	2	6	0	3	16	0	0	4	0	7	3
SLC27A3_2	0	0	0	0	0	0	0	0	0	0	0	0	0	0	0	0	0	0	0	0	0	0	0	0	0	0	0	0	0	0	0	0	0	0	0	0	0	0	0	0	0	0	0	0	0	0	0
NXT1	746	207	300	226	399	133	608	356	517	220	416	683	236	877	499	481	107	238	785	205	389	563	273	282	307	510	408	267	239	565	509	270	305	176	236	280	936	456	176	635	1911	357	506	707	211	984	324
UNC50	374	429	129	111	761	36	717	152	160	73	139	262	78	331	251	135	38	57	317	346	814	198	326	316	139	145	681	123	77	708	657	322	461	364	74	132	473	131	64	332	941	133	167	370	91	250	190
S100Z	4	2	1	1	3	7	0	1	15	1	10	10	0	50	4	4	0	5	1	3	4	50	0	0	0	3	12	15	4	1	7	0	3	3	6	0	4	8	0	0	8	0	3	0	0	12	0
LRRC38	0	1	0	0	1	0	0	0	0	0	0	0	0	0	0	0	0	0	0	0	7	0	0	0	0	0	1	0	0	0	1	0	0	1	0	0	0	0	0	0	0	0	0	0	0	0	0
BARD1_2	0	0	0	0	0	0	0	0	0	0	0	0	0	0	0	0	0	0	0	0	0	0	0	0	0	0	0	0	0	0	0	0	0	0	0	0	0	0	0	0	0	0	0	0	0	0	0
RIMBP2	2	1	2	1	0	0	0	1	0	1	1	8	0	2	2	1	0	0	4	0	0	2	0	0	0	0	1	0	0	0	0	0	0	0	0	3	5	2	0	4	7	1	1	0	1	5	0
SI.DKEY.251I10.2	0	0	1	0	0	0	0	0	0	0	0	0	0	0	0	0	0	0	0	0	0	1	0	1	0	0	0	0	0	0	0	0	0	0	0	0	0	0	0	0	0	0	0	0	0	0	0
GNA14	1331	466	354	510	964	181	904	636	501	331	732	795	211	1886	1186	888	219	373	1362	397	1030	1285	365	456	633	374	848	583	439	761	645	326	586	525	259	504	1721	860	353	1384	4030	758	1048	1401	448	1888	605
KIAA1161	802	47	170	336	90	134	142	451	299	275	580	355	94	590	704	474	215	273	847	48	119	376	49	80	347	199	91	177	323	98	108	39	61	67	127	317	1053	574	267	760	2243	556	689	817	433	1043	370
C22ORF29_163	0	0	0	2	0	0	1	0	0	0	0	0	0	1	0	0	0	0	0	0	0	1	0	1	0	0	0	0	0	0	3	3	1	0	0	0	0	1	0	0	1	0	0	0	0	0	1
PEG10_288	0	0	0	0	0	0	0	0	0	0	0	0	0	0	0	0	0	0	0	0	0	0	0	0	0	0	0	0	0	2	0	0	0	0	0	0	0	1	0	0	0	0	0	0	0	0	0
KAZALD1_1	71	141	338	93	296	1	480	120	585	13	36	752	253	847	203	19	4	4	264	264	501	441	186	233	92	500	513	280	3	367	324	164	346	251	284	65	171	10	4	210	764	6	2	38	3	47	19
NOP16	1617	1230	1221	707	2576	163	3926	874	1932	268	519	2568	1054	3297	1403	555	159	334	1840	1378	3039	1996	1562	1811	816	2066	2982	1132	330	3667	3657	1765	1996	1454	954	536	1838	609	231	1752	4961	516	658	1456	284	1332	727
PEG10_297	0	0	0	0	0	0	0	0	0	0	0	0	0	0	0	0	0	0	0	0	0	0	0	0	0	0	0	0	1	0	0	0	0	0	0	0	0	0	0	0	0	0	0	0	0	0	0
ZGC.112263	25	1	3	14	3	1	2	6	9	6	12	0	0	6	50	2	2	2	28	0	0	4	1	1	30	2	1	5	0	3	3	2	0	0	6	5	22	6	2	27	167	5	0	32	3	11	19
MMP25_4	0	0	0	0	0	0	0	0	0	0	0	0	0	0	0	0	0	0	0	0	0	0	0	1	0	0	0	0	0	0	1	0	0	0	0	0	0	0	0	0	0	0	0	0	0	0	0
GNA11	39	2	19	18	17	3	37	29	20	8	6	33	12	73	47	16	5	8	71	10	26	58	17	16	16	21	16	22	0	28	26	12	6	9	11	11	30	11	4	49	134	15	9	48	12	31	26
ADAT3	347	59	55	111	142	52	288	141	115	99	166	124	44	180	249	199	57	106	276	57	149	80	117	159	109	99	140	68	174	268	278	136	94	78	63	113	350	185	100	231	915	228	376	332	119	388	168
PEG10_285	0	0	0	0	0	0	0	0	0	2	1	0	0	0	0	0	0	0	0	0	0	0	0	0	0	0	0	0	0	0	0	0	0	0	0	0	0	0	0	0	0	0	0	0	0	0	0
C22ORF29_20	0	0	0	0	0	0	0	2	0	1	2	0	0	0	0	0	0	0	0	0	0	0	0	0	0	0	0	0	0	0	0	0	0	0	0	0	0	0	0	0	3	0	0	0	0	0	0
SOCS5	737	113	249	330	190	236	282	376	432	457	977	489	177	1246	735	825	295	468	845	84	183	870	111	127	407	387	164	406	565	260	243	122	99	98	192	268	966	947	428	857	2545	884	1102	753	612	1711	302
RTL1_178	0	0	0	0	0	0	0	0	0	0	0	0	0	0	0	0	0	0	0	0	0	0	0	0	0	0	0	0	0	0	0	0	0	0	0	0	0	0	0	0	0	0	0	0	0	0	0
ZNF106_2	0	0	1	0	0	0	0	0	0	0	0	1	0	0	0	0	0	0	1	0	1	0	1	0	2	0	0	0	0	2	1	0	1	0	0	0	0	0	0	2	0	0	0	2	0	0	0
TMEM147	396	272	232	191	577	35	1182	218	318	63	118	498	125	434	395	81	58	44	434	277	543	262	488	556	214	276	574	156	119	1062	893	402	379	248	149	177	560	121	56	445	1268	128	246	439	156	186	184
CR388166.1_17	0	0	0	0	2	0	0	0	0	0	0	0	0	0	0	0	0	0	0	3	0	0	0	0	0	0	1	0	0	0	1	0	2	0	0	0	0	0	0	0	0	0	0	0	0	0	0
PEG10_292	0	0	2	0	0	0	0	0	0	0	0	0	0	1	0	0	0	1	0	1	0	0	0	0	0	0	1	0	0	0	0	0	2	1	0	0	0	0	0	0	0	0	0	0	0	0	0
ETFB	1348	478	504	406	905	166	874	541	831	318	698	1071	420	2001	929	703	185	360	1092	484	1069	1246	389	489	525	864	955	671	372	844	841	414	643	526	386	464	1676	767	286	1047	3216	578	814	1275	365	1439	599
PEG10_296	0	0	0	0	3	0	4	0	0	0	0	0	0	1	0	0	0	0	0	0	0	0	0	1	0	1	2	1	0	1	5	1	0	0	0	0	0	0	0	0	0	0	0	0	0	0	0
CYP2U1_2	0	0	0	0	0	0	0	0	0	0	0	0	0	0	0	0	0	0	0	0	0	0	0	0	0	0	0	0	0	0	0	0	0	0	0	0	0	0	0	0	0	0	0	0	0	0	0
RPUSD3	81	20	24	40	51	10	79	29	29	16	35	45	13	79	54	34	6	23	92	20	57	45	39	52	25	27	40	19	14	82	71	42	43	18	19	27	64	44	8	75	214	28	48	83	14	66	24
TMEM248	55	19	19	41	45	5	80	34	37	9	22	35	7	46	75	27	10	9	65	34	63	36	31	38	25	7	45	12	12	76	47	35	31	20	9	14	82	28	16	74	326	37	27	58	9	61	35
TRIM56_4	0	0	0	0	0	0	0	0	0	0	0	0	0	0	0	0	0	0	0	0	0	0	0	0	0	0	0	0	0	0	0	0	0	0	0	0	0	1	0	0	0	0	0	0	0	0	0
ZSCAN31_30	2	0	0	0	0	0	1	0	1	0	0	1	1	0	0	0	0	0	0	0	1	0	0	0	0	1	0	1	0	0	1	0	2	0	1	0	0	0	0	0	0	0	0	0	0	0	0
MEDAG_2	1	6	4	0	6	1	12	2	5	0	1	2	0	14	3	1	0	0	1	5	7	5	2	4	0	6	10	2	0	1	3	3	2	1	4	0	2	4	1	2	17	0	1	6	0	2	0
BAHCC1_2	0	0	0	0	0	0	0	0	0	0	0	0	0	0	0	0	0	0	0	0	0	0	0	0	0	0	0	0	0	1	0	0	0	0	0	0	0	0	0	0	0	0	0	0	0	0	0
C22ORF29_164	0	0	0	0	0	0	0	0	0	0	0	0	0	0	0	0	0	0	0	0	0	0	0	0	0	0	0	0	0	0	0	0	0	0	2	0	0	0	0	0	0	0	0	0	0	0	0
GLCE	325	306	172	95	619	85	759	103	232	184	399	337	106	475	248	359	154	200	254	286	695	248	362	355	117	230	645	131	228	761	669	345	430	292	79	142	423	429	130	233	693	248	467	357	239	804	177
MAPK10	0	0	0	1	1	0	0	0	0	0	0	0	0	2	0	0	0	0	1	0	3	1	0	0	0	0	2	0	0	0	0	0	1	1	0	0	1	0	0	0	5	0	0	0	0	0	0
PEG10_444	0	0	0	0	0	0	1	0	0	1	0	0	0	0	0	0	0	0	0	0	0	0	0	0	0	0	0	0	0	0	0	0	1	0	0	0	0	0	0	0	0	0	0	0	0	0	0
DCHS1_3	0	0	0	0	0	0	0	0	0	0	0	0	0	2	0	0	0	0	0	0	0	0	0	0	0	0	0	0	0	0	0	0	0	0	0	0	0	0	0	0	0	0	0	0	0	0	0
PEG10_290	0	2	0	0	1	0	0	0	0	1	0	0	0	4	2	0	0	1	1	0	3	2	0	1	0	2	3	0	0	1	0	0	1	2	0	0	0	2	2	0	4	0	0	1	1	0	0
OBSL1_13	0	0	0	0	0	0	0	0	0	0	0	0	0	0	0	0	0	0	0	0	0	0	0	0	0	0	0	0	0	1	0	0	0	0	0	0	1	0	0	1	3	0	0	2	0	0	0
PGAM1_2	13	7	7	12	5	3	38	9	16	4	6	8	0	45	20	10	1	4	22	10	24	32	20	14	18	4	22	8	8	30	15	7	8	9	6	5	13	11	3	28	89	6	10	7	6	39	10
USP15	112	37	27	59	90	15	220	48	35	30	55	60	11	151	99	60	16	20	113	46	137	109	78	95	59	17	86	36	18	188	144	85	65	46	25	31	149	59	12	110	395	29	52	122	35	133	49
SI.CH211.191C10.1_3	0	0	0	0	0	0	0	0	0	0	0	0	0	0	0	1	0	0	0	0	0	0	0	0	0	0	0	0	0	0	0	0	0	0	0	0	0	0	2	0	0	2	0	0	0	0	0
CBX8	39	17	12	19	37	8	45	7	2	9	21	17	3	31	37	35	3	22	20	20	42	13	13	13	16	5	35	10	20	36	33	11	22	22	2	13	62	43	7	23	134	16	44	53	14	57	37
KCTD13_2	766	147	395	420	292	114	557	448	701	195	377	870	295	1790	887	596	114	224	999	184	388	1406	207	240	416	612	358	483	249	457	376	189	224	185	328	223	851	478	218	913	3201	494	540	763	241	1283	414
C22ORF29_165	0	0	0	0	0	0	0	0	0	0	0	0	0	0	1	0	0	0	0	0	0	1	0	0	0	0	0	0	0	0	0	0	0	0	0	0	0	0	0	0	5	1	0	0	0	1	0
POFUT1	77	3	13	25	7	28	33	33	32	50	122	29	10	40	53	59	64	48	57	0	7	25	5	4	30	27	9	14	81	16	9	8	12	10	13	18	74	131	61	66	190	127	142	77	133	161	35
SLC25A11_2	0	0	0	0	0	0	0	0	0	0	0	0	0	2	0	0	0	0	0	1	0	0	0	0	0	0	0	0	0	0	1	0	0	0	0	0	0	0	0	0	0	0	0	0	0	0	0
ZNF763_3	3912	1734	2270	1255	3616	203	5237	1639	3618	368	853	4733	1915	4025	2695	603	382	370	3530	1596	3324	2563	2113	2611	1518	4131	3437	1300	610	4540	5161	2622	2378	1558	1773	1910	5882	774	555	3198	9646	1049	1298	3213	788	1280	1462
GPRIN2_2	0	0	0	0	0	0	0	0	0	0	0	0	0	0	0	0	0	0	0	0	0	0	0	0	0	0	0	0	0	0	0	0	0	0	0	0	0	0	0	0	0	0	0	0	0	0	0
WNT3_2	0	0	1	0	0	1	1	0	2	0	0	3	0	0	0	0	0	0	0	0	0	0	1	1	0	0	1	0	0	0	2	0	0	0	0	0	0	0	0	0	0	0	0	0	0	0	0
PEG10_299	3	0	3	0	2	0	1	0	0	1	0	3	0	4	0	3	0	1	0	1	2	1	0	2	0	0	1	0	1	4	4	2	1	0	0	0	0	7	0	0	2	0	2	0	0	3	0
RAB4B	18	4	11	4	7	4	27	7	24	4	15	28	9	47	24	18	1	3	15	7	10	35	10	12	8	25	14	11	7	21	18	7	13	9	15	11	29	12	10	16	97	12	12	14	6	30	13
NDUFS3	668	761	446	160	1661	86	2133	217	703	178	371	1006	365	1146	342	173	135	174	521	651	1684	629	879	1058	237	824	1374	369	235	2015	2101	1011	904	768	350	291	984	372	188	480	1281	435	485	581	272	344	302
CEP89	379	75	155	173	168	45	120	189	279	70	180	310	116	509	345	223	45	104	392	81	156	393	60	55	186	256	154	192	108	91	89	42	112	79	116	146	465	219	80	422	1167	180	238	421	114	476	164
XB.GENE.5937787	393	4	80	243	16	31	163	243	232	67	142	213	140	373	492	238	112	69	497	24	17	290	58	85	217	227	64	129	210	177	129	51	48	6	132	103	379	134	151	455	1700	311	499	373	264	446	162
GOSR1	391	60	48	190	125	81	199	243	132	159	382	100	36	282	428	414	119	201	548	49	127	168	95	118	239	83	129	111	202	209	173	107	71	71	59	148	488	367	218	499	1468	374	442	447	251	747	208
AGTRAP	160	24	41	52	59	13	163	63	83	40	72	75	29	159	109	88	34	40	144	50	69	80	78	69	60	45	96	50	58	174	144	60	71	33	26	55	196	99	31	146	388	68	101	194	50	179	82
EXTL2	497	44	35	172	75	75	169	221	66	130	292	106	53	210	356	203	85	140	393	54	84	86	102	90	199	116	78	63	196	180	163	66	53	47	35	185	646	358	140	471	1185	300	404	450	180	446	264
CYP8B1_A1	0	0	0	0	0	0	0	0	0	0	0	0	0	0	0	0	0	0	0	0	0	0	0	0	0	0	0	0	1	0	0	0	0	0	0	0	0	0	0	0	0	0	0	0	0	0	0
ZFAND2A	80	19	24	54	59	8	106	52	55	7	39	68	20	109	135	52	8	18	128	30	74	103	40	54	54	47	67	42	19	57	62	28	47	31	43	23	85	32	9	130	383	28	48	118	15	89	54
IGSF9B_2	0	0	0	0	0	1	0	0	2	0	0	0	1	0	3	0	0	1	0	0	2	0	0	1	0	1	0	0	0	0	0	0	0	0	0	1	5	1	0	0	2	0	1	0	0	0	0
CR388166.2_121	0	0	0	0	0	0	0	0	0	0	0	0	0	0	0	0	0	1	0	0	0	1	0	0	0	0	0	0	0	0	1	0	0	0	0	0	0	1	0	0	0	0	0	0	0	0	0
RTL1_180	3	0	1	0	0	0	1	0	0	0	1	1	0	1	1	1	2	1	0	1	0	0	0	0	0	0	0	1	0	5	2	0	3	0	0	0	0	2	0	0	0	0	0	0	1	2	0
C22ORF29_168	0	0	0	0	0	0	0	0	0	0	0	0	0	0	0	0	0	0	0	0	0	0	0	0	0	0	0	0	0	0	1	0	0	0	0	0	0	0	0	0	0	0	0	0	0	0	0
CDCA8_2	15	8	6	7	27	0	36	10	20	0	3	15	0	23	13	10	0	5	22	7	38	23	19	22	2	3	19	6	1	28	20	9	18	10	5	1	11	6	2	9	60	1	11	12	3	25	6
CXADR	1055	702	798	475	1471	215	1373	628	1495	445	993	1851	708	1852	1038	688	356	405	1224	697	1667	1225	536	610	540	1462	1514	578	587	1220	1190	577	1041	796	701	379	1424	814	368	1202	3819	751	1198	1148	704	1493	538
CR388166.2_124	0	0	0	0	0	0	0	0	0	0	0	0	0	0	0	0	0	0	0	0	0	2	0	1	0	0	0	0	0	0	0	0	0	2	0	0	0	0	0	0	0	0	0	2	0	0	0
ADAM12_2	0	0	0	0	2	0	6	0	0	0	0	0	0	0	0	0	0	0	0	0	3	0	3	5	0	0	0	0	0	7	5	2	2	0	0	0	0	0	0	0	0	0	0	0	0	0	0
RBM25_2	3	0	0	0	0	0	0	0	0	2	10	0	0	0	0	0	11	0	0	0	0	0	0	0	0	0	0	0	0	0	0	0	0	0	0	0	0	0	8	1	0	22	0	0	20	0	0
PTPRQ	0	0	1	0	0	0	7	0	0	0	0	0	0	0	0	0	0	0	0	1	0	0	2	0	0	0	0	0	0	4	0	1	1	0	0	0	0	0	0	0	0	0	0	0	0	0	0
FAM92B	128	7	34	48	14	14	22	61	54	22	33	77	17	257	105	69	15	25	144	8	40	190	9	10	37	44	20	85	29	24	21	14	32	13	17	30	129	51	18	79	385	62	63	104	33	126	61
CLVS1	49	5	5	47	7	9	18	33	7	1	12	8	3	82	79	29	5	14	99	4	11	49	1	10	33	15	12	16	13	8	12	9	7	2	5	26	64	16	4	60	279	8	21	72	4	73	27
LOXHD1_2	0	0	0	0	0	0	0	0	0	0	0	0	0	0	0	0	0	0	0	0	0	0	0	0	0	0	0	0	0	0	0	0	0	0	0	0	0	0	0	0	0	0	0	0	0	0	0
CR388166.2_120	0	0	0	0	0	0	4	3	0	0	0	0	1	0	0	0	1	0	1	1	0	1	0	0	0	1	1	0	0	0	0	0	0	0	0	0	0	0	0	1	1	0	1	0	3	1	0
CWC27_2	0	0	0	0	0	0	0	0	0	0	0	0	0	0	0	0	0	0	0	0	0	0	0	0	1	0	0	0	0	0	0	0	0	0	0	0	0	0	0	0	5	0	0	0	0	0	0
SLC10A7	54	10	11	24	9	16	61	25	15	22	41	21	11	62	49	24	8	28	59	11	27	35	25	34	22	7	22	17	30	56	24	9	21	11	10	12	53	49	13	50	143	28	52	54	46	77	38
YIF1B	815	58	180	359	105	133	203	490	278	285	554	401	124	1277	816	667	133	258	1004	40	120	935	107	93	458	272	129	406	323	201	188	82	78	61	136	260	945	613	208	957	2800	402	679	796	276	1425	418
PRSS8	54	2	6	35	12	20	12	29	18	33	69	20	9	89	53	47	32	26	69	4	15	72	4	5	34	19	8	35	39	16	18	9	7	8	7	21	72	61	26	77	207	53	60	93	86	76	46
RIMKLB	989	282	396	340	642	347	2539	409	646	707	1399	855	262	1183	739	1454	295	741	900	263	505	485	1106	1237	468	538	586	445	567	2238	1953	934	391	214	295	359	1232	1563	468	962	2599	921	1211	1086	659	3123	485
SLC22A16_2	0	0	0	0	0	0	1	0	0	0	0	0	0	0	0	0	0	0	0	0	0	0	0	1	0	0	1	1	0	3	3	0	0	0	0	0	3	0	0	0	0	0	0	0	0	0	0
EIF6	155	198	175	75	459	26	923	73	225	31	76	323	94	423	162	76	18	40	131	209	476	239	396	440	66	225	461	146	25	857	646	346	315	256	110	48	182	74	19	128	497	39	60	173	42	146	89
C5ORF30	830	34	125	374	68	195	175	522	271	353	707	222	83	531	681	754	237	373	1009	39	53	358	53	99	447	159	82	159	560	153	156	73	48	30	120	327	994	802	413	873	2642	893	1097	880	541	1626	444
CR318592.1_60	0	0	1	0	0	1	0	0	0	5	8	0	0	10	2	4	0	1	0	0	0	11	0	0	2	0	1	1	3	0	0	0	0	0	0	0	0	10	1	3	4	2	6	4	0	2	0
CR388166.2_123	0	0	0	0	0	2	0	0	0	0	0	0	0	0	0	0	0	0	0	0	0	0	0	0	0	0	0	0	1	4	0	0	0	0	0	0	0	0	0	0	0	0	0	0	0	0	0
MRS2	21	12	15	10	16	0	37	9	27	1	6	25	8	40	21	11	2	4	38	13	38	32	11	22	13	15	20	5	9	33	27	18	14	9	4	11	30	4	1	29	97	10	5	12	4	24	10
ST3GAL2	161	3	33	83	12	17	40	90	80	30	74	57	22	151	178	78	20	24	189	6	18	104	14	19	104	48	7	50	48	45	31	9	6	1	41	65	237	77	43	197	572	75	87	184	60	175	66
HOXD8	0	0	4	0	3	0	38	0	0	1	0	4	4	4	0	0	0	0	0	0	0	0	17	20	0	1	1	0	2	36	25	18	1	0	0	0	0	0	1	0	0	3	1	0	0	0	0
PRDX1_2	77	20	30	34	36	8	86	21	31	18	43	70	36	70	66	36	11	23	58	12	58	62	40	52	28	71	41	19	15	88	105	43	18	39	10	18	88	24	20	90	263	45	34	82	17	93	29
PAQR9_1	0	0	0	0	0	0	0	0	0	0	0	0	0	0	0	0	1	0	0	0	0	0	0	0	0	0	0	0	0	0	1	1	0	0	0	0	3	0	0	1	0	0	0	0	1	0	0
CLPB_A1	0	1	0	0	2	1	0	0	0	0	0	0	1	12	0	0	0	1	11	1	0	3	1	0	0	0	2	0	0	4	3	2	0	0	0	0	0	0	0	0	0	0	0	0	0	0	0
MMP1	2	0	0	0	0	0	1	0	0	0	0	0	2	1	0	0	0	0	0	0	0	2	1	0	0	1	0	0	0	2	0	2	0	0	0	0	0	1	0	0	6	0	0	0	0	0	0
CR388166.2_241	0	1	0	0	1	0	0	0	0	0	0	0	0	0	1	1	0	0	0	0	0	0	0	0	0	0	0	0	1	0	0	0	0	0	0	0	0	0	0	0	3	1	0	0	0	1	0
ZFP64_49	4	5	0	1	1	4	5	4	9	3	0	0	0	8	10	3	1	9	7	0	3	8	3	0	6	3	10	0	3	12	7	6	4	0	3	0	6	5	2	3	19	1	2	0	5	8	0
C22ORF29_167	0	0	0	0	0	0	0	0	0	1	0	0	0	0	0	0	0	0	0	0	0	0	0	0	0	0	0	0	0	0	0	0	0	0	0	0	0	0	0	0	1	0	0	2	3	1	0
PRAF2	7	0	4	7	1	3	8	11	3	5	7	14	3	34	23	15	6	6	24	1	7	22	3	1	11	5	8	14	8	5	7	3	3	1	3	3	25	7	2	23	42	4	15	28	8	21	12
PM20D2	0	0	0	0	0	0	0	0	0	0	0	0	1	0	0	0	0	0	0	1	1	0	0	0	1	3	1	0	0	0	0	0	2	0	0	0	0	0	0	2	0	0	0	1	0	0	0
PEG10_302	0	0	0	0	1	0	1	0	0	0	1	0	0	0	0	1	0	0	0	0	0	3	1	0	0	0	1	0	1	3	0	0	1	1	0	0	0	1	2	0	0	1	0	0	0	3	0
ZPLD1_1	2	0	1	0	0	0	0	0	0	0	0	0	0	0	1	0	0	0	0	0	1	0	0	0	0	0	0	0	1	0	0	0	0	0	0	0	0	0	0	0	0	0	1	0	0	0	0
POU3F3_1	0	0	0	0	0	0	15	0	0	0	0	1	0	1	1	0	0	0	1	0	0	0	1	3	0	0	0	0	0	5	3	2	0	0	0	0	0	0	0	0	0	0	0	0	0	0	0
PRSS2	2	0	0	0	0	2	0	0	1	1	1	1	2	0	0	0	0	0	0	0	0	0	0	0	0	1	0	0	0	0	1	0	0	2	0	0	1	0	0	0	0	0	0	1	0	0	2
MRPL11	175	109	112	78	249	28	306	90	155	62	117	222	71	246	146	74	28	50	144	112	258	226	145	144	103	157	232	91	56	269	262	107	160	117	80	66	247	104	50	189	465	99	140	185	93	187	87
POLR2C	789	596	697	345	1181	66	1821	326	915	103	232	1414	487	1019	748	275	28	136	741	607	1503	612	740	873	335	1033	1305	284	122	1687	1543	718	883	695	467	295	1066	315	75	733	2502	162	247	725	110	651	376
CR318592.1_165	2	1	0	0	0	0	0	0	0	0	0	0	2	2	0	3	0	0	0	0	0	0	0	0	0	2	1	0	0	0	0	0	0	0	0	0	0	0	0	0	0	0	0	0	0	1	0
RTL1_182	1	0	0	1	3	0	1	2	0	2	0	0	3	10	1	0	0	1	2	1	0	10	0	0	2	3	2	2	1	0	0	0	0	0	0	1	0	2	0	5	1	0	0	0	0	1	0
PEG10_300	0	0	0	0	0	0	0	1	0	0	0	0	0	0	0	0	0	0	0	0	0	0	0	0	0	0	1	0	0	0	0	0	0	0	0	0	0	0	0	2	0	0	0	0	0	0	0
XB.GENE.5806081	0	0	0	0	0	0	0	0	0	0	0	0	0	0	0	0	0	0	0	0	0	0	0	0	0	0	0	0	0	0	0	0	0	0	0	0	0	0	0	1	0	0	0	0	0	0	0
CR318592.1_190	0	3	1	1	4	0	2	0	0	0	0	2	0	0	1	0	1	0	0	1	2	0	1	2	0	0	5	2	0	2	4	2	6	1	0	0	0	0	4	1	3	2	0	0	1	0	0
SUSD2_1	0	0	0	0	0	0	0	0	0	0	0	0	0	0	0	0	0	0	0	0	0	0	0	0	0	0	0	0	0	0	0	0	0	0	0	0	0	0	0	0	0	0	0	0	0	0	0
METTL6	1095	210	381	395	479	128	634	564	605	248	490	883	297	1137	839	497	151	260	1178	237	603	810	311	350	470	602	495	340	359	647	637	275	336	293	279	392	1381	510	292	1013	2975	579	735	1117	328	1086	525
SEC22A	342	13	15	135	32	24	41	132	46	41	103	33	7	154	262	106	58	46	285	26	43	129	20	21	135	20	48	47	93	41	42	23	22	19	35	95	308	105	64	246	880	138	210	322	101	268	138
PGBD5	0	0	0	0	0	0	1	0	0	0	0	0	0	0	0	0	0	0	0	0	0	0	1	1	0	0	0	0	0	0	1	0	1	0	0	0	0	0	0	0	0	0	0	0	0	0	0
MYOT	0	0	0	0	0	0	0	0	0	0	0	0	0	0	0	0	0	0	0	0	0	0	0	0	0	0	0	0	0	0	0	0	0	0	0	0	0	0	0	0	0	0	0	0	0	0	0
B4GAT1	6	1	2	3	2	1	15	4	6	3	10	3	0	8	4	8	5	2	4	1	3	8	4	9	3	0	9	3	1	5	14	2	5	4	3	1	5	8	0	8	18	0	5	6	4	12	2
MRPL17_1	638	203	144	158	425	119	518	182	217	226	435	321	115	749	312	206	118	236	367	168	406	491	249	251	188	209	332	273	227	516	512	258	241	184	127	243	800	420	136	412	1079	298	477	577	239	477	253
SCHIP1	5	204	108	0	447	0	1035	1	144	2	5	218	86	283	1	0	0	0	4	159	355	109	390	507	4	166	339	111	1	953	1000	469	247	171	84	2	11	0	1	0	10	1	3	11	0	0	9
UNC13D_2	0	0	0	0	0	0	0	0	0	0	0	0	0	1	0	0	0	0	0	0	0	0	0	0	0	0	0	0	0	0	0	0	0	0	0	0	0	0	0	0	0	0	0	0	0	0	0
SYCP1_2	0	0	0	0	0	2	0	0	0	1	0	0	0	0	0	0	0	0	0	1	0	0	2	0	0	0	0	0	0	1	0	0	0	0	0	0	0	1	0	0	0	0	0	3	1	2	2
BMPR2	365	124	129	140	276	211	357	171	204	417	773	205	89	439	332	676	152	408	379	126	385	262	144	157	215	142	288	160	333	304	292	142	191	171	83	130	490	856	263	433	1075	567	703	419	403	1435	194
RCC2	1353	1199	1663	466	2595	170	5855	544	2362	332	599	3441	1443	3636	982	615	174	346	1188	1331	2722	2138	2304	2693	535	2967	2658	1263	406	4776	4612	2092	1808	1283	1102	613	1749	672	265	1105	3419	571	794	1287	332	1242	680
HELZ_2	0	0	0	0	0	0	2	0	0	0	0	0	0	0	0	0	0	0	0	0	0	0	0	0	0	0	0	0	0	0	0	0	0	0	0	0	0	0	0	0	0	0	0	0	0	0	0
FAM58A	83	29	37	25	68	6	169	39	60	11	31	72	12	139	73	40	7	11	95	53	121	73	75	77	32	35	99	38	6	165	112	41	67	50	25	13	50	24	5	55	210	7	14	78	8	105	31
SLC18A1	0	4	2	0	18	0	7	0	2	0	0	6	0	0	0	0	0	0	0	3	16	0	1	3	0	0	11	0	0	6	7	3	1	6	0	0	0	0	0	0	0	0	0	0	0	0	0
TEX2.1_1	0	0	0	0	0	0	8	0	0	0	0	0	0	0	0	0	0	0	0	0	0	0	0	2	0	0	2	0	0	2	7	1	0	1	0	0	0	0	0	0	0	0	0	0	0	0	0
DKFZP313A047_5	0	0	0	0	0	0	0	0	0	0	0	0	1	1	0	0	0	0	0	1	0	0	0	0	0	1	0	0	0	0	0	0	0	0	0	0	0	0	0	0	0	0	0	0	0	0	0
UPK3A_3	1373	24	560	600	66	264	98	683	941	559	1084	1211	355	1955	1189	961	378	565	1340	33	91	1439	51	45	599	804	56	650	757	105	93	56	52	70	458	441	1712	1188	478	1336	4094	1034	1708	1416	733	2081	688
NODAL	1	0	4	0	0	0	0	5	5	0	2	8	3	18	10	1	0	1	5	0	0	19	2	0	2	4	0	2	0	2	0	0	0	0	0	3	8	2	0	12	25	0	2	2	0	6	3
C22ORF29_171	0	0	0	0	0	0	0	0	0	0	0	0	0	0	0	0	0	0	0	0	0	0	0	0	0	0	0	0	0	0	0	0	0	0	0	0	0	0	0	0	0	0	0	0	0	0	0
PQLC1	13	4	8	5	5	1	21	5	7	7	9	9	0	27	7	13	4	4	16	5	12	14	5	4	4	5	10	10	1	12	4	2	10	4	1	6	17	11	6	17	43	10	3	12	12	10	8
C2ORF71_2	0	0	0	0	0	0	0	0	0	0	0	0	0	0	0	0	0	0	0	0	0	0	0	0	0	0	0	0	0	0	0	0	0	0	0	0	0	0	0	0	0	0	0	0	0	0	0
HCN4_2	0	0	0	0	0	0	0	0	0	0	0	0	0	0	0	0	0	0	0	0	0	0	0	0	0	0	0	0	0	0	0	0	0	0	0	0	0	0	0	0	0	0	0	0	0	0	0
GLUL	2755	695	650	2984	1521	42	2702	2882	1354	105	276	1348	594	2676	6137	624	115	100	6168	1155	2447	1960	1159	1217	2394	1203	2493	866	236	2582	1732	761	1626	1180	648	720	2943	216	196	5186	21570	388	517	2770	222	1338	1283
CCDC33_2	0	0	0	0	0	0	0	0	0	0	0	0	0	0	0	0	0	0	0	0	0	0	0	0	0	0	1	0	0	0	1	1	0	0	0	0	0	0	0	0	0	0	0	0	0	0	0
PEG10_301	0	0	0	0	0	0	0	0	0	0	0	0	0	0	0	0	0	0	0	0	0	0	0	0	0	0	0	0	0	0	0	0	0	0	0	0	0	0	0	0	0	0	0	0	0	0	0
RTL1_181	0	0	0	1	0	0	0	0	0	0	0	0	1	0	1	0	0	0	0	0	0	0	0	0	0	0	0	0	0	0	1	0	0	0	0	0	0	0	0	0	2	0	0	0	0	0	0
ZNF22_63	1	0	0	1	12	1	11	1	5	5	2	2	3	5	3	4	0	2	7	5	6	0	3	3	2	2	19	0	1	17	15	4	6	3	1	1	5	1	0	11	7	0	2	5	0	12	4
A1CF_2	0	0	0	0	0	0	1	0	0	0	0	0	0	0	0	0	0	0	0	0	1	0	0	1	0	0	0	0	0	2	2	1	0	2	0	0	0	0	0	0	0	0	0	0	0	0	0
ISOC1	83	13	34	53	17	8	59	68	38	15	30	66	11	207	119	78	2	24	152	36	67	140	27	22	47	35	59	63	5	52	34	23	41	28	19	21	84	32	13	110	445	15	24	108	11	124	40
DDIT4L_2	389	20	122	132	32	41	47	172	289	51	136	295	105	639	296	353	35	88	371	25	46	558	27	21	109	187	41	189	117	36	40	22	31	9	117	99	384	210	78	268	1016	145	295	449	75	704	220
SULT2A1	62	20	31	22	50	11	31	39	75	21	35	95	34	135	65	51	26	20	99	28	48	102	15	15	35	53	73	49	36	40	39	13	36	16	18	24	105	58	28	59	187	47	76	100	43	106	43
ARHGAP19	604	109	195	212	190	85	346	266	325	126	251	407	129	712	461	296	80	132	553	101	204	419	128	166	240	311	207	195	178	299	253	133	143	93	151	229	708	286	152	533	1735	266	357	565	176	623	255
EDA_2	0	0	0	0	0	0	1	0	0	0	0	0	0	1	0	1	1	0	2	0	0	0	0	0	0	0	0	0	0	0	1	0	1	0	0	0	2	1	1	0	4	1	0	2	2	4	4
DNAH1_3	0	0	0	0	0	0	0	0	0	0	0	0	0	0	0	0	0	0	0	0	0	0	0	0	0	0	0	0	0	0	0	0	0	0	0	0	0	0	0	0	0	0	0	0	0	0	0
MARCH3_1	11	18	9	8	39	5	27	6	10	11	22	32	8	29	13	21	5	11	17	19	29	11	12	6	9	12	39	15	10	13	16	7	23	6	6	1	18	26	9	19	62	16	15	13	6	44	13
SLC6A8_5	0	0	0	0	0	0	0	0	0	0	0	0	0	0	0	0	0	0	0	0	0	0	0	0	0	0	0	0	0	0	0	0	0	0	0	0	0	0	0	0	0	0	0	0	0	0	0
NOSIP	559	202	307	199	402	34	505	302	440	73	167	633	197	817	443	177	57	87	551	222	477	515	220	231	265	439	433	242	151	519	433	216	295	234	204	166	622	179	86	560	1564	164	269	510	128	417	262
ACTL6B	0	0	0	0	0	0	0	0	0	0	0	0	0	0	0	0	2	0	0	0	0	0	0	0	0	0	0	0	0	0	0	0	0	0	0	0	0	0	0	0	0	0	0	0	2	0	0
PARP14_3	0	0	0	0	2	1	0	1	0	2	1	2	0	14	1	0	1	1	1	0	3	4	1	2	0	0	0	2	2	2	1	0	2	1	0	0	3	0	1	1	4	3	0	5	2	3	3
GSK3A	2618	951	1577	1032	1916	381	3075	1401	2452	720	1394	3344	1224	3907	2167	1459	581	719	2846	944	2342	2482	1148	1379	1280	2574	2029	1327	1138	2612	2457	1204	1357	1050	1207	1023	3306	1595	836	2593	7693	1814	2337	2686	1223	3165	1268
CABZ01092941.1_2	0	0	0	0	0	0	0	0	0	0	0	0	0	0	0	0	0	0	0	0	0	0	0	0	0	0	0	0	0	0	0	0	0	0	0	0	0	0	0	0	0	0	0	0	0	0	0
HNRNPAB	15501	17854	24955	9120	37591	143	76080	9247	37303	256	517	52768	17604	66427	19197	1140	299	298	20019	23858	56773	41590	30565	36190	6627	37384	51385	21740	694	65711	66765	31476	34978	26886	17080	4962	17891	615	539	14482	68111	1181	1418	13158	686	2346	6134
RTL1_186	0	0	0	0	0	0	0	0	0	0	0	0	0	0	0	0	0	0	0	0	0	0	0	0	1	0	0	0	0	0	0	0	0	0	0	0	0	0	0	0	2	0	0	0	0	0	0
STAT5B	108	8	25	37	14	6	37	42	57	25	53	56	31	136	110	59	12	26	123	3	34	83	18	18	47	70	15	43	21	36	22	11	15	10	32	27	126	53	18	111	347	35	59	81	33	120	29
SPDYC	230	2	19	79	3	132	9	94	75	230	456	39	17	274	170	480	29	243	141	3	8	122	5	3	93	18	7	102	24	2	8	1	3	5	24	65	255	530	28	174	540	44	58	247	41	937	118
RTL1_187	3	0	3	4	0	0	8	5	10	1	2	7	2	12	1	3	1	0	6	0	9	5	2	1	1	2	15	4	0	10	4	3	2	3	0	1	4	4	1	3	12	3	3	0	0	1	0
ITGA2_1	0	7	4	1	11	0	8	0	0	0	0	3	0	5	0	0	0	0	1	7	9	2	4	3	0	1	8	1	0	13	4	0	8	6	0	0	0	0	0	0	1	0	0	0	0	0	0
C22ORF29_183	0	0	0	0	0	0	0	0	0	0	0	0	0	0	0	0	0	0	0	0	0	0	0	0	1	0	0	0	0	0	0	0	0	0	2	0	0	0	0	1	0	1	0	0	0	0	0
DCLK3_2	0	0	0	0	0	0	0	0	0	0	0	0	0	0	0	0	0	0	0	0	0	0	0	0	0	0	0	0	0	0	1	0	0	0	0	0	0	0	0	0	0	0	0	0	0	0	0
RBM38	113	126	83	116	291	7	851	80	132	28	65	181	55	337	250	131	9	25	206	197	441	184	281	414	98	108	428	111	20	608	595	275	289	199	69	23	100	62	10	250	891	13	25	129	29	299	60
RCN2	167	64	92	117	109	18	240	111	139	45	124	148	57	352	205	83	29	36	287	85	208	282	102	107	75	131	212	102	57	188	181	68	125	92	49	78	223	72	42	192	746	98	125	226	82	165	106
CMAS	316	443	305	174	929	27	787	201	384	55	128	640	182	500	326	235	53	62	499	415	1051	378	348	393	156	385	899	168	111	716	488	207	655	515	158	116	362	148	67	357	1240	162	212	303	82	504	138
RTL1_184	0	0	0	1	0	0	0	1	0	0	0	0	1	0	2	1	0	0	0	0	0	1	0	0	0	0	0	0	0	0	0	0	1	0	0	0	0	0	0	0	1	0	0	5	0	1	0
CR318592.1_167	0	0	0	0	0	0	0	0	0	0	0	0	0	0	0	0	0	0	0	0	0	0	0	0	0	0	0	0	0	0	0	0	0	0	0	0	0	0	0	0	0	0	0	0	0	0	0
ADAMTSL1_4	0	0	0	0	0	0	0	0	0	0	0	0	0	0	0	1	0	1	0	0	0	4	0	0	0	0	0	0	0	0	0	0	0	0	0	0	0	1	0	0	0	0	0	0	0	2	0
AREG	22	30	62	15	48	42	70	23	119	80	177	136	94	207	32	74	76	74	39	9	30	119	36	36	32	175	28	72	121	62	58	28	31	13	64	37	68	183	52	68	112	120	238	60	132	167	29
HSPB1	0	0	2	0	1	0	0	4	0	0	0	2	0	4	0	0	0	0	3	0	0	1	1	2	0	4	0	2	0	1	0	4	0	0	0	2	1	0	3	0	0	3	4	0	0	0	0
PEG10_305	0	0	0	0	0	0	0	0	0	0	0	0	0	0	0	0	0	0	1	0	0	0	0	0	0	0	0	0	0	0	0	0	0	1	0	0	0	0	0	0	0	0	0	0	0	0	0
PEG10_306	0	0	0	0	0	0	0	0	0	0	0	0	0	0	0	0	2	0	0	0	0	0	0	0	0	0	1	0	0	0	0	0	0	0	0	0	0	0	0	0	0	0	0	0	2	0	0
TFPI2_2	0	0	0	1	0	0	2	0	0	0	0	0	0	0	0	0	0	0	0	0	0	1	0	0	0	0	1	1	0	1	1	1	0	0	0	0	0	0	0	0	3	0	0	0	0	0	0
ARSD_3	0	0	0	0	0	0	0	0	0	0	0	0	0	0	0	0	0	0	0	0	0	0	0	0	0	0	0	0	0	0	0	0	0	0	0	0	0	0	0	0	1	0	0	0	0	0	0
C22ORF29_172	0	0	0	0	0	0	0	0	0	1	0	0	0	0	0	0	0	1	0	0	0	0	0	0	0	0	0	0	0	0	0	0	0	0	0	0	0	0	1	2	0	0	0	0	0	0	1
RTL1_183	0	0	0	0	0	0	3	1	2	1	2	0	0	2	0	0	0	0	2	0	0	0	0	1	0	0	0	1	0	2	1	4	1	0	1	0	0	0	0	2	0	0	0	0	0	0	0
RAB11A_1	1389	356	334	509	674	149	606	624	492	249	545	728	205	931	1060	621	141	274	1358	281	738	698	232	342	614	488	657	280	347	579	614	288	443	339	232	500	1642	621	257	1297	3825	473	743	1327	369	1333	574
NHS_2	0	0	0	0	0	0	1	0	0	0	0	0	0	0	0	0	0	0	0	0	0	0	0	0	0	0	0	0	0	1	0	0	0	0	0	0	0	0	0	0	0	0	0	0	0	0	0
TIA1	2334	2715	2052	996	5706	214	12295	1310	2764	390	887	4444	1490	6513	2053	982	287	432	2844	3083	7459	3788	5278	5760	1158	2947	6515	2184	617	11404	10712	5129	4272	3537	1291	912	2954	846	519	2470	7399	1001	1338	2158	676	2229	1020
CYB561	46	75	18	12	157	8	102	23	24	6	16	35	5	41	27	10	0	5	43	55	170	20	43	47	16	26	172	14	9	86	97	48	124	92	16	11	64	15	7	40	80	11	26	47	3	26	21
MYOM1	0	0	0	0	0	0	0	0	0	0	0	0	0	0	0	0	0	0	0	0	0	0	0	0	0	0	0	0	0	0	0	0	0	0	0	0	0	0	0	0	0	0	0	0	0	0	0
COX5A	1035	1177	1125	423	2509	106	4214	502	1488	148	309	2291	790	2105	878	434	160	214	1036	1162	2727	1246	1762	2047	437	1704	2681	682	414	3542	3049	1474	1761	1306	761	264	1043	410	253	1009	3072	566	871	873	304	936	386
MARVELD3_1	135	5	17	57	12	16	20	80	41	33	86	35	17	223	107	56	22	31	176	6	24	142	6	11	60	51	13	60	39	11	14	6	15	9	23	28	96	62	17	144	411	57	80	112	60	165	54
PEG10_309	0	0	0	0	0	0	0	0	0	0	1	0	0	0	0	0	0	0	0	0	0	0	0	0	0	0	0	0	1	0	0	0	0	0	0	0	1	0	0	0	0	0	1	0	0	0	0
CRISPLD2_1	0	3	2	0	3	0	5	0	5	0	1	3	0	28	0	0	0	0	0	3	2	28	5	3	0	0	5	8	0	10	7	0	3	2	0	0	0	1	0	0	1	0	0	0	0	0	0
CR388166.2_126	3	0	0	0	0	0	0	0	0	0	0	0	0	0	0	0	0	0	1	0	0	0	0	0	0	0	0	0	0	0	0	0	0	0	0	0	0	0	0	0	0	0	0	0	0	0	0
COLQ	0	0	0	0	0	0	2	0	0	0	0	0	0	0	0	0	0	0	0	0	0	0	0	0	0	0	0	0	0	0	0	0	0	0	0	0	0	0	0	0	0	0	0	0	0	0	0
TMEM194B_2	14	2	4	3	4	0	4	0	6	3	2	1	4	8	11	2	1	0	0	3	8	6	0	0	0	7	5	5	3	0	10	5	4	6	0	3	7	6	0	5	19	4	8	5	2	3	0
ZFP64_50	3	0	0	0	1	0	1	0	0	1	2	2	0	2	1	0	0	1	0	1	1	0	1	0	0	0	3	0	2	0	5	2	0	1	0	0	0	3	0	1	4	0	0	3	0	1	3
CR318592.1_166	0	0	0	0	0	0	0	0	0	0	0	0	0	0	0	0	0	1	0	0	0	0	0	1	0	0	0	0	0	0	0	0	2	0	0	0	0	0	0	0	0	0	0	0	0	0	0
PRMT8	0	0	0	0	0	0	0	0	0	0	0	0	0	0	0	0	0	0	0	0	0	0	0	0	0	0	0	0	0	0	0	0	0	0	0	0	0	0	0	0	0	0	0	0	0	0	0
C22ORF29_173	0	0	0	0	0	0	0	0	0	0	0	0	0	0	0	0	0	0	0	0	0	1	0	0	0	0	0	0	0	0	0	0	0	0	0	0	0	1	0	0	0	0	0	0	0	0	0
TGM4	0	0	0	0	0	0	0	0	0	0	0	0	0	0	0	0	0	0	0	0	0	0	0	0	0	0	2	0	0	0	0	0	1	0	0	0	0	0	0	0	0	0	0	0	0	0	0
RPL17	4612	14678	7422	1605	31070	525	40766	2122	9153	1248	2574	15844	5401	16446	3491	1396	846	1032	4552	13000	30627	6994	17348	18922	2189	11520	28153	6099	1452	37456	38233	18006	19150	14503	4440	2367	7150	2276	1006	4772	12012	2086	2945	4195	1702	2876	1957
SNTG1_2	0	0	0	0	0	0	0	0	0	0	0	0	0	0	0	0	0	0	0	0	0	0	0	0	0	0	0	0	0	0	0	0	0	0	0	0	0	0	0	1	2	0	0	0	0	0	0
PSMA3	1456	1306	630	477	2763	171	3754	552	946	310	641	1437	407	2214	1004	677	186	372	1165	1333	3275	1352	1639	1766	538	871	2743	757	476	3499	3460	1662	1827	1564	461	585	1892	713	328	1164	3656	691	999	1470	392	1336	677
KIAA1024	0	0	0	0	0	0	0	0	0	0	0	0	0	0	0	0	0	0	0	0	0	0	0	0	0	0	0	0	0	0	0	0	0	0	0	0	0	0	0	0	0	0	0	0	0	0	0
PEG10_311	0	0	0	0	0	0	0	0	0	0	0	0	1	2	0	0	0	0	1	0	0	0	0	0	0	2	0	0	0	0	0	0	0	0	0	0	0	0	0	1	0	0	0	1	0	0	0
NCBP2_2	1725	1171	1358	764	2435	155	4101	1021	2126	267	578	2912	995	4335	1562	786	186	329	1939	1154	2757	2849	1593	1927	738	2129	2474	1390	412	3288	3694	1715	1702	1382	1060	543	1969	631	363	1618	5461	707	896	1704	386	1572	779
PARVA_3	0	0	0	0	0	0	0	0	0	0	0	0	0	0	0	0	0	0	0	0	0	0	0	0	0	0	0	0	0	0	0	0	0	0	0	0	0	0	0	0	0	0	0	0	0	0	0
C22ORF29_174	0	0	0	0	0	0	1	0	0	0	0	0	0	0	0	0	0	0	0	0	0	0	0	0	0	0	1	0	0	0	0	0	0	0	0	0	0	0	0	0	1	0	0	0	0	0	0
GHR_3	0	0	0	0	0	0	0	2	0	0	0	1	0	1	0	0	0	0	3	0	0	0	0	0	1	0	0	0	0	0	0	0	0	0	0	0	0	0	0	0	0	0	0	0	0	0	0
DQX1	124	7	23	64	8	17	24	83	53	33	47	57	23	161	153	93	28	42	172	4	17	174	16	20	73	54	21	48	50	17	20	8	9	3	26	66	208	85	35	180	461	90	98	188	51	194	75
MTR	256	102	168	156	209	28	273	160	265	90	176	371	152	514	271	217	22	57	339	152	250	463	94	110	132	295	264	148	81	193	198	88	179	112	109	67	259	131	67	304	1039	139	170	320	71	427	138
ZNF22_66	2	0	0	0	0	7	0	2	0	7	8	1	0	7	2	8	4	4	2	0	0	4	0	0	1	0	0	4	1	0	2	1	0	0	0	0	3	13	0	3	8	5	2	4	2	19	2
DBF4_2	0	0	0	0	0	0	0	0	0	0	0	0	0	0	0	0	0	0	0	0	0	0	0	0	0	0	0	0	0	0	0	0	0	0	0	0	0	0	0	0	0	0	0	0	0	0	0
NAGK	420	99	139	214	193	41	267	196	264	66	139	291	97	589	485	276	27	73	412	164	363	421	134	121	173	213	304	179	77	261	241	129	205	132	107	107	436	156	43	355	1573	103	162	515	58	523	224
RTL1_188	0	0	0	0	0	0	0	0	0	2	1	0	0	0	0	0	0	0	0	0	1	0	0	0	0	0	0	0	0	0	0	0	0	0	0	0	0	1	0	0	2	0	0	0	0	0	0
MACROD2	0	0	0	0	0	0	0	0	0	0	0	0	0	0	0	0	0	0	0	0	0	1	0	0	0	0	0	0	0	0	0	0	0	0	0	0	0	0	0	0	3	0	0	0	0	0	0
RHNO1	164	39	35	56	72	35	104	88	41	74	131	73	14	118	148	133	25	78	199	44	91	67	53	51	84	48	103	31	42	119	84	51	51	35	20	80	215	155	33	165	462	92	115	188	66	291	80
LSAMP_2	0	2	1	0	0	0	6	0	0	0	0	2	0	1	0	0	0	0	0	0	1	0	0	0	0	0	0	0	0	2	0	0	0	0	0	0	0	0	0	0	0	0	0	0	0	0	0
TNIP2_2	0	0	0	0	1	0	0	0	0	0	0	1	0	0	0	0	0	0	0	0	0	0	0	0	0	0	0	0	0	0	0	0	0	1	0	0	0	0	0	0	0	0	0	0	0	0	0
USH2A	0	0	0	0	0	0	14	0	0	0	0	1	0	1	0	0	0	0	0	0	1	0	5	3	0	0	0	0	0	14	9	2	0	0	0	0	0	0	0	0	0	0	0	0	0	0	0
PTPMT1	295	121	134	103	257	60	200	135	215	76	192	266	94	427	205	154	43	88	271	112	248	275	102	89	132	181	228	134	106	169	199	104	163	108	88	109	422	152	80	278	753	191	231	301	87	362	129
RAMP1	0	0	0	0	3	0	5	0	2	0	0	0	0	0	0	0	0	0	0	4	6	0	3	2	0	0	7	0	0	7	1	0	6	2	2	0	0	0	0	0	0	0	0	0	0	0	0
PEG10_312	0	0	1	0	0	0	0	0	0	0	0	2	0	0	0	0	0	0	0	0	0	0	0	0	0	0	0	0	0	0	0	0	0	0	0	0	0	0	0	0	0	0	0	0	0	0	0
CR388166.2_127	0	0	0	0	0	0	0	0	0	0	1	1	0	0	0	0	0	0	0	0	0	0	0	0	0	0	0	0	0	0	0	0	0	0	0	0	0	0	0	0	3	0	0	0	0	0	0
NFYC	218	178	168	110	405	4	1018	167	281	10	28	362	120	716	302	91	8	22	331	275	645	505	436	477	143	268	588	240	17	865	776	350	334	303	135	65	201	39	7	253	1015	24	21	205	22	206	105
HS3ST6	0	1	0	0	2	0	16	0	7	0	0	3	0	0	0	0	0	0	0	1	2	0	11	11	0	0	1	0	0	13	15	6	2	1	0	0	0	0	0	0	0	0	0	0	0	0	0
SNRPD1	5178	8919	6528	1871	18507	277	23076	2320	9410	611	1235	14050	5184	15265	4026	1236	470	563	4865	8570	20373	8307	9964	10822	2104	10908	18155	5339	928	21298	21691	10226	12602	9559	4425	2214	7094	1273	654	4542	14109	1512	1821	4592	934	2629	2193
CR388166.2_128	0	0	0	1	0	0	0	0	0	0	0	0	0	0	0	0	0	0	0	0	0	0	0	0	0	0	0	0	0	0	0	0	1	0	0	0	0	0	0	0	0	0	0	0	0	0	0
PRRC2A	1064	204	333	424	445	100	707	453	509	235	526	818	260	1313	903	467	120	212	933	257	596	871	277	283	536	521	539	440	248	536	517	243	384	287	256	396	1301	501	159	1055	3036	324	505	1120	272	986	548
ERN1_1	502	66	136	214	129	114	216	219	194	236	504	267	57	575	426	378	140	224	531	73	172	388	67	107	216	122	172	183	242	162	121	63	113	74	104	164	612	421	162	464	1511	361	512	415	350	746	248
SI.DKEYP.77C8.2	0	2	0	0	1	0	0	0	0	0	0	0	0	0	0	0	0	0	0	0	2	1	0	0	0	0	0	0	0	1	2	0	2	0	0	0	0	0	0	0	1	0	0	0	0	0	0
CLDN15	0	0	0	0	0	0	0	0	0	0	0	0	0	0	0	0	0	0	0	0	0	2	0	0	0	0	0	0	0	0	0	0	0	0	0	0	0	0	0	0	0	0	0	0	0	0	0
SRSF3	19414	26174	33989	8479	54029	452	62681	11781	56269	963	2164	71461	30764	35930	18385	1804	1473	909	24823	22533	51314	19889	26956	29606	9922	65747	49191	12442	2782	57263	59533	28127	33396	24011	26361	9168	27975	1953	2239	20855	64076	4801	5779	15996	3082	3745	7739
CNFN.1_2	0	10	0	0	23	0	60	0	5	0	1	2	5	12	0	0	0	0	0	7	20	4	6	35	0	3	15	0	0	22	19	14	12	10	5	0	0	0	0	0	1	1	0	0	0	0	0
BOK	0	0	0	0	0	0	0	0	0	0	0	0	0	0	0	0	0	0	2	0	0	0	0	0	0	0	0	0	2	0	0	0	0	0	0	0	0	0	0	0	0	0	0	0	0	3	0
CLDNE	4	467	237	40	957	1	846	21	186	1	8	426	88	353	85	7	2	1	44	924	2164	59	334	425	22	209	2002	190	6	710	544	240	1284	1030	77	1	2	4	1	40	259	6	13	8	11	21	7
PEG10_315	0	0	0	0	0	0	0	0	0	0	0	0	0	0	0	0	0	0	0	0	0	1	0	0	0	0	0	0	0	0	0	0	0	0	0	0	0	0	0	0	0	0	0	0	0	1	0
SI.CH211.256E16.10_2	0	0	0	0	0	0	1	0	0	0	0	0	0	0	0	0	0	0	0	0	0	0	0	1	0	0	0	0	0	0	0	2	0	1	0	0	0	0	0	0	0	0	0	0	0	0	0
SOAT1	1341	156	441	471	325	217	672	591	841	359	778	919	398	722	978	675	345	405	1183	173	338	458	288	301	520	747	324	239	634	614	502	247	243	166	385	466	1605	846	393	1210	3329	857	1231	1264	654	1420	609
LDHB	3816	807	1339	1312	1605	369	2816	1451	1913	775	1633	2960	937	4240	2631	1505	650	821	3217	1050	1766	2902	1259	1346	1510	1954	2258	1310	1659	2730	2570	1124	1560	913	906	1273	4608	1736	1046	3204	9199	2246	3389	3548	1342	3196	1727
THOC7	1888	396	547	914	865	152	1534	1282	855	313	595	1168	494	1748	2076	713	321	329	2529	381	828	1161	537	718	1173	984	829	474	631	1237	1242	562	553	399	449	609	2170	658	506	2482	7170	1013	1443	1704	683	1540	809
MPI_2	0	0	0	0	0	0	0	0	0	0	0	0	0	0	0	0	0	0	0	0	0	0	0	0	0	0	0	0	0	0	0	0	0	0	0	0	0	0	0	0	0	0	0	0	0	0	0
PEG10_318	0	0	0	0	0	0	0	0	0	0	0	0	0	0	0	0	0	0	0	0	0	0	0	0	0	0	0	0	0	0	0	0	0	0	0	0	0	0	0	0	1	0	0	0	0	0	0
C22ORF29_175	0	0	0	0	0	0	0	0	0	0	0	0	0	0	0	0	0	0	0	0	0	0	0	0	0	0	0	0	0	0	0	0	0	1	0	0	0	2	1	1	1	1	0	0	0	0	0
LYRM1	15	6	8	6	6	3	9	9	5	2	8	14	2	20	11	5	2	4	17	5	7	23	5	11	6	6	18	5	10	14	13	2	6	5	2	5	17	12	8	7	28	19	13	16	10	18	8
NRP2_2	0	0	0	0	0	0	0	0	0	0	0	0	0	0	0	0	0	0	0	0	0	0	0	0	0	0	0	0	0	0	0	0	0	0	0	0	0	0	0	0	0	0	0	0	0	0	0
FAM208A_2	0	0	0	0	0	0	0	0	0	0	0	0	0	0	0	0	0	0	0	0	0	0	0	0	0	0	0	0	0	0	0	0	0	0	0	0	0	0	0	0	0	0	0	0	0	0	0
DGKD_2	0	0	0	0	0	0	0	0	0	0	0	0	0	0	0	0	0	0	0	0	0	0	0	0	0	0	0	0	0	0	0	0	0	0	0	0	0	0	0	0	0	0	0	0	0	0	0
FAM126B	1077	63	231	390	131	150	175	507	386	260	522	513	129	863	792	628	163	303	1036	47	180	661	87	86	454	338	135	273	362	172	162	67	93	66	186	410	1385	598	272	899	2885	599	810	1004	368	1282	483
GOLGA4_2	0	0	0	0	0	0	0	0	0	0	0	0	0	0	0	0	0	0	0	0	0	0	1	0	0	0	0	0	0	0	0	0	0	0	0	0	0	0	0	0	0	0	0	0	0	0	0
OR2G3_8	0	0	0	0	0	0	0	0	0	0	0	0	0	0	0	0	0	0	0	0	0	0	0	0	0	0	0	0	0	0	0	0	0	0	0	0	0	0	0	0	0	0	0	0	0	0	0
CNOT7_2	0	0	5	22	46	0	32	20	9	0	0	28	0	0	13	0	0	0	6	24	24	0	28	19	0	0	3	0	0	18	34	4	0	15	29	0	0	0	0	0	95	0	0	51	0	0	0
MYPOP_20	4	0	0	0	0	0	0	0	0	0	0	0	0	1	0	0	0	1	0	0	0	0	0	0	0	0	0	0	0	0	0	0	0	0	0	0	0	0	0	0	0	0	0	0	1	0	2
RNF7	598	421	243	206	883	80	1301	284	363	178	361	484	163	655	487	288	152	192	618	383	831	347	555	648	268	382	784	223	284	1245	1106	449	490	438	156	224	758	353	208	639	1678	485	565	530	297	759	267
MED9	283	50	88	89	86	31	74	117	170	42	93	214	92	360	183	96	46	43	283	39	101	247	40	44	113	201	92	105	86	82	89	45	85	52	101	94	321	94	44	242	679	109	140	299	82	168	127
GJA1_2	0	0	0	0	0	0	0	0	0	0	0	0	0	0	0	0	0	0	0	0	0	0	0	0	0	0	0	0	0	0	0	0	0	0	0	0	0	0	0	0	0	0	0	0	0	0	0
CD3E_2	0	0	0	0	0	0	0	0	0	0	0	0	0	0	0	0	0	0	0	0	4	0	0	0	0	0	0	0	0	0	1	1	0	0	0	0	0	0	0	1	0	0	0	2	0	1	2
ANKRD28	1062	82	234	435	188	145	387	528	344	262	538	450	143	1364	860	557	174	273	1015	81	220	939	159	175	476	317	210	407	296	318	315	150	115	112	172	447	1431	584	211	958	3086	469	636	1031	363	1135	535
PTPRN	0	1	2	1	0	0	12	0	0	0	0	2	1	1	0	0	0	0	0	0	0	1	2	4	4	6	0	3	0	6	13	5	1	0	0	0	4	0	0	1	3	0	0	0	0	2	0
UQCC3	255	191	128	87	445	31	555	126	202	66	127	271	88	340	192	102	50	63	234	194	433	249	254	245	105	209	427	111	79	475	403	209	296	215	91	94	293	132	49	233	657	104	144	241	82	214	124
PCMT1_3	0	0	0	0	0	0	0	0	0	0	0	0	0	0	0	0	0	0	0	0	0	0	0	0	0	0	0	0	0	0	0	0	0	0	0	0	0	0	0	0	0	0	0	2	0	0	2
RPH3A	28	3	12	12	8	4	20	21	9	5	22	22	11	50	24	25	0	12	28	3	11	40	3	6	6	34	10	18	9	9	7	5	8	8	5	11	30	29	10	16	62	17	19	13	9	35	7
C22ORF29_176	0	0	4	0	0	0	0	0	0	1	0	1	0	0	0	0	0	0	0	0	0	0	0	0	0	0	0	0	0	0	0	0	0	0	0	0	0	0	0	0	0	0	0	0	0	1	0
GSTT1	388	77	111	155	169	43	193	153	183	81	163	246	85	626	326	220	17	86	362	92	221	452	90	81	193	196	197	190	55	186	167	86	152	89	105	114	369	178	35	350	1170	59	126	370	59	504	143
PEG10_320	0	0	0	1	0	1	1	0	0	0	0	0	0	1	1	0	0	1	0	0	1	0	0	1	0	0	0	0	0	0	0	0	0	0	0	0	0	1	0	0	3	0	0	1	0	5	0
CFHR2_7	0	0	0	0	0	0	0	0	0	0	0	0	0	0	0	0	0	0	0	0	1	0	0	0	0	0	0	0	0	0	0	0	0	0	0	0	0	0	0	0	0	0	0	0	0	0	0
LGALS1	2448	1035	718	1114	2215	356	1724	1262	1307	706	1499	1572	631	6918	2386	1197	213	795	2671	1117	2452	4520	933	825	1563	1310	2507	2192	444	1881	2263	1056	1611	1161	603	802	2851	1553	274	3253	7974	573	983	2490	456	2557	1180
ABLIM1A_2	0	0	0	0	0	0	3	0	0	0	0	0	0	0	0	0	0	0	0	1	2	0	0	0	0	0	2	0	0	0	0	0	0	0	0	0	0	0	0	0	0	0	0	0	0	0	0
PEG10_313	0	0	1	0	0	0	0	0	0	0	0	4	0	0	0	1	0	0	0	0	0	0	0	0	0	0	0	0	0	0	0	0	0	0	0	0	0	0	0	0	0	0	0	0	0	2	0
ZEB1_3	0	0	0	0	0	0	0	0	0	0	0	0	0	0	0	0	0	0	0	0	0	0	0	0	0	0	0	0	0	0	0	0	0	0	0	0	0	0	0	0	0	0	0	0	0	0	0
PEG10_14	0	0	0	0	0	0	0	3	0	1	2	0	0	8	0	1	2	0	2	0	2	4	0	0	0	0	0	3	1	0	0	1	0	0	0	0	0	0	2	3	2	3	5	0	1	3	0
CR318592.1_193	0	0	0	0	1	0	0	0	0	0	0	0	0	0	0	0	0	0	0	0	0	0	0	0	0	0	0	0	0	0	1	0	0	0	0	0	1	0	0	0	0	0	0	1	0	1	0
PHOSPHO1	0	0	0	0	0	0	0	0	0	0	0	0	0	0	0	0	0	0	0	0	3	0	1	0	0	0	1	0	0	2	2	0	1	0	0	0	0	0	0	0	0	0	0	0	0	0	0
SI.CH73.257C13.2_11	2	2	6	2	4	3	3	1	3	3	3	9	2	9	5	1	0	1	5	0	3	2	0	0	2	13	2	0	3	0	2	1	2	1	4	1	1	5	2	3	9	1	0	0	0	2	0
CHCHD2	1193	717	936	520	1486	192	1444	599	1424	343	725	1894	804	2702	1080	794	256	438	1285	629	1311	1681	565	725	593	1648	1296	848	571	1241	1260	546	930	634	711	347	1228	869	431	1243	3799	910	1225	1095	550	1734	562
CR388166.2_130	0	0	0	0	0	0	0	0	0	0	0	1	0	0	0	0	0	0	0	0	0	0	0	0	0	0	0	0	0	0	0	0	0	0	0	0	0	0	0	0	0	0	0	0	0	0	0
RRAS2_2	82	8	35	62	10	11	54	50	48	12	20	77	19	112	124	49	6	6	132	5	35	80	14	23	47	33	18	43	8	53	24	20	15	17	21	6	73	20	10	113	429	29	18	98	24	140	45
RTL1_189	0	0	0	0	0	0	1	0	0	0	1	0	0	0	0	0	0	0	1	2	3	0	0	0	0	0	1	0	0	0	0	0	0	0	0	0	0	1	0	0	0	0	0	0	0	0	0
ZGC.64201	350	63	61	123	148	38	382	126	114	96	202	142	48	250	244	156	34	79	311	75	192	119	155	196	108	93	170	86	95	327	233	106	117	103	60	139	479	181	72	257	796	172	240	335	76	304	179
CR388166.2_133	0	0	0	0	0	1	0	0	0	0	0	0	0	0	0	2	0	0	0	0	0	0	0	0	0	0	0	0	0	0	0	0	0	0	0	0	0	0	0	0	0	0	0	0	0	1	0
ZNF22_68	0	0	0	0	0	0	0	0	0	0	0	0	0	0	0	0	0	0	0	0	0	0	0	0	0	0	0	0	0	0	0	0	0	0	0	0	0	0	0	0	0	0	0	0	0	0	0
PPT2	42	4	26	16	6	13	48	21	30	41	68	66	13	62	41	56	23	23	41	5	5	39	21	17	24	31	12	36	23	45	32	13	4	4	13	15	43	49	14	55	162	37	51	32	46	89	29
RTL1_337	0	0	0	2	0	0	2	1	0	0	0	0	0	0	3	0	0	0	1	0	0	0	0	0	0	0	0	0	1	0	4	0	0	0	0	0	0	0	0	1	6	0	0	0	0	2	0
PEG10_314	0	0	0	0	0	0	0	0	0	0	0	0	0	0	0	0	0	0	0	0	0	0	0	0	0	0	0	1	0	0	0	0	0	0	0	0	0	0	0	0	0	0	1	0	0	0	0
PEG10_319	0	0	0	0	0	0	0	0	0	0	0	0	0	0	0	0	0	0	0	0	0	0	0	0	0	0	0	0	0	0	0	0	0	0	0	0	0	0	0	0	0	0	0	0	0	0	0
CHAMP1	1243	187	257	474	351	137	669	597	525	207	470	593	234	1285	1005	660	150	232	1232	171	497	847	250	258	504	458	375	343	355	510	447	253	282	195	254	439	1533	510	270	1131	3641	638	760	1220	370	1279	579
SI.CH211.165E15.1_2	0	0	0	0	0	0	0	0	0	0	0	0	0	0	0	0	0	0	0	0	0	0	0	0	0	0	0	0	0	0	0	0	0	0	0	0	0	0	0	0	0	0	0	0	0	0	0
SAT1	2852	987	1203	1757	1963	428	1894	1958	2047	952	1932	2519	831	4232	3551	1605	476	848	4265	801	2003	2866	813	915	1974	1759	1703	1368	947	1741	1825	878	1085	959	925	1018	3625	1700	692	4046	12678	1562	2069	2595	960	3406	1197
PEG10_317	0	5	2	0	5	0	0	0	0	0	0	0	0	1	0	0	0	0	0	0	1	0	0	0	0	3	0	1	1	0	0	1	1	0	1	0	0	0	0	0	0	1	2	0	3	2	0
CWC15	1698	319	529	646	669	161	910	785	811	260	568	1021	338	1506	1323	832	182	390	1609	290	772	1093	374	411	657	767	704	486	442	846	767	391	445	364	404	522	1987	656	370	1411	4815	695	1004	1674	388	1744	753
MMGT1	1620	1018	627	625	2100	285	2467	801	1070	490	1026	1355	498	1620	1282	948	301	482	1746	960	2185	747	1007	1217	651	1042	1984	537	555	2149	2186	984	1374	1054	524	698	2087	1025	391	1531	4568	877	1149	1580	624	1895	764
RTL1_190	0	0	0	0	0	0	0	0	0	0	0	0	0	0	0	0	0	0	1	0	0	0	0	0	0	0	0	0	0	1	1	0	0	0	0	0	0	0	0	0	0	0	0	0	0	0	0
ABHD14A	70	12	8	46	29	9	106	35	40	18	38	38	9	85	60	39	9	20	60	17	52	66	32	42	34	21	56	37	30	61	66	23	41	14	15	30	77	53	14	59	211	14	42	60	36	67	28
MFSD6	367	223	95	157	491	78	330	192	164	200	383	211	50	342	299	294	91	179	379	163	473	200	140	167	176	114	359	91	180	251	246	120	228	207	68	124	406	331	125	438	1066	254	378	379	185	640	193
NDFIP1	355	348	318	144	732	53	1184	171	432	84	167	701	263	725	260	190	78	98	408	344	733	421	490	546	170	552	752	240	134	953	835	405	519	326	208	120	423	184	92	381	1017	179	283	343	133	359	129
PCOLCE2_2	0	0	0	0	0	0	3	0	0	0	0	0	0	0	0	0	0	0	0	0	0	0	6	1	0	0	0	0	0	4	1	0	0	0	0	0	0	0	0	0	0	0	0	0	0	0	0
TPGS1_2	1	8	0	0	2	0	4	2	0	0	0	0	4	0	4	0	2	0	0	2	1	0	0	2	0	6	0	0	0	6	1	0	2	0	0	0	2	0	0	0	14	0	4	0	0	3	0
NOL12	2054	635	673	1036	1377	211	2244	1160	1122	419	883	1366	409	3073	2207	1034	300	476	2466	710	1588	1919	832	1094	1148	823	1544	982	554	1832	1809	831	1020	717	493	686	2477	953	426	2386	7647	918	1140	2122	610	2245	952
GYS2	0	0	0	0	0	0	0	0	0	0	0	0	0	0	0	0	0	0	0	0	0	0	1	0	0	0	0	0	0	0	0	0	0	0	0	0	0	0	0	0	0	0	0	0	0	0	0
UNC13D_3	0	0	0	0	0	0	0	0	0	0	0	0	0	0	0	0	0	0	0	0	0	0	0	0	0	0	0	0	0	0	0	0	0	0	0	0	0	0	0	0	0	0	0	0	0	0	0
ZFP64_53	1	1	0	0	2	0	4	1	0	0	0	2	0	1	0	0	0	1	0	1	3	1	0	4	0	0	5	0	1	2	2	1	1	1	0	0	0	0	0	0	1	0	2	0	0	5	0
OLFML3	0	5	4	1	11	0	83	4	7	0	1	6	2	26	2	1	0	1	1	9	14	6	31	26	2	3	10	18	0	85	37	13	9	3	3	0	0	3	0	6	7	0	1	0	0	6	1
MCHR2	0	0	0	0	0	0	0	0	0	0	0	0	0	0	0	0	0	0	0	0	0	0	0	0	0	0	0	0	0	0	0	0	0	0	0	0	0	0	0	0	0	0	0	0	0	0	0
ANO7_1	3	0	0	3	1	2	2	0	0	1	0	0	2	1	4	4	0	1	0	0	0	2	0	1	1	3	2	0	0	2	0	0	0	0	0	1	4	5	1	2	13	2	2	1	2	4	1
PAFAH1B2_2	1682	447	862	682	998	243	2058	819	1299	417	1004	1684	584	1862	1455	1101	296	551	1800	620	1357	1238	976	942	819	1203	1285	608	518	1981	1678	824	842	622	612	515	1818	1095	446	1683	4963	939	1147	1597	612	2367	729
CR388166.2_131	4	1	1	2	0	1	0	3	0	3	2	2	2	5	4	0	1	0	1	0	2	5	0	3	0	3	2	2	0	2	1	2	2	0	0	1	4	1	1	0	6	0	1	8	0	0	2
SI.DKEY.33O22.1_1	3	3	1	4	6	0	26	1	13	0	5	4	4	22	8	5	1	1	4	4	20	15	10	18	3	4	16	12	1	23	12	6	8	11	5	2	3	0	0	4	17	1	8	3	0	11	2
CALU_1	191	12	32	85	17	46	111	100	75	116	224	61	28	167	159	125	159	89	183	13	26	124	30	58	90	64	24	51	214	86	101	32	20	15	45	54	313	202	86	200	572	226	404	154	349	252	92
SDCBP2	21	11	24	18	11	0	89	15	27	4	6	39	19	121	35	15	0	1	31	20	42	91	28	46	8	40	44	30	0	50	36	14	22	18	14	9	18	6	3	17	143	6	2	13	1	38	9
ZFP64_54	0	0	0	0	0	0	1	0	0	0	0	0	0	0	0	1	0	0	0	1	0	0	0	0	0	0	0	3	0	0	0	0	0	0	0	0	0	0	0	0	0	0	0	0	0	1	0
CR388166.2_140	0	0	2	0	0	0	2	0	0	0	4	2	0	8	1	0	1	2	0	1	3	1	1	1	0	0	1	4	1	0	2	0	0	0	0	0	0	0	0	0	0	0	2	0	0	0	0
CR388166.2_138	0	0	0	0	0	0	0	0	0	0	0	0	1	0	0	1	1	0	0	0	0	2	1	0	0	1	0	0	0	2	0	2	1	0	0	0	0	0	0	0	0	0	0	0	1	1	0
ELF5_2	0	2	1	0	2	0	1	0	0	0	0	2	0	0	0	0	0	0	0	4	11	0	0	1	0	0	7	0	0	4	2	0	2	8	0	0	0	0	0	0	0	0	0	0	0	0	0
RPL8	3166	11178	7091	1241	23163	305	38978	1383	7995	661	1311	14748	4949	11100	2475	962	489	626	3125	10831	24209	5015	16730	18597	1360	10238	23170	4176	869	35993	34463	16584	15581	11673	3927	1535	4715	1319	668	2969	8899	1335	1831	2960	976	1981	1431
TMEM38A	16	4	10	11	24	3	116	12	5	2	18	13	6	55	11	11	9	5	16	13	21	13	35	61	4	15	23	14	3	87	64	31	12	18	3	7	26	12	7	10	51	11	15	17	15	28	5
CD9	1897	1438	993	596	3079	292	1829	863	1449	530	1175	1972	759	2706	1211	994	346	518	1862	1126	3005	1750	808	891	807	1528	2432	870	856	1754	1814	880	1610	1405	622	770	2565	1151	562	1737	4566	1257	1894	1777	721	1942	840
NAP1L4_2	283	89	136	56	198	59	115	121	202	77	172	283	99	296	136	95	92	81	219	66	193	212	32	33	97	224	154	112	152	97	123	52	89	84	97	171	445	153	127	197	508	308	299	234	155	198	147
IFRD2	2544	581	511	904	1244	258	2491	1233	779	527	1156	1008	272	2370	1990	1092	321	543	2561	643	1500	1538	956	1138	1073	604	1440	804	650	2048	2177	1114	973	689	363	1021	3460	1138	540	2267	6627	1177	1434	2675	751	2404	1269
CYB5B	903	260	376	367	530	65	475	479	672	96	267	800	341	1247	775	443	115	169	1079	261	625	875	174	218	408	677	558	419	238	375	478	253	348	293	333	338	1132	331	205	924	2688	391	542	985	235	850	460
TROVE2_2	0	0	0	0	0	0	0	0	0	0	0	0	0	0	0	0	0	0	0	0	0	0	0	0	0	0	0	0	0	0	0	0	0	0	0	0	0	0	0	0	0	0	0	0	0	0	0
SRC	1648	274	335	599	581	200	1143	855	562	407	846	718	197	1040	1334	866	251	418	1741	206	623	611	444	512	860	432	535	341	442	920	861	409	318	282	272	637	2139	881	354	1597	4645	744	937	1636	507	1827	785
CR318592.1_196	0	0	0	0	0	0	0	0	0	0	1	0	0	1	0	0	0	0	2	0	0	2	0	0	0	0	0	0	0	0	0	0	0	0	0	0	2	0	1	2	5	4	0	0	0	1	0
L1CAM_3	0	0	0	0	0	0	6	0	0	0	0	0	0	0	0	0	0	0	0	0	1	0	0	1	0	0	0	0	0	2	0	0	0	0	0	0	0	0	0	0	0	0	0	0	0	0	0
RASL10B	23	6	10	10	11	3	22	20	28	6	10	11	20	28	29	10	5	10	36	5	14	18	4	11	11	32	16	7	7	13	11	2	8	8	10	13	39	13	4	36	96	7	17	26	8	20	19
AAGAB	55	25	23	20	45	3	156	22	37	2	5	47	22	104	55	23	2	5	56	53	123	67	53	66	15	41	103	21	1	127	111	46	66	54	12	14	59	10	0	53	161	1	4	37	5	45	21
MIOS	103	21	23	62	53	34	50	64	34	55	119	41	4	84	127	115	20	55	188	21	38	67	15	18	62	7	41	19	23	39	57	17	24	27	12	31	126	122	23	146	461	44	42	113	48	237	45
NR3C2_2	0	0	0	0	0	0	0	0	0	0	0	0	0	0	0	0	0	0	0	0	0	0	0	0	0	0	0	0	0	0	0	0	0	0	0	0	0	0	0	1	0	0	0	0	0	0	0
GPRC5D	0	0	0	0	0	0	0	0	0	0	0	0	0	0	0	0	0	0	0	0	0	0	0	0	0	0	0	0	0	0	0	0	0	0	0	0	0	0	0	0	0	0	0	0	0	0	0
FTL_8	3	2	0	2	6	0	2	2	4	2	1	7	0	11	2	3	0	0	8	0	5	6	2	2	5	7	1	2	2	2	5	2	0	2	2	0	3	4	1	6	12	4	1	2	1	3	1
RBM12B	2866	3910	4549	1016	8292	176	13555	1209	7083	330	675	9432	3508	5698	2140	662	364	342	2451	3805	9329	2979	5123	6363	1071	7577	8286	2078	706	11216	11047	5414	5646	4314	3330	1177	3761	640	462	2356	7497	1080	1430	2553	718	1328	1221
XDH_2	0	0	0	0	0	0	0	0	0	0	0	0	0	0	0	0	0	0	0	0	0	0	0	0	0	0	0	0	0	0	0	0	0	0	0	0	0	0	0	0	0	0	0	0	0	0	0
SHROOM2_3	0	0	0	0	0	0	0	0	0	0	0	0	0	0	0	0	0	0	0	0	0	0	0	0	0	0	0	0	0	0	0	0	0	0	0	0	0	0	0	0	0	0	0	0	0	0	0
C22ORF29_179	0	0	0	0	0	0	2	0	0	0	0	0	0	5	0	0	0	0	0	0	0	1	0	1	0	0	1	1	0	0	2	0	0	0	0	0	0	0	0	0	1	0	0	0	0	0	0
CYB5D1	90	155	34	38	305	13	94	40	49	36	62	80	30	126	59	42	15	26	98	101	269	96	48	60	50	41	229	39	21	90	86	47	166	121	26	34	138	56	24	99	237	38	35	115	30	82	59
SI.DKEY.266F7.10_18	0	0	0	0	0	0	0	0	0	0	0	0	0	1	0	0	0	0	1	0	0	1	0	0	0	0	0	0	0	0	0	0	0	0	0	0	0	1	0	0	0	0	0	0	0	0	0
PEG10_324	0	0	0	0	0	0	0	0	0	0	0	0	0	2	0	0	3	0	0	0	0	2	0	0	0	0	0	2	0	0	0	0	0	0	0	0	0	0	0	0	0	0	0	0	1	0	0
RTL1_236	0	0	0	0	0	0	0	0	0	0	0	0	0	0	0	0	0	0	0	0	0	0	0	0	0	0	0	0	0	0	0	0	0	0	0	0	0	0	0	0	0	0	0	0	0	0	0
ZNF639	1225	290	596	521	630	155	1073	656	968	337	621	1224	491	1307	998	691	191	306	1370	295	655	822	420	504	623	993	649	470	407	944	842	410	401	336	444	431	1487	641	369	1202	3774	704	890	1233	429	1409	599
MSL3_2	0	0	0	0	0	0	0	0	0	0	0	0	0	0	0	0	0	0	0	0	0	0	0	0	0	0	0	0	0	0	0	0	0	0	0	0	0	0	0	0	0	0	0	0	0	0	0
CTC.534A2.2	8	2	1	6	1	3	1	7	2	5	24	3	0	8	22	17	4	20	26	0	5	13	2	1	12	3	3	2	11	1	4	3	3	1	1	3	18	14	5	17	70	16	17	10	4	21	6
GFRA2_2	0	0	0	0	0	0	0	0	0	0	0	0	0	0	0	0	0	0	0	0	0	0	0	0	0	0	0	0	0	0	0	0	0	0	0	0	0	0	0	0	0	0	0	0	0	0	0
CR388166.2_135	0	1	0	0	2	0	0	0	0	0	0	0	0	0	0	0	0	0	0	0	0	0	0	1	0	0	0	0	0	0	0	0	0	0	0	0	0	0	0	0	0	0	0	0	0	0	0
MARVELD3_2	2	0	0	0	0	0	2	2	0	0	2	0	0	1	0	0	0	0	0	0	1	0	0	0	0	0	0	1	0	0	0	0	0	0	0	0	0	0	0	0	2	0	0	0	0	0	0
UBOX5_2	0	0	0	0	0	0	0	0	0	0	0	0	0	0	0	0	0	0	0	0	0	0	0	0	0	0	0	0	0	0	0	0	0	0	0	0	0	0	0	0	0	0	0	0	0	0	0
TBC1D7	392	44	94	131	147	58	162	169	151	115	209	194	67	264	286	208	66	87	339	71	169	168	102	77	143	146	125	102	89	162	143	81	90	76	91	150	456	202	73	333	980	112	172	405	110	380	180
ARL6IP1	1475	2156	1301	609	4519	63	4624	799	1874	159	285	2568	977	4796	1256	137	72	106	1712	2176	5296	2601	2015	2236	798	2100	4713	1713	106	4215	4385	2027	3153	2558	851	560	2009	217	92	1596	4404	160	215	1349	126	291	637
ICA1L	75	8	28	40	25	10	35	35	59	20	32	48	17	145	81	49	18	25	73	12	37	117	10	13	35	57	49	34	15	40	27	11	17	15	29	29	105	55	20	75	275	31	47	85	21	123	39
PIN1	1622	1285	1656	691	2546	158	3619	884	2478	256	534	3402	1221	3662	1603	717	174	251	1860	1329	3133	2443	1476	1719	720	2567	2819	1247	452	3175	2845	1367	1883	1520	1146	532	1996	602	307	1734	5471	673	918	1584	396	1588	715
PEG10_321	0	0	0	0	0	0	0	0	0	0	0	0	0	0	0	0	0	0	0	0	0	0	0	0	0	0	0	0	0	0	0	0	0	0	0	0	0	0	0	0	0	0	0	0	0	0	0
ZNF22_70	13	5	5	12	6	4	18	8	6	4	7	9	2	26	10	22	1	7	15	5	9	28	3	7	12	8	7	9	1	5	12	1	5	5	7	3	6	20	0	14	59	2	1	12	1	44	10
ACSBG1_1	1444	273	394	530	557	129	504	563	613	247	532	836	325	1411	1147	610	100	266	1204	333	763	1099	241	288	581	726	724	404	255	498	588	265	470	375	266	448	1564	571	181	1306	3900	386	565	1357	234	1238	634
YARS2_2	0	0	0	0	0	0	0	0	0	0	0	0	0	0	0	0	0	0	0	0	0	0	0	0	0	0	0	0	0	0	0	0	0	0	0	0	0	0	0	0	0	0	0	0	0	0	0
CDC42EP4	722	14	311	305	34	147	67	407	415	327	706	637	218	761	697	468	238	330	885	15	34	509	22	37	386	462	33	229	392	49	60	27	28	23	205	340	1093	593	280	831	2387	617	793	766	471	940	357
TICRR_2	0	0	0	0	0	0	0	0	0	0	0	0	0	0	0	0	0	0	0	0	0	0	0	0	0	0	0	0	0	0	0	0	0	0	0	0	0	0	0	0	0	0	0	0	0	0	0
DCTN3	709	137	209	293	297	81	526	336	278	181	337	407	132	612	563	320	82	188	688	150	362	467	221	233	270	219	303	197	200	461	390	191	204	163	124	277	898	389	171	600	2187	330	448	689	220	547	274
RPL19	5567	13865	7623	1754	29225	517	42411	2026	8404	1106	2333	16424	5197	16120	3549	1476	863	1117	4258	12024	26271	7519	18271	19993	2194	10455	24802	6023	1776	38319	39295	18777	17042	12604	4033	2690	8190	2361	1152	4949	12358	2623	3705	4932	1858	3120	2318
S1PR2_2	0	0	0	0	0	0	0	0	0	0	0	0	0	0	0	0	0	0	0	0	0	0	0	0	0	0	0	0	0	0	1	2	0	0	0	0	0	0	0	0	0	0	0	0	0	0	0
SVEP1_2	0	0	0	0	0	0	0	0	0	0	0	0	0	0	0	0	0	0	0	0	0	0	0	0	0	0	0	0	0	0	0	0	0	0	0	0	0	0	0	0	0	0	0	0	0	0	0
MRPS24	445	179	200	168	354	50	740	200	342	84	192	410	175	599	352	225	55	84	438	240	570	416	279	360	206	346	516	230	142	601	516	250	361	280	156	135	540	208	71	363	1288	137	273	450	125	484	183
RTL1_197	0	0	0	0	0	0	0	0	0	0	0	0	0	0	0	0	0	0	0	0	0	0	0	0	0	0	0	0	0	0	0	0	0	0	0	0	0	0	0	0	0	0	0	0	0	0	0
PEG10_22	6	0	8	0	4	0	0	1	17	0	0	17	4	0	0	0	0	0	7	3	4	0	0	0	0	22	7	0	0	0	0	0	2	0	9	7	13	0	0	0	0	1	0	6	0	0	4
ID4	75	208	98	27	509	29	309	31	99	35	79	246	82	529	65	228	17	62	71	271	718	259	126	147	31	169	581	185	42	244	269	142	391	376	51	20	73	117	25	76	183	66	78	49	42	479	37
ARG2_2	0	0	0	0	0	0	0	0	0	0	0	0	0	0	0	0	0	0	0	0	0	0	0	0	0	0	1	0	0	0	0	0	1	0	0	0	0	0	0	0	0	0	0	0	0	0	0
HEBP2	81	28	45	36	69	9	56	71	81	15	31	114	22	137	75	51	12	12	153	26	68	100	28	24	35	48	61	39	23	28	49	23	40	41	34	19	93	54	23	78	322	39	39	113	21	122	48
NPAT_3	0	0	0	0	0	0	0	0	0	0	0	0	0	0	0	0	0	0	0	0	0	0	0	0	0	0	0	0	0	0	0	0	0	0	0	0	0	0	0	0	0	0	0	0	0	0	0
LRRIQ4_2	0	0	0	0	0	0	0	0	0	0	0	0	0	0	0	0	0	0	0	0	0	0	0	0	0	0	0	0	0	0	0	0	0	0	0	0	0	0	0	0	0	0	0	0	0	1	0
CR1L_3	0	0	0	0	0	0	0	0	0	0	0	0	2	0	0	2	0	0	0	0	0	0	0	0	0	7	0	0	0	0	0	0	0	0	0	0	0	0	0	0	1	0	0	1	0	1	0
ADAMTS18_4	0	1	0	0	0	0	0	0	0	0	0	0	0	0	0	0	0	0	0	0	0	0	0	0	0	0	0	0	0	0	0	0	0	0	0	0	0	0	0	0	0	0	0	0	0	0	0
TMF1	222	81	50	155	169	96	227	134	83	164	283	97	51	226	271	237	65	151	280	85	258	131	90	86	94	81	200	85	128	185	147	81	145	106	43	101	322	347	86	243	954	187	287	283	169	533	133
RTL1_195	0	0	0	0	0	0	0	0	0	0	0	0	0	1	1	0	0	0	0	0	0	0	0	0	0	0	2	0	0	0	2	0	0	0	0	0	0	0	2	2	2	1	0	3	0	0	0
CAP2	107	16	37	48	31	14	57	67	89	31	58	86	25	139	117	60	21	33	134	23	49	114	19	30	79	67	44	35	29	42	33	23	37	29	38	28	115	58	25	132	340	44	71	130	31	138	55
OXLD1	66	11	5	33	54	10	24	39	13	6	23	35	6	29	67	37	24	23	83	15	63	28	25	14	35	11	50	10	32	40	25	10	23	34	11	20	74	31	21	73	232	57	59	49	27	74	23
PPARA	710	201	117	298	427	100	319	338	224	223	429	300	66	435	614	391	149	230	775	168	444	288	131	133	346	151	371	156	293	272	232	119	274	222	109	280	964	423	179	715	2194	375	575	778	293	801	373
ABCG2_6	0	0	0	0	0	0	0	0	0	0	0	0	0	0	0	0	0	0	0	0	0	0	0	0	0	0	0	0	0	0	0	0	0	0	0	0	0	0	0	0	0	0	0	0	0	0	0
CD82	290	241	185	105	480	86	513	157	250	170	385	357	82	363	257	202	131	144	337	256	554	219	222	226	139	162	513	130	184	470	315	142	355	291	114	140	430	319	115	258	869	222	414	263	262	411	119
SI.DKEY.266F7.10_14	0	0	0	0	0	0	0	0	0	0	0	0	0	0	0	0	0	0	0	0	0	0	0	0	0	0	0	0	0	0	0	0	0	0	0	0	0	0	0	0	0	0	0	0	0	0	0
CD3EAP	342	173	134	118	332	47	922	135	233	99	211	267	104	276	248	123	63	105	301	170	385	167	403	424	139	218	363	89	103	856	699	357	232	172	99	139	429	198	73	291	837	157	243	294	141	287	153
LRRC24_3	0	0	0	0	0	0	0	0	0	0	0	0	0	0	0	0	0	0	0	0	0	0	0	0	0	0	0	0	0	0	0	0	0	0	0	0	0	0	0	0	1	0	0	0	0	0	0
CORO1A	0	0	0	0	0	0	3	0	0	0	0	0	0	0	0	0	0	0	0	0	0	1	0	1	0	0	0	0	0	0	0	0	0	0	0	0	0	0	0	0	0	0	0	0	0	0	0
VTI1A	22	9	15	14	14	11	8	17	40	6	8	31	12	60	22	9	2	8	38	15	25	43	3	8	15	15	12	21	11	26	19	12	13	12	14	13	38	17	5	32	92	12	21	30	9	21	16
PEG10_325	1	2	0	0	0	0	1	0	3	2	2	0	0	0	2	0	0	0	0	0	1	0	0	0	0	1	0	0	0	1	1	0	1	1	3	1	0	0	0	0	3	0	0	0	0	0	0
CH17.335B8.4	0	0	0	0	0	0	0	0	0	0	0	0	0	0	0	0	0	0	0	0	0	0	0	0	0	0	0	0	0	0	0	0	0	0	0	0	0	0	0	0	0	0	0	0	0	0	0
ZNF239_28	13	0	1	7	12	5	28	4	5	6	8	3	1	40	13	18	5	2	16	6	19	14	7	14	10	7	16	14	4	17	13	8	8	5	3	4	13	6	0	14	71	0	8	17	7	38	9
ZGC.112496	916	263	380	465	619	114	981	590	639	208	403	891	295	1401	1005	455	151	168	1186	251	725	945	328	476	553	681	530	461	285	657	994	432	336	321	272	335	1097	437	243	1131	3466	506	622	821	339	946	383
ZFP64_56	5	0	0	0	1	0	3	0	0	0	2	0	0	0	0	0	0	1	2	0	0	1	1	1	1	0	0	0	0	1	0	0	1	0	0	0	2	2	0	1	0	0	0	0	0	0	0
VSIG10L_2	0	0	0	0	0	0	0	0	0	0	0	0	0	0	0	0	0	0	0	0	0	0	1	2	0	0	0	0	0	1	0	1	0	0	0	0	0	0	0	0	0	0	0	0	0	0	0
RIF1	159	40	39	91	88	25	325	88	96	57	154	87	26	235	255	174	37	64	215	66	180	119	122	159	84	58	168	69	55	251	190	99	99	95	31	39	155	164	47	191	852	108	123	187	57	380	85
CCDC53	8	1	4	10	3	7	17	9	17	1	10	14	5	35	22	12	1	5	21	3	9	13	4	9	4	13	6	5	1	16	6	5	2	5	1	5	19	10	5	10	49	14	9	9	3	40	2
CR388166.1_31	0	0	0	0	0	0	0	0	0	0	0	0	0	0	0	0	0	0	0	0	0	0	0	0	0	0	0	0	0	0	0	0	0	0	0	0	0	1	0	0	0	0	0	0	0	0	0
HEBP2.1	65	141	37	29	275	8	132	34	35	14	28	84	20	68	47	34	2	17	65	109	259	56	55	58	22	33	220	25	14	116	88	48	172	139	21	26	70	30	12	61	184	23	22	28	5	76	12
PEG10_326	2	0	3	0	0	0	0	0	2	1	0	4	0	2	0	1	1	0	5	0	0	1	0	0	2	1	0	0	3	0	0	0	0	0	1	1	4	0	2	4	0	5	6	0	10	3	3
MRPS7	0	0	0	0	0	0	0	0	0	0	0	0	0	0	0	0	0	0	0	0	0	0	0	0	0	0	0	0	0	0	0	0	0	0	0	0	0	0	0	0	0	0	0	0	0	0	0
MAP2K6	19	11	10	10	35	0	94	11	13	7	4	22	12	37	23	10	2	3	17	14	45	37	30	41	6	24	44	7	2	75	60	50	26	35	9	13	16	8	5	21	77	3	2	14	4	14	8
TNFRSF1B	0	0	0	0	1	0	0	0	0	0	0	0	0	0	0	0	0	0	0	0	0	0	0	0	0	0	0	0	0	0	0	0	0	0	0	0	0	0	0	0	0	0	0	0	0	0	0
PEG10_327	0	0	0	0	0	0	0	0	0	0	0	0	0	0	0	0	0	0	0	0	0	0	0	0	0	0	0	0	0	0	0	0	0	0	0	0	0	0	0	0	1	0	0	0	0	0	0
C22ORF29_180	0	0	0	0	0	0	0	0	0	0	0	0	0	0	0	0	0	0	0	0	0	0	0	1	0	0	0	0	0	0	0	0	0	0	0	0	0	0	0	0	0	0	1	0	0	0	0
CR388166.1_32	0	0	0	0	0	0	0	0	0	0	0	0	0	0	0	0	0	0	1	0	0	0	1	0	1	0	0	0	0	1	0	0	0	0	0	0	0	0	0	0	2	0	0	0	0	0	0
ADAM22_1	4	0	0	0	1	0	0	0	0	0	0	0	0	1	0	0	0	1	1	0	0	0	4	1	0	0	1	1	0	7	2	0	0	0	0	0	1	2	0	4	2	0	0	0	0	0	0
TTLL2_2	0	0	0	0	0	0	0	0	0	0	0	0	0	1	0	0	1	0	1	0	0	0	0	1	0	0	0	0	1	0	0	0	0	0	0	0	0	0	0	0	3	0	3	0	1	3	0
UBB_7	1592	451	524	679	917	76	2664	783	726	179	372	1196	396	2616	1465	280	160	192	1598	528	1078	1620	1152	1353	710	845	1130	784	330	2435	2213	1145	754	542	368	638	1859	376	194	1506	5408	408	637	1279	324	588	685
SNAP23_2	0	0	0	0	0	0	0	0	0	0	0	0	0	0	0	0	0	0	0	0	0	0	0	0	0	0	0	0	0	0	0	0	0	0	0	0	0	0	0	0	0	0	0	0	0	0	0
PEG10_335	0	1	4	0	5	0	1	0	0	0	0	5	1	1	0	0	0	0	0	0	1	1	0	0	0	3	0	0	0	0	0	1	0	0	1	0	0	0	0	0	0	0	0	0	0	0	0
CR318592.1_171	0	0	0	0	0	0	0	0	0	0	0	0	0	0	0	0	0	0	0	0	3	0	0	0	0	0	1	0	0	0	0	0	0	1	0	0	0	0	0	0	0	0	0	0	0	0	0
CD69_8	161	0	14	54	1	4	0	78	29	18	34	35	23	44	101	24	28	18	148	1	2	41	0	0	97	28	2	18	41	4	0	0	1	3	14	46	171	34	22	152	433	42	83	159	41	57	76
PEG10_328	0	0	0	0	0	0	0	0	0	0	0	0	0	0	1	0	0	0	0	0	0	0	2	0	0	0	1	0	0	0	0	0	1	0	0	0	0	0	0	0	3	0	0	0	0	1	0
SLC3A2_3	1	0	0	0	0	0	0	0	0	0	0	0	0	0	3	0	0	0	0	0	0	0	0	0	0	0	0	0	0	0	0	0	0	0	0	0	1	0	0	0	1	0	0	0	0	4	0
PEG10_330	0	0	0	0	0	0	0	0	0	0	1	0	0	1	0	0	0	0	0	0	0	0	0	0	0	0	0	0	1	0	0	0	0	0	0	0	0	0	0	0	1	0	2	0	0	0	0
PEG10_334	4	0	0	0	0	0	1	0	0	1	0	0	0	0	0	2	0	0	0	0	0	0	0	0	0	0	0	0	0	0	0	0	0	1	0	0	1	0	0	0	0	0	0	0	0	2	0
COQ4	131	35	81	82	75	7	167	96	147	24	42	155	34	253	165	63	9	13	174	56	127	202	66	65	76	101	148	77	39	126	92	39	91	63	79	29	123	31	12	168	557	37	35	127	18	137	54
PRR5L	330	42	55	111	79	118	258	143	130	151	337	153	35	251	244	389	125	172	301	35	91	135	118	135	156	70	98	97	246	226	197	96	71	50	58	146	437	418	185	328	745	369	495	350	250	793	199
PHPT1	183	94	62	56	205	5	542	77	87	25	54	125	36	107	139	28	36	21	162	79	180	90	224	227	53	73	180	27	54	543	411	156	138	86	42	47	188	49	29	135	457	60	107	177	72	79	77
CETP_2	0	0	0	0	1	2	5	0	0	0	0	2	0	0	0	0	0	0	0	2	1	0	1	0	0	0	3	0	0	9	2	0	2	0	0	0	0	1	0	0	0	0	0	0	0	0	0
USO1	663	261	343	297	576	81	856	347	439	136	265	691	282	1015	681	341	112	160	773	251	739	645	331	381	315	524	629	302	174	700	680	283	414	322	205	245	815	354	140	625	2257	350	395	649	218	726	307
NEB_2	0	0	0	0	0	0	0	1	0	0	0	1	0	0	0	0	0	0	0	0	0	0	0	0	0	0	0	0	0	0	0	0	0	0	0	0	0	0	1	0	0	1	0	0	2	0	0
CR388166.2_143	0	0	0	0	0	0	0	0	0	0	0	0	0	0	0	0	0	0	0	0	0	0	0	0	0	0	0	0	0	0	0	0	0	0	0	0	0	0	0	0	0	0	0	0	0	0	0
CR318592.1_172	0	0	0	0	0	0	0	0	0	0	0	0	0	0	0	0	0	0	0	0	0	0	0	0	0	0	0	0	0	0	0	0	0	0	0	0	0	0	0	0	0	0	0	0	0	0	0
CDCA8_1	1885	724	1035	739	1497	127	3529	794	1632	232	420	2243	728	2534	1509	824	238	274	1641	781	2053	1706	1408	1657	635	1440	1621	806	658	3068	2547	1248	1106	943	802	594	2120	661	471	1347	5504	935	1235	1670	586	1801	830
CD53	52	19	33	31	51	10	223	55	63	35	61	77	10	123	55	56	10	32	102	21	33	55	95	100	46	21	41	38	36	176	128	42	18	22	38	30	93	36	27	92	214	52	45	56	57	115	33
SI.CH73.340M8.2	0	1	0	0	2	0	0	0	0	0	0	0	0	0	0	0	0	0	0	1	1	0	0	0	0	0	0	0	0	0	0	0	1	0	0	0	0	0	0	0	0	0	0	0	0	0	0
CISD1	642	146	266	219	393	49	441	297	400	70	170	563	192	602	463	171	89	116	523	136	334	417	184	210	245	351	276	164	164	403	313	141	200	170	187	272	815	199	111	540	1669	260	338	593	184	397	302
C22ORF29_181	0	0	0	0	0	0	0	0	2	0	1	0	0	0	0	0	0	1	0	0	0	0	0	0	0	0	0	0	0	0	0	0	0	0	0	0	0	0	0	0	0	0	0	0	0	0	0
PEG10_333	0	0	2	0	1	0	1	0	0	0	2	7	2	4	1	0	0	0	0	4	3	3	1	1	0	7	2	4	2	0	4	0	1	1	0	0	2	3	0	2	1	3	0	0	0	4	0
EIF1B	2427	1068	826	653	2233	260	3373	796	1110	451	949	1766	512	4823	1407	1139	392	544	1672	1047	2486	3182	1540	1615	683	1003	2190	1599	821	3124	3137	1493	1434	1216	545	889	3046	1104	631	1550	4932	1281	1647	2040	829	2555	990
TBPL1	1426	162	494	623	372	135	988	903	850	225	514	1032	363	2115	1332	850	122	307	1725	214	428	1605	429	507	699	777	405	664	375	896	817	394	291	229	370	448	1674	613	249	1321	4584	526	778	1603	300	1823	721
BNC1_3	0	0	0	0	0	0	1	0	0	0	0	0	0	0	0	0	0	0	0	0	0	0	0	0	0	0	0	0	0	0	0	0	0	0	0	0	0	0	0	0	0	0	0	0	0	0	0
RTL1_203	0	0	0	0	0	0	0	0	0	0	0	0	0	0	0	0	0	0	0	0	0	0	0	0	0	0	0	0	0	0	0	0	0	0	0	0	0	0	0	0	0	0	0	0	0	0	0
LPPR4	0	0	0	1	0	0	0	0	0	0	0	0	0	0	0	0	0	0	0	0	0	0	0	0	0	0	0	0	0	0	0	0	0	0	0	0	0	0	0	2	5	0	0	0	0	0	0
ZCCHC4_2	0	7	0	0	5	6	6	0	0	1	5	6	4	2	7	3	5	0	0	0	0	6	4	2	1	2	0	2	5	1	0	2	3	0	0	0	8	0	3	0	10	0	5	4	0	0	0
UBXN4_2	9	0	2	1	0	1	9	4	3	5	9	3	1	9	3	2	2	1	2	3	9	1	6	4	0	5	8	2	6	11	9	4	6	5	0	4	4	1	4	3	11	8	13	2	1	3	3
ZNF22_72	6	0	0	1	0	0	4	1	0	2	1	2	0	4	1	1	0	3	0	0	0	0	0	1	1	0	0	1	0	2	2	0	0	0	0	0	0	7	0	1	4	0	0	2	0	6	1
RTL1_204	0	0	0	0	0	0	0	0	0	0	0	0	0	0	0	0	0	0	0	0	0	0	0	0	0	0	0	0	0	0	0	0	0	0	0	0	0	0	0	0	1	0	0	0	0	0	0
CCDC57_2	0	0	0	0	0	0	0	0	0	0	0	0	0	0	0	0	0	0	0	0	0	0	0	0	0	0	0	0	0	0	0	0	0	0	0	0	0	0	0	0	0	0	0	0	0	0	0
GRIK3_2	0	0	0	0	0	0	0	0	2	0	0	0	0	0	0	0	0	0	0	1	0	0	0	0	0	0	0	0	0	1	0	0	0	1	2	0	0	0	0	0	0	0	0	0	0	0	0
PEG10_514	0	0	0	0	0	0	0	0	0	0	0	0	0	0	0	0	0	0	0	0	0	0	0	0	0	0	0	0	0	0	0	0	0	0	0	0	0	0	0	0	0	0	0	0	0	0	0
ITGA6	223	17	44	118	31	88	127	151	132	187	445	114	63	385	215	235	112	189	292	15	40	232	42	77	131	115	35	120	114	92	98	32	19	19	66	74	282	425	85	249	812	200	280	253	232	455	135
SLC16A13_2	0	0	0	0	0	0	0	0	0	0	0	0	0	0	0	0	0	0	0	0	0	0	0	0	0	0	0	0	0	0	0	0	0	0	0	0	0	0	0	0	0	0	0	0	0	0	0
PARL	588	36	102	173	64	63	105	220	223	153	321	238	77	427	405	289	58	148	436	29	72	323	30	49	209	176	66	150	191	93	106	51	44	42	94	183	660	290	116	394	1413	264	350	570	140	621	289
EFCAB14	469	69	159	208	166	111	310	264	346	220	419	325	108	542	510	370	160	182	545	92	195	367	127	145	238	223	172	145	219	266	188	100	119	94	152	168	574	440	214	526	1720	439	485	443	294	860	226
FSTL4_2	0	0	1	0	0	0	0	1	0	0	0	1	0	0	0	0	0	0	0	0	0	0	0	0	0	0	0	0	0	0	0	0	0	0	0	0	1	0	1	0	0	2	0	0	0	1	0
PEG10_336	0	0	0	0	0	0	0	0	0	0	0	0	0	3	0	0	0	0	0	0	1	0	0	0	0	0	0	1	0	0	0	0	0	0	0	0	0	0	0	0	0	0	0	0	0	0	0
PSMB4	1629	1397	1312	587	2843	175	4688	715	1867	302	591	2781	973	2736	1176	660	230	287	1398	1518	3542	1757	2067	2235	581	2204	3375	846	563	4316	4633	2159	2256	1664	870	615	2068	666	373	1229	4354	722	1132	1719	489	1547	838
CYLDB_3	0	0	0	0	0	0	0	0	0	0	0	0	0	0	0	0	0	0	0	0	0	0	0	0	0	0	0	0	0	0	0	0	0	0	0	0	0	0	0	0	0	0	0	0	0	0	0
MRPL12	370	195	209	137	418	28	1118	138	232	34	98	436	141	433	298	94	12	38	273	228	610	236	432	546	171	265	565	153	39	882	838	432	376	273	118	109	364	92	22	345	894	57	50	298	31	192	144
MRC1	0	0	0	0	0	0	0	0	0	0	0	0	0	0	0	0	0	0	0	0	0	0	0	0	0	0	0	0	0	0	0	0	0	0	0	0	0	0	0	0	0	0	0	0	0	0	0
CR318592.1_174	0	0	0	0	0	0	0	0	0	0	0	0	1	0	0	1	0	0	0	0	1	0	0	0	0	0	1	0	0	0	0	0	0	1	0	0	0	0	0	0	0	0	0	1	0	0	0
RTL1_202	0	0	0	0	0	0	0	0	2	0	0	0	0	0	0	0	0	0	0	0	0	0	1	0	0	0	0	0	2	1	0	0	0	0	2	0	0	0	0	4	0	0	0	0	0	0	0
RTL1_200	0	0	0	0	0	0	0	0	0	0	0	0	0	0	0	0	0	1	0	0	0	0	0	0	0	0	0	0	0	0	0	0	0	0	0	0	0	0	0	0	0	0	0	0	0	0	0
PRSS16_2	12	2	3	5	0	0	2	3	4	7	11	6	0	21	5	4	4	3	12	2	3	8	4	1	0	2	1	4	1	1	2	1	0	0	2	6	16	13	4	8	23	1	7	15	14	12	9
IZUMO1R_2	0	0	0	0	0	0	0	0	0	0	0	0	0	0	0	0	0	0	0	0	0	0	0	0	0	0	0	0	0	0	0	0	0	0	0	0	0	0	0	0	0	0	0	0	0	0	0
FGFR1	1061	467	751	501	966	167	3239	608	1230	280	651	1538	729	3279	1106	659	325	353	1242	462	1010	2099	1402	1555	574	1523	979	1072	492	2882	2866	1390	674	493	588	404	1401	639	319	1269	3860	662	1049	982	726	1426	455
IL17B	0	0	0	0	0	0	0	0	0	0	0	0	0	0	0	0	0	0	0	0	0	0	0	1	0	0	0	0	0	0	1	0	0	0	0	0	0	0	0	0	0	0	0	0	0	0	0
CLOCK_2	0	0	0	0	0	0	0	0	0	0	0	0	0	0	0	1	0	0	1	0	0	1	0	0	0	0	0	0	0	0	0	0	0	0	0	0	0	0	0	0	1	0	0	0	0	0	0
CR388166.2_142	0	3	0	0	6	0	8	4	4	3	8	4	0	11	4	3	1	5	4	0	6	8	3	3	1	2	5	6	5	6	8	1	2	2	2	2	0	8	4	8	19	7	4	0	3	6	0
COPE	705	856	590	266	1750	78	2755	357	895	155	326	1256	384	1554	599	377	92	172	670	896	2106	941	1200	1301	297	831	1994	532	217	2462	2320	1153	1325	891	436	229	827	377	128	644	1973	289	472	690	203	913	345
FAM20C.1	0	1	0	0	1	0	1	0	0	0	0	0	0	0	0	0	0	0	0	4	5	0	0	1	0	0	2	0	0	0	0	0	4	1	0	0	0	0	0	0	0	0	0	0	0	0	0
FAM89B	134	43	64	99	82	23	304	111	94	39	114	115	40	266	172	90	28	42	230	37	71	170	141	169	117	86	84	99	67	294	239	109	65	23	50	47	182	95	45	194	655	102	122	167	54	223	65
ANKRD46	244	307	264	139	657	33	703	133	436	55	120	672	183	512	243	134	54	64	262	347	791	334	301	351	131	465	797	152	86	680	670	259	514	377	197	95	311	112	83	287	975	162	217	266	96	262	138
RTL1_341	0	0	0	0	0	0	1	0	0	0	0	0	0	0	0	0	0	0	0	0	0	0	0	0	0	0	0	0	0	0	0	0	0	0	0	0	0	0	0	0	0	0	1	0	0	0	0
HSPE1	2034	1176	1205	604	2511	302	3425	812	1630	566	1131	2444	1002	2834	1261	829	264	511	1686	964	2561	1800	1487	1564	700	2039	2153	916	567	3101	3373	1594	1420	1207	807	887	2903	1148	427	1484	4508	900	1181	1938	595	1879	987
GALK2_1	10	2	4	5	1	0	6	1	5	2	2	7	5	21	12	3	1	1	11	4	10	15	11	3	3	9	8	7	3	10	8	11	10	11	1	2	6	0	0	10	43	0	3	23	0	7	6
MEX3C_2	0	0	0	0	0	0	0	0	0	0	0	0	0	0	0	0	0	0	0	0	0	0	0	0	0	0	0	0	0	0	0	0	0	0	0	0	0	0	0	0	0	0	0	0	0	0	0
MYLK_2	0	0	0	0	0	0	0	0	0	0	0	0	0	0	0	0	0	0	0	0	0	0	0	0	0	0	0	0	0	0	0	0	0	0	0	0	0	0	0	0	0	0	0	0	0	0	0
SERPINA3_3	1	0	0	0	0	0	2	1	3	0	0	2	0	5	0	0	0	0	1	3	8	0	2	0	0	0	2	0	0	3	0	0	2	3	0	0	0	0	0	2	2	0	0	0	0	0	0
STK32A	0	0	1	1	2	0	6	0	0	0	0	0	0	4	2	0	0	0	0	2	4	3	5	4	0	0	6	3	0	10	0	0	3	0	0	0	0	0	0	0	3	0	0	0	0	0	0
GLMN	147	18	42	60	39	14	65	42	81	31	59	65	45	175	98	50	17	30	92	17	65	137	31	30	49	96	57	67	24	79	68	37	39	26	45	39	150	57	26	94	356	54	61	117	17	107	51
CR388166.2_145	0	0	0	0	0	0	0	2	0	0	0	1	0	0	0	0	0	2	0	0	0	0	0	0	1	0	0	0	0	0	2	0	0	0	0	0	0	0	0	0	0	0	0	0	0	0	0
PIK3C2B	117	21	73	83	50	17	152	92	89	49	75	128	45	230	140	90	23	44	162	36	58	153	47	76	81	100	63	72	44	99	126	64	50	26	44	65	215	85	40	169	485	54	79	155	53	192	76
GCM2	0	0	0	0	0	0	0	0	0	0	0	0	0	0	0	0	0	0	0	0	1	0	0	0	0	0	0	0	0	0	0	0	0	1	0	0	0	0	0	0	0	0	0	0	0	0	0
MOB2.2	18	5	11	7	12	3	56	8	34	3	9	13	8	75	20	7	2	5	27	11	19	37	16	18	13	21	19	20	8	38	42	13	16	5	19	1	11	1	0	20	78	2	8	6	3	11	5
GPR143_3	0	0	0	0	0	0	0	0	0	0	0	0	0	0	0	0	0	0	0	0	0	0	0	0	0	0	0	0	0	0	0	0	0	0	0	0	0	0	0	0	0	0	0	0	0	0	0
ZNF22_73	7	4	1	1	5	0	27	1	0	2	1	8	0	9	1	6	0	1	3	3	13	8	10	13	0	3	12	7	1	13	20	9	7	7	0	0	8	4	0	3	13	0	1	3	0	14	1
GTPBP1	590	271	363	249	533	80	520	329	509	187	383	798	259	774	530	359	132	198	698	260	573	516	236	261	280	623	548	289	268	460	433	190	367	280	227	217	779	382	234	639	1900	447	552	671	315	749	313
DDIT4L_3	91	59	158	56	133	23	43	54	228	48	81	322	66	939	149	173	4	55	112	53	160	754	17	21	94	177	145	269	12	73	35	22	106	74	81	30	106	90	5	166	505	7	16	114	19	414	38
C22ORF29_182	0	1	0	0	0	0	0	0	0	0	0	1	1	0	0	0	0	0	0	0	0	0	0	0	0	2	0	0	0	0	0	0	0	0	0	0	0	0	0	0	1	2	0	0	0	0	0
FBXO24	0	0	0	0	0	0	0	0	0	0	0	0	0	0	0	0	0	0	0	0	0	2	0	0	0	0	0	0	0	0	0	0	0	0	0	0	0	0	0	0	0	0	0	0	0	0	0
IDH1	1273	293	742	620	533	144	672	778	1278	231	491	1590	576	1647	1339	656	201	242	1535	329	703	1241	289	315	660	1168	742	536	466	631	604	283	459	316	562	391	1469	568	353	1472	4506	690	904	1302	471	1494	646
CST4_2	0	0	0	0	0	0	0	0	0	0	0	0	0	0	0	0	0	0	0	0	0	1	0	0	0	0	0	0	0	0	0	0	0	0	0	0	0	0	0	0	0	0	0	0	0	0	0
MOXD2P_3	0	0	0	0	2	1	2	0	0	0	0	0	0	0	0	0	0	0	0	2	3	0	2	0	0	0	4	2	0	0	0	0	0	2	0	0	0	0	0	0	0	0	1	0	0	2	0
CR388166.2_147	0	0	0	0	0	0	0	0	0	0	0	0	0	0	0	0	0	0	0	0	0	0	0	0	0	0	0	0	0	0	0	0	0	0	0	0	0	0	0	0	0	0	0	0	0	0	0
TGFB3_2	0	0	0	0	0	0	0	0	0	0	0	0	0	0	0	0	0	0	0	0	0	1	1	0	0	0	0	0	0	1	0	1	0	0	0	0	0	0	0	0	0	0	0	0	0	0	0
CBY1	517	121	125	238	296	39	237	239	157	84	155	256	68	372	473	282	76	96	544	161	376	348	97	102	215	125	316	107	137	185	168	112	188	163	72	165	584	165	102	501	1779	212	253	437	149	534	229
TRIM48_28	14	0	2	12	1	1	3	5	2	0	4	5	0	9	22	4	0	1	13	2	2	14	2	1	1	1	8	3	3	2	0	1	4	1	0	4	8	0	1	8	47	8	5	5	0	12	3
PDCD10	807	357	350	279	755	81	669	346	648	139	289	717	266	1055	560	389	125	202	663	276	750	676	303	314	303	496	611	331	238	636	526	282	415	357	304	261	876	363	200	625	1873	388	510	657	242	781	360
DENR	431	309	212	150	684	157	1394	171	335	289	557	416	142	566	323	454	201	319	348	284	616	292	617	673	195	287	542	205	319	1197	1059	502	376	287	168	160	531	596	298	437	1249	511	698	420	376	994	214
CABZ01071903.1_2	0	0	0	0	0	0	1	0	0	0	0	0	0	0	0	0	0	0	0	0	0	0	1	1	0	0	0	0	0	1	1	0	0	0	0	0	0	0	0	0	0	0	0	0	0	0	0
CPE_3	0	0	0	0	0	0	5	0	0	0	0	0	0	0	0	0	0	0	0	0	1	0	2	1	0	0	0	0	0	1	1	1	0	2	0	0	0	0	0	0	0	0	0	0	0	0	0
ZC3HAV1L_1	0	1	0	0	2	0	0	0	0	0	0	0	0	0	0	0	0	0	0	2	1	0	0	1	1	0	2	0	0	0	0	0	2	0	0	0	0	0	0	1	0	0	0	0	0	0	0
CR388166.2_148	0	0	0	0	0	0	0	0	0	0	0	0	0	1	0	0	0	0	0	1	0	0	0	0	0	0	0	0	0	0	0	0	0	0	0	0	0	0	0	3	0	0	0	0	0	0	0
SULT1C2_2	0	0	0	0	0	1	0	0	0	0	0	0	0	0	0	0	0	0	0	0	0	0	0	1	0	0	0	0	0	0	0	0	0	0	0	0	0	0	0	0	0	0	0	0	0	0	0
ZDHHC17	275	54	110	115	98	44	204	163	186	96	206	218	67	345	237	224	69	96	353	47	102	203	81	93	111	146	88	109	125	165	126	60	76	42	90	103	329	219	82	235	848	179	271	324	164	463	139
HES1_2	62	900	725	39	1812	31	2769	25	974	68	152	1519	622	2489	67	121	14	49	82	1154	2861	1104	1160	1393	59	1311	2238	830	47	2325	2384	1102	1560	1389	448	18	61	106	35	125	253	64	80	35	34	230	21
OBSL1_14	0	0	0	0	0	0	0	0	0	0	0	0	0	0	0	0	0	0	0	0	0	0	0	0	0	0	0	0	0	0	0	0	0	0	0	0	0	0	0	0	0	0	0	0	0	0	0
PEG10_337	0	0	0	0	0	0	0	0	7	0	0	4	2	6	1	0	0	0	0	0	0	8	0	0	0	12	0	3	0	0	0	0	0	0	6	0	0	1	0	0	0	0	0	0	0	0	0
CLEC19A_2	0	0	3	0	0	0	10	0	0	0	0	4	0	0	0	0	0	0	0	1	1	0	3	8	0	0	2	0	0	2	1	0	1	1	0	0	0	0	0	0	0	0	0	0	0	0	0
CELA2A	0	0	1	0	0	0	1	0	0	0	0	1	0	0	0	0	0	0	0	0	0	0	0	0	0	0	0	0	0	0	0	0	2	0	0	0	0	0	0	0	0	0	0	0	0	0	0
TXNDC16	370	64	90	128	190	75	378	175	139	120	208	203	57	368	295	191	56	134	365	94	206	199	175	163	154	101	224	145	110	371	329	151	135	86	72	135	378	212	79	347	1003	156	245	326	113	417	144
TSC22D2_1	345	200	95	94	418	54	588	147	188	119	258	212	110	354	225	252	89	126	282	159	441	175	255	269	129	196	334	125	179	515	519	226	229	187	88	107	372	263	119	302	840	224	355	352	176	621	164
NKX1.2_2	0	0	1	0	3	1	18	1	6	0	1	2	0	10	0	0	0	0	1	1	0	0	7	12	0	5	2	1	0	17	12	6	1	0	1	0	0	0	0	0	0	0	0	1	0	3	1
SLC12A1	0	0	0	0	0	0	0	0	0	0	0	0	0	0	0	0	0	0	0	0	2	0	0	0	0	0	0	0	0	0	0	0	0	0	0	0	0	0	0	0	0	0	1	0	0	0	0
CD69_12	0	0	0	0	0	0	0	0	0	0	0	0	0	0	0	0	0	0	0	0	0	0	0	0	0	0	0	0	0	0	0	0	0	0	0	1	1	0	0	0	0	0	0	0	0	0	0
ZFP64_57	0	0	0	0	0	0	5	0	2	0	1	0	0	3	0	0	0	0	0	0	1	0	1	2	0	0	0	0	0	3	1	0	0	0	1	0	0	0	0	0	0	0	0	0	0	0	0
TRAPPC5	746	175	179	306	383	76	501	384	250	128	264	355	124	650	564	293	85	156	700	177	425	447	234	233	297	266	430	195	169	442	393	198	276	184	105	228	807	329	136	559	2149	285	422	799	181	676	326
VLDLR_2	0	0	2	0	0	0	0	0	0	0	0	0	0	0	0	0	0	0	0	0	0	0	0	0	0	0	0	0	0	0	0	0	0	0	0	0	0	0	0	0	0	0	0	0	0	0	0
CR318592.1_231	0	0	0	0	0	0	0	0	0	0	0	0	0	0	0	0	0	0	0	0	0	0	0	0	0	0	0	0	0	0	0	0	0	0	0	0	0	0	0	0	0	0	0	0	0	0	0
CR318592.1_176	0	0	0	0	0	0	0	0	0	0	0	0	0	0	0	0	0	0	0	0	0	0	0	0	0	0	0	0	0	0	0	0	0	0	0	0	0	0	0	0	0	0	0	0	0	0	0
RNASEH2C	538	148	168	233	245	65	465	222	321	103	171	389	123	471	494	260	112	137	471	162	331	389	210	204	272	213	305	129	182	404	392	197	226	165	158	181	639	219	99	599	1736	243	327	528	196	563	237
CR388166.1_33	0	0	0	0	0	0	0	0	0	0	0	0	0	0	0	0	0	0	0	0	0	0	0	0	0	0	0	0	1	0	0	0	0	0	0	0	0	0	0	0	0	0	0	0	0	0	0
FZD2	1216	519	988	500	1211	171	4356	613	1351	350	727	2115	637	1891	1090	579	209	289	1328	497	701	1103	1813	2235	713	1332	1136	673	329	3921	4014	1900	728	332	630	478	1590	691	288	1463	3749	593	762	1108	396	1202	537
CABZ01046577.1_5	3	1	0	1	1	0	5	0	4	0	2	0	0	2	1	1	1	0	0	0	1	0	0	3	0	2	3	2	2	5	0	2	0	1	3	0	1	0	0	0	4	1	1	4	1	1	2
PHIP	540	30	41	193	64	116	171	265	87	202	454	87	10	287	385	378	96	204	488	36	78	200	74	96	222	44	84	88	170	153	117	49	55	50	56	207	686	437	118	425	1493	268	384	537	179	847	262
GRAMD1C	122	37	19	51	68	12	103	68	50	37	69	53	11	162	133	74	20	42	159	29	80	110	36	49	82	16	45	36	14	65	66	34	33	37	16	54	181	64	30	125	365	48	38	151	27	151	74
CRX	8	18	220	49	17	1	87	45	514	6	11	449	235	433	120	11	1	1	114	26	45	430	43	40	21	538	63	89	1	100	63	34	48	16	267	7	23	11	1	54	458	4	0	4	2	21	6
C22ORF29_184	0	1	0	0	0	0	0	0	0	0	2	0	0	0	0	1	0	0	0	0	1	2	0	0	0	0	0	0	0	0	0	0	0	0	0	0	0	0	0	0	0	0	0	0	0	1	0
NR2E3	0	0	3	2	0	0	4	1	1	0	0	1	1	14	1	0	0	1	0	2	1	17	1	0	0	7	4	1	0	1	2	1	4	0	0	1	1	0	0	0	6	2	0	1	0	2	0
CPAMD8_3	0	0	0	0	0	0	0	0	0	0	0	0	0	0	0	0	0	0	0	0	0	0	0	0	0	0	0	0	0	0	0	0	0	0	0	0	0	0	0	0	4	0	0	0	0	0	0
ARHGAP11A_1	130	53	126	77	86	32	333	90	212	84	156	275	106	689	181	121	45	71	206	69	168	449	103	150	96	241	143	208	37	252	222	84	104	84	99	47	178	149	66	191	610	132	100	161	83	274	72
EIF3H	1464	1705	1128	439	3461	187	4913	566	1755	359	805	2423	932	3650	1050	632	266	449	1111	1518	3916	1913	2214	2360	527	1908	3291	1249	520	4898	4748	2295	2158	1841	830	571	1733	801	337	1088	3496	730	982	1433	587	1298	665
TPM3_2	829	770	955	496	1625	34	3652	536	1511	55	102	1902	654	1680	1126	342	35	80	1177	1109	2583	1188	1379	1716	443	1335	2422	536	98	2887	2349	1067	1583	1242	692	169	733	153	76	938	3843	151	226	832	66	720	382
AKR1B10	619	245	349	311	491	47	861	288	520	42	127	697	218	1155	697	284	32	66	610	377	689	859	372	404	311	460	712	322	120	681	639	261	519	365	217	139	554	160	59	600	2499	150	197	637	90	642	330
ZFP64_58	0	1	0	0	1	0	1	1	0	1	3	0	0	2	0	0	2	1	1	0	3	2	3	1	0	0	3	2	0	5	2	1	2	2	0	0	0	0	0	0	0	0	0	0	1	1	0
ADRA1B_3	0	0	0	0	0	1	0	1	0	0	0	0	0	2	0	0	0	0	1	0	0	0	0	0	0	0	0	0	3	0	0	0	0	0	0	0	0	1	0	0	0	0	1	0	0	0	0
CDKN1A_2	293	525	737	67	1204	34	1507	72	1142	87	213	1576	670	1007	129	147	60	80	130	649	1527	463	701	667	105	1567	1233	381	185	1446	1420	654	905	662	579	226	575	131	64	230	464	172	325	274	100	314	148
CR318592.1_175	0	0	0	0	0	0	0	0	0	0	0	0	0	0	0	0	0	0	0	0	0	0	0	0	0	0	0	0	0	0	0	0	0	0	0	0	0	0	0	0	0	0	0	0	0	0	0
C22ORF29_208	0	0	0	0	0	0	0	1	0	0	0	0	0	0	0	0	0	0	1	0	0	0	0	0	0	0	0	0	0	0	0	0	0	0	0	0	0	0	0	1	2	0	0	0	0	0	0
GTF2IRD2B_17	0	0	0	0	0	0	0	0	0	0	0	0	0	0	0	0	0	0	0	0	0	0	0	0	0	0	1	0	0	0	0	0	0	0	0	0	0	0	0	0	2	0	0	0	0	0	0
RTL1_205	0	0	0	0	0	0	0	0	0	0	0	0	0	0	0	0	0	0	0	0	0	0	0	0	0	0	0	0	0	0	0	0	0	0	0	0	0	0	0	0	0	0	0	0	0	0	0
CR318592.1_177	0	0	1	0	0	0	0	0	0	0	0	1	0	0	0	0	0	0	0	0	0	0	0	0	0	0	0	0	0	0	0	0	0	0	0	0	0	0	0	0	0	0	0	0	0	0	0
EPHX2	0	0	0	0	0	0	0	0	0	0	0	0	0	0	0	0	0	0	0	0	0	0	0	0	0	0	0	0	0	0	0	0	0	0	0	0	0	0	0	0	0	0	0	0	0	0	0
AGR3_3	1	931	208	0	1853	0	1648	0	57	0	0	360	7	14	0	0	3	0	0	738	1612	0	664	774	0	10	1543	8	1	1414	1115	519	1012	728	21	0	2	0	0	1	0	0	3	0	1	0	1
PPIG	2290	672	772	853	1483	381	1746	928	1165	770	1665	1552	470	2654	1521	1053	580	725	1891	671	1523	1654	828	831	928	1088	1389	852	881	1607	1612	785	960	687	617	1044	3383	1575	763	1862	5623	1564	1900	2416	1165	2217	1130
CR388166.2_146	0	0	0	0	0	0	0	0	0	0	0	0	0	0	0	0	0	1	0	0	0	0	0	0	0	0	1	0	1	0	0	0	0	0	0	0	0	1	1	0	0	2	0	0	0	0	0
PRICKLE4_1	0	0	0	0	0	0	0	0	0	0	0	0	0	0	0	0	0	0	0	0	0	0	0	0	0	0	0	0	0	1	0	1	0	0	0	0	0	0	0	0	0	0	0	0	0	0	0
KCTD14	20	2	16	4	2	5	7	10	17	15	26	22	8	59	12	29	5	10	20	1	7	80	1	1	18	21	3	20	20	4	3	6	1	6	12	4	18	22	8	28	59	27	41	24	14	75	7
ZBED9_2	1	0	0	1	0	0	1	2	0	0	0	2	0	0	4	0	0	0	1	0	0	0	0	0	0	0	1	0	0	0	0	0	1	1	0	0	2	0	0	0	7	0	1	8	0	1	2
RTL1_220	0	0	0	0	0	0	0	0	0	0	0	0	0	0	0	0	0	0	0	0	1	0	0	0	0	0	0	0	0	0	0	0	0	0	0	0	0	0	0	0	0	0	0	0	0	0	0
PEG10_339	1	0	0	1	0	0	1	1	0	0	0	0	0	2	1	0	0	0	0	0	0	2	0	0	0	0	0	0	0	0	0	0	2	0	0	0	1	0	0	0	1	0	0	0	0	0	0
PEG10_344	0	0	0	0	0	0	0	0	5	0	0	0	0	0	0	0	0	0	0	0	0	0	0	0	0	0	0	0	0	0	0	0	0	0	1	0	0	0	0	0	1	0	0	0	0	1	0
RPL30	2705	4740	4317	842	9768	130	15251	1126	5600	222	478	8932	3287	6302	1692	348	381	260	2387	4017	8933	3076	6819	7237	1088	7140	8668	2326	660	14379	14668	7178	6064	4291	2639	1251	3865	536	482	2329	6137	967	1360	2207	806	790	1117
RTL1_206	0	0	0	0	0	0	0	0	0	1	1	0	2	3	1	1	0	0	0	1	1	1	0	1	0	10	0	0	1	0	0	0	0	0	0	0	0	0	1	0	4	2	2	1	1	1	0
ZNF576_2	0	0	0	0	0	0	2	0	0	2	0	0	0	0	0	0	0	1	0	0	0	0	0	0	0	0	0	0	0	0	0	0	2	0	0	0	0	0	0	0	0	1	0	0	0	0	0
ZC3H8	238	49	29	80	89	65	53	89	39	100	259	68	20	255	180	199	73	102	220	32	62	192	26	28	94	31	63	93	106	57	53	32	26	36	22	137	373	237	101	233	561	222	222	211	147	416	112
ZFPL1	636	256	235	259	594	94	675	315	317	174	351	472	163	564	486	420	99	206	659	266	615	424	313	306	274	293	590	211	201	623	420	233	427	303	161	242	789	413	147	605	1725	302	414	731	229	913	341
ADGRF2_2	0	0	0	0	0	0	3	0	0	0	0	1	0	0	0	0	0	0	0	1	0	0	0	0	0	0	0	0	0	0	0	0	0	0	0	0	0	0	0	0	0	0	0	0	1	0	0
TUFM_3	0	0	0	0	0	0	0	0	0	0	0	0	0	0	0	0	0	0	0	0	0	0	0	0	0	0	0	0	0	0	0	0	0	0	0	0	0	0	0	0	0	0	0	0	0	0	0
SI.DKEYP.110A12.4	1	0	0	0	0	0	31	0	0	0	0	0	3	0	0	0	0	0	0	0	0	0	13	18	0	2	0	0	0	9	17	3	0	0	0	0	0	0	0	0	0	0	0	0	0	0	0
ERV3.1_19	2	19	10	0	40	3	18	5	13	1	3	29	11	16	0	1	0	0	4	11	28	8	6	12	0	24	30	6	2	15	9	7	26	17	12	0	5	4	1	6	3	1	0	0	0	2	0
ZGC.77748	0	0	0	0	0	0	0	0	0	0	0	0	0	0	0	0	0	0	0	0	0	0	0	0	0	0	0	0	0	0	0	0	0	0	0	0	0	0	0	0	0	0	0	0	0	0	0
PEG10_342	0	0	0	0	0	0	0	0	0	0	0	0	0	0	0	0	0	0	0	0	0	0	0	0	0	0	0	0	0	0	0	0	0	0	0	0	0	0	0	0	0	0	0	0	0	0	0
ZNF22_78	0	1	1	4	7	2	6	0	0	0	3	0	0	12	3	5	0	4	6	3	5	2	2	1	2	0	4	3	0	8	7	2	3	1	1	1	2	2	0	10	21	0	0	6	1	16	1
BMP4_2	0	0	0	0	0	0	0	0	0	0	0	0	0	0	0	0	0	0	0	0	0	0	0	0	0	0	0	0	0	0	0	0	0	0	0	0	0	0	0	0	0	0	0	0	0	0	0
AKR1A1	142	139	69	37	242	21	328	49	119	30	60	131	36	173	88	64	27	36	76	135	235	104	148	176	47	96	256	67	48	315	270	120	173	107	55	37	162	96	17	114	304	64	91	159	49	123	67
TNIP2_3	0	0	0	0	0	1	0	0	0	0	0	0	0	0	0	0	0	0	0	0	0	0	0	0	0	0	0	0	0	0	0	0	0	0	1	0	0	2	0	0	0	0	0	0	0	0	0
GCAT_2	162	120	69	45	220	35	236	58	147	31	116	127	72	225	112	81	31	58	157	95	264	163	90	133	113	124	237	92	47	233	195	84	156	112	60	80	216	108	32	144	370	71	104	184	54	177	107
OBSL1_2	0	0	0	0	0	0	0	0	0	0	0	0	0	0	0	2	0	0	0	0	0	1	0	0	0	0	0	0	0	0	0	0	0	0	0	0	0	0	0	0	0	0	0	0	0	4	0
EIF3A_2	0	0	0	0	0	0	0	0	0	0	0	0	0	0	0	0	0	0	0	0	0	0	0	0	0	0	0	0	0	0	0	0	0	0	0	0	0	0	0	0	0	0	0	0	0	0	0
PEG10_340	0	0	0	0	0	0	3	0	0	0	1	0	0	5	1	0	1	0	0	0	1	1	0	0	0	0	0	1	0	0	1	0	0	2	0	0	6	3	0	0	2	0	0	0	1	0	0
BLOC1S3	77	14	19	31	46	7	50	45	72	8	14	68	12	114	61	55	8	16	85	26	60	78	17	17	25	35	56	36	10	36	51	26	40	30	35	17	67	25	16	56	256	50	29	68	20	83	27
C14ORF1	6	4	3	7	14	3	21	7	6	8	13	12	2	28	16	5	6	5	7	9	26	8	6	16	3	8	17	2	10	15	16	8	9	13	0	0	4	9	0	15	32	2	10	10	8	18	3
LMOD3	0	0	0	0	0	1	0	0	3	0	0	0	0	0	0	0	0	0	0	0	0	0	1	1	0	0	0	0	1	3	3	1	0	0	0	0	0	0	0	0	0	0	0	0	0	0	0
EMP1	0	0	0	0	0	0	0	0	0	0	0	0	0	0	0	0	0	0	0	0	0	0	0	0	0	0	0	0	0	0	0	0	0	0	0	0	0	0	0	0	0	0	0	0	0	0	0
IFT27	33	18	9	10	39	4	18	15	18	8	25	20	4	72	25	22	7	8	35	15	47	37	8	8	13	15	32	14	18	24	26	6	26	19	12	16	44	12	8	40	73	17	25	31	19	29	13
CREBZF	153	32	31	46	78	8	230	64	55	16	15	51	21	61	130	43	13	23	137	44	102	56	80	104	62	50	99	21	30	175	161	79	65	59	16	45	161	49	16	141	408	36	75	145	30	98	50
RTL1_209	0	0	0	0	0	0	0	0	0	0	0	0	0	0	0	0	0	0	0	0	0	0	0	0	0	1	0	0	0	0	0	0	0	0	0	0	0	0	0	0	0	0	0	0	0	0	0
DOC2A	0	0	0	0	0	0	0	1	0	0	0	0	0	0	0	0	0	0	1	0	0	1	0	0	0	0	1	0	1	0	0	0	0	0	0	0	0	0	0	0	0	0	1	0	0	0	0
SBNO2_2	0	0	0	0	0	0	0	0	0	0	0	0	0	0	0	0	0	0	0	0	0	0	0	0	0	0	0	0	0	0	0	0	0	0	0	0	0	0	0	0	0	0	0	0	0	0	0
NBR1_2	0	0	0	0	0	0	0	0	0	0	0	0	0	0	0	0	0	0	0	0	0	0	0	0	0	0	0	0	0	0	0	0	1	0	0	0	0	0	0	0	0	0	0	0	0	0	0
PEG10_346	0	1	1	0	1	1	2	1	1	1	6	0	0	7	0	3	0	0	0	1	1	2	0	1	0	2	2	0	0	3	1	1	0	0	0	4	3	1	0	0	0	0	0	1	2	2	0
ZFHX3_4	0	0	0	0	0	0	1	0	0	0	0	0	0	0	0	0	0	0	0	0	1	0	2	3	0	0	0	0	0	2	3	0	0	0	0	0	0	0	0	0	0	0	0	0	0	0	0
TAF11	331	74	77	119	161	22	258	160	143	19	84	151	41	314	292	102	17	35	324	91	205	220	97	126	138	97	216	91	30	245	226	99	151	84	61	89	320	89	26	311	1036	64	53	304	34	231	140
CDK17_2	330	52	120	142	118	41	209	198	245	84	187	254	115	461	251	186	53	103	369	61	131	339	85	93	162	221	121	122	131	137	134	58	85	64	119	126	393	183	84	303	981	198	257	320	99	446	172
RTN4RL1	0	0	0	0	0	0	1	0	0	0	0	0	0	0	0	0	0	0	0	0	0	0	0	1	0	0	0	0	0	0	0	0	1	0	0	0	0	0	0	0	0	0	0	0	0	0	0
CR318592.1_178	0	0	0	0	0	0	0	0	0	0	0	0	0	0	0	0	2	0	0	0	0	4	0	0	0	0	0	0	0	0	0	0	0	0	0	0	0	0	0	0	0	0	0	0	1	0	0
OTULIN_2	0	0	0	2	1	0	0	0	0	0	0	0	0	0	0	1	1	0	0	0	0	1	1	1	0	0	0	0	1	0	0	0	0	0	0	0	0	0	0	0	3	0	0	0	0	0	0
OBSL1_15	0	0	0	0	0	0	0	0	0	0	0	0	0	0	0	0	0	0	0	0	0	0	0	0	0	0	0	0	0	0	0	0	0	0	0	0	0	0	0	0	0	0	0	0	0	0	0
MRPL17_2	0	0	0	0	0	0	0	0	0	0	0	0	0	0	0	0	0	0	0	0	0	0	0	0	0	0	0	0	0	0	0	0	0	0	0	0	0	0	0	0	0	0	0	0	0	0	0
CR388166.2_152	0	0	0	1	0	0	2	0	0	0	0	1	0	0	0	3	0	0	1	0	0	2	3	1	0	0	1	0	0	0	4	0	0	0	0	0	0	4	0	0	4	4	0	0	0	2	0
CR388166.2_153	0	0	0	0	0	0	0	0	0	0	0	0	0	0	0	0	1	0	0	0	0	0	0	0	1	0	0	1	0	0	0	0	0	0	0	0	0	0	1	1	0	1	0	0	0	0	0
C22ORF29_185	0	0	0	0	0	0	0	0	0	0	0	0	0	0	0	0	0	0	0	0	0	0	0	0	0	0	0	0	0	0	0	0	0	0	0	0	0	1	0	0	0	0	0	1	0	0	0
BX005022.1	2	0	0	0	0	0	0	0	0	0	0	0	0	1	0	0	0	0	0	0	0	2	0	0	0	0	0	2	0	0	1	0	0	0	0	0	0	0	0	0	0	0	0	0	0	0	0
CILP2_2	0	0	0	1	0	0	4	0	0	0	0	3	0	0	0	1	0	0	0	0	0	0	2	1	0	0	0	0	0	2	2	4	0	0	0	0	0	0	0	2	3	0	0	0	0	2	0
RAPGEFL1_1	0	0	0	0	0	0	0	0	2	0	0	0	0	0	0	0	0	0	0	1	3	0	0	0	0	0	0	0	0	2	0	0	1	1	0	0	0	0	0	0	3	0	0	1	0	0	0
F8A1	195	39	59	70	94	14	168	69	78	29	91	100	39	283	125	96	16	49	151	61	153	192	43	77	69	96	124	93	18	118	113	64	70	63	33	38	172	114	17	145	448	44	46	182	21	223	111
MAML1	545	205	302	249	445	138	672	303	577	224	485	627	290	796	527	438	170	282	604	175	514	438	257	294	273	600	437	214	332	576	541	279	291	246	284	248	826	582	258	568	1982	544	754	546	378	939	249
SV2C_2	0	0	0	0	0	0	1	0	0	0	0	0	0	0	0	0	0	0	0	0	0	0	0	1	0	0	0	0	0	0	2	0	0	0	0	0	0	0	0	0	0	0	0	0	0	0	0
SLC40A1_4	0	0	0	0	1	0	1	0	0	0	0	0	0	0	0	0	0	0	0	0	2	0	0	1	0	0	0	0	0	0	0	1	1	0	0	0	0	0	0	0	0	0	0	0	0	0	0
RTL1_219	0	0	0	0	0	0	0	0	0	0	0	0	0	0	0	0	0	0	0	0	0	0	0	0	0	0	0	0	0	0	0	0	0	0	0	0	0	0	0	0	2	0	0	0	0	0	0
STK31_1	494	134	115	159	326	60	624	250	238	96	235	239	107	535	337	233	48	137	509	146	319	283	278	294	170	199	301	187	123	566	503	231	212	162	102	226	667	280	70	375	1352	187	240	519	105	461	234
RTL1_213	0	0	0	0	0	0	0	0	0	0	0	0	0	0	0	0	0	0	0	0	0	0	0	0	0	0	0	0	0	0	0	0	0	0	0	0	0	0	0	0	0	0	0	0	0	0	0
SPRY1	12	6	23	8	11	2	230	6	36	6	6	56	17	86	20	42	1	4	10	7	11	85	105	130	7	28	21	27	4	228	190	82	9	5	9	5	14	15	3	16	61	8	4	25	2	58	9
RTL1_344	0	0	0	0	0	0	0	0	0	0	0	0	0	0	0	0	0	0	0	0	0	0	0	0	0	0	0	0	0	0	0	0	0	0	0	0	0	0	0	0	0	0	0	0	0	0	0
PEG10_341	0	0	0	0	0	0	0	0	0	0	0	1	0	0	0	0	0	1	0	0	1	0	0	0	0	0	0	0	0	0	0	0	0	1	0	0	0	0	0	0	0	0	0	0	0	0	0
IRG1_1	0	0	0	0	0	0	0	0	0	0	0	0	0	0	0	0	0	0	0	0	0	0	0	0	0	0	0	0	0	0	0	0	0	0	0	0	0	0	0	0	0	0	0	0	0	0	0
ARAP1_B1	0	0	0	0	0	0	0	0	0	0	0	0	0	0	0	0	0	0	0	0	0	0	0	0	0	0	0	0	0	0	0	0	0	0	0	0	0	0	0	0	0	0	0	0	0	0	0
RTL1_218	0	0	0	0	0	0	0	0	0	0	0	0	0	0	0	0	0	0	0	0	1	0	0	0	0	0	0	0	0	0	0	0	0	0	0	0	0	0	0	0	3	0	0	0	0	0	0
C22ORF29_188	0	0	0	0	0	0	2	0	0	0	0	0	0	0	0	0	0	0	0	0	0	0	0	0	0	0	0	0	0	1	0	0	0	0	0	0	0	0	0	0	0	0	0	0	0	0	0
RPL34	2098	7386	4468	665	15463	199	21975	823	5913	426	881	9394	3468	7509	1384	513	258	375	1712	5833	13661	3446	9762	10357	879	7149	12383	2763	534	20645	21279	9972	8224	6453	2731	1003	3171	812	310	1893	4878	660	1011	1948	555	1109	917
RTL1_210	0	0	0	1	0	0	0	0	2	0	0	0	2	0	0	1	0	0	0	0	0	0	0	0	0	0	0	0	1	0	0	0	0	0	1	0	0	0	1	1	1	2	0	0	0	0	0
RTL1_221	0	0	0	0	0	0	0	0	3	0	0	0	1	0	0	0	0	1	0	0	0	0	0	1	0	3	0	0	1	1	0	0	1	0	1	0	0	0	0	1	0	0	1	0	0	0	0
CSNK1G2	1512	288	484	525	552	141	1225	711	900	261	544	1056	419	1507	1161	704	191	262	1513	268	538	1004	529	572	700	839	606	456	518	1055	1063	515	398	228	431	502	1862	616	367	1416	4097	807	991	1480	454	1405	728
RBM8A	1659	1051	1158	700	2278	200	3112	776	1932	311	715	2582	945	3646	1419	836	238	442	1645	1166	2819	2282	1316	1503	749	2128	2745	1203	572	2976	3077	1415	1715	1302	821	539	2059	810	387	1562	4655	809	1166	1801	517	1754	844
RTN1_3	0	2	0	0	0	0	0	1	0	0	0	0	2	0	0	0	0	0	3	0	0	0	0	0	0	0	0	0	0	0	0	0	0	0	0	0	0	0	0	0	0	0	0	0	0	0	0
ZNF22_79	4	0	2	4	0	1	7	4	0	3	5	4	3	13	7	13	0	2	24	1	3	14	1	2	5	2	3	3	0	13	13	3	8	1	0	2	9	6	1	14	31	2	0	18	1	16	8
ZNF22_122	0	0	0	0	0	1	0	1	0	8	6	0	0	4	0	0	1	2	2	0	0	2	0	0	0	0	0	0	1	2	0	0	0	0	0	0	0	9	1	3	1	3	1	1	0	8	0
MITD1	183	28	23	107	64	88	88	175	69	142	300	46	12	178	227	273	78	173	334	24	69	76	32	40	112	27	65	61	130	97	55	27	54	33	23	70	230	340	113	279	828	232	268	180	154	630	95
VTN_3	0	0	0	0	0	0	2	3	0	0	0	0	0	0	0	0	1	0	1	0	0	0	0	0	0	0	0	0	0	0	0	0	0	0	0	0	0	0	2	1	2	2	0	1	0	0	0
RTL1_217	0	0	0	0	0	0	1	0	0	0	0	0	0	1	0	1	0	0	0	0	0	2	0	0	0	0	0	0	0	0	1	0	1	0	0	0	0	0	0	0	0	0	0	0	0	5	0
PEG10_502	0	0	0	0	0	1	0	0	0	0	0	0	0	0	0	0	0	0	1	0	0	0	0	0	0	0	0	0	0	0	0	0	0	0	0	0	0	1	0	0	0	0	0	2	0	0	0
OR2G3_9	0	0	0	0	0	0	0	0	0	0	0	0	0	0	0	0	0	0	0	0	0	0	0	0	0	0	0	0	0	0	0	0	0	0	0	0	0	0	0	0	0	0	0	0	0	0	0
NLRP3_6	0	0	0	1	0	0	0	0	0	0	0	0	0	0	0	3	0	0	0	0	0	0	1	0	0	0	0	0	0	1	0	0	0	0	0	0	0	0	0	0	1	0	0	0	0	0	0
TICAM2_2	15	1	1	5	1	7	7	11	7	8	21	4	2	12	5	15	3	9	14	1	2	13	0	1	2	2	3	4	2	3	3	0	3	0	5	8	29	24	9	12	32	22	11	7	3	33	10
TMEM150C	292	24	84	97	44	60	55	144	160	109	212	260	77	347	237	194	76	114	292	44	86	233	28	31	183	165	80	126	99	41	52	22	48	47	63	116	384	226	74	363	842	174	224	283	129	442	126
PEG10_345	0	0	0	0	0	0	0	0	0	0	0	0	0	1	0	2	0	0	0	1	0	1	0	0	0	0	1	0	0	0	0	0	0	0	0	0	0	0	0	0	0	0	0	0	0	1	0
MBTPS1	936	197	135	343	384	111	609	404	284	232	532	288	112	670	762	412	168	213	795	189	444	477	253	285	426	251	431	223	292	525	506	240	271	191	120	331	1166	471	220	827	2635	463	637	1028	348	937	491
CCNE2	2	1	0	6	1	1	12	12	2	1	7	7	0	10	15	5	1	0	13	0	4	6	3	4	6	1	0	7	0	3	9	3	1	0	2	1	4	1	5	17	68	5	3	9	1	14	3
PEG10_343	0	0	0	0	0	0	0	0	0	0	1	3	0	0	0	0	0	0	0	0	0	0	0	0	0	0	0	0	0	0	0	0	0	0	0	0	0	0	0	0	0	0	0	0	0	0	0
RTL1_211	0	0	0	0	0	0	0	0	0	0	0	0	0	0	0	0	0	0	0	1	0	1	0	0	0	0	1	1	0	0	0	0	0	0	0	0	0	0	0	0	0	0	0	0	0	0	0
ADAM12_8	0	0	0	0	0	0	0	0	0	0	0	0	0	0	0	0	0	2	0	0	0	0	0	0	1	0	1	0	0	0	0	0	0	0	0	0	1	0	0	0	0	0	0	0	0	0	0
CR388166.2_27	9	3	61	5	5	2	3	6	125	6	15	144	39	17	8	1	3	5	3	0	8	9	3	3	2	58	6	6	1	4	1	2	1	0	54	3	11	11	5	2	19	5	6	0	4	8	0
RADIL	0	0	0	0	0	0	0	0	0	0	0	0	0	0	0	0	0	0	0	0	0	0	0	0	0	0	0	0	0	0	0	0	0	0	0	0	0	0	0	0	0	0	0	0	0	0	0
POLR1D.1	380	19	39	313	42	75	83	306	74	134	228	83	20	449	554	475	63	146	705	23	49	326	33	34	243	38	45	112	156	65	46	30	31	33	38	110	428	318	112	526	1968	261	311	413	132	981	196
C22ORF29_187	0	0	0	0	0	0	0	0	0	0	2	0	0	0	0	0	0	0	0	0	0	1	0	0	0	0	0	0	0	0	0	0	0	0	0	0	0	0	0	0	0	0	0	0	0	0	0
LIN52	214	27	75	78	51	7	98	101	85	11	26	124	47	331	207	95	9	19	215	41	75	264	36	57	60	76	57	93	10	79	73	22	49	50	44	36	159	41	3	142	690	12	15	198	12	204	85
LATS2_2	0	0	0	0	0	0	0	0	0	0	0	0	0	0	0	0	0	0	0	0	0	0	0	0	0	0	0	0	0	0	0	0	0	0	0	0	0	0	0	0	0	0	0	0	0	0	0
ACAT2	1	0	0	0	0	0	2	1	0	1	5	0	0	5	0	0	0	0	0	2	0	3	1	0	0	0	2	3	0	1	2	0	0	0	0	1	0	2	0	1	2	0	0	2	0	0	0
PRRC2B_1	904	380	570	439	868	116	1803	484	932	189	399	1281	416	1267	826	487	166	184	1080	399	1082	884	708	885	437	958	880	408	275	1466	1257	559	601	531	434	303	1064	396	181	1094	2991	378	650	866	335	1008	404
ERF	2255	470	928	859	932	318	1519	1141	1569	643	1289	1961	668	1861	1839	1252	448	660	2534	481	1151	1160	616	698	1012	1421	929	642	838	1271	1304	652	660	556	649	1016	3174	1324	618	2144	6255	1338	1786	2440	967	2559	1091
RTL1_212	0	0	0	0	0	0	0	0	0	0	1	1	0	0	0	1	0	1	0	0	0	3	0	1	0	0	0	0	0	0	0	0	0	0	0	0	0	1	0	5	3	1	0	0	0	6	0
ZZZ3	676	181	200	260	405	87	770	291	292	216	390	420	172	415	500	412	160	213	620	191	531	218	326	351	287	369	451	160	290	611	574	259	285	236	118	264	803	422	208	612	1887	456	624	667	286	861	292
VAX2	0	0	0	0	0	0	2	0	0	0	0	0	0	0	0	0	0	0	0	0	0	0	0	0	0	0	0	0	0	0	0	0	0	0	0	0	0	0	0	0	0	0	0	0	0	0	0
UBE2T	606	263	164	230	522	44	470	262	227	86	183	352	104	680	465	225	47	109	555	259	573	449	182	216	282	213	554	198	75	427	413	171	391	232	102	193	766	232	62	517	1672	145	145	563	67	422	269
CR388166.2_151	0	2	1	0	7	2	6	0	2	1	5	1	2	8	0	5	0	3	0	8	25	1	4	7	0	6	12	4	1	11	8	2	7	11	1	0	0	4	1	0	0	2	2	0	0	4	0
COL14A1_2	0	0	0	0	0	0	8	0	0	0	0	1	1	0	0	0	0	0	0	0	0	0	4	3	0	1	1	0	0	3	3	1	1	0	0	0	0	0	0	0	0	0	0	0	0	0	0
TPH1	0	0	0	0	0	0	0	0	0	0	0	0	0	0	0	0	0	0	0	0	0	0	0	0	0	0	0	0	0	0	0	0	0	0	0	0	0	0	0	0	0	0	0	0	0	0	0
UBE2M	1707	769	759	677	1496	194	1951	873	1130	348	681	1603	513	1907	1492	867	259	375	1790	645	1588	1217	762	921	813	1151	1314	707	484	1655	1709	800	903	770	519	702	2312	843	393	1663	5065	769	978	1752	528	1743	843
CR388166.2_154	0	0	0	0	0	0	0	0	3	0	0	0	0	0	0	0	0	0	0	0	0	0	0	0	0	0	0	0	0	0	0	0	0	0	2	0	0	0	0	0	0	0	0	0	0	0	0
PEG10_347	0	0	0	0	1	0	0	0	0	0	0	3	0	0	0	0	0	0	0	0	0	1	0	0	0	0	0	0	0	0	0	0	0	2	0	0	0	1	0	0	0	0	0	1	0	0	1
PLCB1_2	0	0	0	0	0	0	1	0	0	0	0	0	0	0	0	0	0	0	0	0	0	0	0	0	0	0	0	0	0	0	0	0	0	0	0	0	0	0	0	0	0	0	0	0	0	0	0
SMTNL2	898	52	317	343	116	121	104	495	545	218	482	657	188	1056	745	507	177	263	963	66	172	742	36	61	411	419	119	334	403	93	125	70	72	62	246	320	1170	567	308	841	2671	572	886	941	375	1115	422
SUGP2_10	0	0	0	0	0	0	0	0	0	0	0	0	0	0	0	0	0	0	0	0	0	0	0	0	0	0	0	0	0	0	0	0	0	0	0	0	0	0	0	0	0	0	0	0	0	0	0
PEG10_350	0	0	0	0	0	0	1	0	0	0	0	0	0	0	0	0	0	0	0	0	0	0	0	0	0	0	0	0	0	0	1	0	0	0	0	0	0	0	0	0	0	0	0	0	0	0	0
DHRS7	87	16	12	38	33	11	60	39	24	33	74	17	10	83	70	56	12	19	99	12	39	73	22	21	44	18	41	29	22	44	38	22	25	12	7	35	110	49	12	75	277	26	57	70	27	83	32
TMEM256	441	121	115	158	232	43	225	225	236	117	236	267	94	530	345	221	75	120	471	107	258	299	114	136	231	219	230	171	152	246	214	98	132	102	135	182	555	238	131	419	1261	247	359	410	179	445	207
HBE1_4	0	0	0	0	0	0	7	0	0	0	0	1	0	0	0	0	0	0	0	1	5	0	3	6	1	0	1	0	0	1	3	2	0	1	0	0	0	0	0	2	0	0	2	0	0	0	0
RPS10	1950	4429	3576	655	9357	293	16189	869	4031	567	1192	7329	2258	6034	1441	1028	401	574	1825	3949	8687	3065	6934	7481	897	4857	8269	2094	779	14868	15171	7040	5662	4124	1930	763	2604	1268	535	1889	4901	1119	1695	1915	813	2122	980
RTL1_225	0	0	0	0	0	0	0	0	0	0	0	0	0	0	0	0	0	0	0	0	0	0	0	0	0	0	0	0	0	0	0	0	0	0	0	0	0	0	0	0	0	0	0	0	0	0	0
PEG10_348	3	0	0	0	0	0	0	0	0	0	0	0	0	2	0	0	0	0	1	1	0	2	0	1	1	0	1	1	0	0	0	0	0	0	0	1	2	1	0	0	0	0	0	0	0	0	0
RTL1_224	0	0	0	1	0	0	0	0	0	0	0	0	0	0	1	1	0	0	2	0	0	0	1	0	0	0	0	0	0	1	1	0	0	0	0	0	0	0	0	1	2	0	0	0	0	3	0
CNTROB_2	0	0	0	0	0	0	0	0	0	0	0	0	0	0	0	0	0	0	0	0	1	0	0	0	0	0	0	0	0	0	0	0	0	0	0	0	0	0	0	0	0	0	0	0	0	0	0
RTL1_223	0	0	0	1	0	0	0	0	0	0	0	0	0	0	0	0	0	0	0	0	0	1	0	0	0	0	0	0	0	0	0	0	0	0	0	0	0	0	0	1	2	0	0	1	0	0	1
AAMP	754	331	352	334	672	88	1023	402	730	123	327	814	266	1339	747	421	87	173	846	438	840	889	356	498	347	583	876	405	185	777	797	357	585	383	346	292	964	359	121	735	2599	236	373	916	183	892	413
THBD_4	0	0	0	0	0	0	0	0	0	0	0	0	0	1	0	0	0	0	0	0	0	0	1	0	0	0	0	0	0	2	1	0	0	0	0	1	3	1	0	0	0	0	0	0	0	0	0
ZNF22_80	0	0	0	0	0	0	0	0	0	0	0	0	0	0	0	0	0	0	0	0	0	0	0	0	0	0	0	0	0	0	0	0	0	0	0	0	0	0	0	0	0	0	0	0	2	0	0
CSNK1G3	558	29	129	189	72	57	60	228	212	70	213	272	78	343	372	184	94	97	503	19	73	257	24	20	216	207	71	118	172	64	77	25	39	43	108	182	653	206	132	446	1434	302	361	579	204	402	217
SI.CH73.257C13.2_12	0	0	0	0	0	0	2	0	2	0	0	0	0	1	0	1	0	0	0	0	0	0	0	0	0	0	0	0	0	1	0	1	2	0	1	0	0	0	0	0	8	0	0	0	0	0	0
CR388166.2_158	0	0	0	0	0	0	0	0	0	0	0	2	0	2	0	0	0	0	1	0	1	1	1	0	0	4	0	1	1	3	0	0	0	2	0	0	0	0	0	0	0	0	2	3	0	0	3
PEG10_71	0	0	3	4	8	1	3	6	13	8	5	9	8	3	5	7	2	3	8	3	5	0	2	1	3	11	5	4	3	8	4	1	2	0	3	0	1	5	2	12	15	5	3	3	4	15	1
MAP1LC3C	3362	887	1586	1509	1867	550	1495	1911	2990	890	1947	3330	1156	6199	3169	2516	450	1075	4060	950	2180	4258	651	730	1730	2680	2089	2040	896	1325	1430	658	1366	1047	1357	1056	3817	2459	856	3752	11078	1773	2108	3473	934	5229	1691
MED22	31	5	4	9	12	1	26	7	18	2	3	17	4	36	11	16	1	0	18	4	15	39	19	12	6	20	8	5	6	22	8	9	8	10	7	2	13	5	4	23	78	7	7	16	3	21	8
SIX1B	0	2	4	0	7	0	45	0	0	0	0	6	2	3	1	0	0	0	1	4	5	1	9	20	0	4	6	1	0	30	27	16	6	2	0	0	0	0	0	0	2	0	0	1	0	0	3
BSG	830	398	507	573	867	112	1981	544	951	222	485	1202	353	1859	1177	394	310	198	1170	521	1262	1139	761	876	510	779	1124	549	444	1586	1267	613	810	596	446	274	979	416	336	998	4093	657	991	832	704	785	411
SLC9A3R1_2	0	0	0	0	0	0	0	0	0	0	0	0	0	0	0	0	0	0	0	0	0	0	0	0	0	0	0	0	0	0	0	0	0	0	0	0	0	0	0	0	0	0	0	0	0	0	0
PARP8_2	0	0	0	0	0	0	0	0	0	0	0	0	2	2	0	0	0	0	1	0	0	1	0	0	0	0	0	1	0	0	0	0	0	0	0	0	1	0	0	0	2	0	0	0	0	0	0
PTPRN2_2	0	0	0	0	0	0	0	0	0	0	0	0	0	0	0	0	0	0	0	0	0	0	0	0	0	0	0	0	0	0	0	0	0	0	0	0	0	0	0	0	1	0	0	3	0	0	0
POMP	1003	879	859	320	1863	140	2704	401	1131	244	563	1835	626	1971	694	499	149	288	822	807	1911	1064	1196	1313	342	1332	1693	666	408	2506	2441	1173	1298	863	549	414	1370	647	308	695	2344	610	839	994	346	972	488
CABZ01046577.1_6	0	0	0	0	0	0	0	0	0	0	0	0	0	0	0	0	0	0	0	0	0	0	0	0	0	0	0	0	0	0	0	0	0	0	0	0	0	0	0	0	0	0	0	0	0	0	0
NUFIP1	429	50	132	124	78	31	161	228	230	76	148	266	83	247	336	188	84	66	429	76	179	181	48	61	183	191	137	88	153	136	94	55	86	87	104	151	514	175	117	425	1185	240	325	437	183	333	218
RTL1_228	0	0	0	0	0	0	0	0	0	0	0	0	0	0	0	0	0	0	0	0	0	0	0	0	0	0	0	0	0	0	0	0	0	0	0	0	0	0	0	0	1	0	0	0	0	0	0
C22ORF29_186	0	0	0	0	0	0	0	0	0	0	0	0	0	0	0	0	0	0	0	0	0	0	0	0	0	0	0	0	0	0	0	0	0	0	0	0	0	0	0	0	0	0	0	0	0	1	0
CR388166.2_159	0	0	0	0	0	0	0	0	0	0	0	0	0	0	0	0	0	0	0	1	0	0	0	0	0	0	0	0	0	0	0	0	0	0	0	0	0	0	1	2	0	5	0	0	0	0	0
KRT78_1	0	0	0	0	0	0	0	0	0	0	0	0	0	0	0	0	0	0	0	0	4	0	0	0	0	0	0	0	0	0	0	0	0	0	0	0	0	0	0	0	0	0	0	0	0	0	0
RTL1_226	0	0	0	0	0	0	0	0	0	0	0	0	0	0	0	3	0	0	0	0	0	0	0	0	0	0	0	0	0	0	0	0	0	0	0	0	0	0	0	0	0	0	0	0	0	1	0
C22ORF29_190	1	0	0	0	0	0	0	0	0	0	0	0	0	1	0	0	0	0	0	0	0	0	0	0	0	0	0	0	0	0	0	0	0	0	0	0	2	0	0	0	0	0	0	0	0	0	0
PEG10_44	0	0	0	1	0	0	1	1	0	0	0	0	0	0	0	0	0	0	1	0	0	0	0	0	0	0	0	0	0	0	0	0	0	0	0	0	0	0	0	0	2	0	1	0	0	0	0
CR388166.2_163	0	0	0	0	0	0	0	0	5	0	0	0	0	0	1	0	0	0	0	0	0	0	0	0	0	0	0	0	0	0	0	0	0	0	1	0	0	0	0	0	1	0	0	0	0	0	0
CR388166.2_157	5	0	1	1	0	1	0	0	0	0	0	0	0	0	2	0	3	0	0	0	0	0	0	0	0	0	0	0	0	0	0	0	0	0	0	0	2	1	0	0	3	0	0	0	1	0	0
DYRK1B	758	189	143	316	374	138	454	425	305	235	496	284	106	929	757	716	154	331	843	200	448	621	179	204	397	255	394	321	301	402	364	154	273	222	145	246	899	628	221	778	2546	501	742	842	325	1519	368
MCF2B	1	0	0	2	0	0	0	0	0	1	1	0	0	1	0	0	0	0	0	0	0	1	0	0	0	0	0	0	0	0	0	0	0	0	0	0	0	0	0	0	5	0	0	0	0	0	1
MIS18BP1	330	68	123	142	137	18	220	182	228	53	125	237	100	651	332	202	48	68	354	76	229	486	101	90	125	191	156	178	65	210	151	84	126	109	112	79	303	126	45	268	1247	98	114	285	103	375	134
DFNA5_3	0	0	0	1	0	0	0	0	0	0	2	0	0	0	0	0	0	0	0	0	0	0	0	0	0	0	0	0	0	0	0	0	0	0	0	0	0	0	0	0	0	0	0	0	0	0	0
SI.CH73.257C13.2_13	0	3	10	3	5	2	0	0	28	2	5	19	6	21	4	2	0	1	4	2	6	19	2	5	0	18	8	11	2	6	7	1	6	3	12	1	1	4	0	2	16	4	7	0	0	2	0
ZSCAN4_8	1	0	0	1	1	0	2	1	0	0	0	1	0	0	0	1	0	1	1	0	1	2	0	0	1	0	2	0	0	1	0	1	0	0	0	0	1	2	0	2	2	0	0	0	0	4	0
GNB4_1	33	2	24	27	7	2	14	33	22	1	5	53	19	84	54	12	4	4	58	4	19	65	7	3	15	24	14	22	7	19	12	6	11	9	6	1	20	4	9	44	182	9	16	29	20	42	9
RBM3_2	27299	42354	30601	12841	88624	392	105587	14923	44054	679	1470	64262	22858	51808	27555	1782	1126	830	31669	41454	93836	28264	46348	49813	12808	47981	88415	18043	2276	99799	108452	50589	58634	44175	20708	11091	36200	1727	2091	26976	94912	4166	4878	22409	2262	3847	10682
MGP	0	0	0	1	1	0	0	0	1	1	0	2	0	5	2	0	0	0	0	0	0	6	0	1	1	0	0	1	0	1	0	0	0	0	0	0	0	0	0	1	5	0	0	0	0	0	0
ALMS1_2	0	0	0	0	0	0	0	0	0	0	0	0	0	0	0	0	0	0	0	0	0	0	0	0	0	0	0	0	0	0	0	0	0	0	0	0	0	0	0	0	0	0	0	0	0	0	0
ADAMTS13	0	0	0	0	0	0	0	0	0	0	0	0	0	0	0	1	0	0	0	0	0	0	0	0	0	0	0	0	0	0	0	0	0	0	0	0	0	0	0	0	0	0	0	0	0	0	0
CR388166.2_156	7	2	2	0	3	0	8	0	4	1	0	4	0	2	0	0	0	0	1	1	2	0	6	4	0	1	3	0	0	15	5	2	1	2	1	0	0	0	0	0	0	0	1	1	4	2	0
SDHB	631	385	238	200	775	95	873	244	392	158	322	522	138	858	367	278	80	182	530	299	799	585	378	442	278	330	618	261	189	811	670	321	456	385	157	242	783	383	126	553	1449	295	459	602	186	610	294
TTC7B	307	93	162	163	206	28	248	168	298	46	111	344	120	539	327	158	25	53	337	111	266	403	104	93	136	276	238	140	67	192	204	104	148	120	136	118	390	145	58	321	1147	89	154	378	71	359	163
SRSF2	2176	1578	3262	1927	3372	16	11782	1519	5298	45	87	6647	2408	4713	4100	207	45	41	3328	2837	6086	3271	4522	5588	1184	5078	6019	1404	110	9475	8500	4134	3827	2924	2589	592	2299	68	80	2602	13575	171	223	2083	85	419	995
COPA_2	0	0	0	0	0	0	0	0	0	0	0	0	0	0	0	0	0	0	0	0	0	0	0	0	0	0	0	0	0	0	0	0	0	0	0	0	0	0	0	0	0	0	0	0	0	0	0
CR318592.1_182	0	0	0	0	0	0	0	0	0	0	1	0	0	0	0	0	0	0	0	0	0	0	0	0	0	0	0	0	0	1	0	0	0	0	0	0	0	0	0	1	0	0	1	0	0	0	0
SI.BUSM1.163L24.4	0	0	0	0	0	0	2	0	0	0	0	0	0	0	0	0	0	0	0	0	0	0	0	0	0	0	0	0	0	0	0	0	0	0	0	0	0	0	0	0	0	0	0	0	0	0	0
PEG10_351	2	2	0	0	1	0	0	1	2	1	2	5	0	4	1	1	0	0	1	2	4	4	2	1	0	1	3	1	0	3	1	2	2	4	1	1	0	6	1	1	3	5	2	0	0	5	0
PEG10_52	0	0	0	0	0	0	0	0	0	1	0	0	0	0	2	0	2	0	0	0	0	0	0	0	0	0	0	0	1	0	0	0	1	0	0	0	0	0	1	0	0	1	4	0	0	0	0
EEFSEC_2	0	0	0	0	0	0	0	2	0	0	0	1	0	0	0	1	0	0	4	0	0	1	0	0	0	0	0	0	0	0	0	0	0	0	0	0	0	0	0	0	0	0	0	0	0	0	0
CR388166.2_165	0	0	0	0	0	0	0	0	0	0	0	0	0	0	1	0	0	0	0	0	0	0	0	0	1	0	0	0	0	0	0	0	0	0	0	0	0	0	0	0	0	0	0	0	0	0	0
C22ORF29_189	0	0	0	0	0	0	0	0	0	1	3	0	1	6	0	2	0	2	0	0	0	0	0	0	0	3	0	0	0	0	0	0	0	0	0	0	0	2	0	0	0	2	0	0	0	2	0
PAK6	47	2	9	24	5	12	10	46	23	12	31	19	6	47	45	59	17	27	74	3	8	26	3	6	37	13	13	25	18	6	5	5	10	6	9	21	67	48	19	69	217	32	41	43	22	144	28
PRSS59.1_2	0	0	0	0	0	0	0	0	0	0	0	0	0	0	0	0	0	0	0	0	0	0	0	0	0	0	0	0	0	0	0	0	0	0	0	0	0	0	0	0	0	0	0	0	0	0	0
C22ORF29_147	0	0	0	0	0	0	0	0	0	0	0	0	0	0	0	0	0	0	0	0	0	0	0	0	0	0	0	0	0	0	0	0	0	0	0	0	0	0	0	0	0	0	0	0	0	0	0
CR388166.2_164	0	0	0	0	0	0	0	0	0	0	0	1	0	1	0	0	0	0	0	0	0	0	0	0	0	0	0	0	0	0	0	0	0	0	0	0	0	0	0	0	0	0	0	0	0	0	0
FAM46B	963	44	341	827	104	81	489	933	661	194	383	679	286	912	1719	486	144	224	1920	101	234	709	180	222	806	592	239	256	274	339	334	156	163	104	290	294	1041	395	235	1695	6226	444	628	1084	295	1073	534
RTL1_232	0	0	0	0	0	0	0	0	0	0	0	0	0	0	0	0	0	0	0	1	0	0	0	0	0	0	0	0	0	0	0	0	0	0	0	0	0	0	0	0	0	0	0	0	0	0	0
ZBTB40_2	2	1	0	1	2	0	3	1	0	1	2	3	0	4	0	4	1	2	0	1	3	0	0	1	2	0	1	4	1	5	4	2	0	0	0	1	0	1	0	6	0	0	1	0	3	7	0
TTC28_9	0	0	0	0	0	0	0	0	0	0	0	0	0	0	0	0	0	0	0	0	0	0	0	0	0	0	0	0	0	0	0	0	0	0	0	0	0	0	0	0	0	0	0	0	0	0	0
GRIN3B	0	0	0	0	0	0	0	0	0	0	0	0	0	0	0	0	0	0	0	0	0	0	0	0	0	0	0	0	0	0	0	0	0	0	0	0	0	0	0	0	0	2	0	0	0	0	0
COQ10B	234	168	275	190	345	101	262	213	386	186	427	587	140	971	435	410	79	225	391	149	326	661	101	129	193	307	356	259	182	229	302	137	214	200	184	104	310	414	115	372	1488	233	343	224	153	939	113
CR388166.2_161	0	0	0	0	0	0	0	0	0	0	0	0	0	0	0	1	0	0	0	0	0	0	0	0	0	0	0	0	0	0	0	0	0	0	0	0	0	0	0	0	0	0	0	0	0	0	0
MAEL	1084	205	434	405	441	118	532	510	787	197	470	986	380	1879	833	579	115	221	1101	267	649	1278	211	274	485	792	570	603	280	479	538	263	402	325	333	377	1297	529	214	871	3104	443	554	1082	276	1180	504
NOVA1_2	0	0	0	0	0	0	0	0	0	0	0	0	0	0	0	0	0	0	0	1	1	0	1	0	0	0	0	0	0	1	0	0	0	0	0	0	0	0	0	0	0	0	0	0	0	0	0
CASKIN1	0	0	0	0	0	0	0	0	0	0	0	0	0	0	0	0	0	0	0	0	0	0	0	0	0	0	0	0	0	0	0	0	0	0	0	0	0	0	0	0	0	0	0	0	0	0	0
RTL1_241	0	0	0	0	0	0	0	0	0	0	0	0	0	0	0	0	0	0	2	0	0	0	0	0	0	0	0	0	0	0	0	0	0	0	0	0	0	0	0	0	0	0	3	0	0	0	0
OBSL1_16	0	0	0	0	0	0	0	0	0	0	0	0	0	0	0	0	0	0	0	0	0	0	0	0	0	0	0	0	0	0	0	0	0	0	0	0	0	0	0	0	0	0	0	0	0	0	0
KCTD6	7	0	1	0	0	0	0	0	0	14	0	1	0	1	2	0	0	18	0	0	2	0	1	1	0	0	9	6	0	1	5	1	1	1	0	2	0	0	0	0	7	0	0	0	0	30	0
PEG10_356	0	0	0	0	0	0	0	1	0	0	0	0	0	5	0	3	0	0	1	0	1	2	1	0	1	0	0	2	0	0	0	0	0	1	0	0	0	1	0	0	0	0	2	1	0	1	0
SLC38A6_2	0	0	0	0	0	0	0	0	0	0	0	0	0	0	0	0	0	0	0	0	0	0	0	0	0	0	0	0	0	0	0	0	0	1	0	0	0	0	0	0	0	0	0	0	0	0	0
CARM1	1549	1028	1191	633	2097	188	3167	806	1837	385	763	2545	899	3212	1321	953	235	453	1625	1109	2438	1834	1245	1452	711	1830	2187	1095	482	2732	2704	1310	1568	1151	856	561	2025	866	362	1603	4710	736	1026	1704	443	2098	770
THBS1_2	0	0	0	0	0	0	0	0	0	0	0	0	0	0	0	0	0	0	0	0	0	0	0	0	0	0	0	0	0	0	0	0	0	0	0	0	0	0	0	0	0	0	0	0	0	0	0
ADGRB3	0	0	0	0	0	0	3	0	0	0	0	0	0	0	0	0	0	0	0	0	0	0	1	1	0	0	0	0	0	0	0	1	0	0	0	0	0	0	0	0	0	0	0	0	0	0	0
TMEM192	65	1	9	23	2	6	9	36	11	12	27	15	1	54	61	53	5	21	76	1	2	32	3	3	31	3	1	9	11	10	7	3	1	3	4	8	64	43	2	55	195	12	20	53	9	92	29
CES5A_2	0	0	0	0	0	0	0	0	0	0	1	0	0	0	0	0	1	1	0	0	1	0	1	0	1	0	0	0	0	0	0	0	0	3	0	0	0	0	0	0	1	0	0	0	2	0	0
PLCE1_4	0	0	0	0	0	0	0	1	0	0	1	0	0	3	0	1	0	0	0	0	0	0	0	0	0	2	1	0	0	0	0	0	1	0	0	0	0	0	0	0	0	0	0	0	0	0	0
ZFP64_60	2	1	0	0	1	0	2	0	0	0	2	2	2	4	1	0	0	1	1	4	6	9	1	1	1	7	4	3	1	5	3	2	2	1	0	0	0	2	1	2	8	1	8	0	0	6	1
DCX_1	0	0	0	0	0	0	0	0	0	0	0	0	0	0	0	0	0	0	0	0	0	0	0	0	0	0	0	0	0	0	0	0	0	0	0	0	0	0	0	0	0	0	0	0	0	0	0
CEP350_3	0	0	0	0	0	0	0	1	0	2	0	0	0	1	0	1	0	0	1	0	0	1	0	0	0	0	1	0	0	0	0	0	0	0	0	0	2	0	0	0	0	0	0	0	0	0	0
SUMO2	4693	7484	5188	1921	16061	605	19402	2411	7569	1206	2445	11252	4459	14207	4075	2245	667	1276	4881	6639	15096	7793	8622	8978	2186	9384	14264	4975	1376	18366	18533	8773	9711	7105	3567	1845	6114	2788	1038	4738	14264	2286	3172	4476	1385	4662	2157
GCH1_2	0	2	2	0	6	0	2	0	0	0	0	2	0	0	0	0	0	0	0	0	5	2	0	3	0	0	1	0	0	0	0	0	2	1	0	0	0	0	0	0	0	0	0	0	0	0	0
C22ORF29_193	0	0	0	0	0	0	0	0	4	0	0	0	0	0	0	0	0	1	0	0	0	0	0	0	0	2	0	0	0	0	0	0	0	0	0	0	0	0	0	0	0	0	0	0	0	0	0
CR388166.2_167	0	0	2	0	0	0	0	0	0	1	0	5	0	1	1	0	0	0	0	0	0	0	0	0	0	0	0	0	0	0	1	0	0	0	0	0	0	0	1	0	0	5	0	2	0	0	0
CR388166.2_162	0	0	0	0	0	0	0	0	0	0	0	2	0	1	0	0	0	0	0	0	0	0	0	0	0	0	0	1	1	0	0	0	0	0	0	1	0	0	0	0	0	0	0	1	0	0	0
FAM210A	57	40	11	34	72	10	99	45	34	22	30	37	7	105	67	63	13	28	80	23	91	73	33	59	35	12	54	18	27	69	64	17	35	42	4	22	46	50	10	82	258	29	32	70	28	137	34
TINF2_3	0	0	0	0	0	0	0	0	0	0	0	0	0	0	0	0	0	0	1	0	0	0	0	0	0	0	0	0	0	0	0	0	0	0	0	0	0	0	0	0	0	0	0	0	0	0	0
ADCYAP1R1	0	0	0	0	0	0	0	0	0	0	1	0	0	0	0	0	0	0	0	0	0	1	1	1	0	0	0	0	0	0	0	0	0	0	0	0	0	0	0	0	0	0	0	0	0	2	0
SSR2	824	863	377	334	1725	87	2280	368	652	195	346	798	273	1104	718	352	129	157	783	685	1536	735	887	1043	366	575	1465	357	268	1764	1696	844	982	695	296	251	977	332	149	766	2412	286	530	787	267	709	392
LAMA2_2	0	0	0	0	0	0	0	0	0	0	0	0	0	0	0	0	0	0	0	0	0	0	0	0	0	0	0	0	0	0	0	0	0	0	0	0	0	0	0	0	0	0	0	0	0	0	0
TUSC2	751	45	112	253	100	179	330	349	296	347	729	251	99	532	608	788	194	400	760	76	141	405	126	162	350	158	165	183	340	240	251	111	117	70	141	323	983	819	319	722	2120	674	752	903	380	1674	417
ZGC.113162_2	0	0	0	0	0	0	0	0	0	0	0	0	0	0	0	0	0	0	0	0	0	0	0	0	0	0	0	0	0	0	0	0	0	0	0	0	0	0	0	0	0	0	0	0	0	0	0
ZNF22_87	0	0	0	0	0	0	0	0	0	0	0	0	0	0	0	0	0	0	0	0	0	0	0	0	0	0	0	0	0	0	0	0	0	0	0	0	0	2	0	0	0	0	0	0	0	0	0
FBXO45	7	2	1	5	4	0	5	14	3	0	2	9	0	10	11	7	0	0	15	2	2	3	3	0	5	0	3	2	4	2	10	2	2	3	2	0	4	0	1	13	59	1	5	9	5	13	4
ZNF22_84	3	4	1	0	5	7	4	4	1	3	4	2	0	10	4	8	0	4	6	1	2	2	2	0	2	0	6	3	0	4	2	2	2	0	0	3	7	13	2	6	18	3	3	4	0	4	1
PEG10_83	0	0	0	0	0	0	0	0	0	0	1	0	0	0	0	0	2	0	0	0	0	0	0	0	0	0	2	0	0	0	0	0	1	0	0	0	0	0	1	0	4	1	0	0	2	0	0
SSC4D_2	1	0	0	0	0	0	0	0	1	0	0	0	0	0	0	1	0	0	0	0	3	4	0	0	0	0	0	0	0	0	0	0	0	0	2	0	1	0	0	1	2	0	0	3	0	1	0
PEG10_358	0	0	1	0	0	0	0	0	4	0	0	1	0	1	0	0	0	0	0	0	0	0	0	0	0	0	0	0	0	0	0	0	0	0	1	0	0	0	1	0	0	0	0	0	0	0	0
RHOXF1_2	0	0	0	3	0	1	3	0	3	0	0	2	0	1	0	0	0	0	0	0	1	1	8	0	2	0	0	2	0	1	3	1	0	1	1	0	0	0	0	1	0	0	0	0	0	0	0
C22ORF29_194	0	0	2	0	0	0	0	0	0	0	0	0	0	0	0	0	0	0	0	0	0	0	0	0	0	0	0	0	0	0	1	0	0	0	0	0	0	0	0	0	4	0	0	0	0	0	0
PHF19_2	0	0	0	0	0	0	0	0	0	0	0	0	0	0	0	0	0	0	0	0	0	0	0	0	0	0	0	0	0	0	0	0	0	0	0	0	0	0	0	0	0	0	0	0	0	0	0
ZFP64_62	0	0	1	0	1	0	1	0	1	0	0	0	0	1	1	1	0	2	0	0	1	0	1	0	0	0	0	0	1	0	0	0	1	0	1	0	0	1	0	0	2	0	3	0	0	3	1
IMMP2L	493	73	96	186	124	107	203	251	170	143	373	201	76	333	395	377	116	165	500	57	143	183	65	104	227	168	132	114	230	194	187	84	81	54	67	159	548	356	148	564	1403	318	471	456	238	756	249
CELF3	0	0	0	0	0	0	8	0	0	0	0	0	0	0	0	0	0	0	0	0	2	1	1	1	0	0	1	0	0	2	0	0	0	0	0	0	0	0	0	0	0	0	0	0	0	0	0
RTL1_235	0	0	0	0	0	0	0	0	5	0	0	2	0	0	0	0	0	0	0	0	1	0	0	0	0	0	0	0	0	0	0	0	0	0	2	0	0	0	0	0	0	0	0	0	0	0	0
SMARCA5	2670	1039	890	1094	2167	369	4651	1209	1425	753	1632	1979	561	3944	2147	1487	560	778	2520	1116	2680	2491	1904	2315	1105	1175	2388	1281	1015	4063	3801	1796	1690	1293	719	890	3175	1682	737	2291	7475	1722	2236	2780	1220	3096	1337
CR318592.1_180	0	0	0	0	0	0	0	0	0	0	0	0	0	0	0	0	0	0	0	0	0	0	0	0	0	0	0	0	0	0	1	0	0	1	0	0	0	0	0	0	4	0	2	0	0	0	0
RTL1_238	0	0	0	0	0	0	0	0	0	0	0	0	0	0	0	0	0	0	0	0	0	0	0	0	0	0	0	0	0	0	0	0	0	0	0	0	0	0	0	0	0	0	0	0	0	0	0
FHIT	122	204	68	77	368	22	410	106	94	57	69	163	31	160	127	93	27	61	226	127	353	91	156	166	96	76	278	64	53	296	284	140	186	153	49	34	162	93	39	195	529	96	103	84	48	169	55
GPRC6A_5	0	0	0	0	0	0	0	0	0	0	0	0	0	0	0	0	0	0	0	0	0	0	0	0	0	0	0	0	0	0	0	0	0	0	0	0	0	0	0	0	0	0	0	0	0	0	0
OTOA	0	0	0	0	0	0	3	0	0	0	0	0	0	0	0	0	0	0	0	0	0	0	0	2	0	0	0	0	0	0	0	0	0	0	0	0	0	0	0	0	0	0	0	0	0	0	0
SRSF10_3	103	199	200	30	361	7	307	59	470	9	30	398	179	403	81	37	21	13	110	116	305	158	253	131	66	371	206	184	34	533	531	206	133	137	242	37	127	26	28	123	280	51	92	132	44	54	59
TMED8_2	3	5	1	1	1	0	6	6	6	0	3	6	0	14	2	4	0	1	6	1	5	13	1	3	0	1	3	6	1	6	3	6	3	1	1	1	0	4	1	5	15	2	1	10	1	11	5
PEG10_353	5	0	1	0	0	0	2	0	16	0	1	3	3	46	0	1	0	1	0	0	1	22	1	0	0	4	0	16	0	1	1	0	0	1	7	1	0	0	0	0	2	0	0	0	1	2	2
OCM.2_2	3	0	4	3	0	0	2	3	13	2	3	3	3	2	3	0	4	3	2	0	0	2	0	1	3	8	0	3	3	1	2	1	0	0	3	1	0	0	7	8	21	13	8	4	7	1	1
WDR86_2	0	0	0	0	0	0	0	0	0	0	0	0	0	0	0	0	0	0	0	0	0	0	0	0	0	0	0	0	0	0	0	0	0	0	0	0	0	0	0	0	0	0	0	0	0	0	1
MVB12A	257	86	65	149	197	38	207	169	150	69	163	179	52	414	267	195	37	84	333	84	194	291	81	114	159	126	157	142	58	182	155	74	117	88	64	102	345	171	63	346	909	127	111	304	78	356	134
C22ORF29_191	0	0	0	0	0	0	0	0	0	0	0	0	0	0	0	0	0	0	1	0	0	0	0	0	0	0	0	0	0	0	0	0	0	0	0	0	0	0	0	0	0	0	0	0	0	1	0
ZFP64_61	0	0	0	0	0	0	1	0	0	0	0	0	0	0	0	0	0	0	0	0	0	0	0	0	0	0	0	0	0	0	0	0	0	0	0	0	0	0	0	1	0	0	0	0	0	0	0
CLEC18B_2	0	0	0	0	0	0	0	1	0	0	0	0	0	0	0	0	0	0	1	0	0	0	0	0	0	0	0	0	0	0	0	0	0	0	0	0	0	1	0	1	1	0	0	0	0	0	0
AHNAK_9	0	2	0	0	4	0	2	0	3	1	1	0	1	1	0	1	0	0	0	1	2	1	1	0	0	0	0	1	1	3	1	1	1	0	3	1	1	1	0	0	0	0	0	1	0	1	0
GPRC6A_4	0	0	0	0	1	0	0	0	0	0	0	1	0	0	0	2	0	0	0	0	0	0	0	0	0	0	0	0	0	0	0	0	0	0	0	0	1	0	0	0	0	0	0	0	0	0	0
RPL32	3758	12571	8154	1248	25835	324	35786	1605	10379	570	1229	16993	6203	15225	2545	811	379	610	3371	11436	27521	7267	15906	17148	1783	13309	24933	5432	792	33353	32815	15352	16837	12865	4894	1639	5260	1231	493	3911	9205	1109	1530	3246	787	1679	1525
CRYBG3_2	0	0	0	0	0	0	0	0	0	0	0	0	0	0	0	0	0	0	0	0	0	0	0	0	0	0	0	0	0	0	0	0	0	0	0	0	0	0	0	0	0	0	0	0	0	0	0
TADA3	620	160	250	222	310	104	537	316	392	188	428	490	166	536	533	445	127	249	715	167	379	318	188	229	312	328	396	190	232	448	402	196	241	179	185	239	795	469	210	680	1889	384	494	587	242	925	275
CEP164_2	0	0	0	0	0	0	0	0	0	0	0	0	0	0	0	0	0	0	0	0	0	0	0	0	0	0	0	0	0	0	0	0	0	0	0	0	0	0	0	0	0	0	0	0	0	0	0
FAM3D	8	325	93	2	734	1	414	9	25	4	6	156	2	11	5	7	9	3	3	256	660	2	155	177	4	9	517	9	5	352	302	158	370	322	10	1	13	15	4	15	13	6	13	10	10	9	1
DCTN5	944	237	326	345	548	143	613	426	661	236	517	767	315	1428	753	438	169	265	884	271	573	940	240	251	375	603	589	418	309	606	533	246	414	271	308	419	1362	536	212	863	2663	443	639	902	297	941	459
C22ORF29_192	3	0	0	0	0	0	0	0	0	0	0	0	0	1	0	1	0	0	0	0	0	1	0	0	0	0	0	0	1	2	0	0	0	0	0	0	0	0	0	1	0	0	1	0	0	0	0
ARL3	1399	604	704	489	1368	195	1022	570	1147	335	742	1452	530	1713	1006	700	281	378	1198	615	1458	1143	370	452	499	1110	1281	548	519	792	865	384	899	730	577	604	1824	776	423	1031	3499	834	1117	1363	507	1512	684
CR318592.1_183	0	0	1	1	0	0	0	0	0	1	4	0	2	0	3	0	0	0	2	0	5	1	0	0	0	2	0	1	0	0	2	0	0	0	0	0	0	0	2	0	3	2	1	0	0	1	0
MSRB1	1328	358	504	459	675	206	667	557	922	409	853	1066	391	1758	962	708	280	381	1182	332	728	1145	281	340	588	769	665	582	527	640	661	312	493	347	416	496	1717	914	351	1252	3483	722	946	1305	569	1502	589
GLYAT_1	8	0	1	4	0	1	0	10	0	3	2	3	0	10	8	2	0	0	16	0	0	2	0	0	5	0	2	5	1	0	0	0	0	0	0	7	17	8	1	13	33	1	2	4	1	2	3
CR388166.2_223	0	0	0	0	0	0	0	0	0	0	0	0	0	0	0	0	0	0	0	0	0	0	0	0	0	0	0	0	0	0	0	0	0	0	0	0	0	0	0	0	0	0	0	0	0	0	0
SLC4A1_3	0	0	0	0	0	0	0	0	0	0	0	0	0	0	0	0	0	0	0	0	0	0	0	0	0	0	0	0	0	0	0	0	0	0	0	0	0	0	0	0	0	0	0	0	0	0	0
SMC5	109	15	44	48	30	11	53	70	69	30	70	90	43	197	106	69	10	35	137	22	47	159	28	23	51	66	37	46	33	58	31	14	30	23	36	73	194	72	29	104	408	48	64	109	26	111	44
TMEM109	335	138	122	140	261	34	552	163	240	63	123	323	107	607	281	213	77	79	377	134	378	398	209	254	165	199	334	211	175	422	327	183	211	172	105	98	425	166	88	339	1006	192	321	314	181	467	147
SCUBE2_3	0	0	0	0	0	0	0	0	0	0	0	0	0	0	0	0	0	0	0	0	0	0	0	0	0	0	0	0	0	0	0	0	0	0	0	0	0	0	0	0	0	0	0	0	0	0	0
RTL1_246	0	0	0	0	0	0	0	0	0	2	1	0	0	2	0	0	0	0	0	0	0	0	0	0	0	0	0	0	0	0	0	0	0	0	0	0	0	0	0	2	0	0	0	0	0	0	0
ARL16	61	37	12	24	58	4	43	33	19	10	22	20	7	34	53	15	4	11	70	35	47	16	32	32	36	7	47	15	5	63	34	16	42	33	13	26	69	26	2	63	162	6	8	56	6	30	25
PEG10_361	0	0	0	0	0	0	0	0	0	0	0	0	0	0	0	0	0	1	0	0	0	0	0	0	0	0	0	0	2	0	0	0	0	0	0	0	3	1	0	0	0	0	0	0	0	0	0
KCNA6_2	0	0	0	1	0	0	0	0	0	0	0	0	0	2	0	0	0	0	0	0	1	0	0	0	0	0	0	1	0	0	0	2	0	0	0	0	0	0	0	0	1	0	1	2	0	0	0
CR388166.2_203	0	0	0	0	0	0	0	0	0	0	0	0	0	0	0	0	0	0	0	0	0	0	0	0	0	3	0	0	0	0	0	0	0	0	0	0	0	0	0	0	0	0	0	0	0	0	0
DNAJC5	358	90	167	183	183	43	200	172	320	83	192	374	109	507	299	165	47	79	355	83	181	420	77	88	166	248	190	156	77	204	157	79	129	108	165	115	405	188	80	361	1108	145	177	351	103	413	158
PRSS33_1	207	174	93	138	353	50	361	116	139	109	244	192	45	395	286	215	104	85	266	248	636	348	115	179	128	90	535	99	160	262	246	109	340	311	48	63	280	187	74	273	923	207	308	265	171	422	104
GUK1	156	69	57	107	157	18	288	92	125	19	30	122	47	219	189	102	3	29	206	90	208	187	109	148	74	85	167	55	24	222	227	103	125	109	66	44	154	57	8	181	722	18	33	214	12	191	95
CARTPT	0	0	0	0	0	0	0	0	0	0	0	0	0	0	0	0	0	0	0	0	0	0	0	0	0	0	0	0	0	0	0	0	0	0	0	0	0	0	0	0	0	0	0	0	0	0	0
C22ORF29_34	2	0	0	0	0	1	2	0	0	0	0	2	0	0	0	2	0	0	1	2	3	0	2	1	0	0	6	0	1	2	0	2	4	0	0	0	0	2	0	0	2	0	0	0	0	0	0
SH3YL1	48	8	20	29	20	2	34	22	25	7	14	46	15	98	46	26	3	4	61	13	43	76	14	17	16	26	43	32	5	39	30	17	23	26	16	15	49	13	4	35	160	5	8	49	5	61	12
ORAOV1	84	19	38	37	30	13	25	58	77	29	58	74	27	112	58	70	17	17	123	19	44	92	7	12	36	65	29	43	27	22	27	10	16	18	42	25	107	45	22	69	246	46	67	66	40	164	37
AJUBA	54	144	111	28	272	0	727	38	184	11	18	264	86	436	68	14	5	6	87	157	297	291	309	349	34	223	294	151	10	621	635	343	217	131	63	19	46	6	7	80	236	13	8	34	3	27	18
EFHD2	193	18	59	92	59	67	65	105	125	145	281	111	33	287	209	230	82	133	247	24	57	168	35	28	134	99	59	102	141	80	61	15	26	12	48	113	310	292	89	261	682	223	273	212	186	446	99
RTL1_304	0	0	0	0	0	0	1	0	0	0	0	0	1	2	0	0	0	0	0	0	0	0	0	1	0	0	1	0	0	0	0	0	1	0	0	0	3	0	0	0	0	1	2	0	0	1	0
UBXN6	449	43	106	215	94	73	108	249	244	142	332	249	67	481	424	325	76	138	514	54	114	340	34	56	209	166	111	132	134	86	86	48	80	49	105	120	501	346	97	444	1540	210	359	408	193	648	242
POP5	81	116	108	30	286	6	568	43	167	17	44	233	109	274	64	44	9	18	81	108	209	149	233	303	37	241	232	97	28	444	418	213	168	99	68	25	93	36	14	70	237	32	57	64	23	89	21
MUC4_5	0	7	1	0	14	0	10	0	0	0	0	4	0	0	0	0	0	0	0	0	9	0	1	3	0	0	13	0	0	4	6	1	4	5	0	0	0	0	0	0	0	0	0	0	0	0	0
GNB3	0	0	0	0	1	0	1	0	0	0	0	0	0	0	0	0	0	0	0	4	3	0	0	1	0	0	2	0	0	3	2	1	0	1	0	0	0	0	0	0	0	0	0	0	0	0	0
RTL1_251	1	2	0	0	0	0	3	0	0	0	0	1	0	1	0	1	0	0	1	1	7	0	4	0	0	0	2	0	2	2	3	4	1	3	0	0	1	0	0	1	0	0	2	0	3	3	0
CR318592.1_181	0	0	0	0	0	0	0	0	0	0	0	0	0	0	0	0	0	0	0	0	0	0	0	0	0	0	0	0	0	0	0	0	0	0	0	0	0	0	0	0	0	0	0	0	0	0	0
PRDM12_2	0	0	0	0	0	0	13	0	0	0	0	0	0	0	0	0	0	0	0	1	1	0	3	6	0	0	0	0	0	8	14	3	0	0	0	0	2	0	0	0	0	0	0	0	0	0	0
C1ORF86	181	14	2	114	35	21	33	118	12	30	43	16	6	152	222	84	2	41	215	20	50	101	22	12	82	11	26	54	1	49	43	18	21	28	14	38	171	86	0	231	701	3	2	225	2	195	90
RTL1_240	0	0	0	0	0	0	0	0	0	0	0	0	0	0	0	0	0	0	0	0	0	0	0	0	0	0	0	3	0	0	0	0	0	0	0	0	0	0	0	0	0	0	0	0	0	0	0
TTK	1081	206	420	380	458	180	976	498	788	352	775	897	345	1540	875	727	207	338	1002	244	594	1099	411	464	435	743	514	505	401	837	803	371	368	264	364	398	1422	711	280	926	3127	597	809	1095	404	1431	524
EPPK1_5	0	0	0	0	0	0	0	0	0	0	0	0	0	0	0	0	0	0	0	0	0	0	0	0	0	0	0	0	0	0	0	0	0	0	0	0	0	0	0	0	0	0	0	0	0	0	0
MUC4_13	0	2	0	0	1	0	4	0	0	0	0	0	0	0	0	0	0	0	0	3	8	0	0	0	0	0	4	0	0	0	0	0	0	2	0	0	0	0	0	0	0	0	0	0	0	0	0
SUMO1	1046	353	675	492	794	50	1669	508	1076	100	165	1507	518	1663	872	364	114	93	1236	385	960	1094	661	753	440	1103	921	581	292	1427	1289	611	586	473	501	287	1078	215	176	943	3219	365	556	971	231	768	486
PSMA8	243	58	205	129	161	18	192	118	372	37	70	374	157	503	275	150	28	40	298	125	262	401	85	93	126	287	290	168	65	191	170	69	190	121	147	61	231	101	54	217	943	75	134	224	40	314	119
AGRN_2	0	0	0	0	0	0	0	0	0	0	0	0	0	0	0	0	0	0	0	0	0	0	0	0	0	0	0	0	0	0	0	0	0	0	0	0	0	0	0	0	0	0	0	0	0	0	0
RTL1_244	0	0	0	0	0	0	0	0	0	0	1	1	0	0	0	0	0	0	0	1	0	0	0	0	0	0	1	0	0	0	0	0	0	0	0	0	0	0	0	0	0	0	0	0	0	0	0
PEG10_360	0	0	0	0	0	0	0	0	0	0	0	0	2	0	2	0	0	0	0	0	0	0	0	0	0	0	2	0	0	0	2	0	1	0	0	0	0	0	0	0	4	0	0	0	0	0	0
VOPP1	0	0	1	0	0	0	0	0	0	0	0	0	0	0	0	0	0	0	0	0	0	0	0	0	0	0	0	0	0	0	0	0	0	1	0	0	0	0	0	0	0	0	0	0	0	0	0
CR388166.2_8	4	0	5	1	1	0	3	1	1	3	5	5	1	4	1	1	0	0	10	3	7	5	0	2	3	1	3	4	0	0	1	0	1	2	0	0	0	11	1	10	2	1	6	0	0	12	1
LMAN1_2	0	0	3	0	0	2	0	1	0	0	2	1	0	3	1	0	0	0	6	0	0	5	0	0	0	0	0	0	0	0	2	0	0	0	0	0	0	0	0	2	6	2	2	3	0	3	0
C22ORF29_196	0	0	0	3	0	0	1	1	0	0	0	0	0	1	0	0	0	0	0	0	1	2	0	0	0	0	0	0	0	1	0	0	0	0	0	0	0	0	0	0	7	0	0	0	0	0	0
MAPKAPK2	159	17	88	131	38	36	243	132	128	55	124	186	54	295	268	107	60	55	341	38	111	165	89	95	129	130	100	88	77	158	163	73	85	69	73	72	221	106	75	258	899	128	170	175	133	230	99
PDE7A	851	31	46	364	62	104	133	421	118	259	539	116	24	1014	732	512	115	226	926	23	88	817	45	63	336	74	55	292	234	85	80	38	51	25	59	340	1114	497	204	737	2676	429	480	851	223	1105	417
NOL7	1638	1031	983	524	2123	230	2622	649	1577	442	877	1997	733	2184	1107	683	290	437	1386	892	1921	1323	1180	1192	708	1596	1899	699	613	2516	2380	1059	1386	889	678	672	2217	1019	487	1472	4018	998	1328	1575	645	1537	771
PEG10_408	0	0	0	0	0	0	0	0	0	0	0	0	0	0	0	0	0	0	1	0	0	0	0	0	0	0	0	0	0	0	0	0	0	0	0	0	0	2	0	0	1	0	0	0	0	0	0
UBAP2L	0	0	0	0	0	0	0	0	0	0	2	2	1	2	0	0	0	0	0	0	1	1	0	1	0	1	0	1	1	0	0	0	0	1	0	0	0	0	0	0	2	0	0	0	0	0	0
PKD1L2	0	0	0	0	0	0	0	1	0	0	0	0	0	0	0	0	0	0	2	0	0	0	0	0	0	0	0	0	0	0	0	0	0	0	0	0	0	0	0	0	0	0	0	0	0	0	0
ITGA7_2	0	0	0	0	2	0	2	0	0	0	0	0	0	2	0	0	0	0	0	0	0	0	0	1	0	0	0	0	0	0	0	0	1	1	0	0	0	0	0	0	0	0	0	0	0	0	0
XIRP2_2	0	0	0	0	0	0	0	0	0	0	0	0	0	0	0	0	0	0	0	0	0	0	0	2	0	0	0	0	0	0	0	0	0	0	0	0	0	0	0	0	0	0	0	0	0	0	0
TOMM40	1041	547	518	448	1163	127	1725	528	682	200	427	1041	322	1275	883	453	107	222	1061	592	1494	818	768	847	459	660	1300	396	187	1711	1405	613	846	700	298	304	1173	484	139	998	2993	300	389	958	211	1062	501
ZSCAN31_36	0	0	0	0	0	0	0	0	0	0	0	0	0	0	0	0	0	0	0	0	0	0	0	0	0	0	0	0	0	0	0	0	0	0	0	0	0	0	0	0	0	0	0	0	0	0	0
TLK1	1221	195	565	441	382	121	670	696	940	163	393	1097	458	1533	922	592	220	239	1372	145	486	1035	266	322	445	889	399	447	425	579	525	241	273	220	442	439	1499	514	358	1057	3481	766	932	1289	424	1229	538
NUSAP1_2	132	106	153	39	179	6	391	86	193	31	67	320	123	222	68	62	55	23	128	86	189	131	155	177	47	247	183	100	113	286	217	125	110	109	96	61	186	72	92	121	319	178	176	121	139	131	63
PEG10_364	0	0	0	0	0	0	0	0	0	0	0	0	0	0	0	0	0	1	0	0	0	0	1	0	0	0	0	0	0	0	0	0	0	0	0	0	0	1	0	0	0	0	0	0	0	0	0
ZFP64_64	1	0	0	0	0	2	0	3	2	1	4	0	0	1	3	4	0	1	4	1	0	4	0	0	2	0	1	0	3	0	0	1	1	0	0	6	4	8	2	1	8	4	6	10	2	9	6
LDB3B_2	0	0	0	1	0	0	3	0	0	0	0	0	0	0	0	0	0	0	0	0	2	0	0	0	0	0	0	0	0	1	0	0	0	0	0	0	0	0	0	0	0	0	0	0	0	0	0
RAB39A	0	0	0	0	0	0	0	0	0	0	0	0	0	2	0	0	0	0	0	0	0	1	0	0	1	0	0	1	0	0	0	0	0	0	0	0	1	0	0	1	0	0	0	0	0	0	0
C22ORF29_198	0	0	0	0	0	0	0	0	0	0	0	0	0	0	0	0	0	0	1	0	0	0	0	0	0	0	0	0	0	0	0	0	0	0	0	0	0	0	0	0	0	0	0	0	0	0	0
CR318592.1_185	0	0	0	0	0	0	0	0	2	0	0	0	0	0	0	0	0	0	0	0	0	0	0	0	0	0	0	0	0	0	0	0	1	0	1	0	0	2	0	0	0	0	0	0	0	0	0
UST	0	0	0	0	0	0	0	0	0	0	0	0	0	0	0	0	0	0	0	0	0	0	0	0	0	0	0	0	0	0	0	0	0	0	0	0	0	0	0	0	0	0	0	0	0	0	0
PIK3R2	363	33	64	154	91	51	162	197	140	82	187	156	57	165	324	201	64	83	417	47	107	115	59	79	162	124	85	49	88	134	102	50	54	46	68	101	381	189	80	400	1160	182	199	399	132	410	150
TRPM2_4	0	0	0	0	0	0	0	0	0	0	0	0	0	0	0	0	0	0	0	0	0	0	0	0	0	0	0	0	0	0	0	0	0	0	0	0	0	0	0	0	0	0	0	0	0	0	0
POC1A_1	1332	377	475	500	719	170	714	558	905	315	627	997	353	1771	1002	600	228	336	1256	415	962	1120	267	333	600	769	918	571	456	662	629	293	626	467	387	615	1734	712	401	1301	3673	782	960	1315	521	1377	641
DUOXA2_2	5	0	2	49	0	2	3	29	12	8	27	5	1	44	77	12	1	5	68	3	7	31	0	0	66	5	2	10	4	3	2	0	4	3	4	13	24	14	0	103	338	2	5	15	2	30	8
XB.GENE.5993458	1	10	5	3	23	0	29	0	2	0	1	12	0	17	1	0	1	0	0	12	18	8	13	18	0	0	33	3	1	23	27	11	17	13	1	0	0	2	0	0	2	0	1	0	1	3	0
PRRG4_1	425	54	105	188	99	56	123	238	136	170	320	222	55	578	362	290	107	128	509	69	112	375	45	63	238	114	120	176	201	97	86	39	78	48	60	140	524	292	143	529	1427	232	396	414	232	567	180
VWA3A	296	138	94	87	234	30	150	111	138	71	135	216	73	290	192	129	44	67	246	124	309	238	76	77	113	147	278	103	66	136	192	76	203	146	74	87	362	161	46	250	743	102	157	303	81	248	141
PLCXD2_2	0	1	0	0	1	0	2	0	0	0	0	0	0	0	0	0	0	0	0	0	0	1	1	1	0	0	0	0	0	1	2	0	0	0	0	0	0	0	0	0	0	0	0	0	0	0	0
NPR2_4	0	0	0	0	0	0	0	0	0	0	0	0	0	0	0	0	0	0	0	0	0	0	0	0	0	0	0	0	0	0	0	0	0	0	0	2	5	0	0	0	0	0	0	0	0	0	0
RTKN2_2	38	4	17	21	9	4	19	25	17	1	10	46	13	65	37	22	5	7	50	14	16	63	7	18	24	26	28	18	5	17	21	6	13	14	15	3	24	6	5	33	157	11	10	37	4	42	15
COL22A1_3	0	0	0	0	0	0	0	0	0	0	0	2	0	0	0	0	0	0	0	0	0	0	0	0	0	0	0	0	1	0	0	0	0	0	0	0	0	0	1	0	0	1	1	0	0	0	0
APOPT1	168	125	114	64	299	16	598	80	189	27	55	252	64	225	133	82	17	23	140	154	345	147	274	302	70	167	320	60	34	629	421	215	197	160	88	45	155	66	32	174	479	67	69	159	31	154	80
ANP32E_3	0	0	0	0	0	0	0	0	6	0	0	3	0	8	0	0	0	0	1	0	0	7	1	1	0	0	0	0	0	0	0	0	0	0	1	0	0	1	0	1	4	0	0	7	0	0	1
RTL1_250	0	0	0	2	0	0	0	0	0	0	0	0	0	0	2	0	0	0	0	0	0	0	0	0	0	0	0	0	0	0	0	0	0	0	0	0	0	0	0	0	1	0	0	1	0	0	1
PLD1	146	16	67	63	30	21	82	104	85	43	55	113	29	132	167	91	23	32	192	27	63	127	34	46	88	77	48	49	40	72	65	36	39	18	35	61	210	91	29	158	593	80	84	154	48	239	70
AGPAT5	604	53	182	230	98	90	116	260	386	244	449	474	138	556	474	379	183	197	582	54	131	336	61	39	259	283	132	160	273	101	124	56	59	63	193	231	729	436	194	586	1671	370	588	547	341	789	265
RTL1_245	3	1	3	0	2	2	5	3	6	0	10	7	1	9	4	1	1	0	2	1	6	4	1	4	1	2	3	8	3	2	3	3	2	9	4	0	0	3	1	1	0	1	2	0	2	6	0
SLC35D3	0	0	0	0	3	1	0	0	0	0	1	0	0	0	0	1	0	1	0	0	0	0	0	0	0	0	0	0	1	0	0	0	0	0	0	0	0	2	0	0	0	0	1	0	0	0	0
CR388166.2_172	0	0	0	0	0	0	0	0	0	0	0	0	0	0	0	0	0	0	0	0	0	0	0	0	0	0	0	0	0	0	0	0	0	0	0	0	0	0	0	0	0	0	0	0	0	0	0
RTL1_248	0	0	0	0	0	0	0	0	0	0	3	0	0	0	1	0	0	1	0	0	1	0	0	0	0	2	1	1	0	0	0	0	0	0	0	0	0	0	1	0	7	1	0	1	1	1	2
PREPL_1	0	4	1	3	0	1	5	3	0	1	2	2	0	2	4	4	0	1	0	0	0	5	0	2	4	0	1	0	0	2	0	1	0	2	0	1	4	3	0	5	20	0	3	3	1	11	1
GLI1_2	0	0	0	0	0	0	2	0	2	0	0	5	0	2	0	0	0	0	0	0	0	0	2	2	0	0	0	0	0	5	0	0	0	0	0	0	0	0	0	0	0	0	0	0	0	0	0
DNZ1_2	0	0	0	0	0	0	0	0	0	0	0	0	0	0	0	0	0	0	0	0	0	0	0	0	0	0	0	0	0	0	0	0	0	0	0	0	0	0	0	0	0	0	0	0	0	0	0
POLR2D	794	302	303	285	690	95	876	375	471	208	435	599	226	927	605	416	129	184	710	257	639	704	331	409	342	465	557	264	233	733	737	345	383	342	246	280	970	417	214	736	2149	385	535	728	291	868	338
CR388166.2_173	0	0	0	0	0	1	0	0	0	0	0	0	0	0	0	0	0	0	0	0	0	0	0	0	0	0	0	0	0	0	0	0	0	0	0	0	0	0	0	0	0	0	0	2	0	0	0
AKAP17A	604	26	139	217	45	193	63	322	197	363	744	291	92	394	419	541	322	399	657	28	80	234	23	28	281	184	58	146	537	69	74	45	43	32	80	287	937	801	439	543	1502	945	1075	639	625	1023	296
XB.GENE.5880826_2	0	0	0	0	0	0	0	0	0	0	0	0	0	0	0	0	0	0	0	0	0	0	0	0	0	0	0	0	0	0	0	2	0	0	0	0	0	0	0	0	0	0	0	1	0	0	0
ZFP64_63	1	4	4	4	7	0	4	0	0	0	0	1	0	3	3	3	0	0	2	0	0	2	0	1	1	0	1	1	0	3	1	1	1	2	0	0	0	0	0	0	5	0	0	3	0	6	0
MYL6B_2	430	121	141	124	247	55	356	201	277	79	222	318	95	464	288	245	70	110	401	112	300	280	140	168	156	196	243	114	126	302	252	111	167	119	146	152	466	226	108	352	1054	218	283	408	143	460	148
XB.GENE.5918131_2	1183	443	340	318	935	131	1085	430	506	240	518	713	228	1212	734	382	192	237	872	365	863	826	471	482	437	501	802	421	443	992	943	440	535	392	209	411	1404	530	292	887	2341	614	932	982	410	766	485
VAMP7	519	164	213	173	299	135	330	200	429	228	476	477	146	603	370	497	171	271	439	150	307	380	147	174	220	299	278	227	392	292	251	119	191	153	180	187	628	577	275	478	1283	589	758	513	356	1141	241
ZNF22_88	0	0	0	0	0	0	0	0	0	0	0	0	0	0	1	0	0	0	2	0	0	0	0	0	0	0	0	0	0	0	0	0	1	0	0	0	0	0	0	0	0	0	0	0	0	0	0
ZP3_7	0	0	0	0	0	0	0	0	0	0	0	0	0	0	0	0	0	0	0	0	0	0	0	0	0	0	0	0	0	0	0	0	0	0	0	0	0	0	0	0	0	0	0	0	0	0	0
TBX20	0	5	1	0	7	2	14	0	4	0	5	6	0	4	0	3	4	3	0	2	14	9	8	10	0	2	8	1	7	26	10	9	4	9	1	2	1	1	3	1	2	5	10	0	9	13	0
EFR3A	214	58	129	106	118	33	106	114	216	56	130	235	96	429	207	138	42	71	239	55	148	372	59	48	121	190	106	144	87	114	103	47	73	92	125	106	320	137	64	233	704	112	180	239	94	273	103
GXYLT1	136	87	94	60	190	17	318	67	113	42	89	170	58	187	153	80	37	49	189	89	200	80	141	155	81	112	195	69	57	300	312	131	134	109	43	53	173	73	24	181	569	85	123	126	78	211	55
SPRTN	0	0	0	0	0	0	9	0	0	0	0	0	0	0	0	0	0	0	0	0	0	0	0	1	0	0	3	0	0	0	0	0	0	0	0	0	0	0	0	0	0	0	0	0	0	0	0
CFAP61_2	0	0	0	0	0	0	0	0	0	0	0	0	0	0	0	0	0	0	0	0	0	0	0	0	0	0	0	0	0	0	0	0	0	0	0	0	0	0	0	0	0	0	0	0	0	0	0
ANKRD17_2	0	0	0	0	0	0	0	0	0	0	0	0	0	0	0	0	0	0	0	0	0	0	0	0	0	0	0	0	0	0	0	0	0	0	0	0	0	0	0	0	0	0	0	0	0	0	0
KMT2A_4	0	0	0	0	0	0	0	0	0	0	0	0	0	0	0	0	0	0	0	0	0	0	0	0	0	0	0	0	0	0	0	0	0	0	0	0	0	0	0	0	0	0	0	0	0	0	0
PEG10_371	0	0	0	0	0	0	0	0	0	0	0	0	0	0	1	0	0	0	0	0	0	0	0	0	0	0	0	0	0	0	0	0	0	0	0	0	0	0	0	0	0	0	0	0	0	0	0
NDUFB2	883	513	446	209	1082	174	1093	349	675	317	684	1006	386	1330	527	424	159	336	753	452	930	691	503	490	340	747	970	435	328	1027	998	476	648	451	357	374	1232	692	263	708	1815	520	762	866	360	957	415
GCSH	253	39	51	81	82	100	121	100	158	148	346	97	39	326	134	407	83	214	179	57	103	137	43	50	80	70	96	120	187	110	61	29	57	37	83	47	231	429	160	176	592	325	368	262	161	858	132
HMX2_1	0	14	0	0	31	0	10	0	0	1	0	3	0	0	0	0	0	0	2	11	43	0	6	3	0	1	39	0	0	6	5	4	23	13	0	0	0	0	0	0	0	0	0	0	0	2	0
DAPL1_4	0	0	0	0	0	0	0	0	0	0	0	0	0	0	0	0	0	0	0	0	0	0	0	0	0	0	0	0	0	0	0	0	0	0	0	0	0	0	0	0	0	0	0	0	0	0	0
MYZAP_2	0	0	0	0	0	0	0	0	0	0	0	0	0	0	0	0	0	0	0	0	1	0	0	0	0	0	0	1	0	0	0	0	1	0	0	0	0	0	0	0	0	0	0	0	0	0	0
POLR2J3_2	0	0	0	0	0	0	1	0	0	0	0	0	0	0	0	0	0	0	0	0	0	0	0	0	0	0	0	0	0	0	0	0	0	0	0	0	0	0	0	0	0	0	0	0	0	0	0
NOL4L_3	0	0	0	0	0	0	0	0	0	0	0	0	0	0	0	0	0	0	0	0	1	0	0	0	0	0	0	0	0	0	0	0	0	1	1	0	0	0	0	0	0	0	0	0	0	0	0
CR318592.1_187	0	2	0	0	3	3	2	0	0	0	2	0	0	5	0	2	0	0	1	1	0	3	0	0	0	0	0	3	1	1	0	0	0	0	0	0	0	0	0	0	0	0	0	0	0	1	0
ZNF576_11	1	0	0	0	1	0	3	0	0	2	1	0	0	0	0	0	0	3	0	0	2	0	0	0	0	0	0	2	0	1	2	0	0	2	0	0	0	0	0	4	0	0	0	0	1	0	0
ABTB2B_1	0	0	0	0	2	1	8	0	1	0	0	1	1	11	0	0	0	0	2	3	1	6	0	4	0	3	2	1	0	7	6	5	0	2	0	0	0	1	0	0	2	0	0	0	0	0	0
POLR3G	93	14	25	33	34	8	92	29	30	47	85	59	13	57	55	38	40	26	75	10	40	52	40	26	26	17	18	18	40	66	42	17	23	16	5	48	115	59	28	78	188	70	67	75	101	73	34
RTL1_351	0	0	1	0	1	0	0	1	0	0	2	2	0	0	0	1	0	0	0	0	0	0	0	0	0	0	0	0	0	0	0	0	0	0	0	0	2	1	0	0	0	0	0	0	0	0	0
ZNF22_90	4	0	0	1	0	0	0	0	6	1	1	0	0	1	2	1	0	1	4	0	0	1	0	0	0	0	0	0	0	0	0	0	0	0	3	1	6	0	0	2	7	0	0	0	0	2	1
FAM213B	272	24	96	84	42	34	34	102	98	46	120	180	40	273	177	127	20	69	272	30	75	191	25	32	97	97	65	88	63	50	47	23	48	29	46	75	288	136	23	238	674	54	115	237	42	193	124
TAF7	906	242	379	450	524	117	588	517	683	175	408	891	244	1191	861	491	123	252	1050	226	592	951	248	232	474	551	505	354	306	555	478	228	335	286	342	318	1100	449	201	931	3006	406	616	956	269	975	454
TMCO1	254	152	166	116	361	35	510	109	189	80	154	372	89	351	233	145	60	76	209	199	433	309	244	227	152	185	382	100	96	480	427	210	254	185	98	83	322	130	53	306	806	128	232	278	122	287	101
GPR22_2	1	0	0	0	0	0	0	0	0	0	0	0	0	0	0	0	0	0	0	0	0	0	0	0	0	0	0	0	0	0	0	0	0	0	0	0	0	0	0	0	0	0	0	0	0	0	0
PSMD10	105	16	18	50	51	101	83	58	99	167	374	51	17	142	81	382	40	178	116	21	40	45	43	50	79	38	50	51	115	83	57	30	27	25	35	19	118	412	81	157	401	142	213	101	99	725	55
PARP6	0	0	0	0	0	0	0	0	0	0	0	0	0	1	0	0	0	0	0	0	0	2	0	0	0	0	0	0	0	0	0	0	0	0	0	0	0	0	0	0	1	0	0	0	0	0	0
NRN1L_2	0	0	0	0	0	0	0	0	0	0	0	0	0	0	0	0	0	0	0	0	0	0	0	0	0	0	0	0	0	0	0	0	0	0	0	0	0	0	0	0	0	0	0	0	0	0	0
CR388166.1_36	0	0	0	0	0	0	0	0	0	0	0	0	0	0	0	0	0	0	0	0	0	0	0	0	0	0	0	0	0	0	0	0	0	0	0	0	0	0	0	0	0	0	0	0	0	0	0
SI.DKEY.266F7.10_17	0	0	0	0	0	0	0	0	0	0	0	0	0	0	0	0	0	0	0	0	0	0	0	0	0	0	0	0	0	0	0	0	0	0	0	0	0	0	0	0	0	0	0	0	0	0	0
PEG10_368	0	0	1	0	0	0	0	0	0	0	0	1	0	0	0	0	0	1	0	0	0	1	0	0	0	0	0	0	0	0	0	0	0	0	0	0	0	1	0	0	0	0	0	0	0	0	0
CACNA1F	0	0	0	0	0	0	0	0	0	0	0	0	0	0	0	0	0	0	0	0	0	0	0	0	0	0	0	0	0	0	0	0	0	0	0	0	0	0	0	0	0	2	0	0	0	0	0
ZC3HAV1L_2	0	0	0	0	0	0	1	0	0	0	0	1	0	1	0	0	0	0	3	0	0	0	0	0	0	0	0	0	0	2	1	0	1	0	0	0	0	0	0	0	0	0	0	0	0	0	0
CR388166.2_171	0	0	0	0	0	0	0	0	0	0	0	0	0	0	0	0	0	0	0	0	0	0	0	0	0	0	0	0	0	0	0	0	0	0	0	0	0	0	0	0	0	0	0	0	0	0	0
PEG10_376	0	0	0	0	0	0	0	0	0	0	0	0	0	0	0	0	0	0	0	0	1	0	0	0	0	0	0	0	0	0	0	0	0	0	0	0	0	0	0	0	0	0	0	0	0	0	0
PEG10_367	0	0	0	0	0	0	0	0	0	0	0	0	1	2	0	0	0	0	0	0	0	0	0	0	0	2	0	0	0	0	0	0	0	0	0	0	2	0	0	0	0	0	0	0	0	0	0
SI.CH73.257C13.2_14	0	0	1	0	4	0	5	1	9	0	7	6	1	7	1	0	1	1	0	1	2	4	0	0	1	5	1	3	1	1	1	2	1	1	3	3	6	0	0	4	2	0	0	4	2	0	1
SI.CH211.254N4.3_2	0	1	2	0	3	0	7	0	1	0	0	1	0	0	0	0	0	0	0	0	2	0	3	1	0	0	4	2	0	6	3	0	4	0	0	0	0	0	0	0	0	0	0	0	0	0	0
NDUFB10	197	83	86	98	205	19	330	94	89	28	85	146	33	415	155	95	10	44	180	106	219	297	135	154	117	71	196	123	23	331	271	94	153	105	47	46	208	103	12	225	577	29	50	177	18	230	81
GLTP	376	48	199	223	124	23	173	285	318	36	74	382	86	436	464	227	16	42	586	87	203	377	66	82	188	193	164	109	40	159	131	59	132	104	155	89	299	100	23	411	1765	74	70	360	39	550	195
CR388166.2_177	0	0	0	0	0	1	0	0	0	0	0	0	0	0	0	0	0	0	0	0	0	0	0	0	0	0	0	0	0	0	0	0	0	0	0	0	0	0	0	0	1	0	1	0	0	0	0
SLC25A25	704	109	247	264	281	85	688	340	398	154	354	510	149	706	596	355	153	165	628	151	365	467	282	376	285	324	329	257	264	533	616	317	206	159	161	309	1020	367	215	617	2057	395	579	599	254	756	260
SNRNP35	950	136	134	273	276	60	449	350	133	161	315	218	65	191	553	270	117	157	700	136	272	140	207	223	340	98	256	72	232	422	421	211	188	132	61	354	1162	375	180	697	1955	437	481	921	283	594	512
SI.DKEY.226K3.4_2	23	4	2	12	4	1	2	9	15	5	3	5	1	16	22	20	2	1	19	1	13	6	0	4	8	5	11	5	5	4	5	3	4	8	9	10	24	5	4	16	66	4	14	24	5	36	8
TAX1BP1	462	206	281	228	392	59	539	273	452	112	225	588	223	878	482	227	85	126	507	213	522	654	205	248	192	444	533	267	148	435	399	178	353	306	229	148	542	263	81	461	1661	216	263	485	135	502	207
PSG8_2	4	0	0	4	0	0	0	3	0	5	4	4	0	16	2	4	0	1	4	2	1	9	0	0	3	0	0	5	0	2	2	2	0	0	0	1	0	4	2	6	20	1	2	4	0	4	2
NKX6.3_1	0	0	0	0	0	0	5	0	0	0	0	1	0	0	1	1	1	0	0	1	0	1	4	4	0	1	2	1	1	6	5	1	1	0	0	0	0	0	0	0	3	0	5	0	3	0	0
ZNF22_93	0	0	0	0	0	0	0	0	0	0	0	0	1	0	0	0	0	0	0	0	0	1	0	0	0	0	0	0	0	0	1	0	0	0	0	0	0	0	0	0	0	0	0	0	0	0	0
RTL1_255	0	0	0	0	0	1	0	1	0	0	0	0	0	1	0	0	0	1	2	0	0	0	0	1	0	0	0	0	0	1	0	0	0	0	0	0	0	0	0	0	1	0	0	0	0	2	0
RTL1_252	0	0	0	0	0	0	0	0	0	0	0	0	0	1	0	0	0	0	0	0	0	1	0	0	0	0	0	0	0	0	0	0	0	0	0	0	0	2	0	0	0	0	0	0	0	0	0
KCNK6	1927	1012	833	691	2251	273	1575	911	1113	523	1060	1741	387	2756	1540	1162	358	554	2000	931	2092	1908	676	752	918	879	2075	897	653	1418	1334	617	1428	963	525	856	2636	1291	564	1932	5436	1169	1415	1981	726	2401	897
PEG10_372	0	0	0	0	0	0	1	0	0	0	0	0	0	0	0	0	2	0	0	0	0	0	0	0	0	0	0	1	0	0	0	0	0	0	0	0	0	0	0	0	2	0	0	0	1	0	0
FAM162A	539	112	187	160	221	88	313	226	307	113	259	390	166	653	355	252	83	150	521	138	306	395	133	135	212	344	287	214	166	262	252	105	177	131	146	160	605	276	88	430	1263	213	282	513	141	493	227
CNRIP1	0	0	1	0	2	0	2	0	0	0	0	0	0	0	0	0	0	0	0	0	0	0	1	3	0	0	0	0	0	0	0	0	0	0	0	0	0	0	0	0	0	0	0	0	0	0	0
NFS1_2	0	0	0	0	0	0	0	0	0	0	0	0	0	0	0	0	0	0	0	0	0	0	0	0	0	0	0	0	0	0	0	0	0	0	0	0	0	0	0	0	0	0	0	0	0	0	0
APOE	67	58	133	151	138	11	249	146	231	44	113	242	70	628	327	36	50	25	317	71	194	444	143	112	142	165	163	202	109	329	233	116	96	91	114	14	77	51	63	350	1066	127	200	57	119	59	21
PEG10_370	0	1	0	0	1	0	0	0	0	0	0	0	0	3	0	0	0	0	0	0	3	1	0	0	0	0	0	0	0	0	0	0	1	0	0	0	0	0	0	0	0	0	0	0	0	0	0
PEG10_374	0	0	0	0	0	0	0	0	0	0	0	0	0	0	0	0	0	0	0	0	0	0	0	0	0	0	0	0	0	0	1	0	0	0	0	0	0	0	0	0	0	0	0	0	0	0	0
XB.GENE.5723327	0	0	0	0	0	0	0	0	0	0	0	0	0	0	0	0	0	0	0	0	0	0	0	0	0	0	0	0	0	0	0	0	0	0	0	0	0	0	0	0	0	0	0	0	0	0	0
PPP4R4_2	0	0	0	0	0	0	0	0	0	0	0	0	0	0	0	0	0	0	0	0	0	0	0	0	0	0	1	0	0	0	0	1	1	0	0	0	0	0	0	0	0	0	0	0	0	1	0
TOMM20	1447	1317	1429	586	2680	152	3619	749	2188	264	487	3180	1038	2500	1240	697	162	295	1674	1316	2748	1655	1580	1686	731	2264	2838	816	340	3455	2780	1350	1840	1395	967	335	1420	679	235	1538	4413	560	744	1273	428	1511	583
SEC23B	1449	553	483	515	1164	188	1291	649	959	283	689	1061	386	2232	1139	775	147	407	1394	512	1397	1542	544	617	566	787	1164	683	335	1139	1132	500	827	705	430	539	1846	825	202	1347	4225	490	706	1475	341	1593	704
TPM3_1	1179	3764	1413	376	7711	94	5431	516	1296	228	460	2978	677	1828	804	414	87	231	1050	3083	8770	1051	2348	2617	514	1477	6836	620	138	5135	5224	2417	4381	4162	574	488	1579	478	97	1083	2716	170	279	1315	179	819	594
PEG10_366	0	0	0	0	0	0	0	0	0	1	1	0	0	0	1	0	0	0	0	3	1	0	0	2	0	0	2	0	1	0	0	0	0	1	0	0	0	0	0	0	2	2	1	0	0	0	0
IFITM3_7	0	0	0	0	1	0	0	0	0	0	0	0	0	0	0	0	0	0	0	2	0	0	0	1	1	0	0	0	0	0	0	0	0	0	0	0	0	0	0	8	0	0	0	0	0	0	0
FEZ1	0	0	0	0	0	0	4	0	0	0	0	0	0	0	0	0	0	0	0	0	0	0	0	1	0	0	0	0	0	0	0	0	0	0	0	0	0	0	0	0	0	0	0	0	0	0	0
RTL1_253	0	1	2	0	0	0	0	0	0	0	0	2	0	1	0	0	0	0	4	0	0	2	0	0	0	0	0	0	0	0	2	0	0	0	0	0	0	0	0	0	0	0	0	0	0	0	0
SLC25A45_2	0	0	0	0	2	0	12	1	2	0	0	2	1	6	0	0	0	0	0	1	1	16	7	5	0	1	2	3	0	7	8	3	2	1	0	0	0	0	0	0	0	0	0	0	0	0	0
CR388166.2_175	0	0	0	0	0	0	0	0	1	0	0	0	0	0	0	0	0	0	0	0	0	0	0	0	0	0	0	0	0	0	0	0	0	0	0	0	0	0	0	0	0	0	0	0	0	0	0
MYLK4_2	0	0	0	0	0	0	0	0	0	0	0	0	0	0	0	0	0	0	0	0	0	0	0	1	0	0	0	0	0	0	1	0	0	0	0	0	0	0	0	0	0	0	0	0	0	0	0
TUFM_4	0	0	0	0	0	0	0	0	0	0	0	0	0	0	0	0	0	0	0	0	0	0	0	0	0	0	0	0	0	0	0	0	0	0	0	0	0	0	0	0	0	0	0	0	0	0	0
KSR2_1	161	4	22	72	7	20	8	62	49	36	113	56	25	161	104	96	18	42	151	3	6	99	1	1	77	45	1	36	27	8	6	2	5	3	32	37	188	71	28	158	421	42	45	174	32	227	70
RTL1_352	0	0	0	1	0	0	0	1	0	0	0	0	0	2	0	0	0	0	2	0	0	3	0	0	0	1	0	0	1	0	0	0	0	1	0	0	0	2	0	1	7	0	4	0	0	0	1
DNASE2B	0	3	0	0	11	0	5	0	0	0	0	0	0	0	0	0	0	0	0	3	9	0	1	1	0	2	11	0	0	5	3	0	3	0	0	0	0	0	0	0	0	0	0	0	0	0	0
THG1L	148	63	37	67	147	11	233	69	52	17	34	68	29	73	121	76	15	13	118	87	214	49	68	100	46	77	178	43	18	229	149	67	125	84	27	57	173	42	20	108	472	34	40	145	25	144	53
REXO2	59	20	37	19	39	4	52	27	64	3	8	76	29	93	34	32	5	5	37	30	66	72	29	26	20	58	50	20	1	50	29	17	33	29	23	15	44	22	1	51	152	6	9	61	15	62	25
EXOC1	69	16	42	40	25	11	44	41	69	17	40	88	30	133	65	48	13	20	91	22	43	93	23	37	41	58	43	39	13	54	48	21	33	19	31	30	94	32	14	86	260	26	25	78	19	104	47
CR388166.1_37	0	1	0	0	6	0	5	2	0	0	0	3	1	0	0	1	0	0	1	0	0	1	0	0	0	1	0	0	1	0	0	1	2	1	2	0	0	0	0	4	0	0	3	0	0	0	0
NTPCR	1166	123	120	460	192	166	293	551	171	334	681	246	77	949	902	506	110	338	1226	132	282	631	147	147	567	148	276	304	190	339	232	132	197	125	85	485	1546	731	157	1153	3249	343	399	1097	251	1031	555
POU3F3_2	0	0	0	0	0	0	5	1	0	0	0	0	0	0	0	0	0	0	0	0	0	0	5	3	1	0	0	1	0	8	15	5	0	0	0	0	0	0	0	0	0	0	0	0	0	1	0
EMB_2	0	0	0	2	0	0	0	0	0	0	0	0	0	0	0	0	0	0	0	0	0	0	0	0	0	0	0	0	0	0	0	0	0	0	0	0	0	0	0	0	2	0	0	0	0	0	0
GKUP_1	0	0	0	0	0	0	1	0	0	0	0	0	0	1	1	0	0	0	0	0	2	1	0	1	0	0	1	0	0	0	0	0	0	0	0	0	0	0	0	0	2	0	0	0	0	0	0
CR388166.2_174	0	0	0	0	0	0	0	0	0	0	0	0	0	0	0	0	0	0	0	0	0	0	0	0	0	0	0	0	0	0	0	0	0	0	0	0	0	0	0	0	0	0	0	0	0	0	0
CCDC129	0	29	5	0	58	0	50	0	7	0	0	14	1	0	0	0	0	0	0	11	54	2	19	21	0	0	48	2	0	30	22	12	20	23	5	0	0	0	0	0	0	0	0	0	0	0	0
PKD1_2	0	0	0	0	0	0	2	0	0	0	0	0	1	0	0	0	0	0	0	0	1	0	0	0	0	3	1	0	0	0	1	0	0	1	0	0	0	0	0	0	0	0	0	0	0	0	0
PEG10_380	0	0	0	0	0	0	0	0	0	0	0	0	0	0	0	1	0	0	0	0	0	0	0	0	0	0	0	0	0	0	0	0	0	0	0	0	0	0	0	0	0	0	0	0	0	4	0
WDR37	356	30	141	143	62	37	80	173	266	88	138	328	119	675	289	191	33	98	392	44	104	469	27	43	148	278	77	193	77	99	83	50	64	46	153	103	398	160	69	323	1134	145	194	376	77	369	182
IHH	0	0	0	0	0	0	0	0	0	0	0	0	0	0	0	0	0	0	0	0	0	0	0	0	0	0	0	0	0	0	0	0	0	0	0	0	0	0	0	0	0	0	0	0	0	0	0
MMAB	111	57	56	50	135	19	198	58	103	21	58	104	33	124	89	42	28	40	112	44	92	82	75	84	45	63	110	50	34	152	138	74	62	48	33	37	150	89	19	116	355	37	83	135	47	107	68
MUC5F	0	0	0	0	0	0	0	0	0	0	0	0	0	2	0	0	0	0	0	0	0	1	0	0	0	0	0	2	0	0	0	1	0	0	0	0	0	0	0	0	0	0	0	0	0	0	0
BMF_2	0	0	0	0	0	0	0	0	0	0	0	1	0	0	0	0	0	0	0	0	0	0	0	0	0	0	0	0	0	0	0	0	0	0	0	0	0	0	0	0	0	0	0	0	0	0	0
ZNF22_94	1	0	0	1	0	2	1	0	3	0	0	0	2	5	1	4	0	0	3	0	0	1	0	0	0	0	0	0	0	0	0	0	0	0	1	0	2	3	0	0	12	0	0	0	0	0	0
CCP110_3	0	0	0	0	0	0	0	0	0	0	0	0	0	0	0	0	0	0	0	0	0	0	0	0	0	0	0	0	0	0	0	0	0	0	0	0	0	0	0	0	0	0	0	0	0	0	0
SI.CH1073.370J18.1_2	0	0	0	0	0	0	0	0	0	0	0	0	0	0	0	0	0	0	0	0	0	0	0	0	0	0	0	0	0	0	0	0	0	0	0	0	0	0	0	0	0	0	0	0	0	0	0
LIN28B_1	61	22	12	18	38	8	103	29	36	18	22	45	20	65	36	22	5	12	45	18	40	38	42	42	26	35	35	19	29	74	61	31	21	15	9	32	85	28	16	56	137	23	34	56	17	70	20
ITPA	1	5	3	3	8	0	11	7	13	4	7	4	0	6	14	3	6	3	16	1	9	17	2	5	5	3	5	6	1	2	13	3	6	5	6	3	8	0	0	16	39	4	4	6	5	11	3
GRIK4_2	0	0	0	1	0	0	0	0	0	0	0	0	0	0	0	0	0	0	0	0	0	0	0	0	0	0	0	0	0	0	0	0	0	0	0	0	0	0	0	0	1	0	0	0	0	0	0
TMEM230	95	10	46	51	12	1	54	64	96	15	20	96	35	76	102	33	17	9	141	21	43	79	22	24	55	84	47	28	15	28	36	21	21	19	53	18	95	13	15	101	366	19	35	120	36	72	47
TNFRSF6B_2	3	0	0	2	0	0	0	3	0	1	3	0	1	6	5	3	0	0	2	0	0	2	0	0	0	0	0	0	3	0	0	0	0	0	0	0	0	4	0	0	5	0	6	2	0	10	5
ZNF22_95	0	0	2	0	0	0	2	0	0	0	0	3	0	1	0	0	0	0	0	0	2	1	0	1	0	0	4	0	0	7	4	2	2	4	0	0	0	0	0	0	0	0	0	3	0	1	0
MUC5B	0	0	0	0	0	0	0	0	0	0	0	0	0	0	0	0	0	0	0	0	0	0	0	0	0	0	0	0	0	0	0	0	0	0	0	0	0	0	0	0	0	0	0	0	0	0	0
RNF10	765	348	262	217	767	49	901	256	538	90	234	572	201	636	473	211	74	86	532	294	794	467	376	405	236	461	623	228	148	744	716	344	420	364	251	264	841	203	105	541	1676	207	320	748	158	426	338
ZFP3_68	4	2	1	2	1	0	21	1	1	2	1	5	1	10	3	3	1	0	2	3	11	7	10	10	3	7	12	4	0	14	12	6	6	3	1	0	3	3	1	4	16	4	1	0	8	10	1
SOGA3_1	0	0	0	0	1	0	6	0	0	0	0	0	0	1	0	1	0	0	0	0	0	0	3	2	0	0	1	0	0	3	2	0	0	0	0	0	0	0	0	1	0	0	0	0	0	1	0
CD69_11	1	0	1	0	1	0	0	0	0	0	0	1	0	0	0	0	1	0	0	0	1	0	0	0	1	0	1	1	0	0	0	0	1	2	0	0	1	0	0	1	0	0	0	0	1	0	0
VN1R4_2	0	0	0	0	1	0	0	0	0	0	0	0	0	0	0	0	0	0	0	0	2	0	0	0	0	0	0	0	0	0	0	0	0	0	0	1	4	0	0	0	0	0	0	0	0	0	0
IER2_1	30	77	56	68	150	1	126	51	79	11	18	158	49	144	128	24	1	2	115	24	98	103	48	73	38	102	56	58	6	97	140	71	39	61	47	16	69	3	1	93	492	2	18	51	4	46	34
DDIT3	28	17	70	12	40	12	66	19	96	33	43	156	36	176	33	22	14	22	38	20	64	137	28	35	18	86	34	56	37	60	57	29	23	28	59	6	27	30	23	35	108	37	95	21	32	43	9
PAWR	382	47	135	197	90	144	363	263	263	189	464	291	98	587	439	571	152	251	595	62	121	383	121	182	223	191	102	241	323	286	292	117	72	45	125	219	575	540	228	519	1481	469	636	402	326	1205	191
PEG10_379	0	0	0	0	0	0	0	0	0	0	0	0	0	0	0	0	0	0	0	0	0	0	0	0	0	0	0	0	0	0	0	0	0	0	0	0	0	0	0	0	0	0	0	0	0	0	0
PEG10_378	0	0	0	0	0	0	0	0	0	0	0	0	0	0	0	0	0	1	0	0	0	0	0	0	0	0	0	0	0	0	0	0	1	0	0	0	0	0	0	0	0	0	0	0	0	0	0
ADO	29	18	14	32	38	6	108	25	26	17	26	44	12	132	69	77	2	13	44	24	66	55	40	62	29	19	54	44	4	91	73	43	39	30	12	9	36	28	7	63	243	10	19	40	8	158	14
MESDC2	296	92	148	160	216	54	489	149	214	141	293	329	92	423	316	209	91	108	317	128	270	290	209	224	130	184	279	150	125	445	312	129	218	125	103	95	346	263	100	310	1146	183	274	296	204	426	158
VAMP8_2	413	112	151	160	215	35	265	193	156	40	87	309	49	258	340	128	39	66	454	110	333	188	91	121	163	121	271	71	54	178	170	62	186	136	68	103	417	102	55	384	1103	110	143	299	69	328	155
CABZ01046577.1_7	0	0	0	0	0	0	0	0	0	0	0	0	0	0	0	0	0	0	0	0	0	0	0	0	0	1	0	0	0	0	0	0	0	0	0	0	0	1	0	0	0	0	0	0	0	0	0
RTL1_257	0	0	0	0	0	0	0	0	0	0	0	0	0	0	0	0	0	0	0	0	0	0	0	0	0	0	0	0	0	0	0	0	0	0	0	0	0	0	0	0	0	0	3	0	0	0	0
PHOX2B	0	0	0	0	0	0	1	0	0	0	0	1	0	0	0	0	0	0	0	0	0	0	1	1	0	0	0	0	0	2	1	0	0	0	1	0	0	0	0	0	0	0	0	0	0	0	0
EIF1AX	807	337	618	599	740	53	1776	657	938	105	215	1273	490	1606	1262	244	116	130	1474	424	951	1172	786	795	534	961	892	536	190	1712	1374	675	605	431	460	241	856	227	142	1228	4502	275	419	705	241	523	317
ZNF22_99	0	0	0	0	0	1	2	0	0	1	2	0	0	0	0	0	0	0	1	0	1	0	0	0	0	0	0	0	0	4	1	0	0	0	0	0	0	1	0	1	0	0	1	2	0	0	2
SMCO3	0	0	0	0	0	0	0	0	0	0	0	0	0	0	0	0	0	0	0	0	0	0	0	0	0	0	0	0	0	0	0	0	0	0	0	0	0	0	0	1	0	0	0	0	0	0	0
CEP63_2	0	0	2	0	0	0	0	0	0	0	0	1	0	2	0	1	0	0	0	0	2	0	0	1	0	0	1	1	0	0	0	0	0	0	0	0	0	1	0	0	0	0	0	2	0	2	1
C22ORF29_202	0	0	0	0	0	0	0	0	0	0	0	0	0	0	0	0	0	0	0	0	0	0	0	0	0	0	0	0	0	0	0	0	0	0	0	0	0	0	0	0	0	0	0	0	0	0	0
SEMA4B_2	0	0	0	0	0	0	0	0	0	0	0	1	0	1	0	0	0	0	0	0	0	0	0	0	0	0	1	0	0	0	0	0	0	0	0	0	0	0	0	0	0	0	0	0	0	0	0
CREB5_2	0	0	0	0	0	0	0	0	0	0	0	0	0	0	0	0	0	0	0	1	1	0	0	0	0	0	1	0	0	0	0	0	0	0	0	0	0	0	0	0	0	0	0	0	0	0	0
FAM135B	0	0	0	0	0	0	0	0	0	0	0	0	0	0	0	0	0	0	0	0	0	0	0	0	0	0	0	0	0	0	0	0	0	0	0	0	0	0	0	0	0	0	0	0	0	0	0
GPATCH2	522	146	244	225	349	87	303	307	493	125	264	532	211	844	532	307	103	134	665	158	384	669	126	127	224	419	310	285	189	240	264	116	234	159	255	213	736	301	114	521	1834	238	349	634	218	617	296
PEG10_385	0	0	0	0	0	0	0	0	0	0	0	0	0	0	0	0	0	0	0	1	0	0	0	0	0	0	0	0	0	0	0	0	0	0	0	0	0	0	0	0	0	0	0	0	0	1	0
RPL13	4104	9961	6428	1579	20806	205	33866	1771	8019	449	909	13543	4574	9866	3296	540	210	387	3696	9784	20606	4264	14585	16222	1947	9437	21155	3681	501	31128	29201	14116	14309	9844	3941	1736	5701	885	329	3970	11298	665	927	3449	522	1140	1639
SI.CH211.240B21.2_7	0	0	0	0	0	0	0	0	0	0	1	1	0	0	0	0	0	0	0	0	2	0	0	0	0	0	0	0	0	0	0	0	0	0	0	0	0	0	0	0	0	0	0	0	0	1	0
OSMR_1	0	0	0	0	0	0	0	0	0	0	0	0	0	0	0	0	0	0	0	0	0	2	0	0	0	0	0	0	0	0	0	0	0	0	0	0	0	0	0	0	0	0	0	0	0	0	0
CYP7A1_2	0	0	0	0	0	0	0	0	0	0	1	0	0	0	0	0	0	0	0	0	0	0	0	0	0	0	0	0	0	0	0	0	0	0	0	0	0	0	0	0	0	0	0	0	0	0	0
ATRAID	44	6	16	20	10	5	51	17	23	19	30	38	18	74	53	39	18	21	50	17	22	42	16	17	12	23	30	20	15	32	20	14	19	12	11	16	53	35	8	55	153	17	58	24	41	64	13
OLFM4_2	0	0	0	0	0	0	0	0	0	0	0	0	0	0	0	0	0	0	0	0	0	0	1	0	0	0	0	0	0	5	2	2	0	0	0	0	0	0	0	0	0	0	0	0	0	0	0
PDE6C_3	0	0	1	0	0	0	0	0	0	0	0	0	0	0	0	0	0	0	0	0	0	0	1	0	0	0	0	0	0	0	0	0	0	0	0	0	0	0	0	0	0	0	0	0	0	0	0
PEG10_381	0	0	0	0	0	0	0	0	0	0	0	0	0	0	0	0	0	0	0	0	0	0	0	0	0	0	0	0	0	0	0	0	0	0	0	0	0	0	0	0	0	0	0	0	0	0	0
AIM1_3	0	0	0	0	0	0	0	0	0	0	0	0	0	0	0	1	0	0	0	0	0	0	0	0	0	0	0	0	0	1	0	0	0	0	0	0	0	0	0	0	0	0	0	0	0	0	0
TRIM48_29	6	3	6	4	2	0	5	5	4	0	3	18	0	5	11	9	1	1	7	2	4	6	2	2	4	1	4	6	0	8	3	2	3	1	5	2	8	3	4	10	22	2	5	9	0	7	8
ABCC12	0	0	0	0	0	0	0	0	0	0	0	0	0	0	0	2	0	0	0	0	0	0	0	0	1	0	0	0	0	0	0	0	0	0	0	0	0	0	0	1	0	0	0	0	0	0	0
RYR2_2	0	0	0	0	0	0	4	0	0	0	0	0	0	0	0	0	0	0	0	0	0	0	2	1	0	0	1	0	0	3	1	2	0	0	0	0	0	0	0	0	0	0	0	0	0	0	0
PEG10_387	0	0	0	0	0	0	0	0	0	0	0	0	0	4	0	0	0	1	0	1	1	0	0	0	0	0	1	1	0	2	1	0	1	0	0	0	1	0	0	0	4	0	0	0	0	0	0
ZNF763_5	72	12	8	20	24	3	49	31	3	0	0	11	0	0	23	0	0	2	24	6	20	0	21	24	19	5	11	0	10	30	38	7	12	10	3	1	62	5	0	33	102	0	0	46	0	0	15
NKIRAS2	11	0	3	7	3	1	14	5	7	1	3	6	4	29	21	6	1	1	20	3	6	12	6	4	8	12	6	9	2	8	9	4	6	7	8	2	9	6	0	16	67	0	5	23	0	17	11
SNRPN	12379	8412	14113	4678	17574	207	37559	5591	20540	359	767	30137	10722	6959	10059	1198	682	453	11778	11771	24747	4211	16061	17730	4630	22716	25350	2395	1731	34005	32294	15533	16604	11547	9629	4478	15240	893	1260	9977	34766	2676	3708	10735	1515	2612	5062
RTL1_260	0	0	0	0	0	0	0	0	0	0	0	0	0	0	0	0	0	2	0	0	0	0	0	0	0	0	0	0	0	0	0	0	0	0	0	0	0	0	0	0	0	0	0	0	0	0	0
COA1_2	52	13	14	24	48	8	10	44	21	11	38	49	25	34	33	14	10	10	61	25	58	32	13	9	12	38	46	19	3	13	25	11	28	22	26	17	71	30	0	33	113	13	21	12	10	28	17
DPY19L4	192	20	79	72	52	33	74	115	147	63	131	203	81	361	186	97	30	68	221	36	86	242	22	30	85	109	67	121	39	73	71	26	50	40	74	72	231	118	23	206	626	76	95	195	61	232	104
SNAPIN	7	5	4	6	12	0	97	8	7	0	0	16	4	21	15	8	0	0	20	9	30	6	23	39	8	12	34	5	3	66	57	16	12	17	3	1	6	3	0	13	60	1	6	14	4	15	3
RFPL4A_2	0	0	0	0	0	0	1	0	0	1	0	0	0	0	0	0	0	0	0	0	0	1	1	1	3	0	0	0	1	0	0	0	0	0	0	0	0	0	0	1	0	0	0	0	0	0	0
PEG10_383	1	1	5	0	2	0	9	0	6	0	0	6	0	2	1	0	0	0	0	6	10	0	2	7	0	0	13	0	0	5	7	6	3	4	5	0	2	0	1	1	3	1	0	0	0	0	0
PDE4D_3	0	0	0	0	0	0	0	0	0	0	0	0	0	0	0	0	0	0	0	0	0	0	0	0	0	0	0	0	0	0	0	0	0	0	0	0	0	0	0	0	0	0	0	0	0	0	0
TRANK1	0	0	0	0	0	0	0	0	0	0	0	0	0	0	0	0	0	0	0	0	0	0	0	0	0	0	0	0	0	0	0	0	0	0	0	0	0	0	0	0	0	0	0	0	3	0	0
RTL1_261	0	0	0	0	0	0	0	0	0	0	0	0	0	0	0	0	0	0	0	0	0	0	0	0	0	0	0	0	0	0	0	0	0	0	0	0	0	0	0	0	0	0	0	0	0	0	0
CR388166.2_181	0	0	0	0	0	0	0	0	0	0	0	0	0	0	0	0	0	0	1	0	0	0	0	0	0	0	0	0	0	0	0	0	0	0	0	0	0	0	0	0	0	0	0	1	0	0	0
PLA2G5_2	10	6	20	9	8	10	27	17	29	13	24	55	17	48	23	12	7	14	31	0	8	22	13	12	14	23	4	22	17	8	13	5	3	6	12	2	9	13	8	31	84	21	51	5	16	40	4
CR388166.2_185	0	0	0	0	0	0	0	0	0	0	0	0	0	0	0	0	0	0	0	0	0	0	0	0	0	0	0	1	0	0	0	0	1	0	0	0	2	0	0	0	0	0	0	0	0	0	0
ERH	992	755	1223	436	1572	54	2414	559	1696	74	183	2529	923	2589	982	337	91	116	1045	920	2159	1597	987	1174	473	1817	1895	870	162	2148	1990	925	1250	995	786	232	956	229	126	957	3213	274	388	856	176	755	444
ERV3.1_18	0	5	0	0	8	0	16	0	0	0	0	0	1	0	3	0	0	0	1	4	9	0	3	3	0	0	8	0	0	6	10	4	3	3	0	1	1	0	0	1	5	0	0	3	0	1	0
C22ORF29_205	0	0	0	0	0	0	0	0	0	0	0	0	0	2	0	0	1	0	0	0	0	1	0	0	0	0	0	2	0	0	0	0	0	0	0	0	0	0	0	0	0	0	0	0	3	0	0
C22ORF29_201	0	0	0	0	0	0	0	0	3	1	0	0	0	1	0	0	0	0	0	0	1	0	0	0	0	0	0	0	0	1	0	0	0	0	1	0	0	0	0	0	0	0	2	0	0	0	0
C22ORF29_203	0	0	0	2	0	0	0	0	0	0	0	0	0	0	1	0	0	0	0	0	0	0	0	0	0	0	0	0	0	1	0	0	0	0	0	0	0	0	0	0	2	0	0	0	0	0	0
TFPI2_3	8	0	0	0	0	1	2	0	0	0	0	0	0	1	1	0	0	0	1	0	1	0	2	0	0	0	0	1	0	6	0	0	0	0	0	1	0	0	0	0	5	0	0	1	0	0	0
CR318592.1_192	0	0	0	0	0	0	0	0	0	0	0	0	0	0	0	0	0	0	0	0	0	0	0	0	0	0	0	0	0	0	0	0	0	1	0	0	0	0	0	0	0	0	1	0	0	0	0
PEG10_386	0	0	0	0	0	0	0	2	0	0	0	0	0	0	0	1	0	0	1	0	0	0	0	0	0	0	0	0	0	0	0	0	0	0	0	0	0	1	0	1	0	0	0	0	0	0	0
SYT4_3	0	0	0	0	0	0	0	0	0	0	0	0	0	0	0	0	0	0	0	0	0	0	0	0	0	0	0	0	0	0	0	0	0	0	0	0	0	0	0	0	0	0	0	0	0	0	0
SNAP29	339	61	276	265	109	30	494	271	360	49	93	559	133	863	500	291	21	53	580	108	204	737	206	235	236	308	210	252	38	422	378	154	139	106	177	50	301	121	25	523	1826	66	79	372	39	620	164
CR388166.2_182	0	0	0	0	0	1	0	0	1	0	1	2	0	5	0	1	0	0	0	0	0	5	0	0	0	2	0	1	0	2	0	0	1	0	0	0	1	4	0	0	0	0	0	1	0	9	1
AP4S1	70	28	14	17	78	6	37	25	13	22	26	18	0	48	47	27	5	12	72	27	72	26	9	16	24	1	66	25	11	25	25	13	36	34	8	28	91	23	5	66	162	11	19	65	9	37	42
OSBPL3	391	29	67	199	80	39	80	184	102	86	173	136	52	558	435	212	31	97	383	29	89	383	32	38	210	120	99	171	72	60	60	27	63	57	58	173	575	207	66	471	1421	137	152	453	82	459	212
HIST1H2AM_2	2179	11	168	653	32	973	28	938	395	1928	3956	323	88	1451	1335	2504	967	1920	2067	14	56	790	14	18	1030	217	24	509	1955	26	28	9	22	33	177	953	3084	4061	1620	2157	4696	3332	4032	2307	2063	5196	1153
CR388166.2_180	2	1	2	0	1	2	7	1	6	0	8	8	4	7	2	5	2	6	3	1	10	7	1	5	2	3	7	2	5	2	2	1	2	1	1	0	1	11	2	1	10	3	6	2	9	7	0
SDR42E1	408	52	99	135	108	51	120	198	140	71	150	193	66	284	273	176	65	75	380	41	93	224	51	47	172	129	97	97	116	104	116	63	86	38	73	139	461	185	93	358	1034	205	307	332	127	388	162
KY_3	0	1	2	0	5	3	2	0	0	3	0	1	0	1	0	0	0	0	0	4	12	0	0	1	0	0	3	0	0	2	2	1	4	2	0	0	0	4	0	0	0	1	0	0	0	1	0
CTNNA1_2	1064	896	765	407	1773	164	1638	480	1486	236	544	1570	629	2853	849	727	159	311	1079	787	1855	1996	681	766	434	1326	1631	909	350	1378	1337	595	1217	890	638	351	1304	670	247	975	3120	526	750	1008	383	1489	526
CR388166.2_183	0	0	0	1	0	0	0	1	0	0	1	0	3	0	0	0	0	0	0	0	0	0	1	0	0	3	0	0	0	1	0	0	0	0	1	0	0	0	0	0	2	0	0	0	0	0	0
PEG10_382	0	0	0	0	0	0	0	0	0	0	0	0	0	0	2	0	0	0	0	0	0	0	0	0	0	0	0	0	0	0	0	0	0	0	0	0	0	0	0	0	1	0	0	0	0	0	0
MYCBP2	0	0	0	0	0	0	0	0	0	0	0	0	0	0	0	0	0	0	0	0	0	0	0	0	0	0	0	0	0	0	0	0	0	0	0	0	0	0	0	0	0	0	0	0	0	0	0
CDC25B	653	151	422	791	310	48	1568	743	1206	163	380	935	733	1859	1632	194	23	88	1598	219	334	1254	581	706	839	1463	480	569	49	1231	1228	545	318	152	514	171	733	228	36	1655	5804	89	90	731	41	413	342
IRGC_6	0	0	0	0	0	0	5	0	0	0	0	0	0	2	0	0	0	1	0	1	2	3	5	1	0	0	0	0	0	3	4	0	0	0	0	0	0	1	0	0	0	0	0	2	0	0	0
RSPO3_2	0	0	0	0	0	0	8	0	0	0	0	0	0	0	0	0	0	0	0	0	0	0	4	0	0	0	0	0	0	13	1	1	0	0	0	0	0	0	0	0	0	0	0	0	0	0	0
FBLN2	0	0	0	0	1	0	1	0	0	0	0	0	0	0	0	0	0	0	0	0	0	0	4	0	0	3	0	0	0	2	0	1	0	0	0	0	0	0	0	0	0	0	0	0	0	0	0
ACTR1A	321	36	73	127	77	61	227	168	139	126	253	182	53	278	281	271	60	137	379	36	98	181	78	117	163	130	78	92	169	184	164	83	56	32	61	103	382	280	135	324	975	258	301	284	138	585	140
CR318592.1_194	0	0	0	0	0	0	0	0	0	0	0	0	0	0	0	0	0	0	0	0	0	0	0	0	0	0	0	0	0	0	0	0	0	0	0	0	0	0	0	0	0	0	0	0	0	0	0
PEG10_384	0	0	0	0	0	0	0	0	4	0	2	1	1	11	0	0	0	0	0	0	0	7	0	0	0	1	0	1	1	0	0	0	0	1	1	0	4	3	0	0	0	0	0	0	0	0	0
RTL1_259	0	0	0	0	0	0	0	0	0	0	0	0	0	0	0	0	0	0	0	0	0	0	0	0	0	0	0	0	0	0	0	0	0	0	0	0	0	0	0	0	0	0	0	0	2	0	0
G3BP2_2	0	0	0	0	0	0	0	0	0	0	0	0	0	0	0	0	0	0	0	0	0	0	0	0	0	0	0	0	0	0	0	0	0	0	0	0	0	0	0	0	0	0	0	0	0	0	0
TMEM254_2	0	0	0	0	0	0	0	0	1	0	0	0	0	0	0	0	0	0	0	0	0	0	0	0	1	0	0	0	0	0	0	0	0	0	0	0	0	0	0	1	0	0	1	0	0	0	0
CAMLG	50	7	11	44	12	10	44	39	24	15	23	36	11	79	58	40	14	13	100	10	21	61	12	30	36	27	21	23	32	30	16	8	7	10	13	13	52	25	11	62	203	30	74	67	41	85	29
PKP2_2	0	0	0	0	0	0	0	0	0	0	0	0	0	0	0	0	0	0	0	0	0	0	0	0	0	0	0	0	0	0	0	0	0	0	0	0	0	0	0	0	0	0	0	0	0	0	0
TJAP1	168	0	13	66	0	18	11	77	45	43	68	59	10	86	142	84	24	44	170	2	3	52	1	5	76	33	10	20	54	7	4	3	3	2	13	47	197	106	31	147	436	85	114	152	73	152	64
C15ORF43_1	1	0	0	1	0	0	0	0	0	0	0	0	0	0	1	0	0	0	1	1	0	1	0	0	0	0	0	0	0	0	0	0	0	1	0	0	1	0	0	0	0	0	0	0	0	0	0
BPI	0	0	0	0	0	0	0	0	0	0	0	0	0	0	0	0	0	0	0	0	0	0	0	0	0	0	0	0	0	0	0	0	0	0	0	0	0	0	0	0	0	0	0	0	0	0	0
BTBD9	537	85	170	178	155	83	292	265	314	114	273	391	117	647	427	276	70	150	550	88	208	441	121	145	250	263	182	207	128	239	245	138	136	96	143	174	669	313	67	610	1556	146	284	585	117	618	277
HECA_2	1	0	0	0	0	0	0	0	0	0	0	0	0	1	0	0	0	0	0	0	0	0	0	0	0	0	0	0	0	0	0	0	0	0	0	0	4	0	0	0	0	0	0	1	0	1	0
SMEK2	1334	519	583	510	1111	195	1315	637	939	362	721	1142	483	2075	1104	750	155	362	1410	473	1049	1557	516	584	582	928	977	661	338	1067	1087	543	692	541	396	484	1592	727	227	1277	3882	593	694	1211	344	1601	643
SSC4D_3	0	0	1	2	1	0	0	1	0	0	0	0	0	1	4	0	0	0	3	0	0	1	0	1	0	0	1	0	0	0	0	0	0	0	0	0	0	0	0	1	7	0	1	3	0	0	1
GTF3C6	578	47	132	192	100	64	224	236	202	126	293	293	85	734	440	280	40	137	464	45	127	569	110	113	239	169	125	234	119	198	169	103	83	38	93	215	698	301	82	509	1515	153	217	586	101	649	296
LRRC41	196	34	76	85	75	22	150	99	127	54	82	156	38	217	193	120	35	36	220	31	82	168	52	50	130	80	64	72	56	130	94	40	48	34	55	56	207	110	31	268	659	67	97	214	90	254	109
CR388166.2_184	3	0	0	0	0	0	0	0	0	0	0	0	0	0	0	0	0	0	0	0	0	0	0	0	0	0	0	0	0	0	0	0	0	0	0	0	0	0	0	0	0	0	0	0	0	0	1
TIPARP_2	133	15	84	46	34	28	64	63	82	43	78	158	35	232	96	99	27	58	116	11	43	147	25	28	41	101	32	71	41	65	35	23	20	20	39	38	161	123	44	109	359	82	110	139	55	244	79
BET1L	261	21	58	163	51	43	113	219	154	101	178	155	24	394	336	292	41	91	393	38	67	283	53	75	193	60	80	112	83	87	72	36	44	31	65	46	221	190	45	409	1200	93	144	272	94	690	106
C22ORF29_207	0	0	0	0	0	0	0	0	1	0	1	0	0	0	0	0	0	0	0	0	0	0	0	0	0	0	2	0	1	0	1	0	0	0	0	0	0	1	0	0	0	0	0	0	0	0	0
SI.CH73.257C13.2_15	0	0	0	0	0	0	0	0	3	0	0	1	0	0	1	0	0	0	0	0	0	2	0	0	0	0	0	0	0	0	0	0	0	0	1	0	1	0	0	0	0	0	0	1	0	0	1
C2ORF40_1	0	4	1	0	7	0	18	0	0	0	0	1	0	0	0	0	0	0	0	0	7	0	10	6	0	1	3	0	0	19	4	0	1	0	0	0	0	0	0	0	0	0	0	0	0	0	0
MGME1	357	31	116	161	52	52	45	197	204	118	229	239	99	484	337	232	52	100	443	22	62	359	15	14	194	190	53	139	121	40	40	16	33	28	115	168	520	236	97	390	1124	225	255	409	122	513	186
HOXB6	0	0	0	0	0	0	9	0	0	0	0	0	0	1	0	0	0	0	1	0	0	0	6	2	0	0	1	1	0	3	7	5	0	0	0	0	0	0	0	0	0	0	0	0	0	0	0
RTL1_262	0	0	1	0	0	0	1	0	0	0	0	2	0	0	0	0	0	0	0	0	0	0	0	0	0	0	0	0	0	0	0	0	0	0	0	0	0	0	0	0	0	0	0	0	0	0	0
ZNF576_3	0	1	0	0	1	0	0	0	0	0	0	0	0	0	0	0	0	0	0	0	0	0	0	0	0	0	0	0	0	0	0	0	0	0	0	0	0	0	0	0	0	0	0	0	0	0	0
CR318592.1_82	0	0	0	0	0	0	0	0	0	0	0	0	0	0	0	0	0	0	0	0	0	0	0	0	2	0	0	0	0	0	0	0	0	0	0	0	0	0	0	1	0	0	0	0	0	0	0
SPICE1_2	0	0	0	0	0	0	1	0	0	0	0	0	0	0	0	0	0	0	0	0	0	0	0	0	0	0	0	0	0	0	0	0	0	0	0	0	0	0	0	0	0	0	0	0	0	0	0
CR388166.2_192	0	0	0	0	0	0	0	0	0	1	3	2	0	1	0	1	0	0	3	0	0	0	1	0	0	0	0	0	0	1	1	0	0	0	0	0	0	0	0	0	1	0	0	0	0	0	0
AIM1_2	0	0	0	0	0	0	2	0	0	0	0	0	0	3	0	0	0	0	0	0	0	0	0	0	0	0	0	1	0	2	3	0	0	0	0	0	0	0	0	0	0	0	0	0	0	0	0
RIBC2_2	0	0	0	0	0	0	0	0	0	0	0	0	0	0	0	0	0	0	0	0	0	0	0	0	0	0	0	0	0	0	0	0	0	0	0	0	0	0	0	0	0	0	0	0	0	0	0
RANGRF_2	105	64	30	30	146	11	154	29	73	40	95	79	32	250	70	49	17	46	83	63	163	144	78	79	41	60	184	81	25	163	124	64	106	76	31	32	126	72	10	77	281	28	47	76	31	88	28
CR388166.2_189	3	0	1	1	0	0	0	0	3	0	0	0	0	4	0	0	0	0	0	1	0	1	2	1	0	2	1	1	1	1	2	1	0	0	0	0	0	0	0	1	2	0	1	0	0	0	0
METTL23	335	42	88	113	89	56	73	151	156	78	221	177	58	395	235	222	45	121	327	30	97	314	35	35	141	116	78	158	113	81	85	50	48	42	53	113	399	219	86	270	855	119	211	325	92	454	156
CETN2_2	507	474	439	186	1009	41	693	213	564	103	176	951	280	795	408	172	72	96	455	480	1237	534	265	277	179	627	983	261	183	577	522	299	680	600	277	158	627	165	104	423	1451	247	354	455	136	393	210
PLA2G3_2	0	0	0	0	0	0	0	0	0	0	0	0	0	1	0	0	0	1	0	0	0	0	0	0	0	0	0	1	0	0	0	0	0	0	0	0	0	0	0	0	0	0	0	0	0	0	0
KLC3	1	0	0	4	0	0	0	1	0	0	0	0	0	0	7	0	0	0	3	0	0	5	0	0	0	0	0	0	0	0	0	0	0	0	0	2	4	0	0	2	19	0	2	3	0	0	2
PTGER3	0	4	2	1	4	1	2	1	0	1	0	3	0	7	2	3	0	2	5	1	2	3	0	1	2	0	2	1	0	0	1	0	7	4	0	1	3	0	0	8	13	0	1	0	0	5	0
CR388166.2_179	0	0	0	0	0	0	1	0	0	0	0	0	0	0	0	0	0	0	0	0	0	2	0	0	0	0	1	0	0	0	0	0	0	0	0	0	0	0	0	0	0	0	0	0	0	0	0
GIGYF2_3	0	0	1	0	0	0	0	0	0	0	0	0	0	0	0	0	0	0	0	0	0	0	0	0	0	0	0	0	0	0	0	0	0	0	0	0	0	0	0	0	0	0	0	0	0	0	0
ZFP64_66	0	0	0	0	0	0	1	0	0	0	0	0	0	0	0	3	0	0	0	0	0	0	0	1	0	0	0	0	0	1	2	2	0	0	0	0	0	2	2	0	0	3	0	2	0	4	0
DRD2_2	2	0	1	1	0	1	12	0	2	5	8	5	0	5	5	5	0	0	0	0	0	7	2	0	1	0	1	7	2	4	7	2	0	0	2	0	0	4	0	3	6	2	0	0	0	22	0
RDH5_1	0	0	1	0	0	0	6	0	0	0	0	0	0	1	0	0	0	0	0	1	2	0	1	1	0	0	1	0	0	2	2	0	0	0	0	1	2	0	0	0	0	0	0	0	0	0	0
DNAJB5	1027	6	105	396	14	369	171	429	199	670	1444	234	68	855	864	1425	242	734	1006	5	14	499	64	68	422	167	14	258	565	134	113	57	11	7	106	389	1285	1498	420	1022	2868	945	1292	1260	582	2910	557
DUT	3461	1389	1429	1124	2856	456	4803	1365	2064	770	1560	2980	956	4489	2251	1629	660	887	2928	1579	3500	2816	2125	2217	1235	2035	3371	1436	1526	4606	4774	2307	2291	1673	996	1310	4512	1903	1083	2519	7707	2296	3267	3556	1489	3385	1663
CR388166.2_178	0	1	0	0	2	0	1	2	3	3	0	0	0	3	0	1	0	0	0	0	0	2	2	2	0	1	4	2	0	3	2	1	2	0	1	0	2	0	0	0	0	0	0	0	0	0	0
PEG10_393	0	0	0	0	0	0	0	0	0	0	0	0	0	0	0	0	0	0	0	0	3	0	0	0	0	0	0	0	0	0	0	0	0	1	0	0	0	0	0	1	0	0	0	0	0	0	0
RAP1GAP_3	0	0	0	0	0	0	0	0	0	0	0	0	0	0	0	0	0	0	0	0	1	0	0	0	0	0	0	0	0	0	0	0	1	0	0	0	0	0	0	0	0	0	0	0	0	0	0
CCDC80_2	0	0	0	0	0	0	0	0	0	0	0	0	0	0	0	0	0	0	0	0	0	0	0	0	0	0	0	0	0	1	0	0	0	0	0	0	0	0	0	0	0	0	0	0	0	0	0
ERV3.1_20	0	2	1	0	3	1	3	0	2	0	0	0	0	3	2	1	0	0	0	4	9	1	0	1	1	0	9	0	1	4	4	4	1	3	2	0	0	3	0	2	1	0	1	0	0	1	0
CR388166.2_188	0	0	0	0	0	0	0	0	0	0	0	0	0	1	0	0	0	0	0	0	2	1	0	0	0	0	0	0	0	0	1	2	0	0	0	0	0	0	0	0	1	0	0	0	0	0	0
PRTGA_2	0	0	0	0	0	0	0	0	0	0	0	0	0	4	0	0	0	0	0	0	0	1	3	0	0	0	0	1	0	3	0	2	0	1	0	0	0	0	0	0	0	2	0	0	0	0	0
DHFR	595	167	75	190	357	52	460	231	94	87	178	144	42	751	388	228	12	105	496	175	425	539	210	210	159	74	400	255	42	387	406	230	286	224	66	170	597	197	28	386	1453	48	92	520	34	461	236
ZNF22_101	0	0	0	0	0	0	0	0	0	0	0	0	0	0	0	0	0	0	0	0	0	3	2	1	0	0	0	0	0	3	4	0	1	0	0	0	3	0	0	0	0	1	0	1	0	0	2
TRPS1_4	0	0	0	0	0	0	1	0	3	0	0	0	0	0	0	0	0	0	0	0	1	0	0	0	0	0	0	0	0	2	0	0	2	3	0	0	0	0	0	0	0	0	0	0	0	0	0
TWIST2_2	2	0	1	0	0	0	0	0	0	0	0	1	1	0	0	2	0	0	1	0	0	0	0	0	0	4	0	0	0	0	1	1	0	0	0	0	0	0	0	0	3	0	0	0	0	0	0
P4HA3_2	0	0	0	0	0	0	3	0	0	0	0	3	0	0	0	1	0	0	0	5	0	0	2	2	0	0	1	0	0	1	0	0	1	0	0	0	0	0	0	0	1	0	0	0	0	0	0
HIF1A	1087	518	626	370	1075	118	1325	447	977	197	422	1238	479	1579	812	452	162	226	952	486	1211	1227	576	698	420	973	1032	487	355	1218	1191	576	719	536	442	441	1400	454	247	810	2823	535	749	1111	335	1030	583
MAFB_3	0	0	0	0	0	0	0	0	0	0	0	0	0	1	0	0	0	0	0	0	0	0	0	0	0	0	1	0	0	0	0	0	1	0	0	0	0	0	0	0	0	0	0	0	0	1	0
ABHD17A	1454	738	598	589	1596	285	1200	768	962	547	1232	1323	482	2342	1339	1172	346	647	1690	634	1740	1492	522	580	818	949	1363	742	636	1068	1013	463	936	745	471	530	1815	1290	522	1597	4626	1044	1399	1546	715	2452	744
SKAP2	0	0	0	0	0	0	0	0	0	0	0	0	0	0	0	0	0	0	0	0	0	0	0	0	0	0	0	0	0	0	0	0	1	0	0	0	0	0	0	0	0	0	0	0	0	0	0
ZFP64_67	0	0	1	0	1	2	1	3	1	0	2	1	1	5	2	5	1	3	13	2	6	3	0	4	1	5	3	1	5	6	1	0	3	0	1	1	0	4	4	1	12	7	8	4	0	7	1
PEG10_15	0	0	0	0	0	0	1	1	1	0	1	1	0	3	0	0	0	0	3	0	0	1	0	0	0	0	0	1	0	0	2	0	0	0	0	0	0	1	0	0	0	0	0	0	3	0	0
CR388166.2_190	0	0	0	0	0	0	0	0	0	0	0	0	0	0	0	0	0	0	0	0	0	0	0	0	0	0	0	0	0	0	0	0	0	0	0	0	0	0	0	0	0	0	0	0	0	0	0
TIAM1_2	0	0	0	0	0	0	0	0	0	0	0	0	0	0	0	0	0	0	0	0	0	0	0	0	0	0	0	0	0	0	0	0	0	0	0	0	0	0	0	0	0	0	0	0	0	0	0
ITGA2_3	0	0	0	0	0	0	0	0	0	0	0	0	0	0	0	0	0	0	0	0	0	0	0	1	0	0	0	0	0	0	0	0	0	0	0	0	0	0	0	0	0	0	0	0	0	0	0
MYADML2	31	0	21	16	9	3	34	18	31	8	16	22	5	103	33	21	9	9	46	6	8	87	12	21	12	8	11	25	10	25	12	5	4	6	11	11	43	16	3	39	119	10	20	39	11	44	20
MAP7D1_2	0	0	0	0	0	0	0	0	0	0	0	0	0	0	0	0	0	0	0	0	0	0	0	0	0	0	0	0	0	0	0	0	0	0	0	0	0	0	0	0	0	0	0	0	0	0	0
CR388166.2_7	0	0	4	1	2	1	13	1	0	0	1	4	1	1	4	0	0	0	2	1	4	1	5	7	0	0	7	0	0	3	12	2	6	1	0	0	0	0	0	0	5	0	1	0	0	1	0
RTL1_263	0	0	0	1	0	0	1	0	0	0	0	0	0	0	0	0	0	0	0	0	0	0	0	0	0	0	0	0	0	0	0	0	0	0	0	0	0	0	0	0	3	0	0	2	0	0	2
LAMTOR3	60	11	41	30	28	5	47	51	52	4	6	87	22	135	63	31	5	2	99	26	52	136	32	20	31	55	57	38	7	56	34	18	44	18	27	15	80	5	8	65	245	16	22	58	7	51	32
C15ORF65	17	180	58	7	388	4	121	4	78	1	1	144	40	109	2	7	0	6	13	157	352	44	57	65	12	94	328	45	1	111	119	57	227	176	30	4	6	17	3	21	40	1	4	6	0	13	8
RNF150	249	18	43	108	40	44	156	161	113	92	160	115	40	139	264	128	87	71	349	23	34	98	48	82	155	96	37	48	120	122	103	61	38	22	42	108	338	151	89	305	801	182	273	253	141	273	129
PEG10_17	0	1	2	0	2	1	0	0	2	0	1	1	1	1	0	0	0	0	0	0	0	0	0	0	0	6	1	3	0	0	0	1	2	0	1	1	4	0	0	0	0	0	0	0	0	1	0
ZSCAN31_35	0	0	0	0	0	0	0	0	0	0	0	0	0	0	1	0	0	0	0	0	0	1	0	0	0	0	0	0	0	0	0	0	0	0	0	1	0	0	0	0	1	0	0	0	0	0	1
CLDN20	0	0	0	0	1	0	3	0	0	0	0	0	0	0	0	0	0	0	0	0	1	0	1	5	0	0	0	0	0	1	2	1	0	0	0	0	0	0	0	2	0	0	0	0	0	0	0
ZNF22_104	0	0	0	0	0	0	4	0	0	0	0	0	1	0	0	0	0	0	0	0	1	1	2	2	0	4	1	0	0	3	2	1	1	2	0	0	0	0	0	0	0	0	0	0	0	0	0
XB.GENE.5901104	0	2	3	1	3	0	18	1	2	0	0	3	0	2	0	0	0	0	3	1	1	0	3	9	0	0	1	0	0	12	9	11	0	2	0	0	0	0	0	0	4	0	0	0	0	0	0
KDELR3_2	828	173	369	288	396	129	661	346	518	275	589	742	275	989	522	433	229	291	741	180	372	670	332	284	336	527	419	317	350	705	361	146	276	200	255	327	1089	584	236	748	2036	538	744	819	500	956	400
PEG10_397	0	0	0	0	0	0	0	0	0	0	0	0	0	1	0	0	0	0	0	0	0	0	0	0	0	0	0	0	0	0	0	0	0	0	0	0	0	0	0	0	0	0	0	0	0	3	0
CACNG5A	0	0	0	0	0	0	1	0	0	0	0	0	0	1	0	1	0	0	2	1	0	0	0	1	1	0	0	1	1	0	0	0	0	0	0	0	1	0	0	1	1	3	0	0	0	2	0
IER2_2	178	119	264	113	269	15	368	110	386	8	30	539	187	319	230	39	4	20	254	97	235	218	162	183	111	407	202	99	15	361	327	174	130	84	175	73	256	44	10	292	866	28	28	122	16	77	45
PEG10_391	0	1	0	0	1	0	2	0	0	0	0	2	0	1	0	0	0	0	0	0	2	0	0	0	0	0	0	0	0	0	1	0	0	0	0	0	0	0	0	0	0	0	0	0	0	1	0
FAM213A	0	1	0	0	0	0	0	0	1	0	1	0	0	0	0	0	0	0	1	1	2	5	2	2	1	2	0	1	0	5	0	2	0	0	2	1	2	0	0	0	0	0	0	1	0	0	0
UBE4B	82	26	75	56	57	3	132	66	100	5	14	167	42	145	123	34	10	9	153	45	131	145	50	65	56	83	118	38	13	114	74	42	72	51	51	21	88	22	18	125	475	21	33	104	31	90	48
CR388166.1_38	0	0	0	0	0	0	0	0	1	0	0	0	0	1	0	0	0	0	0	1	0	0	0	0	0	0	0	0	0	3	0	1	0	0	0	0	0	0	2	0	0	1	0	0	0	0	0
CR388166.2_187	0	0	0	0	0	0	0	0	0	0	1	0	0	1	0	0	0	0	0	0	0	0	0	0	0	0	0	0	1	0	0	0	0	0	0	0	0	1	0	0	0	0	0	0	0	0	0
CR388166.2_191	5	0	0	0	1	0	0	1	0	0	0	1	1	1	2	2	0	0	0	0	0	0	1	0	0	0	4	0	0	1	0	2	0	0	0	0	3	0	0	0	0	0	0	0	0	0	0
ZGC.66156	0	0	0	0	0	0	1	0	0	0	0	0	0	0	0	0	0	0	0	0	1	0	0	0	0	0	0	0	0	0	0	0	0	0	0	0	0	0	0	0	0	0	0	0	0	0	0
ANKRD17_3	0	0	0	0	0	0	0	0	0	0	0	0	0	0	0	0	0	0	0	0	0	0	0	0	0	0	0	0	0	0	0	0	0	0	0	0	0	0	0	0	0	0	0	0	0	0	0
PLEKHS1_2	0	0	0	0	0	0	0	0	0	0	0	0	0	0	0	0	0	0	0	0	0	0	0	1	0	0	0	0	0	0	0	0	0	0	0	0	0	0	0	2	0	0	0	0	0	0	0
ZBTB40_3	0	0	0	0	1	0	0	0	0	0	0	0	0	1	0	0	0	0	0	0	0	1	0	0	0	0	1	0	0	0	0	0	1	0	0	0	0	0	0	0	0	0	0	0	0	0	0
KIAA1958_5	1	0	0	0	0	0	0	0	0	0	0	0	0	0	0	0	0	0	0	0	0	0	0	0	0	0	0	0	0	0	0	0	0	0	0	0	0	0	0	0	0	0	0	0	0	0	0
TOLLIP	349	106	64	141	188	52	220	165	115	122	228	156	73	315	313	220	65	130	365	87	154	177	70	129	179	134	207	113	145	155	110	77	124	83	52	144	401	238	85	369	1032	168	263	362	127	482	170
CRABP1	0	1	2	0	2	0	21	0	0	0	0	1	0	0	0	0	0	0	0	3	3	1	7	11	0	0	3	0	0	13	16	5	1	0	0	0	0	0	0	0	0	0	0	0	0	0	0
CNPY1	175	46	53	49	99	31	76	63	99	34	114	111	38	241	103	83	37	59	125	38	124	145	36	32	70	72	106	86	65	67	78	34	50	68	45	60	209	131	61	116	373	120	155	137	101	155	50
SLC38A2	390	33	172	210	95	78	199	275	377	203	444	442	122	1868	463	436	164	167	534	43	94	1551	65	111	244	312	71	552	329	132	181	67	59	48	164	137	448	308	170	434	1695	336	650	336	343	857	154
COL14A1_3	0	0	0	0	0	0	2	0	0	0	0	0	0	0	0	0	0	0	0	0	0	0	0	2	0	0	0	0	0	2	0	0	0	0	0	0	0	0	0	0	0	0	0	0	0	0	0
ACLYB	124	35	62	67	89	13	204	56	85	10	34	148	48	174	127	47	9	20	138	45	152	142	84	71	46	75	125	53	38	149	114	65	72	62	39	34	137	29	19	107	410	54	74	132	37	102	72
C22ORF29_209	0	0	0	0	0	0	0	0	0	0	0	0	0	0	0	0	0	0	0	0	0	0	0	0	0	0	0	0	0	0	0	0	1	0	0	0	0	1	0	0	0	0	0	0	0	0	1
RTL1_266	0	0	0	0	0	0	0	0	0	0	0	0	0	0	0	0	0	0	0	0	0	0	0	0	0	0	0	0	0	0	0	0	0	0	0	0	0	0	0	0	0	0	0	0	1	0	0
ZNF239_27	6	1	0	5	2	2	31	2	2	3	6	0	0	14	6	0	1	1	8	2	7	25	11	20	3	0	5	9	8	27	9	2	0	3	1	5	15	2	2	3	26	0	7	10	0	12	5
RNH1_4	0	0	0	0	0	0	0	0	0	0	0	0	0	0	0	0	0	0	0	0	0	0	0	0	0	0	0	0	0	1	0	0	0	0	0	0	0	0	0	0	3	0	0	0	0	0	0
CR388166.2_197	0	4	5	0	3	1	5	0	6	2	9	9	3	3	1	7	0	6	0	2	20	1	2	1	0	8	3	1	0	8	10	3	3	4	7	0	0	12	1	0	3	11	2	2	3	13	0
SEMA4F	944	2049	576	369	4324	180	1763	444	620	362	813	1135	206	1656	737	650	219	367	892	1860	5578	911	675	834	460	430	4158	591	456	1334	1840	880	2799	2690	307	374	1358	746	285	910	2603	563	870	935	477	1355	437
UBAP1_2	2	1	1	2	7	0	9	3	0	3	2	0	4	5	4	2	1	2	3	2	7	3	2	6	5	6	2	1	2	8	4	4	3	5	0	1	8	2	2	7	19	1	1	8	2	1	5
CR388166.2_195	0	0	0	0	0	0	0	0	0	0	0	0	0	0	0	0	0	0	0	0	0	2	0	0	0	0	0	0	0	0	0	0	1	0	0	0	0	0	0	0	0	0	1	0	0	0	0
ZBTB4_2	0	0	0	0	0	0	0	0	0	0	0	0	0	0	0	1	0	0	0	0	0	0	1	0	0	0	0	0	0	1	0	0	0	0	0	0	0	0	0	0	0	0	0	0	0	3	0
CRKL	1532	348	376	704	722	232	1287	946	648	392	904	851	257	1532	1433	986	307	440	1865	376	867	982	511	613	832	609	712	476	702	1058	1118	513	471	410	336	631	2051	980	494	1744	5174	1057	1383	1572	670	2013	742
C22ORF29_212	0	1	1	3	0	0	2	1	1	0	1	2	0	0	5	1	0	0	1	0	3	3	0	0	0	0	0	2	1	0	0	0	0	1	2	0	0	3	0	0	5	0	1	2	0	1	1
REL_2	0	0	0	0	0	0	0	0	0	0	0	0	0	0	1	0	0	0	0	0	0	0	0	0	0	0	0	0	0	0	0	0	0	0	0	0	0	0	0	0	4	0	0	0	0	0	0
PEG10_396	0	0	0	0	0	0	1	0	0	0	0	0	0	0	0	0	0	0	0	0	0	0	0	0	0	0	0	0	0	0	0	0	0	0	0	0	0	0	0	0	0	0	0	0	0	0	0
WBP1L_2	0	0	0	0	0	0	0	0	0	0	0	0	0	0	0	0	0	0	0	0	0	0	0	0	0	0	0	0	0	0	0	0	0	0	0	0	0	0	0	0	0	0	0	0	0	0	0
BDH1_2	1154	162	367	438	366	79	312	551	608	166	354	731	256	1121	897	373	137	140	1162	211	461	813	126	147	501	522	425	339	278	309	257	130	315	240	287	360	1279	337	172	1082	3124	404	570	1175	300	827	514
RPL21	3124	9599	5622	1056	19984	386	30610	1410	5417	821	1601	11931	3350	8510	2305	1176	473	839	3093	8084	19388	4006	13301	14622	1419	7118	17308	3035	904	28615	27672	13093	11692	9290	2671	1399	4339	1632	668	3011	8124	1378	1918	2806	967	2579	1278
HPDL_3	0	0	0	0	0	0	0	0	0	0	0	0	0	0	0	0	0	0	0	0	0	0	0	0	0	0	0	0	0	0	0	0	0	0	0	0	0	0	0	0	0	0	0	0	0	0	0
LMOD2_2	0	0	0	0	0	0	0	0	0	0	0	0	0	0	0	0	0	0	2	0	0	2	0	0	0	0	0	0	0	0	0	0	0	0	0	0	0	0	0	0	0	0	0	0	0	0	0
MEPCE	204	27	96	151	59	33	236	212	129	107	206	173	66	522	304	167	41	77	449	39	96	341	98	116	176	113	94	154	68	189	163	80	67	46	70	75	292	181	52	372	1272	85	123	231	69	332	101
MAOB	0	0	0	0	0	0	2	0	0	0	0	0	0	0	0	0	0	0	0	0	1	0	0	0	0	0	0	0	0	0	0	0	0	0	0	0	0	0	0	0	0	0	0	0	0	0	0
NLGN3	0	0	0	0	0	0	0	0	0	0	0	0	0	0	1	0	0	0	0	0	0	0	0	0	0	0	0	0	0	0	0	0	0	0	0	0	0	0	0	0	1	0	0	0	0	0	0
ZNF22_12	5	5	4	4	15	1	20	3	15	3	14	6	1	29	9	13	0	2	11	7	19	8	8	13	5	5	13	10	1	18	17	7	9	6	6	1	1	3	0	8	19	5	8	4	0	39	2
CGNL1	866	236	222	379	558	114	624	446	343	186	383	419	133	1315	881	459	110	161	1018	313	693	942	277	280	412	248	671	388	154	587	545	250	423	374	158	229	978	404	105	936	3036	251	309	861	240	1033	380
PEG10_399	0	0	0	0	0	0	0	0	0	0	0	0	0	0	0	0	0	0	0	1	0	0	0	0	0	0	0	0	0	0	0	0	0	0	0	0	0	0	0	0	0	0	0	0	0	0	0
FAM189A2	0	0	0	1	1	0	2	0	0	0	0	0	0	0	0	0	0	0	0	0	3	0	1	0	0	0	0	0	0	0	1	0	0	0	0	0	0	0	0	0	2	0	0	0	0	0	0
CR318592.1_58	1	0	4	1	0	0	1	0	7	0	0	4	1	41	3	0	0	0	3	1	0	35	0	0	3	3	1	17	0	0	2	0	0	0	2	1	4	0	2	4	5	1	3	1	0	0	0
SMARCAD1	921	398	410	292	839	126	1035	437	751	256	542	857	340	1317	755	447	188	262	849	368	913	977	386	485	347	739	771	453	390	826	867	401	502	416	332	407	1254	542	288	783	2548	567	752	955	353	978	467
SLITRK2_2	0	0	0	0	0	0	0	0	0	0	0	0	0	0	0	0	0	0	0	0	0	0	0	0	0	0	0	0	0	0	0	0	0	0	0	0	0	0	0	0	0	0	0	0	0	0	0
OTUD4	674	146	237	257	281	76	174	296	345	152	301	552	141	1775	551	249	128	174	745	92	263	1391	54	65	277	241	190	481	136	111	163	83	103	110	159	240	801	284	166	642	2006	331	288	479	285	416	233
RELN_2	0	0	0	0	0	0	0	0	0	0	0	0	0	0	0	0	0	0	0	0	0	0	0	0	0	0	0	0	0	0	0	0	0	0	0	0	0	0	0	0	0	0	0	0	0	0	0
CR388166.2_198	0	2	1	0	3	0	1	1	2	2	2	3	2	1	0	0	1	0	3	0	2	0	1	1	0	2	1	2	1	1	1	2	1	1	1	1	1	2	0	0	0	4	3	4	1	0	0
CR388166.2_196	0	0	0	0	0	0	0	0	0	0	1	0	0	0	0	0	0	0	0	0	0	0	0	0	0	0	0	0	0	0	0	1	0	0	0	0	0	0	0	0	0	0	0	0	0	0	0
PEG10_395	0	0	0	0	0	0	0	0	0	0	0	0	0	2	0	0	0	0	0	0	0	0	0	0	0	0	0	0	0	0	0	0	0	0	0	0	0	0	0	0	0	0	0	0	0	1	0
TMEM199	185	352	124	58	629	21	687	97	170	60	131	238	72	229	116	74	57	61	165	241	684	90	303	318	86	137	607	93	90	576	577	273	437	335	71	64	222	119	62	173	456	138	204	216	129	129	96
ITGAL_2	0	0	0	0	0	0	0	0	0	0	0	0	0	0	0	0	0	0	0	0	0	0	0	0	0	0	0	0	0	0	0	0	0	0	0	0	0	0	0	0	0	0	0	0	0	0	0
HMHA1_2	0	0	0	0	0	0	0	0	4	0	0	0	0	0	0	0	0	0	0	0	0	0	0	0	0	0	2	0	0	1	0	0	0	0	2	0	0	0	0	0	0	0	0	0	0	0	0
NTNG2	0	0	0	0	0	0	0	0	0	0	0	0	0	0	0	0	0	0	0	1	0	0	0	0	0	0	1	0	0	0	0	0	0	0	0	0	0	0	0	0	0	0	0	0	0	0	0
ZFP64_69	0	0	2	0	0	0	4	0	2	0	0	0	1	0	0	0	0	0	0	2	2	0	1	0	0	1	1	0	0	1	0	2	2	0	2	0	2	0	0	0	0	0	0	0	0	0	0
NDUFS7	298	284	148	154	518	28	1058	135	318	41	96	367	100	490	269	149	20	51	297	327	746	360	448	476	121	244	701	145	55	881	778	372	468	367	147	88	337	112	33	289	976	81	104	311	43	303	142
ABL1	1072	173	294	362	385	215	880	445	557	416	980	601	202	672	777	813	347	437	1026	161	375	402	333	386	480	461	377	227	622	769	828	378	252	205	251	428	1321	862	526	980	2647	1049	1212	1067	645	1663	525
ZNF576_4	1	0	0	0	2	0	0	0	0	0	0	0	0	5	0	0	0	0	0	0	3	3	2	1	0	0	0	4	0	0	1	1	0	2	3	0	2	0	0	1	5	0	0	3	0	1	0
CR388166.2_200	2	0	0	0	0	0	0	0	6	0	0	0	1	0	0	0	0	0	0	0	0	0	0	0	0	1	0	0	0	0	0	0	0	0	1	2	6	0	0	0	0	0	0	0	0	1	0
KCTD2_2	423	242	134	194	524	34	680	225	226	67	135	297	89	542	372	178	48	61	415	205	497	381	310	316	208	156	474	183	77	684	465	204	338	239	135	155	572	155	68	451	1350	120	179	418	109	417	178
CTDSPL2	1888	682	888	731	1349	297	2221	1010	1470	522	1133	1879	620	2346	1549	1009	401	514	2194	645	1537	1678	811	1015	826	1392	1393	733	613	1762	1693	825	956	720	637	759	2600	1109	541	1840	5710	1149	1396	1910	749	2293	880
NKX3.1	0	0	0	0	0	0	0	0	0	0	0	0	0	0	0	0	0	0	0	0	0	0	0	0	0	0	0	0	0	0	0	0	0	0	0	0	0	0	0	0	0	0	0	0	0	0	0
OSBPL6_2	0	0	0	0	0	0	0	0	0	0	0	0	0	0	0	0	0	0	0	0	0	3	0	0	0	0	0	0	0	0	0	0	0	0	0	0	0	0	0	1	0	0	0	0	0	0	0
RXFP1_2	0	0	0	0	0	0	0	1	0	0	0	0	0	0	0	0	0	0	2	0	0	0	0	0	0	0	0	1	0	0	0	0	0	0	0	0	0	0	0	0	0	0	1	0	0	0	0
XB.GENE.5757686_5	0	0	0	0	0	0	0	0	0	0	0	0	0	0	0	0	0	0	0	0	0	0	0	0	0	0	0	0	0	0	0	0	0	0	0	0	0	0	0	0	0	0	0	0	0	0	0
GABBR1_2	0	0	0	0	0	0	0	0	0	0	0	0	0	0	0	0	0	0	0	0	0	0	0	1	0	0	0	0	0	0	0	0	0	0	0	0	0	0	0	0	0	0	0	0	0	0	0
ZNF22_102	1	0	0	1	0	0	13	3	0	1	0	1	0	2	3	3	0	0	3	0	1	2	6	5	1	0	1	4	0	11	6	1	3	3	0	1	0	3	0	1	3	0	0	0	0	3	0
CCDC9	280	37	150	107	91	43	120	145	235	98	200	315	107	332	248	154	58	101	292	45	136	229	36	57	145	239	106	101	130	79	98	47	69	45	120	82	327	185	79	317	879	191	237	313	145	316	167
ZNF22_106	17	4	3	3	3	4	9	10	5	8	22	3	1	29	20	24	1	5	18	6	7	18	2	11	7	7	7	6	6	14	4	3	6	6	5	5	29	25	4	23	45	6	7	18	2	45	9
MAMDC2_2	0	0	0	0	2	0	28	0	0	0	0	3	2	5	0	1	0	0	0	0	2	0	13	18	0	0	3	2	0	26	16	15	3	3	0	0	0	0	0	0	0	0	0	0	0	0	0
UNC93B1	0	0	0	0	0	0	0	0	0	0	0	0	0	0	0	0	0	0	0	0	0	0	0	0	0	0	0	0	1	0	0	0	0	0	0	0	0	0	0	0	0	0	2	0	0	0	0
PCNX	146	22	33	71	45	19	160	98	56	50	119	72	21	111	158	80	24	40	165	18	61	106	61	63	88	48	64	36	42	77	94	54	32	28	20	68	209	102	35	198	503	60	93	176	59	182	80
AARS	486	167	186	170	429	43	495	205	344	90	181	439	161	560	351	188	79	77	398	203	481	366	194	227	203	377	409	168	153	397	435	187	271	208	163	186	642	183	88	416	1149	179	274	411	148	375	182
RTL1_340	0	0	0	0	0	0	0	0	0	0	0	0	0	0	0	0	0	0	0	0	0	0	0	0	0	0	0	0	0	0	0	0	0	0	0	0	0	0	0	0	0	0	0	0	0	0	0
ZFP3_99	2	2	0	2	2	0	6	2	1	1	1	2	0	14	1	0	1	0	7	0	2	8	1	8	3	1	2	5	1	11	11	4	3	1	4	1	4	1	0	1	4	0	2	4	1	3	3
GP1BB	0	0	0	0	0	0	0	0	0	0	0	0	0	0	0	0	0	0	0	0	0	0	0	0	0	0	0	0	0	0	0	0	0	0	0	0	0	0	0	0	0	0	0	0	0	0	0
ITGAL_1	3	0	0	0	0	0	0	0	0	0	0	0	0	0	0	0	0	0	0	0	0	0	0	0	0	0	0	0	0	0	0	0	0	0	0	0	1	0	0	0	0	0	0	0	0	0	0
CR388166.2_193	0	0	0	0	0	0	4	1	0	0	0	0	0	0	0	0	0	1	0	0	1	0	1	0	0	0	0	0	0	0	0	0	1	0	0	0	0	0	2	0	1	0	1	0	0	0	0
AHNAK2_2	0	0	0	0	0	0	0	0	0	0	0	0	0	0	0	0	0	0	0	0	0	0	0	0	0	0	0	0	0	0	0	0	0	0	0	0	0	0	0	0	0	0	0	0	0	0	0
CR318592.1_197	0	0	0	0	0	0	0	0	0	0	0	0	0	0	0	0	0	0	0	0	0	0	0	0	0	0	1	0	0	0	0	0	0	0	0	0	0	0	0	0	0	0	0	0	0	0	0
SYF2	752	462	507	283	901	109	1281	309	710	198	335	1115	311	1537	616	362	149	238	711	407	971	943	584	579	311	686	952	483	211	1196	985	485	606	502	381	263	963	535	175	615	2026	355	504	730	259	775	362
NDUFAF4	278	63	56	128	129	30	324	150	68	50	133	94	31	254	280	191	33	61	355	60	134	175	104	143	133	76	134	74	46	240	239	120	94	61	41	99	295	162	47	299	834	116	135	308	68	348	146
ZNRD1	367	214	164	120	509	51	574	142	333	99	194	366	122	502	229	195	72	117	323	198	441	279	257	271	162	285	429	176	142	611	450	182	285	199	152	125	443	256	113	272	841	199	295	278	139	443	150
PEG10_520	0	0	1	0	1	0	0	0	0	0	0	0	0	3	1	0	0	0	0	0	1	0	0	0	0	2	0	0	0	1	0	1	0	0	0	0	0	0	0	2	3	0	0	0	0	0	0
PQLC3_1	25	136	14	17	233	3	370	16	18	4	7	38	6	71	22	14	2	5	20	134	366	49	111	171	19	21	270	21	6	261	214	104	161	145	11	10	17	8	0	32	112	4	12	37	1	42	20
P4HA3_3	0	0	0	0	0	0	0	0	0	0	0	0	0	0	1	0	0	0	0	0	1	0	1	0	1	0	1	0	0	0	0	0	0	0	0	0	0	0	0	0	3	0	0	0	0	0	0
SI.CH73.257C13.2_16	0	0	0	0	0	0	0	0	0	0	0	0	0	0	0	0	0	0	0	0	0	0	0	0	0	0	0	0	0	0	0	0	0	0	0	0	0	0	0	0	0	0	0	0	0	0	0
CACNG5	2	0	0	1	0	0	1	0	0	0	0	0	0	0	0	1	0	0	1	0	0	0	0	2	1	0	0	0	0	0	1	0	0	0	0	0	0	1	0	3	1	0	0	0	0	2	0
SI.DKEY.33O22.1_3	0	0	0	0	0	0	0	0	0	0	0	0	0	0	1	0	0	0	0	0	0	2	0	1	0	0	0	0	1	0	0	0	0	0	0	0	0	0	0	0	2	0	0	0	0	0	0
TMEM208	322	221	148	132	428	43	747	177	163	80	166	314	75	553	304	152	32	84	382	260	475	325	364	370	192	174	489	205	62	745	542	291	306	198	76	97	356	166	46	425	1074	81	108	311	54	274	162
C22ORF29_213	2	0	0	0	0	0	0	0	0	0	0	0	0	0	1	1	0	0	1	0	1	0	0	0	1	1	0	0	0	0	0	0	0	0	0	1	3	0	0	1	2	0	0	0	0	4	0
ABTB2_1	0	0	1	0	0	0	3	0	0	0	2	1	0	8	1	0	0	0	0	0	1	5	1	0	0	0	0	1	0	5	1	4	0	1	0	0	0	1	0	0	0	1	0	0	0	4	0
SNCB	3	9	23	0	11	0	180	1	23	0	0	54	17	42	2	1	1	0	3	18	28	23	54	59	2	27	37	20	0	127	79	35	26	18	16	0	7	0	2	3	4	1	0	1	0	1	0
SLC12A4	75	16	50	43	29	48	62	51	75	78	161	78	20	255	103	89	68	73	112	26	63	188	33	30	45	63	45	79	67	42	47	23	33	31	29	49	130	149	68	118	394	134	136	103	142	219	53
C22ORF29_216	0	0	0	0	0	0	0	0	0	0	0	0	0	0	0	0	0	0	0	0	0	0	0	0	0	0	0	0	0	0	0	0	0	0	0	0	0	0	0	0	0	0	0	0	0	0	0
ARFRP1	544	192	194	214	385	56	380	227	284	115	233	382	120	495	389	335	69	103	470	238	489	344	195	234	241	244	481	173	138	462	327	164	309	216	157	193	612	239	93	517	1408	226	308	483	145	644	229
ZSCAN4_4	0	0	1	0	0	0	0	1	0	0	1	2	0	2	2	1	0	0	2	0	0	0	0	0	0	0	0	1	0	0	2	0	0	1	0	0	0	0	0	0	1	0	0	2	1	1	0
KCNA6_3	0	0	0	0	0	0	0	0	0	0	0	0	0	0	0	1	0	0	0	0	0	0	0	0	0	0	0	0	0	0	0	0	0	1	0	0	0	1	0	0	0	0	0	0	0	0	0
PEG10_412	0	0	0	0	0	0	0	0	0	0	0	0	0	0	0	0	0	0	0	0	0	2	0	1	0	0	0	0	0	0	0	0	0	0	0	0	0	0	0	0	0	0	0	0	0	0	0
VWCE_4	0	0	0	0	0	0	0	0	0	0	0	0	0	0	0	0	0	0	0	0	0	0	0	1	0	0	0	0	0	0	0	0	0	0	0	0	0	0	0	0	0	0	0	0	0	0	0
CR388166.1_40	0	6	3	3	19	0	6	0	5	0	6	5	4	2	4	1	0	2	1	5	10	2	4	2	0	1	5	2	2	7	5	4	8	9	2	1	0	3	0	1	13	1	3	3	0	1	2
PEG10_409	0	0	0	0	0	0	1	0	0	0	0	0	0	1	0	0	0	0	2	0	0	1	0	0	0	0	0	0	0	0	0	0	1	0	0	0	0	0	0	0	2	0	0	0	0	0	0
KLHL40	0	0	0	0	0	0	0	0	0	0	0	0	0	0	0	0	0	0	0	0	0	0	0	0	0	0	0	0	0	0	0	0	0	0	0	0	0	0	0	0	0	0	0	0	0	0	0
SCAMP2	1013	491	384	433	960	168	900	553	631	341	624	897	313	1599	815	638	243	303	1141	456	1130	1083	391	443	566	690	923	572	404	816	703	339	689	531	313	323	1182	716	301	1245	3008	616	913	1037	531	1313	485
PAPPA	0	0	0	0	0	0	0	0	0	0	0	0	0	0	0	0	0	0	0	0	0	0	0	0	0	0	0	0	0	0	0	0	0	0	0	0	0	0	0	0	0	0	0	0	0	0	0
PHF19_3	0	0	0	0	0	0	0	0	0	0	0	0	0	0	0	0	0	0	0	0	0	0	0	0	0	0	0	0	0	0	0	0	0	0	0	0	0	0	0	0	0	0	0	0	0	0	0
RTL1_270	0	0	0	0	0	0	0	1	0	0	0	0	0	0	0	1	0	0	0	0	0	0	0	0	0	0	0	0	0	0	0	0	0	0	0	0	0	0	0	0	0	0	0	0	0	0	0
ZNF22_108	0	0	0	0	0	0	0	0	1	0	0	0	0	0	0	0	0	0	0	0	0	0	0	0	0	0	0	0	0	0	0	0	0	0	0	0	0	0	0	0	0	0	0	0	0	0	0
C19ORF26_3	0	1	1	0	0	0	0	0	0	0	0	1	0	0	1	0	0	0	0	0	0	0	1	0	0	0	0	0	0	0	0	0	0	0	0	0	0	0	0	1	0	0	0	0	0	0	0
TUBA2_3	67	20	30	65	22	11	39	54	61	16	32	62	21	110	130	119	7	22	126	18	34	101	15	16	54	25	24	31	31	30	25	14	20	18	40	13	71	51	11	113	447	42	67	84	20	258	36
ZNF22_107	6	0	1	3	0	5	2	0	1	11	23	2	0	10	9	27	0	20	11	0	0	8	0	2	1	3	0	3	4	3	1	2	0	1	0	3	2	23	1	9	24	2	17	3	2	39	2
FIGLA	291	12	61	75	21	28	16	105	139	59	132	162	39	266	184	116	48	67	243	21	42	216	3	4	124	83	26	78	92	9	13	8	9	14	57	77	316	159	63	192	656	129	169	247	86	235	143
PEG10_411	1	0	0	2	0	0	0	0	0	0	0	0	0	0	0	0	0	0	0	0	0	0	0	0	0	0	0	0	0	0	0	0	0	0	0	0	0	0	0	0	0	0	0	0	0	0	0
ATP6V0C	651	541	397	671	1073	58	1871	613	530	111	207	893	223	1178	1330	351	71	114	1422	777	1705	800	740	817	586	485	1620	381	168	1640	1318	658	1121	860	240	182	672	260	78	1327	4641	201	377	674	157	725	332
CR318592.1_4	81	5	27	51	17	18	48	55	21	40	70	50	11	113	84	51	22	34	117	9	37	75	17	15	52	15	29	38	18	57	42	20	16	13	16	42	114	55	13	140	321	32	37	71	21	101	50
PEG10_405	0	0	0	0	0	0	0	0	0	0	0	0	0	0	0	0	1	0	0	0	0	0	0	0	0	0	0	0	0	2	0	0	0	0	0	0	0	0	0	0	0	0	0	0	0	0	0
PEG10_404	0	0	0	0	0	0	0	0	0	0	0	0	0	1	0	0	0	0	0	0	0	0	0	0	0	0	0	0	0	0	0	0	0	0	0	0	0	0	0	0	0	0	0	0	0	0	0
SGTB	132	16	45	38	36	23	27	63	90	38	84	93	34	156	83	62	22	37	175	21	58	94	15	22	63	61	47	52	41	26	45	12	44	19	57	42	158	99	30	126	338	67	67	138	48	134	91
NAB1_2	0	1	0	0	0	0	0	0	0	0	0	0	0	0	0	0	0	0	0	1	0	0	0	0	0	0	0	0	0	0	1	0	1	0	0	0	0	0	0	0	0	0	0	0	0	0	0
CR388166.1_39	0	0	3	0	1	0	0	0	0	0	0	1	0	0	0	0	0	0	0	0	2	0	1	1	0	0	0	0	0	0	0	0	0	0	0	0	0	0	0	0	0	0	0	0	0	0	0
SUPT16H_2	0	0	4	0	11	0	0	0	0	0	0	0	0	0	0	0	0	0	0	0	0	0	0	0	0	0	0	0	0	0	1	0	0	0	0	0	0	0	0	0	3	0	0	0	0	0	0
DNAJC9_3	0	0	0	0	0	0	0	0	0	0	0	0	0	0	1	0	0	0	0	0	0	0	0	0	0	0	0	0	0	0	0	0	0	0	0	0	0	0	0	0	1	0	0	0	0	0	0
PEG10_410	0	0	0	0	0	0	0	0	0	0	0	0	0	0	0	0	0	0	0	0	0	0	0	0	0	0	1	0	0	0	0	0	0	0	0	0	0	0	0	0	0	0	0	0	0	1	0
PEG10_400	0	0	0	0	0	0	0	2	0	0	0	0	0	0	0	0	0	0	0	0	0	0	0	0	0	0	0	0	0	0	0	0	0	0	0	0	0	0	0	0	0	0	0	0	0	0	0
RTL1_321	0	0	0	0	0	0	0	0	0	0	0	0	0	0	0	0	0	0	0	0	1	0	0	0	0	0	0	0	0	0	0	0	0	1	0	0	0	0	0	0	0	0	0	0	0	0	0
SDHAF2	457	257	291	157	602	71	605	187	366	114	227	557	187	682	323	203	111	103	411	219	608	415	284	275	181	359	474	220	185	619	575	272	354	257	152	138	540	266	134	423	1110	276	392	422	188	396	202
AFF3_3	0	0	0	0	0	0	0	0	0	0	0	0	0	0	0	0	0	0	0	0	0	0	0	0	0	0	0	0	0	0	0	0	0	0	0	0	0	0	0	0	0	0	0	0	0	0	0
CR318592.1_198	0	1	1	0	2	0	0	0	2	0	0	1	0	0	0	0	0	0	0	0	0	0	0	0	0	2	0	0	0	0	0	0	0	0	3	0	0	0	0	0	0	0	0	3	0	0	1
XPR1	767	22	114	345	78	115	271	426	225	204	490	253	89	753	739	433	76	205	973	25	80	545	74	105	421	163	76	245	179	147	156	69	48	44	92	310	1015	437	103	950	2488	231	353	838	200	928	409
IL12A	3	0	2	16	3	4	1	18	0	7	16	3	0	9	29	29	1	5	24	0	0	11	0	1	13	0	0	0	6	0	0	1	0	1	0	6	11	13	1	24	86	6	15	19	4	43	4
CCER1	60	1	5	34	1	15	3	35	4	42	69	5	1	43	74	30	11	33	66	1	5	23	1	0	42	4	7	11	13	2	1	4	1	2	1	9	64	53	11	84	237	28	48	47	26	93	24
SPI1	0	0	0	0	2	0	13	0	1	0	0	0	0	0	0	0	0	0	0	2	6	0	4	6	1	0	4	0	0	18	7	6	3	2	2	0	0	0	0	1	0	0	0	0	0	0	0
CD40_2	0	0	0	0	0	0	0	0	0	0	0	0	0	0	1	0	0	0	0	0	0	0	0	1	0	0	0	0	0	0	0	0	0	0	0	0	0	0	0	0	1	0	0	0	0	0	0
PEG10_406	0	0	0	0	0	0	0	0	0	0	0	0	0	0	0	1	0	0	0	0	1	0	0	0	0	0	0	0	0	1	0	0	0	0	0	0	0	0	0	2	0	0	0	0	0	1	0
KCP_4	0	0	0	0	0	0	3	0	0	0	0	3	0	0	0	0	0	0	0	0	0	2	2	3	0	0	1	0	0	1	1	1	0	0	0	0	0	0	0	0	3	0	0	0	0	0	0
ANKRD65_2	0	1	2	0	0	0	0	0	1	0	2	1	1	0	0	0	0	0	0	0	0	0	0	0	0	0	0	0	1	0	0	1	0	1	0	1	0	0	0	0	0	0	0	0	0	2	0
PEG10_421	0	0	0	0	0	0	0	0	0	0	0	0	0	0	0	0	0	0	0	0	1	4	0	0	0	0	0	0	0	0	0	0	0	0	0	0	0	0	2	0	1	2	0	0	0	0	0
CR318592.1_71	11	1	0	2	1	2	2	2	3	2	5	0	0	5	1	0	0	2	2	1	0	5	0	0	5	0	0	2	0	0	0	0	0	0	1	0	8	1	1	6	4	2	0	1	0	5	0
ZFP64_70	21	5	5	11	17	2	28	10	2	9	16	6	6	31	23	13	3	13	24	7	28	15	8	17	11	7	20	14	8	28	37	9	14	10	2	4	13	18	2	18	73	9	18	29	0	28	8
CHERP_2	0	0	0	0	0	0	0	0	0	0	0	0	0	0	0	0	0	0	0	0	0	0	0	0	0	0	0	0	0	0	0	0	0	0	0	0	0	0	0	0	0	0	0	0	0	0	0
MUC4_14	0	0	0	0	0	0	0	0	0	0	0	0	0	0	0	0	0	0	0	0	0	0	0	0	0	0	0	0	0	0	0	0	0	0	0	0	0	0	0	0	0	0	0	0	0	0	0
PTTG1IP_3	7	0	0	0	0	0	0	0	0	2	0	0	2	0	1	2	0	0	3	1	1	0	0	0	0	1	1	0	0	2	0	0	1	0	0	1	1	1	0	0	1	0	0	0	2	8	0
ZBED1_4	1	0	1	0	1	1	0	0	0	3	5	2	2	0	0	3	0	0	0	1	0	2	0	0	1	3	0	0	0	1	2	2	1	1	0	0	2	4	0	3	3	0	1	2	0	2	0
RTL1_268	0	0	0	0	0	0	0	0	0	0	0	1	0	0	0	0	0	0	0	0	0	0	0	0	0	0	2	0	0	0	0	0	2	0	0	0	0	1	0	0	2	0	0	0	0	0	0
CR318592.1_200	0	0	0	0	0	0	0	0	0	0	0	0	0	0	0	0	0	0	0	0	0	0	0	0	0	0	0	0	0	0	0	0	0	0	0	0	0	0	0	0	0	0	0	0	0	0	0
CHST2	26	35	34	75	71	3	431	76	36	9	27	60	15	62	129	22	3	10	170	75	55	30	178	227	88	29	100	27	6	407	389	157	73	40	22	18	49	21	14	205	435	15	19	38	10	46	9
ZNF22_105	8	0	0	6	2	7	10	2	0	8	11	1	0	18	13	4	0	1	6	3	4	9	1	0	4	4	0	4	0	6	3	3	1	3	0	4	9	6	2	4	24	3	0	9	0	12	1
SBNO1_2	0	0	0	0	0	0	0	0	0	0	0	0	0	0	0	0	0	0	0	0	0	0	1	0	0	0	0	0	0	0	0	0	0	0	0	0	0	0	0	0	0	0	0	0	0	0	0
PEG10_402	0	0	0	0	0	0	0	0	0	0	3	0	0	2	2	2	0	0	2	2	5	1	0	1	0	3	0	1	0	0	1	0	6	2	1	1	2	0	0	0	4	0	0	5	2	1	1
SI.DKEYP.72H1.1	0	2	0	1	3	0	0	0	0	0	0	0	0	0	0	0	0	0	0	0	1	0	1	0	0	0	2	0	0	4	0	0	0	0	0	0	1	0	0	0	1	0	0	0	0	0	0
EIF4E1B	1904	377	659	563	820	241	617	726	1182	427	932	1400	531	1751	1189	814	357	476	1491	407	964	1152	252	296	675	1054	876	561	731	574	654	297	592	492	590	812	2636	1081	483	1395	4241	1051	1537	1926	715	1709	885
PEG10_428	0	1	0	1	1	0	0	0	0	0	0	0	0	0	1	0	0	0	0	1	0	0	0	0	0	0	0	0	0	0	0	0	1	1	0	0	0	0	0	0	2	0	0	0	0	0	0
PEG10_426	0	0	0	0	0	0	0	0	0	0	0	0	0	0	0	0	0	0	0	0	0	0	0	0	0	0	0	0	0	0	0	0	0	0	0	0	0	0	0	0	0	0	0	0	0	0	0
HTR2B	0	0	0	0	0	0	1	0	0	0	0	0	0	3	0	0	0	0	0	0	0	1	0	0	0	0	0	0	0	0	0	0	0	0	0	0	0	0	0	0	0	0	0	0	0	0	0
CR388166.2_205	0	0	0	0	0	0	0	0	0	0	0	0	0	0	0	0	0	0	0	0	0	0	0	0	0	0	0	0	0	0	0	1	0	0	0	0	0	0	0	0	0	0	0	0	0	0	0
YPEL5	158	155	84	29	294	20	112	53	111	20	73	127	57	139	103	80	43	34	107	116	348	80	55	57	43	124	240	47	69	106	135	61	156	143	63	57	178	61	53	78	355	113	167	133	101	185	71
SNRPD3	13796	10118	16265	4930	21224	1178	26117	6359	23957	2358	5130	34063	13046	32201	10465	3461	1921	2332	13644	8731	20735	18270	12384	12447	5779	27646	18783	11037	3865	25859	26163	12403	12731	9906	11166	6399	20263	4873	2891	12141	36884	6140	8173	12285	4006	7494	5750
PCNP	2231	1524	1423	939	3310	199	6479	1255	1971	367	775	3136	958	2883	1969	773	278	411	2594	1662	3664	1592	2705	2964	1175	2003	3491	1069	548	5778	5495	2548	2302	1721	920	835	2708	879	448	2460	7117	931	1181	2068	551	1595	955
SIVA1_2	0	0	0	0	0	0	0	0	0	0	0	0	0	0	0	0	0	0	0	0	0	0	0	0	0	0	0	0	0	0	0	0	0	0	0	2	2	0	0	0	0	0	0	0	0	0	0
RMI2	125	16	27	61	26	19	120	78	59	41	52	50	12	161	133	71	7	24	166	10	58	107	40	49	78	36	36	61	19	62	97	32	16	29	28	49	124	54	19	187	428	34	48	138	19	147	64
CR318592.1_199	0	0	0	0	0	0	0	0	4	0	0	0	0	0	0	0	0	0	0	0	4	0	0	0	0	0	0	0	0	0	0	0	0	0	1	0	0	0	0	0	0	0	0	0	0	0	0
RTL1_267	2	0	0	0	0	0	0	0	0	0	0	0	0	0	0	0	0	0	0	0	0	0	0	0	0	0	0	0	0	0	0	0	0	0	0	0	3	0	0	0	0	0	0	0	0	0	0
ANKS1A	419	135	123	185	309	45	484	210	209	96	174	278	82	471	373	239	37	87	391	177	488	344	206	226	206	171	394	153	94	408	358	152	257	258	113	154	557	184	75	402	1249	149	161	412	108	513	198
LIPM	749	91	285	282	205	144	218	329	389	272	555	548	180	1036	569	424	224	253	714	106	292	661	83	92	342	400	235	365	306	173	220	110	153	121	163	320	1040	596	246	730	2062	481	689	806	468	809	351
EXPH5	0	0	0	0	0	0	0	0	0	0	0	0	0	0	2	0	0	0	0	0	0	0	0	0	0	0	0	0	0	0	0	0	0	0	0	0	0	0	0	0	1	0	0	0	0	0	0
CR388166.2_229	0	0	1	0	0	0	0	0	0	0	0	1	0	0	0	0	0	0	0	0	1	0	0	0	0	0	0	0	0	0	0	0	0	0	0	0	0	0	0	0	0	0	0	0	0	0	0
C22ORF29_217	0	0	0	0	0	0	0	0	0	0	0	0	0	5	0	0	0	0	1	0	2	1	1	0	1	0	1	0	0	2	1	1	0	1	0	0	1	0	0	0	0	0	0	1	0	0	0
CR388166.2_210	0	1	0	0	1	0	0	0	0	0	0	0	0	0	0	0	0	0	2	0	0	0	0	0	0	0	0	0	0	0	0	0	0	0	0	0	0	0	0	0	0	0	0	0	0	0	0
CR388166.2_199	0	0	0	0	0	0	0	0	0	0	0	0	0	0	0	0	0	0	0	0	0	0	0	0	0	0	0	0	0	0	0	0	0	0	0	0	0	0	0	0	0	0	0	0	0	0	0
MRPS25	207	66	193	117	139	18	278	122	277	25	52	350	92	554	296	164	32	57	269	82	212	390	129	147	156	190	232	175	58	253	205	98	147	114	146	56	203	96	50	315	936	96	144	204	53	316	90
MYBL1	0	0	0	2	3	1	0	0	0	0	0	0	0	1	1	0	0	1	0	0	0	2	0	0	0	0	0	0	0	0	0	0	0	0	0	0	0	4	0	0	4	0	0	0	0	4	0
CR388166.2_206	0	0	0	0	0	0	0	0	0	0	0	2	0	0	0	0	0	0	0	0	0	0	0	0	1	0	0	0	0	0	0	0	0	0	0	0	0	0	0	1	0	0	0	0	0	0	0
PRTGA_4	0	0	0	0	0	0	3	0	4	0	0	0	0	1	0	0	0	0	0	0	1	2	0	2	0	0	0	0	0	0	2	0	0	1	1	0	0	0	0	0	0	0	0	0	0	0	0
PEG10_416	0	0	0	0	0	0	0	0	0	0	0	0	0	0	0	0	1	0	0	0	0	1	0	0	0	0	0	1	0	0	0	0	0	0	0	0	0	0	0	0	0	0	0	0	0	3	0
CR388166.2_204	0	0	0	0	0	0	0	0	0	0	1	0	0	0	0	0	0	0	0	0	0	0	0	0	0	0	0	0	0	0	0	0	0	0	0	0	0	0	0	0	0	0	0	0	0	0	0
CR388166.2_209	0	0	0	0	0	0	0	0	0	0	0	0	0	0	0	0	0	0	0	0	0	0	1	0	0	0	0	1	0	1	0	0	1	0	0	0	0	0	0	0	0	0	1	0	0	0	0
ZNF22_111	0	0	0	0	0	0	0	0	0	0	0	0	0	0	0	0	0	0	0	0	0	0	0	0	0	0	0	0	0	0	0	0	0	0	0	0	0	0	0	0	0	0	0	0	0	0	0
ADAM12_9	0	0	0	0	0	0	0	3	0	0	0	0	0	0	0	2	0	0	0	0	1	0	0	0	0	0	0	0	0	0	0	0	0	0	0	0	0	0	0	0	0	0	0	0	0	0	0
ZFP64_51	69	18	24	14	42	5	26	9	32	22	21	44	14	40	21	9	4	7	24	17	23	12	14	23	19	31	30	11	15	39	32	26	19	10	17	16	75	16	10	50	79	29	44	57	17	44	34
GSTP1_1	807	644	562	618	1316	31	2152	668	735	63	121	1110	279	1486	1301	257	74	114	1431	836	1594	1125	882	918	660	649	1682	489	179	1737	1669	790	1126	708	305	215	834	212	106	1374	4503	217	409	832	160	504	354
PASK_2	0	0	0	0	0	2	0	0	0	1	1	0	0	0	0	0	0	0	0	0	0	0	0	0	0	0	0	1	0	0	0	0	0	0	0	0	0	1	0	0	3	0	0	0	0	0	0
ZNF22_109	0	0	0	0	0	0	1	0	0	0	0	1	0	0	1	1	0	0	3	0	0	2	2	0	0	0	2	0	0	1	0	0	0	0	0	0	1	0	0	0	0	0	0	0	0	6	0
RTL1_33	0	0	0	0	0	0	0	0	0	0	0	0	0	0	1	0	0	0	0	0	2	0	0	0	0	0	0	0	0	1	0	0	1	1	0	0	0	1	0	0	0	0	0	0	1	0	0
ATP2C2_1	120	104	71	61	215	14	343	66	59	62	132	127	26	173	123	76	21	43	138	117	369	138	126	174	50	52	235	53	43	265	212	92	162	160	31	39	182	88	18	132	401	54	97	139	32	166	57
ZBTB8OS	17	19	18	4	42	0	86	16	16	1	4	32	8	39	21	5	2	1	18	18	57	40	42	42	10	14	63	14	0	93	54	26	45	25	8	3	14	2	0	18	61	0	1	29	5	9	11
PEG10_423	3	0	1	1	1	1	0	0	0	1	1	1	0	1	0	2	0	2	0	3	3	1	1	0	0	0	6	0	0	3	4	1	4	2	0	0	0	1	0	0	2	0	0	0	0	1	0
RTL1_272	0	0	0	0	0	0	0	0	0	0	0	0	0	1	0	1	0	0	0	0	0	0	0	0	0	0	0	1	0	0	0	0	0	0	0	0	0	0	0	0	0	0	0	0	0	0	0
PEG10_420	0	0	0	0	0	0	0	0	0	0	0	0	0	1	0	0	0	0	2	0	0	0	0	0	0	0	0	0	0	0	0	0	0	0	0	0	0	0	0	0	0	2	1	0	0	0	0
MRPS10	0	0	0	0	0	0	0	0	0	0	0	0	0	0	0	0	0	0	0	0	0	0	0	0	0	0	0	0	0	0	0	0	0	0	0	0	0	0	0	0	0	0	0	0	0	0	0
ZFP64_71	0	0	0	0	0	0	1	0	0	0	0	0	0	2	0	0	2	0	0	0	0	0	1	0	0	0	0	1	0	0	0	0	0	0	0	0	0	1	0	0	0	0	0	0	2	0	0
NMRK2_2	871	293	121	727	631	67	1650	767	198	139	299	261	59	1350	1415	286	73	147	1565	316	606	888	703	781	645	112	659	437	196	1618	1494	705	497	331	87	230	917	351	95	1463	4906	206	415	861	185	613	397
C12ORF49	18	7	4	17	23	6	55	21	7	4	22	18	6	48	35	37	15	16	27	15	35	37	8	24	12	12	34	14	9	24	31	13	20	13	4	2	19	27	9	40	73	12	17	20	13	53	9
KIAA0408_2	0	0	0	0	0	0	3	0	0	0	0	0	0	0	0	0	0	0	0	0	0	0	0	0	0	0	0	0	0	2	0	1	0	0	0	0	0	0	0	0	0	0	0	0	0	1	0
CR388166.2_208	0	0	3	2	0	0	3	0	0	1	3	2	0	0	1	1	0	0	0	2	1	0	3	0	0	4	4	0	2	10	6	3	1	0	0	0	1	0	0	2	9	0	2	0	0	4	0
SETD9	252	60	43	79	76	35	48	122	113	66	114	94	64	271	137	118	36	62	258	42	97	173	28	27	133	112	88	75	70	62	65	30	63	57	62	100	377	149	36	245	570	79	118	276	67	262	118
TIMMDC1_2	0	0	0	1	0	0	0	0	0	0	0	0	0	0	0	0	0	0	0	0	0	0	1	0	0	0	0	0	0	0	1	0	0	0	0	0	0	0	0	0	2	0	0	0	0	0	0
ZSCAN4_6	0	0	0	0	0	0	0	0	0	0	1	0	0	0	0	0	0	0	0	0	0	0	0	0	0	0	0	0	0	0	1	0	0	0	0	0	0	0	0	0	0	0	0	0	0	0	0
TIMM10B	1295	370	407	449	702	234	923	700	647	398	860	780	316	1553	1035	714	308	459	1316	281	722	940	482	424	649	645	615	522	636	866	827	403	417	346	305	452	1512	863	470	1295	3486	1009	1321	1302	645	1522	607
PEG10_422	0	0	0	0	0	0	0	0	0	0	0	0	0	0	0	0	0	0	0	0	0	1	0	2	0	0	0	0	0	1	0	0	0	0	0	0	0	0	0	0	0	0	0	0	0	0	0
CR388166.2_211	0	1	1	0	5	0	10	0	1	0	0	1	0	3	0	0	0	0	0	1	6	2	3	3	0	1	3	0	2	4	3	3	1	3	0	0	0	0	0	2	0	0	1	0	0	2	0
ZGC.153169_1	0	0	0	0	0	0	0	0	0	0	0	0	0	1	0	0	0	0	0	0	0	1	0	0	0	0	0	0	0	0	0	0	0	0	0	0	0	0	0	0	2	0	0	0	0	0	0
DCUN1D5	792	568	331	342	1256	87	2179	391	419	123	203	720	179	1415	687	409	23	146	806	703	1723	920	899	1056	319	458	1519	449	92	1806	1804	819	1118	857	203	222	835	332	61	723	2512	127	192	727	69	898	359
OR2G3_10	0	0	0	0	0	0	0	0	0	0	0	0	0	1	0	0	0	0	0	0	0	0	0	0	0	0	0	0	0	0	0	0	0	0	0	0	0	0	0	0	0	0	0	0	0	0	0
SI.DKEY.266F7.10_19	0	0	0	0	0	0	0	0	0	0	0	0	0	1	0	0	0	0	0	0	0	3	0	0	0	0	0	0	0	0	0	0	0	0	0	0	0	0	0	0	0	0	0	0	0	0	0
PRKACA_2	0	0	0	0	0	0	0	0	0	2	1	0	0	0	0	0	0	0	0	0	0	0	0	0	0	0	1	0	0	0	0	0	0	0	0	0	0	0	0	0	2	0	0	4	0	1	0
RP5.877J2.1	0	0	0	0	0	0	0	0	0	0	0	0	0	0	0	0	0	0	0	0	0	0	0	0	0	0	0	0	0	0	0	0	0	0	0	0	0	0	0	0	0	0	0	0	0	0	0
FBXO7_2	0	0	0	0	0	0	0	0	0	0	0	0	0	0	0	0	0	0	0	0	0	0	0	0	0	0	0	0	0	0	0	0	0	0	0	0	0	0	0	0	0	0	0	0	0	0	0
MAP1B_2	0	0	0	0	0	0	0	0	0	0	0	0	0	0	0	0	0	0	0	0	0	0	0	0	0	0	0	0	0	0	0	0	0	0	0	0	0	0	0	0	0	0	0	0	0	0	0
LMNB2	2571	2551	3075	1280	5343	228	8712	1528	4704	393	785	6241	2581	8515	2634	911	304	399	3160	2406	5699	5073	3562	4160	1305	5580	5188	2876	527	7668	7350	3445	3555	2593	2321	1124	3355	831	440	2811	9274	1029	1188	2207	586	1926	1060
CNDP1_2	0	2	0	0	7	0	6	0	0	0	0	0	0	0	0	0	0	0	0	0	6	0	2	2	0	0	2	0	0	2	0	0	1	6	0	0	0	0	0	0	0	0	0	0	0	0	0
RTL1_276	0	0	0	0	0	0	1	0	0	0	0	0	0	0	0	1	0	0	0	0	0	0	0	0	0	0	0	0	1	0	0	0	0	0	0	0	0	0	0	0	0	0	0	0	0	1	0
NXPE2_5	3	0	0	0	0	0	1	2	0	0	1	1	0	1	1	1	0	2	3	0	0	1	0	0	2	0	0	1	1	1	1	0	0	2	0	2	4	0	0	7	4	2	0	2	0	2	1
C22ORF29_219	0	0	0	0	0	0	0	0	0	0	0	0	0	1	0	0	0	0	0	0	0	1	0	0	0	0	0	0	0	0	0	0	0	0	0	0	0	0	0	0	0	0	0	0	0	0	0
CYP2E1_2	0	0	0	0	0	0	6	0	0	0	0	0	0	0	0	0	0	0	0	0	0	0	2	2	0	0	0	0	0	1	0	0	0	2	0	0	0	0	0	0	0	0	0	0	0	0	0
PEG10_414	3	0	0	1	0	0	0	0	0	0	0	0	0	0	0	0	0	0	2	0	0	0	0	0	0	0	0	0	0	0	0	0	0	0	0	0	1	0	0	3	1	0	0	0	0	0	0
MTFR1L	685	108	278	251	223	84	439	314	559	162	337	692	261	958	482	349	95	162	701	142	311	694	216	193	272	571	267	311	180	440	376	185	220	162	280	241	866	369	158	638	1967	318	417	620	199	781	330
TRIM48_27	0	2	0	0	2	0	7	0	2	0	0	1	0	0	0	0	0	0	0	1	9	0	4	2	0	0	2	0	0	5	9	3	5	3	3	0	0	0	0	0	0	0	0	0	0	0	0
PEG10_417	0	0	0	0	0	0	1	0	0	0	0	0	0	0	0	1	1	2	0	0	0	0	0	0	0	0	0	0	0	0	0	0	0	0	0	0	0	0	0	0	0	0	5	0	0	0	0
PEG10_216	0	0	0	0	0	0	0	0	0	0	0	0	0	0	0	0	0	0	0	0	0	0	0	0	0	0	0	0	0	0	0	0	0	0	0	0	0	0	0	0	3	0	0	0	0	0	0
TACC1	47	28	68	23	70	6	508	12	83	4	12	129	49	285	31	16	3	11	35	69	169	167	201	280	19	101	131	83	3	428	345	173	82	80	58	5	27	15	6	51	142	8	5	48	13	47	27
[truncated: 14,752 more rows]
