# Supplementary material for: NANOG is required to establish the competence for germ-layer differentiation in the basal tetrapod axolotl
Source: PLoS Biol. 2023 Jun 14;21(6):e3002121. doi: 10.1371/journal.pbio.3002121 (PMC10599592; doi:10.1371/journal.pbio.3002121)
Supplement: S4 Table — Differential gene expression of morphant transcriptomes compared to their stage-matched uninjected siblings. (XLSX) [file pbio.3002121.s018.xlsx]

## Sheet: UN_VS_NANOG_KD_10_5
	baseMean	log2FoldChange	lfcSE	stat	pvalue	padj
ICK	591.004	0.00887881	0.0561406	0.158153	0.874336	0.946131
MAP3K7	245.01	-0.156384	0.0912848	-1.71314	0.0866871	0.149784
NEXN_2	0.360214	0	3.2708	0	1	1
POLR3H	272.936	-0.763406	0.0735374	-10.3812	3.01958e-25	3.73511e-24
ARF6_1	265.361	-0.548887	0.123898	-4.43015	9.41686e-06	3.28352e-05
PEG10_234	1.19995	1.66883	1.12047	1.48941	0.13638	0.219821
ZNF22_42	0.509695	4.30116	2.05131	2.09679	0.0360125	0.0692593
SNX7	332.06	-0.240586	0.0811127	-2.96607	0.00301631	0.00726511
MICA_4	0.956884	0.0740005	1.20154	0.0615882	0.950891	0.998022
RRAGA	560.53	-0.197741	0.0675142	-2.92888	0.00340184	0.00811052
FKBPL	230.536	0.819298	0.0654806	12.5121	6.41264e-36	1.15832e-34
C12ORF29	110.527	-0.503346	0.120479	-4.17787	2.94251e-05	9.64057e-05
METTL7A_3	0.378747	0	2.26399	0	1	1
TP53BP2	821.412	-0.90875	0.0528355	-17.1996	2.67302e-66	1.02926e-64
RYR2_1	0.356655	-1.07704	2.35835	-0.45669	0.647894	0.766281
FBXO9	2.61525	-1.09523	1.14287	-0.958319	0.337902	0.466741
C22ORF29_169	0.54457	0	1.67432	0	1	1
CKMT1B	1231.54	-0.0239359	0.328763	-0.0728058	0.941961	0.991625
TMEM110	44.1046	-0.0846417	0.163045	-0.519131	0.603669	0.729025
RTL1_306	0.321201	0.379579	2.11267	0.179668	0.857414	0.93388
ELMSAN1	351.895	0.781467	0.0713295	10.9557	6.23648e-28	8.56485e-27
EXT2	373.351	0.378281	0.104467	3.62105	0.000293413	0.000830766
EGR1_2	0.803795	0.095137	0.887432	0.107205	0.914627	0.97312
DPP7	0.500918	-1.85457	1.38232	-1.34164	0.179712	0.27808
LATS1	323.85	0.295004	0.0737256	4.00137	6.2976e-05	0.000196786
EIF2B4	144.279	-0.850171	0.131774	-6.45175	1.10562e-10	6.06298e-10
FRRS1_1	411.284	0.433654	0.105636	4.10516	4.04038e-05	0.00012988
GABARAPL1	3.26775	-0.127589	0.693838	-0.183889	0.8541	0.931486
PHLDA2	99.2514	2.64541	0.246435	10.7347	6.99106e-27	9.21251e-26
MORF4L1	688.389	-0.113036	0.0450127	-2.5112	0.0120323	0.0256856
FOXK1	577.615	-0.157185	0.0530305	-2.96405	0.00303617	0.00730753
CR388166.1_24	5.88974	1.5132	0.453265	3.33844	0.000842507	0.0022369
PDSS1	115.565	-0.304089	0.112357	-2.70645	0.0068007	0.0153021
ZSCAN31_4	11.5901	-0.680036	0.315326	-2.15661	0.0310357	0.0605249
VAMP3	220.399	-0.770878	0.0857176	-8.99322	2.4008e-19	2.30645e-18
SAAL1	94.8215	-0.208895	0.132632	-1.575	0.115256	0.191144
RBM27_2	299.291	-0.543372	0.0834129	-6.51424	7.3057e-11	4.07186e-10
SLC9C1	0.270405	-1.87043	2.03206	-0.920459	0.357333	0.488062
DNAJC27	156.554	-0.544107	0.0981243	-5.54508	2.9382e-08	1.31645e-07
SEMA5B	10.4965	0.243339	0.336964	0.722153	0.470201	0.603616
SHE	46.5589	0.780952	0.187383	4.16768	3.07713e-05	0.00010054
PAFAH1B2_1	234.679	-1.32695	0.13512	-9.82056	9.18288e-23	1.03165e-21
DCDC2_2	0.467518	0.140783	1.95571	0.0719857	0.942613	0.992064
GPRC5B	0.242624	0	5.39535	0	1	1
CHPFA	643.273	0.272488	0.0875082	3.11385	0.00184662	0.00463807
NMT2	31.5328	0.454705	0.167214	2.7193	0.006542	0.0147967
CR388166.2_86	0.233042	1.7883	3.62584	0.49321	0.621864	NA
ZFAND5_2	256.177	-0.101978	0.138939	-0.733979	0.462962	0.59614
ADNP	957.051	0.132529	0.0464076	2.85577	0.00429328	0.0100536
UBB_5	10.1373	-3.05839	0.602398	-5.07702	3.83392e-07	1.55221e-06
USP2	44.8765	0.893991	1.01193	0.883449	0.376994	0.508911
TMEM65	139.844	0.388987	0.112326	3.463	0.000534181	0.00146135
C19ORF26_2	0.349672	0.0584361	1.96893	0.0296791	0.976323	1
RFC4	236.572	-1.0054	0.109884	-9.14969	5.70954e-20	5.65193e-19
VWCE_2	0.204023	0	2.95817	0	1	NA
IL6ST	360.86	0.497214	0.0762248	6.523	6.89165e-11	3.84857e-10
CR388166.2_89	4.05791	0.910416	0.754406	1.2068	0.22751	0.338195
ZNF22_43	1.39151	0.34077	1.03457	0.329383	0.741866	0.844177
TRPC4AP	416.177	-0.129807	0.0825734	-1.57202	0.115947	0.191957
DHH_2	0.542907	-0.253436	1.52412	-0.166284	0.867934	0.941317
RAB31	0.389482	1.55832	1.72936	0.9011	0.367535	0.498775
DMRTA2_2	0.397507	2.06195	1.69559	1.21607	0.223959	0.333817
NNT	181.01	-0.29808	0.0959301	-3.10726	0.00188829	0.00473443
EXOSC3	733.715	-0.10644	0.0744102	-1.43045	0.152589	0.242127
VASH1	11.0931	-0.180456	0.362836	-0.497348	0.618944	0.741656
FAM20C	0.25422	0	3.19883	0	1	1
MRPS36	342.064	0.00828742	0.0719405	0.115198	0.908288	0.968967
USB1	26.5264	-0.824445	0.175049	-4.70979	2.47978e-06	9.20455e-06
MLST8	70.9692	-0.526991	0.141622	-3.72112	0.000198337	0.000576498
POLR1C	64.4287	-0.814635	0.146895	-5.5457	2.92772e-08	1.31216e-07
SURF6	560.361	-0.201213	0.0822859	-2.44529	0.0144735	0.0303673
LTB4DH	71.8315	-1.17251	0.156186	-7.5071	6.04495e-14	4.19109e-13
OR51E2_1	249.768	0.0801425	0.0740602	1.08213	0.279196	0.399441
IFI6_1	0.524389	0.360182	1.24702	0.288834	0.772708	0.869191
TNFRSF17	0.534916	0.801208	1.15274	0.695048	0.487025	0.620213
ZNF521	308.791	0.156308	0.064648	2.41782	0.0156136	0.0325072
SMNDC1	1168.39	-0.260311	0.0602298	-4.32195	1.54653e-05	5.25939e-05
PTPRG	134.973	0.366308	0.0943174	3.88378	0.000102846	0.000311255
RTL1_146	2.99881	1.72728	0.664587	2.59903	0.00934886	0.0204635
LYSMD3	140.861	2.10663	0.1199	17.57	4.18478e-69	1.6933e-67
ZFP64_31	2.14664	0.00498765	0.621275	0.00802808	0.993595	1
PEG10_246	0.359233	0.886743	1.93581	0.458074	0.646899	0.765611
GOLPH3L	389.854	0.457486	0.0810487	5.64458	1.65585e-08	7.59233e-08
PANK2	15.1463	-0.766555	0.235696	-3.2523	0.00114476	0.00297164
PPP1R42	40.719	-0.0788767	0.208897	-0.377586	0.705738	0.814912
NAT10	469.373	-0.0930852	0.068612	-1.35669	0.17488	0.271601
ZFP64_32	0.408376	1.21173	2.27446	0.532758	0.594201	0.719958
BLOC1S5	158.045	-0.0581647	0.0886529	-0.656094	0.511764	0.643754
SDR16C5	41.3649	-0.117765	0.200937	-0.58608	0.557822	0.68686
RAB21	108.64	0.259714	0.0973476	2.66791	0.00763255	0.0169871
CR388166.2_92	0.207889	-1.16281	2.95518	-0.393483	0.693963	NA
NECAP2	98.0029	-0.303537	0.10723	-2.83071	0.00464449	0.0108263
HTATIP2	122.908	-0.530017	0.141541	-3.74461	0.000180673	0.000527725
VAMP5	11.0358	-0.826824	0.556607	-1.48547	0.137419	0.221266
CDC42	711.637	-0.226727	0.0885525	-2.56037	0.0104561	0.0226621
MED19_2	0.856387	-0.618339	1.96524	-0.314638	0.753036	0.853286
LDHA	130.738	-0.268307	0.14572	-1.84125	0.0655852	0.11805
HES6.2	2.96486	1.67189	1.07102	1.56102	0.118518	0.195334
ADPGK	323.559	0.529736	0.0679589	7.79495	6.44356e-15	4.78722e-14
CALHM2_1	563.016	0.0757295	0.0536961	1.41033	0.158441	0.250249
HS3ST1_2	0.179124	-0.495393	3.0615	-0.161814	0.871452	NA
ABHD17B	178.517	-0.712625	0.190063	-3.74942	0.000177245	0.000518241
CEBPD	21.8815	2.94163	0.781656	3.76333	0.000167667	0.000491843
ACTN2	1384.49	-0.363269	0.0572568	-6.34455	2.23082e-10	1.18833e-09
SSNA1	561.754	0.317897	0.0752349	4.22539	2.38524e-05	7.89787e-05
EEF1G	7992.02	-0.43753	0.0840045	-5.20841	1.90469e-07	7.95882e-07
CR318592.1_143	0.202356	-1.4572	3.43613	-0.424082	0.671506	NA
ZFP3_40	8.32516	0.601024	0.316649	1.89807	0.0576864	0.105368
ZNF511	57.3758	-0.640011	0.146497	-4.36878	1.24943e-05	4.29799e-05
MBLAC1_1	107.659	0.461913	0.0854894	5.40316	6.54764e-08	2.85505e-07
RPRD2	332.111	0.0924146	0.0647162	1.428	0.153292	0.243108
GOLPH3	848.388	0.0495563	0.0732832	0.676231	0.498894	0.631789
GOLGA7	248.732	-0.164404	0.107906	-1.52359	0.127612	0.208143
TADA1	123.74	0.479716	0.0965294	4.96963	6.70793e-07	2.65793e-06
AMBRA1	44.0691	-0.686637	0.17878	-3.84068	0.000122696	0.000367522
FXYD1	10.4865	0	1.0903	0	1	1
ZSCAN31_29	0.226196	-0.625714	2.38704	-0.262129	0.793222	NA
ZP4_5	55.6183	-0.152724	0.127528	-1.19757	0.231085	0.342799
DCAF13	1429.81	0.193212	0.0535057	3.61105	0.000304958	0.000861751
PEX11G	111.266	-0.607879	0.119775	-5.07519	3.87117e-07	1.56596e-06
ZNF22_44	1.3884	-0.489122	1.31707	-0.371372	0.71036	0.818798
CCNJ_1	707.714	0.183952	0.0598524	3.07342	0.00211622	0.00525639
GEMIN2	582.977	0.0123281	0.0549003	0.224554	0.822326	0.908593
TRIM28	588.249	-0.299553	0.0547082	-5.47546	4.36371e-08	1.92741e-07
RABGGTB	75.8432	-1.19675	0.175994	-6.7999	1.04691e-11	6.18389e-11
SSU72	876.418	0.0667749	0.0627545	1.06407	0.287299	0.408992
GLTSCR2_1	1083.62	-0.952952	0.0866654	-10.9958	4.00477e-28	5.53176e-27
WDR83OS	1382.69	0.156548	0.0464433	3.37074	0.000749654	0.00200524
RPL22	2388.61	-0.323055	0.103273	-3.12816	0.00175906	0.00443206
GHITM	111.744	-0.809773	0.189748	-4.26763	1.97563e-05	6.62737e-05
GEMIN6	4.99237	0.372641	0.398095	0.936061	0.349242	0.479722
ZFP64_34	0.397955	1.20299	2.35388	0.511067	0.609304	0.733295
GTF2B	664.195	0.00121442	0.0666746	0.0182141	0.985468	1
ID2	781.864	0.784026	0.10355	7.57148	3.68996e-14	2.59347e-13
SRBD1	250.057	-0.156198	0.0771127	-2.02558	0.0428075	0.080883
ACAT1	195.822	0.173094	0.0815864	2.1216	0.0338716	0.0654671
GSTM3_5	44.1747	1.22013	0.199899	6.10373	1.03619e-09	5.22988e-09
ZNF22_48	2.63293	2.49751	0.602125	4.14782	3.35654e-05	0.000109087
ANG_3	728.578	0.588723	0.234676	2.50866	0.012119	0.0258592
RASSF2_2	41.8896	0.107344	0.148719	0.721788	0.470425	0.603796
NDUFAF7	98.3262	0.473831	0.136657	3.4673	0.000525713	0.00144011
PEG10_254	0.291847	1.30805	5.39318	0.242537	0.808364	0.897319
BAG1	720.619	0.00639027	0.0674984	0.094673	0.924575	0.980209
PEG10_251	0.314565	1.00606	2.1102	0.476761	0.633532	0.754403
TBC1D5_2	0.1914	0	3.09932	0	1	NA
WWTR1	229.935	-0.000218312	0.0942742	-0.00231572	0.998152	1
EXOSC9	234.632	0.302389	0.0754266	4.00904	6.09648e-05	0.000191127
RPS5	4006.91	-0.432867	0.106781	-4.05378	5.03958e-05	0.000159706
ZNF22_127	0.843606	-0.186377	1.12581	-0.165549	0.868512	0.941468
ADNP2	292.045	-0.139475	0.0944743	-1.47632	0.139857	0.224486
KIAA0408_1	0.287602	0	4.56787	0	1	1
ZNF22_49	0.397301	0.373179	2.11617	0.176347	0.860021	0.935592
KCNA6_1	0.196716	1.78303	5.39147	0.330714	0.740861	NA
C1QBP	585.105	-1.01827	0.097538	-10.4398	1.63215e-25	2.02942e-24
PHB2_2	417.122	-0.816002	0.108457	-7.52376	5.32218e-14	3.70612e-13
RTL1_349	0.578114	0.0407597	1.3453	0.0302978	0.97583	1
CR749762.1	0.263334	0.36006	3.18873	0.112916	0.910097	0.970149
TACO1	7.29987	-0.908662	0.482262	-1.88417	0.0595425	0.108303
PER1_2	0.149886	2.89133	3.99026	0.724598	0.468699	NA
ERO1LB_2	1.58833	1.34336	0.825212	1.6279	0.103546	0.174349
SAYSD1	140.408	0.698907	0.0916089	7.62925	2.36122e-14	1.68605e-13
RTL1_152	1.09411	0.612304	1.15425	0.530479	0.59578	0.721321
PEG10_258	0.232137	-0.255653	3.33953	-0.0765535	0.938979	NA
METRNL_2	214.011	0.554755	0.143208	3.87378	0.000107158	0.000323397
BCL2L14	43.6572	-1.10088	0.175109	-6.28681	3.2405e-10	1.70462e-09
IGF2BP1_2	2434.99	0.228855	0.0449492	5.09142	3.55391e-07	1.44579e-06
CR388166.2_94	0.204707	0	3.38593	0	1	NA
RTL1_155	0.231661	0.699026	2.77343	0.252044	0.801007	NA
RANBP6	1490.18	0.0401137	0.0377456	1.06274	0.287901	0.409726
KLC2	108.294	-0.11783	0.108591	-1.08509	0.277883	0.398006
MYPOP_18	0.43827	1.96937	1.8838	1.04542	0.295828	0.41905
NUDT18	3.03523	0.187647	0.522623	0.359048	0.719559	0.827138
TSTA3	420.11	-0.287032	0.062448	-4.59633	4.29994e-06	1.55772e-05
NFU1	78.3806	-0.0104639	0.149445	-0.0700183	0.944179	0.993128
RTL1_297	0.428185	-1.29617	1.57214	-0.824462	0.409677	0.542549
METTL15	74.3611	-1.55624	0.130988	-11.8808	1.49011e-32	2.39287e-31
ZFP64_35	7.17664	-0.87909	0.496951	-1.76897	0.0768992	0.135079
EFNA3	228.871	1.33293	0.0902936	14.7622	2.56763e-49	6.57939e-48
TMEM9B	318.219	-0.20452	0.0556518	-3.67499	0.000237855	0.00068332
DKFZP313A047_9	0.20073	0.350989	5.39375	0.0650732	0.948116	NA
CR388166.2_98	0.492063	-2.64598	1.92523	-1.37437	0.169326	0.264467
YWHAG	392.962	0.206265	0.0806501	2.55753	0.0105419	0.022834
FBL	3620.5	-1.08161	0.0486199	-22.2462	1.22851e-109	1.02309e-107
ZNF22_50	0.788573	1.23854	0.962301	1.28706	0.198072	0.301899
GFPT2	300.098	-0.290033	0.342659	-0.846419	0.397319	0.530252
CR318592.1_22	1.29445	-0.733512	1.2818	-0.572249	0.567153	0.695659
CYP46A1	0.639042	-2.09048	1.39164	-1.50217	0.133053	0.215448
ZNF704_2	0.160518	-0.0890531	4.64132	-0.019187	0.984692	NA
ARSA_2	2.22996	0.496861	0.645888	0.769268	0.441734	0.57548
RTL1_157	0.417261	1.68605	2.5765	0.654398	0.512855	0.644681
EMC7_2	41.1615	0.0673671	0.159206	0.423143	0.672191	0.78651
GKAP1	318.966	0.289007	0.0705636	4.0957	4.20895e-05	0.000135026
RTN4IP1	39.7611	-1.21467	0.204218	-5.94791	2.71589e-09	1.32818e-08
APOLD1_2	0.223536	0	5.39535	0	1	NA
APOF	0.13472	-0.0350612	3.22664	-0.0108662	0.99133	NA
CYB5D2	275.702	-0.235222	0.0681242	-3.45283	0.000554734	0.00151439
KLF13	0.554224	0.994229	1.74608	0.569405	0.569081	0.697367
RNF34	195.864	-0.143397	0.0892494	-1.6067	0.108121	0.180989
CIPC_2	14.4253	-1.1523	0.317515	-3.62913	0.000284376	0.000806774
SGOL1	671.868	-0.129093	0.0407065	-3.17132	0.00151748	0.00386356
PAX6	187.988	-0.303549	0.283794	-1.06961	0.284794	0.40595
DACT1_2	3.9012	1.90591	0.508797	3.74592	0.000179734	0.000525196
TMEM107_1	0.504995	0.932368	1.53078	0.609082	0.54247	0.672582
ZNF664_11	10.6468	2.66892	0.272853	9.78153	1.35149e-22	1.51004e-21
SULT1C2_3	0.494226	0	4.55173	0	1	1
ZNF22_54	0.568152	0.818265	1.82925	0.447322	0.654643	0.771816
RTL1_156	0.265256	0	2.85782	0	1	1
DCLK2	177.504	0.413547	0.0905952	4.56477	5.00036e-06	1.79827e-05
HS3ST1_3	0.61711	-1.40234	1.10115	-1.27352	0.202832	0.307805
CR318592.1_164	0.202914	1.63874	3.41824	0.479409	0.631648	NA
RAD17	178.325	0.0207378	0.0865386	0.239636	0.810612	0.899187
RTL1_176	0.228986	-0.104197	2.71627	-0.0383603	0.9694	NA
SPCS1	1229.23	0.0600875	0.0574291	1.04629	0.295427	0.418607
PPP1R10_2	22.947	-2.43962	0.330941	-7.37176	1.68394e-13	1.13509e-12
RPLP0	5335.89	-0.865284	0.0796635	-10.8617	1.75397e-27	2.36572e-26
NUB1	77.6677	0.407471	0.135322	3.01112	0.00260285	0.00635257
CR388166.2_102	0.260773	0.393115	2.68113	0.146623	0.88343	0.952461
CAV3	2.10102	-0.471058	1.43937	-0.327266	0.743467	0.84546
FAM89A	133.815	-1.04175	0.172603	-6.03552	1.58455e-09	7.89188e-09
CBX5	1538.21	-0.370159	0.0549398	-6.73754	1.61091e-11	9.41053e-11
RHBG	0.565088	-0.090588	2.14352	-0.0422614	0.96629	1
SI.CH211.162K9.6_3	4.01548	0.187933	0.466871	0.402537	0.687289	0.799345
RPS6	9291.32	-0.847049	0.111347	-7.60729	2.79898e-14	1.98576e-13
COA3	436.59	-0.734054	0.0957419	-7.66701	1.7605e-14	1.27232e-13
CR318592.1_152	0.330409	0	2.16224	0	1	1
FCF1	0.575599	-0.128437	5.39258	-0.0238174	0.980998	1
TCEANC	32.4493	1.06299	0.143862	7.38894	1.48002e-13	1.00378e-12
PARP16	600.869	-0.120528	0.0667109	-1.80673	0.0708052	0.126177
ELOVL5	4.06663	0.911097	0.651981	1.39743	0.162285	0.255447
TMEM238	166.485	-0.29958	0.141749	-2.11346	0.0345616	0.0667107
ZCCHC10_2	0.44718	-0.776177	1.62267	-0.478334	0.632412	0.753445
OVGP1_1	0.503921	-0.915214	1.68237	-0.544003	0.586439	0.713026
PDE6D	9.63126	0.987674	0.348782	2.83178	0.004629	0.0107972
ARF4_2	508.763	-0.892541	0.132505	-6.7359	1.62922e-11	9.50589e-11
TATDN1	120.635	-0.292602	0.131968	-2.21721	0.0266085	0.0526654
ZNF576_1	0.437458	1.75407	2.04254	0.858772	0.390466	0.523007
MED4	111.4	-0.404763	0.139937	-2.89247	0.00382221	0.00902994
ARL13B_2	8.56808	0.320636	0.362518	0.884471	0.376442	0.508454
IGFBP6_2	35.1129	0.923513	0.237182	3.89368	9.8734e-05	0.000299569
MTMR3	32.7282	-0.607042	0.1422	-4.26892	1.96419e-05	6.59211e-05
CR388166.2_104	0.774075	1.4571	1.03791	1.40387	0.160358	0.252886
KATNBL1	226.615	0.146636	0.088197	1.6626	0.0963925	0.164026
DAP	625.6	-0.0736489	0.0648342	-1.13596	0.255974	0.372468
HIST1H2AM_3	1713.35	2.25122	0.12089	18.622	2.12999e-77	1.017e-75
CR388166.1_29	2.76457	1.00797	0.77032	1.3085	0.190703	0.292028
CCDC92	8.09385	0.19953	0.745519	0.267638	0.788978	0.882157
TNIP3	15.2733	0	1.24212	0	1	1
TUBB4B	5191.48	-0.0361203	0.17783	-0.203117	0.839044	0.920885
RTL1_323	3.5668	1.05318	0.4844	2.17419	0.0296907	0.0581394
WRB	80.8077	0.144366	0.142324	1.01435	0.310417	0.435924
RAD1_2	0.287542	-1.04245	2.85588	-0.36502	0.715097	0.823197
SARNP	991.584	-0.222672	0.0716811	-3.10643	0.00189364	0.00474619
DNLZ	115.026	-0.666129	0.0855244	-7.78876	6.76686e-15	5.0222e-14
ZFP64_39	4.81078	0.972337	0.514767	1.88889	0.0589071	0.107252
MPHOSPH6	898.703	-0.0620143	0.0560084	-1.10723	0.268194	0.386908
CR388166.2_103	0.912703	-0.59716	1.34792	-0.443024	0.657748	0.774126
FAM207A	421.109	0.298458	0.0641286	4.65406	3.25464e-06	1.19201e-05
ADD3	462.019	-0.392149	0.0875908	-4.47706	7.56792e-06	2.67134e-05
ZNF22_110	2.69023	-0.40024	0.824502	-0.485432	0.62737	0.749139
GAR1	1461.83	-0.943756	0.0617125	-15.2928	8.53941e-53	2.45127e-51
BRD3	1387.42	0.250318	0.048733	5.13651	2.7988e-07	1.15201e-06
ZFP64_40	0.401171	1.67288	2.54385	0.657618	0.510784	0.642942
RLIM_1	418.884	1.04155	0.060429	17.236	1.42626e-66	5.53652e-65
MCEE	304.368	-0.292482	0.0759992	-3.84849	0.000118847	0.000356664
ZFP64_42	6.07964	0.691506	0.441612	1.56587	0.117379	0.193837
ZNF576_10	0.0910373	-0.0728101	5.38821	-0.0135129	0.989219	NA
RAB27A	44.2487	-0.427125	0.237827	-1.79595	0.0725029	0.128595
METTL18	111.987	0.785623	0.0948365	8.28398	1.19127e-16	9.73955e-16
GLYAT_2	217.733	-0.164449	0.0888027	-1.85185	0.0640479	0.115661
ZNF22_56	1.55504	0.528439	0.951522	0.555362	0.578647	0.705768
HSCB	224.096	0.173	0.0790467	2.18858	0.028627	0.056272
TTYH3	56.09	0.0717674	0.146264	0.490668	0.623661	0.745935
CR388166.2_105	0.291962	-0.060726	2.11009	-0.0287788	0.977041	1
SDPR_2	0.381352	0	2.03425	0	1	1
RAC1	242.392	-0.971121	0.132255	-7.34281	2.09148e-13	1.39992e-12
CORO1B	624.379	-0.102841	0.071976	-1.42883	0.153054	0.242785
SIRT5	82.8768	-0.653634	0.13191	-4.95516	7.22713e-07	2.85026e-06
FAM126A	19.0369	-0.0641758	0.23692	-0.270875	0.786487	0.880128
SENP8	83.7223	-0.0550512	0.126998	-0.43348	0.664666	0.779553
PLXNA4_1	0.529359	2.0925	1.29839	1.61161	0.107047	0.179437
CECR5	515.612	0.69902	0.0474656	14.7269	4.33334e-49	1.10054e-47
NSUN4	213.92	-0.553371	0.0954931	-5.79487	6.83723e-09	3.2537e-08
PMM2	366.998	-0.840731	0.103755	-8.10304	5.36032e-16	4.25852e-15
SYT7	0.72407	-0.470574	1.30859	-0.359602	0.719145	0.82686
ZFYVE16	211.871	0.0411575	0.0821566	0.500963	0.616397	0.73947
COPG1	380.709	-0.0494418	0.0716841	-0.689717	0.490372	0.623587
ZNF22_57	1.97304	1.33334	0.606766	2.19745	0.0279886	0.0551077
NRM	72.062	-1.11205	0.130697	-8.50857	1.76087e-17	1.5167e-16
C12ORF43	154.86	0.460145	0.122158	3.7668	0.000165353	0.000485949
C22ORF29_150	0.204991	1.77765	5.39151	0.329713	0.741617	NA
TRDMT1_2	6.24117	-1.37865	0.429402	-3.21063	0.00132442	0.00340227
C11ORF31	171.56	-0.296022	0.109935	-2.69271	0.00708744	0.0158824
HADHB	919.075	-0.421178	0.0753735	-5.58787	2.29866e-08	1.04032e-07
SAR1B	164.717	-0.033767	0.0992085	-0.340364	0.733583	0.838079
CD69_15	3.52778	-0.134057	0.638189	-0.210059	0.833622	0.917394
SEMA4G	1.18786	0	1.26166	0	1	1
PEG10_263	0.603174	2.26322	1.75625	1.28867	0.197513	0.301211
LZTFL1	224.459	-0.607498	0.0799667	-7.59689	3.03325e-14	2.14348e-13
PEG10_264	3.04307	0.774237	0.654527	1.18289	0.236851	0.349855
ZFP64_41	7.47279	0.179936	0.359916	0.49994	0.617118	0.740139
LONRF2	19.7141	0.280347	0.212345	1.32025	0.186752	0.286837
C3ORF33_2	0.406114	0.0914594	1.92224	0.0475796	0.962051	1
NENF	63.0847	-0.352446	0.140038	-2.51679	0.0118429	0.0253154
GJC1_2	103.215	0.270995	0.16775	1.61547	0.106209	0.178205
NAT1_1	15.4024	0.342794	0.20467	1.67486	0.093962	0.160605
PTPN1	264.3	0.167623	0.0644564	2.60056	0.00930728	0.0203787
DSCR3	65.2508	-0.255617	0.125839	-2.0313	0.0422246	0.0798976
XB.GENE.5802731	45.4456	-1.24924	0.213925	-5.83961	5.23222e-09	2.51329e-08
EDN2	0.360192	1.69274	2.26841	0.746223	0.455533	0.589596
SERTAD1	39.312	1.97919	0.193224	10.243	1.27246e-24	1.53811e-23
ZNF484_16	29.7233	1.41369	0.373872	3.78121	0.000156066	0.000460452
SOUL5L	1.27165	0	2.89912	0	1	1
ZNF239_14	10.224	0.70537	0.351745	2.00534	0.0449263	0.0843966
TOX2	15.2619	-1.68666	0.426673	-3.95305	7.71623e-05	0.000237949
GHR_2	0.3883	-1.39976	1.88558	-0.742349	0.457876	0.591772
C1ORF35	204.173	0.186056	0.069318	2.6841	0.00727249	0.0162437
CR388166.2_109	0.422388	-0.489409	2.0981	-0.233262	0.815558	0.902925
SI.DKEY.21A6.5	42.3216	0.279127	0.129053	2.16288	0.0305501	0.0596672
CR388166.2_110	0.322053	-0.296703	2.81881	-0.105258	0.916171	0.974401
UBE2N	1916.17	-0.496515	0.0676058	-7.34427	2.0689e-13	1.38546e-12
FKBP8	84.4519	-0.225186	0.123091	-1.82942	0.0673367	0.120854
XPA	124.879	0.063441	0.107763	0.58871	0.556056	0.685157
PEG10_46	0.56421	0.777455	1.18221	0.65763	0.510776	0.642942
ANAPC15	159.296	1.09648	0.252503	4.34245	1.40903e-05	4.81807e-05
UBE2R2	519.654	-0.817108	0.100641	-8.11901	4.70017e-16	3.74654e-15
TAF9B	203.131	-0.695023	0.197095	-3.52634	0.000421344	0.00116783
CR388166.2_108	0.484249	0.888843	1.95098	0.455588	0.648686	0.766931
COL9A1_2	0.176556	-0.119066	3.44598	-0.0345521	0.972437	NA
TPP2	237.421	0.230755	0.0863551	2.67216	0.00753645	0.0167941
GNPTG	49.1387	-0.182993	0.160782	-1.13814	0.255061	0.37129
SLMAP	242.618	-0.373372	0.0759818	-4.91396	8.92532e-07	3.47692e-06
SPG21	436.248	-0.353144	0.0689887	-5.11888	3.07364e-07	1.25935e-06
NIF3L1	49.821	-0.456381	0.153491	-2.97334	0.00294582	0.00711206
NAA50	1489.4	-0.400925	0.0489067	-8.19775	2.44925e-16	1.97763e-15
CXCL12	16.5202	-0.0781938	0.587575	-0.133079	0.894131	0.959294
PEG10_270	1.31682	1.39805	0.767562	1.82141	0.068544	0.122713
CR388166.2_111	0.481426	0	1.98083	0	1	1
MRAS	21.3994	0.0889915	0.230194	0.386593	0.699057	0.809221
C22ORF29_153	0.264294	-0.222527	1.94509	-0.114404	0.908917	0.969349
CR318592.1_156	0.706802	0.124034	1.32412	0.0936726	0.925369	0.980689
ATP1B1	6.04682	0	4.32062	0	1	1
UBTD2	204.421	-0.861988	0.111027	-7.76374	8.2461e-15	6.08224e-14
DNAJC5G	20.6943	-0.795369	0.272809	-2.91548	0.00355142	0.00843904
EXOG	130.203	-0.532832	0.0892477	-5.97027	2.36866e-09	1.16353e-08
TPM1	612.356	-1.09614	0.0793418	-13.8154	2.05826e-43	4.54977e-42
NT5C2	70.2264	-0.196262	0.119357	-1.64432	0.100109	0.169436
LGALSL	2.33984	0.0308915	0.641607	0.0481471	0.961599	1
RPL7L1	760.556	-1.78642	0.116478	-15.3369	4.33092e-53	1.24821e-51
ANAPC10	368.158	-0.244761	0.0679126	-3.60405	0.000313295	0.000883568
STK38	0.563748	-2.2413	1.91867	-1.16815	0.242745	0.356222
CISD2	229.778	-1.02982	0.0899506	-11.4487	2.38735e-30	3.58829e-29
CTRB1	0.55668	1.30713	1.66326	0.785886	0.431934	0.5658
BAAT_3	36.5184	0.319867	0.187792	1.70331	0.0885109	0.152402
EXOSC8	241.921	0.489643	0.144302	3.39317	0.000690879	0.00185739
CETN3	666.81	-0.0715921	0.0718565	-0.996321	0.319094	0.445575
MED19_3	485.816	-0.0939873	0.0867186	-1.08382	0.278445	0.39868
RPUSD1	10.7909	-0.643003	0.348361	-1.84579	0.0649223	0.117004
PTS	2.48169	-0.509227	0.619988	-0.82135	0.411447	0.544249
HNRNPH1_1	9907.07	-3.4008	0.102928	-33.0406	2.12503e-239	7.60972e-237
CPM_1	19.2083	-0.284433	0.285277	-0.997042	0.318744	0.445206
C1ORF123	58.4776	-0.446674	0.18796	-2.37643	0.0174809	0.0359609
TMUB2	240.69	-0.264305	0.0808595	-3.26869	0.00108046	0.00281904
RNASET2	84.4859	0.00824458	0.112589	0.0732271	0.941625	0.991462
DEDD1	19.3518	0.567246	0.30316	1.87111	0.0613296	0.111296
ZFP64_44	0.686575	1.77904	1.16451	1.52772	0.126582	0.206627
SETD8	283.181	-2.08225	0.170326	-12.225	2.28489e-34	3.92902e-33
SUGP2_4	10167.7	-1.88838	0.0584251	-32.3213	3.50987e-229	1.02603e-226
BABAM1	51.5441	-1.00303	0.184499	-5.43652	5.43327e-08	2.38511e-07
HBEGF	0.721135	-1.78778	1.49594	-1.19508	0.232054	0.344094
PEG10_275	0.153414	-0.564226	3.14558	-0.179371	0.857646	NA
RTL1_170	0.418073	0.50091	2.43174	0.205989	0.8368	0.919831
C9ORF78	505.47	-0.858252	0.100968	-8.50026	1.89164e-17	1.62542e-16
ZFP64_33	3.22421	0.188587	0.578675	0.325894	0.744504	0.846063
CER1	102.72	-2.95581	0.256061	-11.5434	7.97267e-31	1.22401e-29
LMBR1L	1075.57	-0.141434	0.0454753	-3.11012	0.00187009	0.00469374
FAM174A	110.719	-2.62649	0.741829	-3.54056	0.00039928	0.00111076
SKOR1	0.454227	0.770888	2.06683	0.372981	0.709163	0.817812
T	7.18894	1.67003	1.00056	1.6691	0.0950984	0.162146
GEMIN7	237.578	-0.139931	0.0571236	-2.44962	0.0143007	0.0300401
CBX3	5336.94	-1.38174	0.0535778	-25.7895	1.16437e-146	1.58842e-144
ZBTB44	44.7472	-0.545485	0.140022	-3.89572	9.79085e-05	0.00029719
RMDN3_2	201.56	-0.180252	0.0836481	-2.15488	0.0311712	0.0607725
TCTE3_2	0.365383	2.37759	2.00149	1.18791	0.234868	0.347619
MOS	58.3061	0.751981	0.131175	5.73265	9.8875e-09	4.6299e-08
CCDC28A	136.076	-0.0886031	0.109362	-0.810184	0.417835	0.551466
GDPD5	87.1158	-0.219906	0.153344	-1.43407	0.151552	0.240616
AP5M1	37.1215	-0.447557	0.173029	-2.5866	0.00969272	0.0211547
EPPK1_4	5.75248	1.29005	1.13263	1.13899	0.254708	0.37089
C22ORF29_155	0.289182	0.829845	4.66244	0.177985	0.858735	0.934582
EPB41	162.122	-0.0877118	0.113752	-0.771076	0.440662	0.574501
MKNK2_1	173.238	-0.19053	0.0694199	-2.74461	0.00605834	0.0137811
DNAJC24	18.9948	0.502242	0.199423	2.51847	0.0117865	0.0252097
STEAP1	55.9764	-0.0174642	0.126837	-0.13769	0.890486	0.956744
LRRFIP1_2	100.834	0.202925	0.0930372	2.18111	0.0291752	0.0572238
LAMA3	0.868149	0	1.88238	0	1	1
ALG2	54.1673	1.8929	0.191961	9.86086	6.15199e-23	6.9551e-22
RARB_2	1393.86	-0.566073	0.078669	-7.19563	6.21747e-13	3.99727e-12
RABAC1	33.8154	-0.437794	0.191184	-2.28991	0.0220265	0.0444127
ZFP64_45	0.495702	-1.66539	1.62834	-1.02276	0.306423	0.431168
MRPS35	409.819	-0.0111124	0.0538922	-0.206196	0.836638	0.919824
RPP30	182.19	-1.0333	0.0975854	-10.5887	3.36346e-26	4.29396e-25
SATB1_2	0.51432	2.67912	2.12065	1.26335	0.206464	0.312093
TRAPPC1	154.113	-0.665915	0.0984487	-6.76409	1.34153e-11	7.87543e-11
C22ORF29_51	2.64086	-1.66259	0.773852	-2.14846	0.0316769	0.0616746
CASP6	832.044	-0.821175	0.13371	-6.14147	8.17631e-10	4.16788e-09
CD69_10	11.0844	-2.76301	0.687863	-4.0168	5.89932e-05	0.000185311
MED10	225.471	0.0451464	0.118714	0.380296	0.703726	0.813201
PLEKHA4_3	0.410769	0.854431	1.5656	0.545754	0.585235	0.712106
VANGL1	157.875	0.381876	0.103901	3.67538	0.000237495	0.000682423
TNFRSF19	433.312	1.55339	0.0968088	16.0459	6.10233e-58	1.96869e-56
MRPL57	249.615	0.217949	0.0913596	2.38562	0.0170504	0.0351561
OTOGL	0.432754	0.186355	1.27792	0.145827	0.884058	0.95284
NIP7	977.157	-2.36073	0.0799415	-29.5308	1.16005e-191	2.48008e-189
RASD1	327.161	-0.130433	0.278636	-0.468111	0.639706	0.759292
PEG10_279	0.144019	-0.872313	3.16145	-0.275921	0.782608	NA
ZNF22_60	0.661631	2.13437	1.23113	1.73366	0.0829776	0.144122
NEDD1_2	135.184	0.00430238	0.0904287	0.0475776	0.962053	1
FKBP1C	2766.63	-0.895275	0.0560977	-15.9592	2.45869e-57	7.72331e-56
SSC4D_1	2.63582	-1.09195	0.568133	-1.92199	0.0546069	0.100294
CR318592.1_158	0.155972	0	3.10557	0	1	NA
TSPAN31	865.292	0.0436193	0.0592676	0.735971	0.461748	0.595112
TOMM6	160.856	0.0628584	0.0934563	0.672597	0.501204	0.633872
PEG10_424	2.11755	-0.508211	0.569502	-0.892378	0.37219	0.503734
TMEM106A	32.603	0.710804	0.224693	3.16345	0.00155914	0.00395766
CD63_2	2497.25	-0.364853	0.0528863	-6.89882	5.24374e-12	3.17193e-11
RWDD1	296.874	0.281311	0.0716767	3.92472	8.68302e-05	0.000265646
FARP1_1	439.996	-0.0963319	0.0618401	-1.55776	0.119291	0.196405
ELAVL2_1	55.2567	-1.19067	0.172369	-6.90769	4.92601e-12	2.981e-11
ALDH1A2_1	813.127	-1.73608	0.220946	-7.85746	3.91994e-15	2.97243e-14
ZFP64_46	0.295027	1.30784	2.87291	0.455233	0.648942	0.767077
RAB32	54.8656	-0.770957	0.145025	-5.31605	1.06046e-07	4.53978e-07
SZL	765.173	-1.02343	0.259988	-3.93646	8.26917e-05	0.000253798
SEMA4D	302.075	0.64996	0.0726402	8.94767	3.63077e-19	3.43735e-18
GPX3_A1	73.813	-0.28095	0.172532	-1.6284	0.103441	0.174193
GAMT	212.136	-1.36302	0.195694	-6.96505	3.28295e-12	2.01219e-11
CSNK1G1	96.9841	-0.683237	0.0911455	-7.49611	6.57395e-14	4.54685e-13
CHGB_2	0.293888	1.77604	2.60725	0.681192	0.49575	0.628863
OIP5	53.674	-0.233823	0.166287	-1.40614	0.159681	0.25193
NPL	161.793	0.0139669	0.0824888	0.169319	0.865546	0.939889
EXTL3_3	0.701717	-2.4076	1.35048	-1.78278	0.0746219	0.131782
ACTG1_1	426.836	-0.598529	0.155038	-3.86052	0.000113144	0.000340692
CR318592.1_99	1.36981	-0.747663	1.01458	-0.736922	0.46117	0.594688
WBP1_1	879.331	-0.7859	0.0547751	-14.3477	1.10056e-46	2.6057e-45
CR388166.2_118	0.433247	0.935137	2.11183	0.442808	0.657904	0.774209
PHOSPHO2	49.5295	0.265853	0.140901	1.88681	0.0591855	0.107695
CR318592.1_160	0.0989103	0.44587	4.40006	0.101333	0.919286	NA
CS	1764.1	-0.00983981	0.0482752	-0.203828	0.838488	0.920698
RTL1_177	0.282093	0.508341	2.19105	0.232008	0.816532	0.903655
SMARCD2	1.32066	0.0186491	0.656192	0.0284202	0.977327	1
NXT1	372.013	0.266771	0.0638326	4.17923	2.92495e-05	9.58962e-05
UNC50	260.119	-0.466248	0.087425	-5.33312	9.65375e-08	4.15381e-07
S100Z	4.59501	2.94337	0.715039	4.11638	3.84872e-05	0.000124081
LRRC38	0.240036	0	5.39535	0	1	1
RIMBP2	0.824448	-0.0983991	0.97733	-0.100682	0.919803	0.977103
GNA14	654.762	0.0141135	0.0660451	0.213695	0.830785	0.915257
KIAA1161	310.977	0.176126	0.0663767	2.65343	0.00796773	0.0176781
C22ORF29_163	0.340635	0.17413	2.14405	0.0812155	0.935271	0.987153
KAZALD1_1	197.474	-2.80831	0.238953	-11.7526	6.84841e-32	1.07917e-30
NOP16	1339.55	-0.781259	0.0588174	-13.2828	2.91352e-40	5.95339e-39
ZGC.112263	6.78973	-1.86392	0.484058	-3.85062	0.000117818	0.0003538
GNA11	18.2413	-1.2145	0.246187	-4.93324	8.08746e-07	3.16843e-06
ADAT3	149.331	0.255566	0.100788	2.53567	0.0112231	0.0241454
SOCS5	450.992	0.872218	0.0526553	16.5647	1.25415e-61	4.34976e-60
ZNF106_2	0.265283	-1.26692	2.21029	-0.573191	0.566516	0.694936
TMEM147	300.429	-1.32451	0.0997439	-13.2791	3.0617e-40	6.23838e-39
ETFB	657.15	0.148885	0.0458665	3.24605	0.00117018	0.00303215
PEG10_296	0.360588	0	2.26543	0	1	1
RPUSD3	35.8463	-0.235559	0.165817	-1.4206	0.155433	0.246014
TMEM248	31.4983	-0.96771	0.214972	-4.50156	6.74576e-06	2.39292e-05
ZSCAN31_30	0.272545	0	2.20087	0	1	1
MEDAG_2	2.67425	-0.186418	0.75966	-0.245397	0.806149	0.895902
GLCE	310.64	1.42869	0.0863841	16.5388	1.92668e-61	6.61818e-60
MAPK10	0.2564	-0.808526	2.0889	-0.387059	0.698713	0.808983
PEG10_290	0.725024	0.64855	1.21996	0.531615	0.594993	0.720785
PGAM1_2	11.4623	-0.512034	0.319774	-1.60124	0.109325	0.182769
USP15	62.7044	-0.28812	0.133643	-2.15589	0.0310923	0.060627
CBX8	21.0644	0.700168	0.255547	2.73988	0.00614619	0.0139588
KCTD13_2	426.674	-0.247586	0.0914529	-2.70726	0.00678419	0.0152698
POFUT1	45.7558	1.4094	0.181976	7.74497	9.56029e-15	7.03347e-14
ZNF763_3	2092.5	-1.38938	0.09243	-15.0317	4.54842e-51	1.23862e-49
WNT3_2	0.303133	1.30775	2.52695	0.517521	0.604792	0.729812
PEG10_299	0.973754	3.49281	1.12055	3.11705	0.00182671	0.0045913
RAB4B	12.7743	0.118163	0.280306	0.421551	0.673353	0.787613
NDUFS3	645.198	0.167216	0.125	1.33773	0.180985	0.279793
CEP89	168.303	-0.220179	0.0764012	-2.88188	0.00395316	0.00931659
XB.GENE.5937787	172.779	-0.911001	0.200327	-4.54758	5.42658e-06	1.94667e-05
GOSR1	205.546	0.324249	0.082486	3.93096	8.46077e-05	0.000259345
AGTRAP	73.1076	0.0690313	0.123986	0.556767	0.577687	0.704897
EXTL2	171.182	0.111337	0.114408	0.97316	0.330474	0.458249
ZFAND2A	46.3327	-1.02895	0.177674	-5.79122	6.98786e-09	3.32318e-08
IGSF9B_2	0.417772	0.636584	1.89256	0.336361	0.736599	0.840376
RTL1_180	0.64327	2.56834	1.45022	1.771	0.0765612	0.134576
CDCA8_2	10.1281	-0.428976	0.403948	-1.06196	0.288254	0.410065
CXADR	875.172	0.195508	0.0641705	3.0467	0.00231369	0.00570811
ADAM12_2	0.720272	0	2.00966	0	1	1
RBM25_2	2.41352	3.40259	3.96718	0.857686	0.391066	0.523565
PTPRQ	0.349057	0	3.01134	0	1	1
FAM92B	44.1362	-0.361655	0.171666	-2.10674	0.0351398	0.0677352
CLVS1	19.1549	-1.154	0.261646	-4.41056	1.03105e-05	3.57338e-05
CR388166.2_120	0.449119	-1.07036	1.75924	-0.60842	0.542909	0.67301
SLC10A7	27.6005	0.46581	0.221967	2.09855	0.0358563	0.0690144
YIF1B	342.626	0.0907882	0.0634998	1.42974	0.152792	0.242396
PRSS8	32.7579	0.455033	0.206409	2.20453	0.0274873	0.0542624
RIMKLB	794.178	1.47219	0.0797498	18.4601	4.32882e-76	1.98102e-74
SLC22A16_2	0.207211	0	3.36941	0	1	NA
EIF6	202.924	-0.290781	0.104878	-2.77257	0.00556153	0.0127523
C5ORF30	376.27	0.471403	0.0729851	6.45889	1.05472e-10	5.7951e-10
CR318592.1_60	1.45174	2.58031	0.908555	2.84002	0.00451106	0.0105393
MRS2	13.7567	-1.18692	0.314509	-3.77388	0.000160726	0.000473322
ST3GAL2	57.2951	-0.688086	0.126026	-5.45986	4.7652e-08	2.09763e-07
HOXD8	3.94156	1.30567	1.15794	1.12757	0.2595	0.376489
PRDX1_2	39.2829	-0.170684	0.222832	-0.765976	0.44369	0.577766
CLPB_A1	0.767049	-1.0101	1.78889	-0.564649	0.572313	0.700368
MMP1	0.340297	0.201163	2.24465	0.0896189	0.92859	0.982806
CR388166.2_241	0.163191	0.578328	3.10126	0.186482	0.852067	NA
ZFP64_49	3.77537	0.622467	0.702988	0.885459	0.375909	0.507974
PRAF2	7.7826	-0.294418	0.335496	-0.877562	0.380182	0.512201
PM20D2	0.278725	-0.535156	2.63591	-0.203025	0.839115	0.920892
PEG10_302	0.450253	2.61179	1.5983	1.6341	0.102237	0.172487
POU3F3_1	0.562299	-0.0811433	1.97246	-0.0411382	0.967186	1
PRSS2	0.508334	2.86719	1.82237	1.57333	0.115642	0.191631
MRPL11	129.502	-0.0406113	0.104923	-0.387059	0.698712	0.808983
POLR2C	603.71	-0.744485	0.0732729	-10.1604	2.97701e-24	3.53295e-23
CR318592.1_165	0.279855	2.31329	2.92356	0.791259	0.428793	0.562663
RTL1_182	1.02212	-0.436433	1.05608	-0.413257	0.679418	0.792636
CR318592.1_190	1.30975	-0.94851	1.17521	-0.8071	0.419609	0.553298
METTL6	489.041	-0.272633	0.0548785	-4.96794	6.76676e-07	2.67828e-06
SEC22A	86.067	-0.694175	0.120586	-5.75669	8.57795e-09	4.03914e-08
B4GAT1	4.23521	0.921114	0.448924	2.05182	0.0401867	0.0763797
MRPL17_1	293.185	0.7541	0.121219	6.22098	4.94066e-10	2.56506e-09
SCHIP1	161.107	-0.520301	0.638209	-0.815252	0.414928	0.548085
SYCP1_2	0.449289	3.26219	2.26662	1.43923	0.150086	0.238737
BMPR2	314.726	1.774	0.073366	24.1801	3.60282e-129	3.96975e-127
RCC2	1479.21	-0.064218	0.0701738	-0.915128	0.360125	0.491278
FAM58A	46.7784	-0.401228	0.205651	-1.95101	0.0510554	0.0944123
SLC18A1	1.99466	0	1.22929	0	1	1
TEX2.1_1	0.415926	0	2.88095	0	1	1
UPK3A_3	621.143	0.418157	0.0563478	7.421	1.16242e-13	7.9443e-13
NODAL	2.06652	-1.39409	0.694216	-2.00815	0.0446275	0.0838995
PQLC1	7.41626	0.282693	0.37028	0.763457	0.445191	0.57914
GLUL	1374.79	-3.44279	0.199163	-17.2863	5.96737e-67	2.33543e-65
ZNF22_63	3.66983	0.593443	0.581989	1.01968	0.30788	0.432869
A1CF_2	0.224876	0	3.25734	0	1	NA
ISOC1	42.1303	-0.753523	0.214476	-3.51332	0.000442545	0.00122186
DDIT4L_2	141.682	0.196287	0.188155	1.04322	0.296846	0.420285
SULT2A1	42.7748	0.141875	0.166525	0.851977	0.394227	0.526862
ARHGAP19	245.103	-0.18308	0.0603541	-3.03344	0.00241785	0.00594462
EDA_2	0.4892	0.994633	1.52735	0.651213	0.514909	0.646661
MARCH3_1	14.8873	1.06983	0.257412	4.1561	3.23731e-05	0.000105437
NOSIP	281.186	-0.86858	0.0696036	-12.479	9.72551e-36	1.74353e-34
PARP14_3	1.30034	1.15832	0.945039	1.22569	0.220316	0.329416
GSK3A	1628.79	-0.0790663	0.0358493	-2.20552	0.0274178	0.0541402
HNRNPAB	20433.7	-3.95344	0.143287	-27.5911	1.42291e-167	2.4264e-165
STAT5B	38.7232	-0.299775	0.156812	-1.91168	0.0559168	0.102476
SPDYC	107.571	2.17663	0.146357	14.8721	5.00559e-50	1.32288e-48
RTL1_187	2.74839	-0.662581	0.725541	-0.913223	0.361125	0.492315
ITGA2_1	2.34887	-0.20668	1.12301	-0.18404	0.853982	0.931427
RBM38	167.302	-0.815143	0.194276	-4.19579	2.71923e-05	8.94791e-05
RCN2	113.522	-0.686019	0.134233	-5.11066	3.21037e-07	1.31199e-06
CMAS	321.876	-0.537254	0.129813	-4.13869	3.49291e-05	0.000113131
RTL1_184	0.238803	-0.437048	2.45966	-0.177686	0.858969	0.93459
AREG	77.1411	2.32814	0.241756	9.63014	5.9649e-22	6.47282e-21
HSPB1	0.966311	-1.80559	1.53619	-1.17537	0.239849	0.353093
TFPI2_2	0.187596	-0.186139	2.71822	-0.068478	0.945405	NA
RTL1_183	0.536691	0.262505	1.57568	0.166598	0.867686	0.941209
RAB11A_1	524.704	-0.369602	0.0577654	-6.39833	1.57085e-10	8.4909e-10
TIA1	2878.01	-0.718849	0.0607282	-11.8372	2.50797e-32	4.00046e-31
CYB561	40.9746	-0.583728	0.214985	-2.7152	0.0066236	0.0149577
COX5A	1123.91	-0.599067	0.0778734	-7.69283	1.43916e-14	1.04962e-13
MARVELD3_1	45.6366	-0.30257	0.152684	-1.98168	0.0475149	0.0887126
CRISPLD2_1	2.14767	1.34412	1.13069	1.18876	0.234536	0.347234
TMEM194B_2	3.43324	-0.0996059	0.720262	-0.138291	0.89001	0.956636
ZFP64_50	0.811769	1.72008	1.16257	1.47955	0.138993	0.223246
RPL17	9858.69	-0.320894	0.116576	-2.75265	0.00591153	0.0134728
PSMA3	1179.01	-0.0353746	0.0524861	-0.673981	0.500323	0.633263
NCBP2_2	1382.95	-0.698834	0.0653669	-10.6909	1.12222e-26	1.46533e-25
DQX1	55.1067	-0.332802	0.14729	-2.2595	0.0238524	0.0476848
MTR	168.382	-0.206486	0.133703	-1.54436	0.122502	0.200865
ZNF22_66	2.72072	3.00291	0.555832	5.40254	6.57045e-08	2.86325e-07
NAGK	190.211	-0.526556	0.14505	-3.63016	0.000283242	0.000803876
RHNO1	78.8956	0.513872	0.0982518	5.23015	1.69368e-07	7.11237e-07
LSAMP_2	0.270718	0	4.59329	0	1	1
USH2A	0.909679	0	1.88196	0	1	1
PTPMT1	159.127	0.154536	0.0882361	1.75139	0.079879	0.139569
RAMP1	1.11063	0	1.50907	0	1	1
NFYC	236.268	-1.7825	0.179376	-9.93721	2.86748e-23	3.27281e-22
HS3ST6	1.95912	0	1.23934	0	1	1
SNRPD1	6776.98	-1.17398	0.062968	-18.6441	1.40969e-77	6.79878e-76
PRRC2A	451.957	-0.346876	0.0599691	-5.78426	7.28337e-09	3.45568e-08
ERN1_1	236.494	0.579121	0.0935832	6.1883	6.08157e-10	3.12679e-09
SI.DKEYP.77C8.2	0.247079	0.546401	2.9122	0.187625	0.851171	0.929423
SRSF3	22510.6	-2.77207	0.0815382	-33.9972	2.44823e-253	1.03142e-250
CNFN.1_2	6.23432	0.936888	1.12115	0.835651	0.403351	0.536084
CLDNE	315.43	-2.6643	0.397691	-6.69943	2.0923e-11	1.21189e-10
SOAT1	570.656	0.152928	0.0534088	2.86335	0.00419187	0.00984656
LDHB	1728.22	-0.219715	0.0658948	-3.33432	0.000855073	0.0022669
THOC7	855.799	-1.12366	0.0585154	-19.2029	3.502e-82	1.83075e-80
LYRM1	8.31954	0.153456	0.338227	0.453707	0.650039	0.768144
FAM126B	370.065	0.0412531	0.0560481	0.73603	0.461712	0.595112
CNOT7_2	9.48867	-5.64662	1.68103	-3.35901	0.00078221	0.00208725
RNF7	441.073	0.0258955	0.0709348	0.36506	0.715067	0.823197
MED9	107.989	-0.623197	0.103945	-5.99545	2.02921e-09	1.00367e-08
CD3E_2	0.202866	0.722815	3.44766	0.209654	0.833938	NA
ANKRD28	395.233	-0.121109	0.0457659	-2.64627	0.00813844	0.0180178
PTPRN	1.42048	-1.21695	1.20776	-1.00761	0.313644	0.439248
UQCC3	188.771	-0.193236	0.0815042	-2.37087	0.0177464	0.0364653
RPH3A	13.0262	0.520487	0.281737	1.84742	0.0646863	0.116652
GSTT1	156.327	-0.18307	0.095355	-1.91988	0.0548731	0.100705
PEG10_320	0.300897	1.61144	1.889	0.853065	0.393623	0.526202
LGALS1	1388.11	-0.253361	0.0822009	-3.08222	0.00205461	0.00511829
PEG10_14	0.92575	0.181422	1.0204	0.177794	0.858884	0.93459
PHOSPHO1	0.188987	0	3.83955	0	1	NA
SI.CH73.257C13.2_11	2.48012	0.530615	0.621818	0.853329	0.393477	0.526056
CHCHD2	884.623	0.100251	0.0660223	1.51844	0.128903	0.209866
RRAS2_2	34.8498	-1.10395	0.275814	-4.00252	6.26727e-05	0.000196052
RTL1_189	0.202486	1.30534	3.35894	0.388616	0.69756	NA
ZGC.64201	146.962	0.0811038	0.105057	0.772001	0.440114	0.574152
PPT2	29.1438	0.986911	0.197904	4.98683	6.13795e-07	2.44154e-06
RTL1_337	0.300739	-1.65363	2.24067	-0.738008	0.46051	0.594189
CHAMP1	472.051	-0.379572	0.074437	-5.09924	3.41012e-07	1.39045e-06
SAT1	1582.06	-0.495018	0.0544167	-9.0968	9.30331e-20	9.1025e-19
PEG10_317	0.744032	1.51676	1.66379	0.911631	0.361963	0.493129
CWC15	661.643	-0.375578	0.0736442	-5.09989	3.3985e-07	1.3865e-06
MMGT1	1060.67	0.119425	0.0579652	2.06029	0.0393708	0.075023
ABHD14A	35.2218	-0.117592	0.200037	-0.58785	0.556633	0.685632
MFSD6	226.718	0.599736	0.0895546	6.69688	2.12918e-11	1.23276e-10
NDFIP1	346.912	-0.211935	0.0844271	-2.51027	0.012064	0.0257457
PCOLCE2_2	0.343179	0	5.39535	0	1	1
TPGS1_2	1.38412	-1.36796	1.51041	-0.905688	0.365101	0.496271
NOL12	1069.36	-0.613199	0.0478665	-12.8106	1.43016e-37	2.72054e-36
ZFP64_53	0.807881	1.89193	1.16752	1.62047	0.105131	0.176687
OLFML3	8.56046	-0.167348	0.617283	-0.271104	0.786311	0.88
ANO7_1	1.26692	0.761229	0.77308	0.98467	0.324786	0.451542
PAFAH1B2_2	963.981	0.0579678	0.0530624	1.09245	0.274637	0.394257
CR388166.2_131	1.52252	-0.0691593	0.862599	-0.0801754	0.936098	0.987747
SI.DKEY.33O22.1_1	6.13865	-0.0909746	0.523437	-0.173802	0.862021	0.937412
CALU_1	113.147	0.650536	0.173354	3.75265	0.000174972	0.000511909
SDCBP2	20.7718	-1.02415	0.343186	-2.98424	0.00284282	0.00688546
CR388166.2_140	0.776248	2.65733	1.38564	1.91776	0.0551413	0.101171
CR388166.2_138	0.363941	1.60574	2.1547	0.74523	0.456133	0.590212
ELF5_2	1.0884	0	1.44201	0	1	1
RPL8	8281.94	-0.550902	0.091912	-5.9938	2.04987e-09	1.0132e-08
TMEM38A	18.3922	0.364524	0.303559	1.20083	0.229815	0.341162
CD9	1251.73	0.151469	0.0792784	1.91059	0.056057	0.102707
NAP1L4_2	144.777	0.393164	0.158652	2.47816	0.0132063	0.0279542
IFRD2	1110.7	-0.311178	0.0491801	-6.32732	2.49461e-10	1.32404e-09
CYB5B	424.768	-0.751494	0.0978497	-7.68008	1.58986e-14	1.15482e-13
SRC	650.661	-0.180079	0.0520586	-3.45917	0.00054185	0.00148115
CR318592.1_196	0.268095	-0.365736	2.37234	-0.154167	0.877478	0.948532
L1CAM_3	0.15669	0	5.31394	0	1	NA
RASL10B	13.2714	-0.718179	0.277045	-2.59229	0.00953404	0.0208338
AAGAB	36.8244	-1.15039	0.249615	-4.60865	4.0529e-06	1.47121e-05
MIOS	51.9871	0.397317	0.141231	2.81325	0.00490439	0.011384
FTL_8	2.30375	-0.639299	0.604634	-1.05733	0.29036	0.412487
RBM12B	3606.38	-1.11332	0.0597313	-18.6388	1.55665e-77	7.45735e-76
C22ORF29_179	0.189067	0.546594	3.00634	0.181814	0.855729	NA
CYB5D1	75.1554	-0.0013346	0.150319	-0.0088785	0.992916	1
PEG10_324	0.311287	0	5.39535	0	1	1
ZNF639	632.156	-0.201613	0.0522036	-3.86205	0.00011244	0.000338644
CTC.534A2.2	7.18062	0.500259	0.318481	1.57077	0.116236	0.19229
MARVELD3_2	0.187186	0.465084	3.11021	0.149535	0.881132	NA
TBC1D7	147.481	0.0607138	0.0862401	0.704008	0.481428	0.614582
ARL6IP1	1573.71	-2.09761	0.107213	-19.5649	3.08039e-85	1.6841e-83
ICA1L	36.2966	-0.0326304	0.167934	-0.194304	0.845938	0.925755
PIN1	1385.36	-0.751212	0.0634688	-11.8359	2.54511e-32	4.05518e-31
ZNF22_70	7.82282	0.586307	0.316755	1.85098	0.0641723	0.115856
ACSBG1_1	524.457	-0.424645	0.075703	-5.60936	2.03081e-08	9.2582e-08
CDC42EP4	339.609	0.278983	0.0829696	3.36247	0.00077248	0.00206321
DCTN3	297.606	-0.22759	0.0756712	-3.00761	0.0026331	0.00641873
RPL19	9694.99	-0.34608	0.107668	-3.21434	0.00130745	0.00336289
MRPS24	270.467	-0.265765	0.0904119	-2.9395	0.00328747	0.00786565
PEG10_22	2.74843	-1.62407	1.09597	-1.48185	0.138379	0.222488
ID4	161.149	1.80869	0.188475	9.59643	8.2763e-22	8.92694e-21
HEBP2	45.375	-0.526587	0.189146	-2.78403	0.00536886	0.012352
CR1L_3	0.275757	1.71967	5.38732	0.319206	0.74957	0.850376
TMF1	157.497	0.822374	0.104006	7.90699	2.63681e-15	2.02193e-14
RTL1_195	0.261467	-0.726484	2.69191	-0.269877	0.787255	0.880781
CAP2	50.8157	-0.343807	0.130401	-2.63653	0.00837587	0.0184777
OXLD1	30.6257	-0.531626	0.197553	-2.69106	0.00712253	0.01595
PPARA	310.667	-0.0448584	0.059258	-0.757001	0.449049	0.5831
CD82	253.16	0.760388	0.131574	5.77916	7.50758e-09	3.55734e-08
CD3EAP	234.502	0.0448872	0.0854971	0.525015	0.599573	0.725117
VTI1A	16.3089	-0.482234	0.273325	-1.76433	0.0776772	0.136237
PEG10_325	0.574016	1.17025	1.57555	0.742752	0.457632	0.591721
ZNF239_28	8.89027	0.30841	0.349266	0.883023	0.377224	0.509174
ZGC.112496	505.818	-0.696228	0.0795571	-8.75129	2.10922e-18	1.92436e-17
ZFP64_56	0.409987	1.10613	1.60874	0.687575	0.49172	0.624985
RIF1	109.375	0.163868	0.148584	1.10287	0.270085	0.389088
CCDC53	7.90262	0.27715	0.356358	0.777728	0.43673	0.570621
HEBP2.1	62.8333	-0.161922	0.173816	-0.931575	0.351556	0.482161
PEG10_326	1.38128	-0.527456	1.03798	-0.508156	0.611344	0.735132
MAP2K6	19.5744	-0.824708	0.309887	-2.66132	0.00778354	0.0172935
ADAM22_1	0.555673	0.159295	1.62857	0.0978133	0.922081	0.978357
TTLL2_2	0.255295	0.643314	2.6382	0.243845	0.807351	0.89675
UBB_7	814.471	-1.52119	0.0722238	-21.0622	1.76897e-98	1.21821e-96
PEG10_335	0.533751	0	1.86056	0	1	1
CD69_8	35.8488	-1.55729	0.166163	-9.37208	7.11192e-21	7.39268e-20
SLC3A2_3	0.0970541	0.255237	5.21459	0.0489468	0.960962	NA
PEG10_334	0.193807	2.55673	3.37752	0.756985	0.449059	NA
COQ4	74.638	-1.21551	0.18013	-6.74798	1.49922e-11	8.77956e-11
PRR5L	187.615	1.12276	0.0868329	12.9302	3.04193e-38	5.91215e-37
PHPT1	112.237	-1.06743	0.138654	-7.6985	1.37673e-14	1.00511e-13
CETP_2	0.68225	2.27731	1.87828	1.21244	0.225344	0.335533
USO1	390.833	-0.412977	0.0727284	-5.67835	1.35998e-08	6.29008e-08
CDCA8_1	1129.53	-0.622519	0.0980706	-6.34766	2.18612e-10	1.16582e-09
CD53	52.0713	0.100586	0.211379	0.475858	0.634175	0.754789
CISD1	264.506	-0.80208	0.0782279	-10.2531	1.14591e-24	1.38749e-23
PEG10_333	1.30284	1.76104	1.10079	1.59979	0.109646	0.183221
EIF1B	1361.58	0.184974	0.0564031	3.27951	0.00103988	0.0027201
TBPL1	615.508	-0.517073	0.0971564	-5.32207	1.02592e-07	4.39846e-07
ZCCHC4_2	2.81017	1.80028	1.20575	1.49307	0.135418	0.218511
UBXN4_2	4.07999	1.01352	0.588751	1.72147	0.0851652	0.147474
ZNF22_72	0.853011	2.04136	0.97964	2.08378	0.0371799	0.0712557
ITGA6	143.803	1.08551	0.149824	7.2452	4.31811e-13	2.8269e-12
PARL	180.621	0.184064	0.0767883	2.39704	0.0165282	0.0342224
EFCAB14	258.755	0.359116	0.0764199	4.69924	2.61128e-06	9.67261e-06
PSMB4	1474.69	-0.309646	0.0628274	-4.92851	8.28586e-07	3.2375e-06
MRPL12	250.838	-1.06095	0.108174	-9.80788	1.04137e-22	1.1681e-21
RTL1_202	0.263986	-0.76059	5.38532	-0.141234	0.887685	0.955384
PRSS16_2	4.58646	0.854066	0.472412	1.80788	0.0706245	0.125918
FGFR1	959.031	-0.178692	0.0763878	-2.33928	0.019321	0.0393955
CR388166.2_142	3.48784	0.830662	0.465426	1.78474	0.0743042	0.131286
COPE	771.708	-0.105294	0.0597217	-1.76308	0.0778869	0.136521
FAM20C.1	0.508049	0	2.21515	0	1	1
FAM89B	100.973	-0.420467	0.0995381	-4.22418	2.39808e-05	7.9367e-05
ANKRD46	282.648	-0.49377	0.0834636	-5.91599	3.29884e-09	1.60124e-08
HSPE1	1339.55	0.209533	0.0778634	2.69103	0.00712314	0.01595
GALK2_1	5.47043	-1.44032	0.575364	-2.50332	0.0123033	0.0261939
SERPINA3_3	0.764726	-1.04296	1.47011	-0.709443	0.47805	0.611173
STK32A	1.11578	-0.957771	1.34042	-0.714529	0.4749	0.60797
GLMN	53.6865	-0.182901	0.155642	-1.17514	0.23994	0.353155
PIK3C2B	76.6701	-0.225773	0.112821	-2.00115	0.0453761	0.0851188
MOB2.2	13.4694	-1.08512	0.342781	-3.16563	0.00154749	0.00393088
ZNF22_73	4.52584	1.33001	0.554566	2.39829	0.0164716	0.0341298
GTPBP1	377.357	-0.0260507	0.0610569	-0.426662	0.669625	0.784085
DDIT4L_3	101.202	0.452186	0.18397	2.45794	0.0139737	0.0294057
IDH1	652.935	-0.637164	0.0687225	-9.27155	1.83457e-20	1.86768e-19
MOXD2P_3	0.553137	1.84286	2.02592	0.909642	0.363011	0.494181
CBY1	203.037	-0.637782	0.112722	-5.65801	1.53138e-08	7.05775e-08
TRIM48_28	3.46076	-1.49939	0.581183	-2.5799	0.00988301	0.021534
PDCD10	410.596	-0.14328	0.0716369	-2.00009	0.0454909	0.0852915
DENR	429.632	1.27315	0.0809482	15.728	9.72665e-56	2.94555e-54
CPE_3	0.31246	0	2.73769	0	1	1
ZC3HAV1L_1	0.320834	-0.102148	2.45166	-0.041665	0.966766	1
ZDHHC17	141.946	0.314548	0.0851599	3.69362	0.000221084	0.000637696
HES1_2	729.299	1.16804	0.142325	8.20683	2.27112e-16	1.8369e-15
PEG10_337	0.959797	0.849424	1.7853	0.475788	0.634225	0.754789
CLEC19A_2	0.79746	0	1.80334	0	1	1
TXNDC16	174.225	0.145173	0.0893794	1.62424	0.104325	0.175491
TSC22D2_1	227.754	0.665243	0.0866308	7.67906	1.6026e-14	1.16231e-13
NKX1.2_2	2.2241	1.74449	1.06858	1.63252	0.102569	0.172969
ZFP64_57	0.350455	1.30763	2.23521	0.585013	0.558539	0.687507
TRAPPC5	297.458	-0.427316	0.0704361	-6.06672	1.30548e-09	6.54294e-09
RNASEH2C	253.428	-0.450833	0.0950685	-4.74219	2.11423e-06	7.92157e-06
FZD2	1022.67	-0.274522	0.102534	-2.67737	0.00742022	0.0165479
CABZ01046577.1_5	1.18876	0.626135	1.09654	0.571009	0.567994	0.696391
PHIP	191.767	0.577239	0.0691667	8.34562	7.08423e-17	5.88258e-16
GRAMD1C	55.5143	-0.245382	0.15407	-1.59267	0.111235	0.185378
CRX	84.9029	-2.68309	0.3135	-8.55849	1.14355e-17	9.97573e-17
NR2E3	1.33562	-0.575576	1.11596	-0.51577	0.606015	0.73081
ARHGAP11A_1	134.867	0.278825	0.123382	2.25986	0.0238302	0.0476472
EIF3H	1514.49	0.148695	0.0696544	2.13475	0.0327814	0.0635744
TPM3_2	901.061	-1.76509	0.187646	-9.4065	5.12951e-21	5.37885e-20
AKR1B10	354.907	-1.13553	0.164176	-6.91656	4.62747e-12	2.80626e-11
ZFP64_58	0.987163	2.14271	1.15112	1.86142	0.0626852	0.113472
ADRA1B_3	0.252618	0.828771	3.28519	0.252275	0.800829	0.892066
CDKN1A_2	534.745	0.666282	0.162017	4.11241	3.91545e-05	0.000126147
AGR3_3	342.72	0.466819	1.22753	0.380291	0.703729	0.813201
PPIG	1181.19	0.322816	0.0759681	4.24936	2.14383e-05	7.14146e-05
KCTD14	14.0993	1.1155	0.264004	4.22531	2.38608e-05	7.89884e-05
ZBED9_2	0.460588	-1.91919	1.42973	-1.34235	0.179483	0.277786
PEG10_339	0.192047	-0.828703	2.47501	-0.334829	0.737754	NA
RPL30	3840.2	-1.50643	0.100032	-15.0596	2.98692e-51	8.19629e-50
RTL1_206	0.6947	1.08305	1.38545	0.781731	0.434373	0.568371
ZC3H8	109.638	0.877393	0.124377	7.05429	1.73488e-12	1.08187e-11
ZFPL1	350.809	0.155085	0.0668044	2.32148	0.0202607	0.041136
SI.DKEYP.110A12.4	2.05072	0	2.94094	0	1	1
ERV3.1_19	9.05136	0.543093	0.571515	0.950268	0.341976	0.47146
ZNF22_78	2.52824	0.42336	0.536822	0.788641	0.430322	0.564307
AKR1A1	107.098	0.251041	0.124143	2.02219	0.0431564	0.081467
GCAT_2	112.707	0.203184	0.132521	1.53323	0.12522	0.204779
PEG10_340	0.455972	1.49954	1.79777	0.834111	0.404218	0.537002
BLOC1S3	34.8419	-0.495417	0.232809	-2.12799	0.0333375	0.0645481
C14ORF1	8.59467	0.440347	0.37304	1.18043	0.237831	0.35097
LMOD3	0.350097	1.30782	2.76517	0.472961	0.636241	0.756686
IFT27	18.6182	-0.0394384	0.21959	-0.1796	0.857467	0.93388
CREBZF	62.4682	-1.03986	0.142112	-7.31717	2.53256e-13	1.68493e-12
PEG10_346	1.02057	3.71982	1.09115	3.4091	0.000651777	0.00175953
ZFHX3_4	0.260769	0	3.53847	0	1	1
TAF11	121.541	-1.11412	0.110734	-10.0613	8.19419e-24	9.52707e-23
CDK17_2	155.917	-0.0674995	0.0881686	-0.765573	0.443931	0.577973
OTULIN_2	0.271364	-0.190087	2.61214	-0.0727705	0.941989	0.991625
CR388166.2_152	0.556238	1.65281	1.64536	1.00453	0.315125	0.440763
CILP2_2	0.487945	0.11121	1.78169	0.0624184	0.95023	0.997661
RAPGEFL1_1	0.233779	0.158921	3.01162	0.0527693	0.957916	NA
F8A1	78.844	0.0753052	0.133384	0.564576	0.572362	0.700369
MAML1	397.189	0.470582	0.0722179	6.51614	7.21407e-11	4.02549e-10
STK31_1	237.74	-0.0802957	0.0813641	-0.986868	0.323707	0.450217
SPRY1	32.4139	0.92732	0.295293	3.14034	0.00168754	0.0042632
RPL34	4958.57	-0.469388	0.111189	-4.22152	2.42656e-05	8.01986e-05
RTL1_210	0.331507	0.179082	2.32101	0.0771569	0.938499	0.989479
RTL1_221	0.351546	0.842769	2.06645	0.407835	0.683395	0.79585
CSNK1G2	655.254	-0.469693	0.0684208	-6.86477	6.65999e-12	3.98703e-11
RBM8A	1301.77	-0.268756	0.0616497	-4.3594	1.3042e-05	4.48102e-05
ZNF22_79	4.15825	-0.0676761	0.478119	-0.141547	0.887438	0.955333
ZNF22_122	1.19868	3.24534	1.02487	3.1666	0.00154233	0.00391987
MITD1	123.459	0.879343	0.098831	8.89744	5.71497e-19	5.38207e-18
VTN_3	0.327443	-1.54381	2.54617	-0.606325	0.544299	0.674208
RTL1_217	0.152247	2.29773	3.54363	0.64841	0.51672	NA
TICAM2_2	7.11024	1.50629	0.367346	4.10047	4.12304e-05	0.000132388
TMEM150C	129.767	0.271553	0.101874	2.66558	0.00768549	0.0170889
MBTPS1	379.74	-0.128919	0.0544699	-2.3668	0.0179428	0.0368414
CCNE2	3.90875	-1.31912	0.480205	-2.747	0.00601428	0.0136896
CR388166.2_27	14.4418	1.10962	0.439269	2.52606	0.0115349	0.0247307
POLR1D.1	169.075	-0.13286	0.1314	-1.01112	0.31196	0.437441
LIN52	66.5527	-1.10776	0.232584	-4.76283	1.90895e-06	7.18818e-06
ACAT2	0.644152	2.04268	1.29823	1.57344	0.115618	0.191613
PRRC2B_1	615.967	-0.486967	0.0660308	-7.37484	1.64539e-13	1.11016e-12
ERF	1089.05	-0.0249967	0.0443297	-0.563882	0.572834	0.700767
RTL1_212	0.310925	1.12476	2.08788	0.538711	0.590086	0.716183
ZZZ3	349.757	0.182487	0.0674921	2.70383	0.00685449	0.0154061
UBE2T	261.461	-0.667925	0.0691561	-9.65822	4.53676e-22	4.96823e-21
CR388166.2_151	3.70391	4.94886	0.884422	5.59559	2.19873e-08	9.97297e-08
COL14A1_2	0.571978	0	1.78314	0	1	1
UBE2M	940.225	-0.37172	0.0547854	-6.78502	1.16074e-11	6.8365e-11
PEG10_347	0.190516	1.30794	3.46027	0.377987	0.70544	NA
SMTNL2	361.732	-0.0534568	0.0610418	-0.87574	0.381172	0.513149
DHRS7	34.8032	0.0243942	0.150195	0.162417	0.870978	0.943213
TMEM256	203.711	-0.186774	0.0737229	-2.53346	0.0112944	0.0242804
HBE1_4	0.75881	-0.473059	1.5817	-0.299083	0.764877	0.862639
RPS10	3665.92	0.132331	0.0761142	1.73859	0.0821072	0.142904
PEG10_348	0.281971	0.378387	1.97128	0.19195	0.847781	0.927136
RTL1_224	0.189096	-0.0932424	2.41688	-0.0385797	0.969225	NA
AAMP	462.944	-0.415652	0.0780229	-5.32731	9.96756e-08	4.27984e-07
THBD_4	0.161241	1.30794	3.52291	0.371268	0.710438	NA
CSNK1G3	168.526	-0.50246	0.0726148	-6.91953	4.53133e-12	2.75029e-11
SI.CH73.257C13.2_12	0.256819	0.011948	2.6867	0.00444708	0.996452	1
CR388166.2_158	0.494698	0.393727	1.80531	0.218093	0.827357	0.913035
PEG10_71	4.28253	0.573926	0.439315	1.30641	0.191413	0.292927
MAP1LC3C	1770.2	0.00147592	0.0622133	0.0237235	0.981073	1
MED22	9.79498	-0.687184	0.395595	-1.73709	0.0823717	0.143208
SIX1B	4.23766	-0.475466	1.05786	-0.449462	0.653098	0.770529
BSG	703.242	-0.765203	0.0881217	-8.68348	3.83845e-18	3.45147e-17
PARP8_2	0.161736	-0.0335916	3.52608	-0.00952661	0.992399	NA
POMP	902.229	0.240446	0.073863	3.2553	0.00113271	0.00294196
NUFIP1	161.148	-0.580709	0.0939304	-6.18234	6.31587e-10	3.2426e-09
CR388166.2_157	0.4736	-0.0244443	2.31422	-0.0105626	0.991572	1
DYRK1B	381.51	0.322299	0.0729255	4.41956	9.89037e-06	3.43775e-05
MCF2B	0.183987	0.0124864	3.07441	0.0040614	0.996759	NA
MIS18BP1	149.901	-0.527615	0.137104	-3.84829	0.000118944	0.00035679
SI.CH73.257C13.2_13	5.00705	0.506287	0.549441	0.921459	0.356811	0.487454
ZSCAN4_8	0.444113	0.543788	1.15205	0.472017	0.636915	0.757109
GNB4_1	16.3271	-1.79296	0.342253	-5.2387	1.61712e-07	6.81284e-07
RBM3_2	31242.8	-3.44456	0.0772844	-44.57	0	0
MGP	0.392493	-1.24126	1.55788	-0.796761	0.42559	0.559382
CR388166.2_156	1.69354	1.56269	1.15873	1.34863	0.177456	0.275035
SDHB	372.473	0.130283	0.077959	1.67118	0.0946863	0.161597
TTC7B	164.043	-0.625506	0.100986	-6.19399	5.86614e-10	3.02037e-09
SRSF2	2632.88	-4.1797	0.191574	-21.8176	1.57793e-105	1.22175e-103
PEG10_351	1.51629	1.98085	0.846182	2.34093	0.0192359	0.0392445
PEG10_52	0.376424	0.36164	2.68211	0.134834	0.892743	0.958235
C22ORF29_189	0.448181	3.87457	2.11557	1.83145	0.067033	0.120384
PAK6	23.8017	0.229093	0.191941	1.19356	0.23265	0.34487
FAM46B	452.858	-1.40136	0.111541	-12.5636	3.3463e-36	6.12946e-35
ZBTB40_2	1.35668	1.16443	0.926948	1.25619	0.209046	0.315462
COQ10B	261.827	0.694889	0.0879479	7.90115	2.76336e-15	2.11671e-14
MAEL	494.336	-0.242838	0.072387	-3.35472	0.00079445	0.00211715
KCTD6	2.3134	4.4983	1.44198	3.11953	0.0018114	0.00455522
PEG10_356	0.380403	1.20033	1.66464	0.721076	0.470863	0.604196
CARM1	1227.26	-0.09284	0.0529275	-1.7541	0.0794137	0.138858
TMEM192	17.0331	-0.0196952	0.20152	-0.0977331	0.922144	0.978357
CES5A_2	0.355533	1.08057	2.55518	0.422894	0.672372	0.786659
PLCE1_4	0.16646	1.31182	3.50455	0.37432	0.708166	NA
ZFP64_60	1.73715	0.774654	0.861074	0.899637	0.368313	0.499642
CEP350_3	0.185653	1.42183	3.09837	0.458897	0.646308	NA
SUMO2	6007.34	-0.202472	0.0673082	-3.00813	0.00262859	0.00640885
GCH1_2	0.598286	0	2.00476	0	1	1
CR388166.2_167	0.372495	0.836677	2.5628	0.32647	0.744069	0.845843
FAM210A	39.6858	0.0742167	0.202443	0.366606	0.713913	0.822099
SSR2	653.059	-0.432523	0.0726469	-5.95378	2.62022e-09	1.28359e-08
TUSC2	353.129	0.871975	0.0861175	10.1254	4.26197e-24	5.00808e-23
FBXO45	3.56482	-1.68962	0.572046	-2.95365	0.00314042	0.00754122
ZNF22_84	3.12332	1.43056	0.520058	2.75077	0.00594549	0.0135416
PEG10_83	0.345853	0.480934	2.8312	0.16987	0.865113	0.939704
SSC4D_2	0.285757	0.716202	2.27334	0.315044	0.752728	0.853012
RHOXF1_2	0.852778	-1.44842	1.51447	-0.956388	0.338876	0.467808
ZFP64_62	0.45499	2.09134	1.32937	1.57319	0.115676	0.191665
IMMP2L	209.588	0.302262	0.0681736	4.43371	9.26247e-06	3.23441e-05
CELF3	0.262799	0	3.20926	0	1	1
RTL1_235	0.202495	0	5.39535	0	1	NA
SMARCA5	1661.25	0.0928987	0.0378544	2.45411	0.0141235	0.0296983
FHIT	127.488	-0.294904	0.133227	-2.21355	0.0268596	0.0531257
SRSF10_3	153.73	-1.19814	0.2216	-5.40678	6.41674e-08	2.80053e-07
TMED8_2	2.8898	0.195608	0.605034	0.323301	0.746467	0.847626
PEG10_353	2.25825	1.93985	1.11043	1.74694	0.0806477	0.140687
OCM.2_2	3.10688	-1.08848	0.662983	-1.64179	0.100634	0.170147
MVB12A	139.068	-0.213028	0.0841918	-2.53028	0.0113973	0.0244723
AHNAK_9	0.840656	2.66729	1.18797	2.24525	0.0247518	0.0492833
RPL32	8692.98	-0.844931	0.0982872	-8.59655	8.21449e-18	7.21425e-17
TADA3	324.683	0.214994	0.0554337	3.87841	0.000105142	0.000317801
FAM3D	118.217	0.583	0.548716	1.06248	0.288017	0.40981
DCTN5	463.744	-0.0378565	0.0630933	-0.600008	0.548501	0.678239
C22ORF29_192	0.160863	0.833143	3.16995	0.262825	0.792685	NA
ARL3	776.329	0.124671	0.046764	2.66597	0.00767671	0.0170721
CR318592.1_183	0.665834	0.442471	1.49503	0.295962	0.767259	0.864276
MSRB1	642.828	0.201075	0.05288	3.80248	0.000143253	0.000424483
GLYAT_1	2.4546	-1.29457	0.568906	-2.27553	0.0228739	0.0459144
SMC5	52.4182	-0.208261	0.149229	-1.39558	0.162841	0.256226
TMEM109	211.063	-0.252307	0.101431	-2.48749	0.0128649	0.0272921
ARL16	26.5833	-0.977867	0.206641	-4.7322	2.22102e-06	8.28704e-06
KCNA6_2	0.195433	0.138645	3.0694	0.0451702	0.963972	NA
DNAJC5	170.725	-0.262172	0.0798348	-3.28393	0.00102372	0.00268167
PRSS33_1	200.645	0.273132	0.127288	2.14577	0.0318914	0.0620332
GUK1	97.2624	-0.905927	0.174533	-5.19058	2.09638e-07	8.73258e-07
C22ORF29_34	0.803241	1.82726	1.41047	1.2955	0.195149	0.298039
SH3YL1	22.1181	-0.691199	0.232964	-2.96697	0.00300747	0.00724639
ORAOV1	41.1777	0.177265	0.160006	1.10786	0.267922	0.386593
AJUBA	141.095	-1.84137	0.190537	-9.66409	4.2839e-22	4.69491e-21
EFHD2	122.19	0.866575	0.113071	7.66397	1.80268e-14	1.30084e-13
RTL1_304	0.229616	1.20853	2.44657	0.493968	0.621329	NA
UBXN6	182.892	0.110071	0.0798191	1.37901	0.167893	0.262601
POP5	120.307	-0.217182	0.156538	-1.38741	0.165318	0.259622
MUC4_5	1.72476	0	1.32644	0	1	1
GNB3	0.445324	0	2.14194	0	1	1
RTL1_251	1.07663	1.33527	1.228	1.08735	0.276882	0.396963
PRDM12_2	0.974796	0	1.87191	0	1	1
C1ORF86	50.6782	-0.850456	0.17214	-4.9405	7.79224e-07	3.05965e-06
TTK	563.012	0.298856	0.0445962	6.70137	2.06471e-11	1.19639e-10
MUC4_13	0.535173	0	4.52801	0	1	1
SUMO1	608.275	-1.32383	0.111071	-11.9188	9.44704e-33	1.52903e-31
PSMA8	149.718	-0.679256	0.157331	-4.31738	1.57893e-05	5.36703e-05
PEG10_360	0.21591	-0.677167	5.38647	-0.125716	0.899957	NA
CR388166.2_8	2.09723	0.695676	0.762557	0.912293	0.361614	0.492701
LMAN1_2	0.677091	0.0272577	1.43638	0.0189766	0.98486	1
C22ORF29_196	0.206556	-1.97124	3.01152	-0.654568	0.512746	NA
MAPKAPK2	115.233	-0.613437	0.136497	-4.49414	6.98519e-06	2.47541e-05
PDE7A	274.945	0.0173036	0.0866759	0.199635	0.841766	0.922741
NOL7	1115.48	0.0732519	0.0683444	1.07181	0.283807	0.404865
UBAP2L	0.296105	1.23422	1.9679	0.627176	0.530544	0.661549
TOMM40	638.863	-0.394576	0.0566917	-6.96003	3.40196e-12	2.08336e-11
TLK1	540.947	-0.485656	0.0854263	-5.68509	1.30746e-08	6.05496e-08
NUSAP1_2	128.118	-0.160287	0.147205	-1.08887	0.276212	0.396082
ZFP64_64	1.92519	1.35177	0.646931	2.08951	0.0366616	0.0704036
PIK3R2	133.278	-0.282078	0.0822692	-3.42872	0.000606438	0.00164613
POC1A_1	644.24	-0.148724	0.054216	-2.74318	0.00608481	0.013826
DUOXA2_2	13.0345	-1.94435	0.315042	-6.17174	6.75445e-10	3.46032e-09
XB.GENE.5993458	6.58821	0.897672	0.856148	1.0485	0.294408	0.417411
PRRG4_1	185.471	0.0168692	0.0796292	0.211846	0.832227	0.916352
VWA3A	138.483	-0.0617218	0.0888223	-0.694891	0.487124	0.620268
PLCXD2_2	0.207364	0	2.92747	0	1	NA
RTKN2_2	16.9272	-1.03946	0.288133	-3.60758	0.000309072	0.000872516
APOPT1	147.344	-0.499937	0.112605	-4.43972	9.00765e-06	3.14927e-05
ANP32E_3	0.545117	-0.185344	1.85404	-0.0999676	0.92037	0.977397
PLD1	67.2856	-0.35012	0.128623	-2.72206	0.00648771	0.0146902
AGPAT5	257.23	0.322826	0.0785104	4.11188	3.92442e-05	0.000126379
RTL1_245	2.8393	1.56399	0.740284	2.11269	0.0346275	0.066829
SLC35D3	0.287539	3.18763	2.81426	1.13267	0.257353	0.373754
RTL1_248	0.388946	1.09301	1.78264	0.613145	0.539781	0.67035
PREPL_1	1.5962	0.0631478	0.734683	0.0859525	0.931504	0.984859
GLI1_2	0.344624	0	4.54661	0	1	1
POLR2D	420.236	-0.0485359	0.0600169	-0.808705	0.418685	0.552297
AKAP17A	327.405	1.0519	0.101434	10.3703	3.384e-25	4.17865e-24
ZFP64_63	1.14635	-0.402349	1.11263	-0.361619	0.717637	0.825326
MYL6B_2	196.775	0.0577523	0.0789528	0.731479	0.464487	0.597569
XB.GENE.5918131_2	543.335	-0.123642	0.0748158	-1.65261	0.0984097	0.167017
VAMP7	317.176	1.0055	0.0613627	16.3862	2.39848e-60	8.08371e-59
TBX20	4.98637	3.8908	0.810864	4.79834	1.59986e-06	6.06415e-06
EFR3A	125.135	-0.103812	0.0932671	-1.11306	0.265681	0.383892
GXYLT1	111.647	-0.240997	0.110106	-2.18876	0.0286142	0.0562622
SPRTN	0.203877	0	5.39535	0	1	NA
NDUFB2	572.996	0.629176	0.094328	6.67008	2.55658e-11	1.4707e-10
GCSH	150.28	1.85103	0.153562	12.054	1.84873e-33	3.08638e-32
HMX2_1	4.86294	1.2575	1.03375	1.21645	0.223814	0.333741
CR318592.1_187	0.721108	3.40122	1.60655	2.1171	0.0342516	0.066148
ZNF576_11	0.551175	1.90107	1.90339	0.998785	0.317899	0.444122
ABTB2B_1	1.3138	0.401262	1.18453	0.338751	0.734797	0.839092
POLR3G	41.9955	0.507682	0.24599	2.06383	0.0390338	0.07445
RTL1_351	0.186863	1.94312	3.06462	0.634047	0.52605	NA
ZNF22_90	0.654316	-0.162554	1.24151	-0.130932	0.895829	0.96027
FAM213B	84.9214	-0.159904	0.124552	-1.28383	0.199201	0.30329
TAF7	448.16	-0.418284	0.0627436	-6.66656	2.61873e-11	1.50525e-10
TMCO1	195.111	-0.127214	0.108703	-1.17029	0.241884	0.355249
PSMD10	103.709	2.2844	0.158181	14.4417	2.82787e-47	6.80779e-46
ZC3HAV1L_2	0.140125	-0.450365	3.65263	-0.123299	0.901871	NA
SI.CH73.257C13.2_14	1.72459	0.75452	0.936699	0.80551	0.420525	0.554268
SI.CH211.254N4.3_2	0.806547	0	1.58455	0	1	1
NDUFB10	112.603	-0.410986	0.119334	-3.44401	0.000573154	0.001562
GLTP	155.798	-1.18975	0.204502	-5.8178	5.9626e-09	2.84884e-08
SLC25A25	338.598	-0.147487	0.0787166	-1.87364	0.0609799	0.110735
SNRNP35	286.804	-0.397605	0.0771471	-5.15385	2.55188e-07	1.05553e-06
SI.DKEY.226K3.4_2	7.48527	-0.327554	0.388429	-0.843279	0.399073	0.531899
TAX1BP1	294.016	-0.352824	0.0739803	-4.76916	1.84994e-06	6.97696e-06
PSG8_2	1.8916	0.147866	0.605296	0.244288	0.807008	0.896509
NKX6.3_1	0.995311	0.0963191	1.23192	0.0781859	0.93768	0.98898
RTL1_255	0.227779	0.885661	2.63494	0.336122	0.736779	NA
KCNK6	1112.18	0.045895	0.065576	0.699875	0.484006	0.61697
FAM162A	230.327	0.0185911	0.0751683	0.247326	0.804656	0.894935
APOE	135.608	-1.78595	0.168973	-10.5694	4.12989e-26	5.25836e-25
PEG10_370	0.170144	0	3.90205	0	1	NA
TOMM20	1270	-0.528037	0.0702844	-7.51286	5.78507e-14	4.01479e-13
SEC23B	741.261	-0.0765723	0.0477602	-1.60327	0.108876	0.182125
TPM3_1	1858.21	-0.443311	0.103554	-4.28095	1.86097e-05	6.27211e-05
PEG10_366	0.424756	0.869788	1.94558	0.447059	0.654833	0.771875
IFITM3_7	0.235236	-1.80362	5.36964	-0.335892	0.736952	0.840588
RTL1_253	0.230831	-0.717503	3.37375	-0.212672	0.831583	NA
SLC25A45_2	1.55881	0.483694	1.16625	0.414741	0.678332	0.791755
KSR2_1	46.5559	0.0803971	0.143037	0.562071	0.574068	0.702096
RTL1_352	0.36413	-0.830077	1.73147	-0.479407	0.631649	0.752849
DNASE2B	1.15458	0	1.50615	0	1	1
THG1L	74.8699	-0.669706	0.174007	-3.84874	0.000118729	0.000356386
REXO2	28.7631	-0.468669	0.237651	-1.97209	0.0485991	0.0904775
EXOC1	39.6227	-0.272195	0.140059	-1.94344	0.0519636	0.0958689
CR388166.1_37	0.722629	-1.15407	1.55134	-0.743914	0.456928	0.591081
NTPCR	375.513	-0.0980677	0.076506	-1.28183	0.199902	0.304196
POU3F3_2	0.94128	0.304836	1.80472	0.168911	0.865867	0.940024
GKUP_1	0.13291	-0.0349795	3.24133	-0.0107917	0.99139	NA
CCDC129	9.58633	0	1.11412	0	1	1
PKD1_2	0.209455	0	3.36573	0	1	NA
WDR37	146.312	-0.281747	0.0955684	-2.94812	0.00319715	0.00766331
MMAB	70.1146	-0.129656	0.142842	-0.907694	0.36404	0.495205
ZNF22_94	0.655676	1.01064	1.52549	0.662503	0.507649	0.63999
LIN28B_1	30.9876	-0.0387995	0.177914	-0.218081	0.827366	0.913035
ITPA	5.28459	-0.877254	0.499412	-1.75657	0.0789904	0.138202
TMEM230	40.6996	-1.5881	0.22897	-6.93585	4.03792e-12	2.45497e-11
TNFRSF6B_2	1.00362	0.66398	1.12044	0.592606	0.553445	0.682621
ZNF22_95	0.749805	1.2374	1.5892	0.778631	0.436197	0.570133
RNF10	359.266	-0.636576	0.0700821	-9.08329	1.05344e-19	1.0279e-18
ZFP3_68	4.11545	0.20159	0.576376	0.349754	0.726524	0.832471
SOGA3_1	0.399003	1.14903	1.93707	0.593177	0.553063	0.682349
CD69_11	0.361223	-0.0617252	1.73552	-0.0355659	0.971629	1
IER2_1	53.5681	-2.27227	0.301518	-7.53609	4.8426e-14	3.38533e-13
DDIT3	41.9363	0.732627	0.198874	3.68388	0.000229707	0.000661107
PAWR	270.51	0.763213	0.0821694	9.28829	1.56794e-20	1.60308e-19
ADO	34.0548	0.197042	0.225656	0.873195	0.382557	0.51453
MESDC2	203.405	0.280065	0.108505	2.58112	0.00984813	0.0214678
VAMP8_2	150.428	-0.959732	0.135584	-7.07853	1.4569e-12	9.13288e-12
EIF1AX	609.373	-1.79672	0.0693187	-25.9197	3.99074e-148	5.49648e-146
ZNF22_99	0.393363	2.02726	1.82738	1.10938	0.267267	0.385881
CEP63_2	0.289099	2.17447	2.02552	1.07354	0.28303	0.403998
GPATCH2	284.9	-0.255458	0.0752406	-3.39521	0.000685753	0.00184568
RPL13	7369.9	-1.56732	0.102554	-15.2829	9.94164e-53	2.84808e-51
ATRAID	24.7638	0.272425	0.232123	1.17363	0.240545	0.353863
OLFM4_2	0.21234	0	5.39535	0	1	NA
TRIM48_29	3.79145	-0.644192	0.515085	-1.25065	0.211061	0.317935
RYR2_2	0.298227	0	3.01828	0	1	1
PEG10_387	0.263974	0.453378	2.26053	0.200563	0.84104	0.922306
ZNF763_5	12.1624	-3.5414	0.651269	-5.4377	5.39733e-08	2.37079e-07
NKIRAS2	6.18651	-1.11092	0.401814	-2.76475	0.00569662	0.0130391
SNRPN	10389.3	-2.79015	0.0900011	-31.0013	5.1738e-211	1.34745e-208
COA1_2	23.3817	-0.272796	0.318207	-0.85729	0.391285	0.523739
DPY19L4	90.0384	-0.0434705	0.0979179	-0.443948	0.65708	0.773569
SNAPIN	12.0958	-1.45517	0.428494	-3.39602	0.000683738	0.00184061
RFPL4A_2	0.240303	-0.80275	2.99288	-0.26822	0.78853	0.881726
PEG10_383	2.35558	-0.674775	1.11891	-0.603066	0.546465	0.67613
PLA2G5_2	15.7881	0.295863	0.257901	1.1472	0.251301	0.366599
ERH	879.713	-1.31855	0.105199	-12.5339	4.8716e-36	8.85543e-35
ERV3.1_18	1.96465	-1.24119	0.985252	-1.25977	0.207752	0.313774
C22ORF29_201	0.198008	1.30793	3.40333	0.384309	0.70075	NA
TFPI2_3	0.477108	-0.315226	1.8813	-0.167558	0.866931	0.940677
SNAP29	210.43	-1.02588	0.195511	-5.2472	1.5443e-07	6.52137e-07
CR388166.2_182	0.571536	3.92847	1.3272	2.95998	0.00307663	0.00739795
AP4S1	26.5107	-0.404427	0.19692	-2.05376	0.0399986	0.0760776
OSBPL3	140.262	-0.442917	0.0893593	-4.95659	7.17425e-07	2.83252e-06
HIST1H2AM_2	1188.96	1.67894	0.12231	13.7269	7.00758e-43	1.52548e-41
CR388166.2_180	3.44511	2.16594	0.562833	3.84828	0.000118948	0.00035679
SDR42E1	139.867	-0.299006	0.0838994	-3.56386	0.000365436	0.00102037
KY_3	1.37998	4.21765	1.15104	3.6642	0.000248111	0.000710647
CTNNA1_2	844.179	0.107288	0.0598546	1.79248	0.0730569	0.129449
CR388166.2_183	0.338233	-0.0138711	2.54203	-0.00545673	0.995646	1
CDC25B	542.601	-2.08923	0.162497	-12.857	7.85337e-38	1.49989e-36
IRGC_6	0.571049	1.76518	1.78249	0.990288	0.322033	0.448498
RSPO3_2	0.49052	0	5.39535	0	1	1
FBLN2	0.286157	0	5.39535	0	1	1
ACTR1A	153.312	0.435419	0.0694815	6.26669	3.68808e-10	1.93015e-09
PEG10_384	0.571363	2.64771	1.73183	1.52885	0.126301	0.206311
CAMLG	28.0343	-0.527623	0.206916	-2.54993	0.0107743	0.0232813
TJAP1	47.4584	-0.172102	0.123037	-1.39878	0.16188	0.254894
BTBD9	223.464	-0.121753	0.069207	-1.75926	0.0785335	0.137537
SMEK2	717.394	-0.0411943	0.0549451	-0.749735	0.453414	0.587384
SSC4D_3	0.379775	-2.60388	1.46846	-1.77321	0.0761939	0.134029
GTF3C6	198.101	-0.0226682	0.0669733	-0.338466	0.735012	0.839141
LRRC41	88.1461	-0.406333	0.1286	-3.15965	0.00157959	0.00400673
TIPARP_2	64.5634	0.651459	0.120783	5.39364	6.90432e-08	3.00509e-07
BET1L	123.085	-0.0912489	0.162673	-0.560935	0.574842	0.702863
SI.CH73.257C13.2_15	0.181495	0.361056	3.08402	0.117073	0.906802	NA
C2ORF40_1	1.64415	0	1.48351	0	1	1
MGME1	149.775	-0.0320212	0.0752741	-0.425395	0.670549	0.78491
HOXB6	0.772799	0.392646	1.82357	0.215318	0.82952	0.914636
CR388166.2_192	0.248434	1.40013	2.43681	0.574575	0.565578	0.694143
AIM1_2	0.157587	0	4.55425	0	1	NA
RANGRF_2	69.323	0.492453	0.152216	3.23523	0.00121546	0.00314148
CR388166.2_189	0.547183	-0.449688	1.37558	-0.326907	0.743738	0.845702
METTL23	129.153	0.328699	0.0836568	3.92914	8.52497e-05	0.000261146
CETN2_2	386.231	-0.545459	0.0787273	-6.92846	4.2545e-12	2.58446e-11
KLC3	0.617256	-3.41975	1.55357	-2.20122	0.0277206	0.0546326
PTGER3	1.61731	-0.3708	0.721286	-0.514082	0.607195	0.731925
ZFP64_66	0.461097	3.04315	2.0047	1.51801	0.129012	0.209997
DRD2_2	2.07851	2.23704	0.725222	3.08462	0.0020381	0.00508071
RDH5_1	0.377817	0	1.87744	0	1	1
DNAJB5	481.884	1.33544	0.0548073	24.3661	3.91202e-131	4.48286e-129
DUT	2066.15	0.0945142	0.0479696	1.97029	0.0488048	0.0908013
CR388166.2_178	0.857375	1.80019	1.32765	1.35592	0.175123	0.27195
ERV3.1_20	1.50835	0.858974	0.98237	0.874389	0.381906	0.513896
PRTGA_2	0.361229	0	2.75761	0	1	1
DHFR	213.754	-0.362169	0.0869015	-4.16758	3.07857e-05	0.000100564
ZNF22_101	0.372551	0	2.29236	0	1	1
TRPS1_4	0.266877	0	5.39535	0	1	1
TWIST2_2	0.290555	0.7436	2.38547	0.311721	0.755253	0.855332
P4HA3_2	0.475338	1.01069	2.33683	0.432505	0.665375	0.780128
HIF1A	650.421	-0.249176	0.0544458	-4.57659	4.72623e-06	1.70482e-05
ABHD17A	935.65	0.360253	0.0448667	8.0294	9.79501e-16	7.65432e-15
ZFP64_67	2.49297	0.582794	0.67276	0.866273	0.38634	0.518353
PEG10_15	0.317898	0.110919	2.05983	0.0538486	0.957056	1
MYADML2	16.8666	-0.331697	0.24428	-1.35785	0.17451	0.271115
CR388166.2_7	1.79374	-0.972553	0.996421	-0.976047	0.329041	0.456527
LAMTOR3	32.6698	-1.6507	0.257955	-6.3992	1.56191e-10	8.44896e-10
C15ORF65	70.0117	-0.0546998	0.298667	-0.183146	0.854683	0.93194
RNF150	113.646	-0.274265	0.097179	-2.82227	0.00476852	0.0110901
PEG10_17	0.730337	2.0397	1.43497	1.42143	0.155193	0.245671
CLDN20	0.356094	-0.101438	2.428	-0.0417783	0.966675	1
ZNF22_104	0.548128	0	1.70006	0	1	1
XB.GENE.5901104	1.86183	-1.5461	1.07753	-1.43485	0.151329	0.240288
KDELR3_2	424.858	0.360986	0.102086	3.53609	0.000406101	0.0011282
CACNG5A	0.314174	0.0784315	1.72997	0.045337	0.963839	1
IER2_2	146.919	-2.08709	0.145275	-14.3665	8.39377e-47	1.9939e-45
PEG10_391	0.17827	1.20107	3.08676	0.389103	0.6972	NA
FAM213A	0.705455	0.41377	1.49738	0.27633	0.782295	0.877127
UBE4B	58.1764	-1.72989	0.214804	-8.05333	8.05681e-16	6.3236e-15
CR388166.1_38	0.254891	0	3.25454	0	1	1
CR388166.2_191	0.435346	0.323391	1.94759	0.166047	0.86812	0.941317
TOLLIP	160.823	0.145708	0.0988607	1.47387	0.140516	0.225392
CRABP1	1.86649	0	1.18331	0	1	1
CNPY1	80.4082	0.425468	0.124767	3.41009	0.000649413	0.00175381
SLC38A2	273.155	0.315487	0.103474	3.04894	0.00229647	0.00566954
ACLYB	69.4717	-0.968034	0.157521	-6.14541	7.97557e-10	4.0728e-09
ZNF239_27	5.34136	-0.0434441	0.548035	-0.0792724	0.936816	0.988359
CR388166.2_197	3.83435	4.59772	0.808236	5.68858	1.28098e-08	5.94195e-08
SEMA4F	1119.89	0.438404	0.105209	4.167	3.08628e-05	0.000100793
UBAP1_2	3.14983	-0.752106	0.602529	-1.24825	0.21194	0.319023
CRKL	772.011	-0.172143	0.0422023	-4.079	4.52298e-05	0.000144292
C22ORF29_212	0.76945	-0.580199	1.12106	-0.517544	0.604776	0.729812
BDH1_2	405.328	-0.865198	0.0578086	-14.9666	1.21392e-50	3.2746e-49
RPL21	6667.99	-0.164294	0.0997089	-1.64774	0.0994059	0.168448
MEPCE	132.747	-0.419054	0.0845912	-4.95387	7.27518e-07	2.86842e-06
ZNF22_12	7.12248	1.00955	0.39521	2.55448	0.0106347	0.0230143
CGNL1	400.064	-0.44423	0.0820628	-5.41329	6.18782e-08	2.70557e-07
FAM189A2	0.177853	-0.0339661	3.44148	-0.00986962	0.992125	NA
CR318592.1_58	2.23885	-2.77066	0.924811	-2.99593	0.00273613	0.00664953
SMARCAD1	546.198	0.0605198	0.0600677	1.00753	0.313682	0.439259
OTUD4	279.846	-0.432135	0.145376	-2.97254	0.00295344	0.00712807
CR388166.2_198	1.28166	1.46549	1.01956	1.43737	0.150612	0.239389
TMEM199	214.16	0.0598256	0.133105	0.449461	0.653099	0.770529
ZFP64_69	0.59166	0	1.6747	0	1	1
NDUFS7	268.015	-0.603152	0.0985779	-6.11853	9.44412e-10	4.79028e-09
ABL1	555.464	0.629312	0.0594853	10.5793	3.71774e-26	4.7378e-25
ZNF576_4	0.688137	-0.16438	1.52967	-0.107461	0.914423	0.972976
CR388166.2_200	0.341425	1.2039	2.7873	0.431925	0.665796	0.780494
KCTD2_2	244.9	-0.744155	0.0980716	-7.58788	3.25192e-14	2.29235e-13
CTDSPL2	1084.48	-0.0529403	0.046338	-1.14248	0.253254	0.369034
ZNF22_102	1.61364	0.0731387	0.818735	0.0893313	0.928819	0.982906
CCDC9	139.773	0.0300816	0.0858814	0.35027	0.726136	0.832227
ZNF22_106	8.64081	0.949344	0.275552	3.44524	0.000570554	0.00155521
MAMDC2_2	3.04039	1.30564	1.15243	1.13294	0.257239	0.373625
PCNX	69.253	-0.192516	0.118868	-1.61958	0.105322	0.176966
AARS	246.562	-0.426586	0.0759421	-5.61726	1.94015e-08	8.86464e-08
ZFP3_99	2.41609	-1.01152	0.769289	-1.31488	0.18855	0.289226
CR388166.2_193	0.296029	0.607928	2.57479	0.236108	0.813349	0.901246
SYF2	531.115	0.0513263	0.0673929	0.761598	0.4463	0.580267
NDUFAF4	123.615	-0.293305	0.0975364	-3.00713	0.00263726	0.00642779
ZNRD1	240.117	0.304368	0.089295	3.40857	0.000653034	0.00176259
PEG10_520	0.222275	-0.817712	2.43677	-0.335572	0.737194	NA
PQLC3_1	69.6033	-0.613429	0.241438	-2.54073	0.011062	0.0238203
CACNG5	0.26034	-0.242492	1.98547	-0.122133	0.902793	0.965334
TMEM208	231.822	-0.492697	0.0973951	-5.05875	4.22019e-07	1.70234e-06
C22ORF29_213	0.23196	0.297241	1.98455	0.149777	0.88094	NA
ABTB2_1	0.675285	2.36125	1.31363	1.7975	0.0722562	0.128278
SNCB	19.1985	-1.57265	0.851354	-1.84724	0.0647125	0.116685
SLC12A4	75.5607	1.05121	0.159339	6.5973	4.18701e-11	2.37618e-10
ARFRP1	259.976	-0.133375	0.0854562	-1.56074	0.118586	0.195401
ZSCAN4_4	0.333863	-0.064595	1.60239	-0.0403118	0.967845	1
CR388166.1_40	3.44109	0.410229	0.658934	0.622566	0.53357	0.664365
SCAMP2	618.007	0.00558132	0.05767	0.0967803	0.922901	0.979014
TUBA2_3	41.5376	-0.225925	0.243723	-0.926975	0.353939	0.484207
ZNF22_107	5.16451	2.49282	0.403991	6.17048	6.80811e-10	3.48657e-09
FIGLA	86.7267	-0.0221888	0.109517	-0.202607	0.839443	0.92111
ATP6V0C	622.104	-1.64472	0.111007	-14.8165	1.14687e-49	2.97605e-48
CR318592.1_4	39.2034	-0.145618	0.168053	-0.866502	0.386215	0.518282
SGTB	56.3236	0.0812939	0.149848	0.54251	0.587467	0.713877
SUPT16H_2	0.348033	0.174733	5.39328	0.0323982	0.974154	1
SDHAF2	297.012	-0.0411502	0.0817551	-0.503335	0.614729	0.738211
CR318592.1_198	0.356352	0	2.49436	0	1	1
XPR1	265.738	-0.246786	0.0678973	-3.63469	0.000278311	0.000790819
IL12A	6.39493	-0.0207212	0.346804	-0.059749	0.952356	0.999076
CCER1	21.9048	0.264741	0.19449	1.3612	0.173449	0.26973
SPI1	1.63324	0.069112	1.18619	0.0582636	0.953539	0.999816
KCP_4	0.351911	0.142377	2.33394	0.0610029	0.951357	0.998259
ANKRD65_2	0.352817	2.18248	2.07896	1.04979	0.293814	0.416692
PEG10_421	0.200652	0.548586	5.39435	0.101696	0.918998	NA
CR318592.1_71	1.43743	0.383541	0.830749	0.461681	0.64431	0.763266
ZFP64_70	12.1108	0.219678	0.272126	0.807268	0.419512	0.553222
PTTG1IP_3	0.653999	1.91446	1.38953	1.37777	0.168273	0.26308
ZBED1_4	1.0147	2.5111	0.947718	2.64963	0.00805802	0.0178563
CHST2	73.1765	-2.22579	0.195892	-11.3623	6.44401e-30	9.50607e-29
ZNF22_105	3.78968	0.8792	0.52044	1.68934	0.0911543	0.156408
PEG10_402	0.921275	0.755098	1.22407	0.616876	0.537317	0.667869
SI.DKEYP.72H1.1	0.321276	0.139239	2.54246	0.0547653	0.956325	1
EIF4E1B	798.7	0.117916	0.0521893	2.25939	0.0238589	0.0476912
YPEL5	102.042	0.264987	0.13621	1.94543	0.0517228	0.0954862
SNRPD3	11475.4	-0.727574	0.0805284	-9.035	1.63998e-19	1.58723e-18
PCNP	1767.52	-0.860317	0.0531679	-16.1811	6.85316e-59	2.26186e-57
RMI2	52.7999	-0.561202	0.148306	-3.78407	0.000154283	0.000455473
ANKS1A	217.618	-0.290024	0.0910892	-3.18396	0.00145275	0.00370798
LIPM	348.512	0.303615	0.0870973	3.48593	0.000490424	0.00134808
C22ORF29_217	0.305934	-0.0733263	1.863	-0.0393593	0.968604	1
MRPS25	145.78	-0.77783	0.158897	-4.89518	9.82164e-07	3.81571e-06
MYBL1	0.387395	1.50139	2.22211	0.675661	0.499256	0.632135
PRTGA_4	0.319302	0	2.55744	0	1	1
ZFP64_51	23.0843	0.134832	0.25776	0.523091	0.600911	0.726551
GSTP1_1	678.869	-2.14077	0.110031	-19.456	2.59033e-84	1.39488e-82
ZNF22_109	0.29314	0.859583	2.26081	0.38021	0.70379	0.813201
ATP2C2_1	105.434	0.238855	0.149229	1.60059	0.109467	0.182965
ZBTB8OS	19.7187	-1.83368	0.378622	-4.84305	1.27863e-06	4.89316e-06
PEG10_423	1.03959	2.68603	1.07927	2.48874	0.0128195	0.0272
ZFP64_71	0.290932	1.30802	4.61411	0.283483	0.776807	0.87244
NMRK2_2	506.748	-1.63926	0.0825822	-19.85	1.10106e-87	6.33399e-86
C12ORF49	18.0037	0.362369	0.249227	1.45397	0.145955	0.233046
CR388166.2_208	1.24847	0.457794	1.0159	0.450628	0.652258	0.76998
SETD9	95.3624	-0.0418404	0.130126	-0.321538	0.747803	0.848841
TIMM10B	666.899	0.140137	0.0646011	2.16927	0.0300625	0.0588032
CR388166.2_211	1.23211	0.819527	1.13852	0.719817	0.471638	0.604722
DCUN1D5	600.362	-0.502825	0.104286	-4.82159	1.42419e-06	5.42412e-06
PRKACA_2	0.173918	2.08534	3.97329	0.52484	0.599695	NA
LMNB2	2718.02	-1.06553	0.066813	-15.9479	2.94451e-57	9.20899e-56
CNDP1_2	0.808752	0	1.93695	0	1	1
NXPE2_5	0.774061	-0.806078	0.917179	-0.878866	0.379474	0.51144
CYP2E1_2	0.287008	0	5.39535	0	1	1
PEG10_414	0.125572	-1.37325	4.19606	-0.327271	0.743463	NA
MTFR1L	322.41	-0.0901123	0.0661762	-1.3617	0.173292	0.269545
TRIM48_27	1.339	0	1.26476	0	1	1
PEG10_417	0.245477	2.40027	5.38239	0.445949	0.655634	0.772502
TACC1	80.9691	-0.539677	0.239554	-2.25284	0.0242692	0.0484399
KLHL41	1.45874	0	5.39535	0	1	1
TSEN15	280.92	0.531126	0.080451	6.60186	4.06038e-11	2.30523e-10
UBE2O	564.712	-0.0540935	0.0967764	-0.558954	0.576193	0.703614
ERLIN1	300.241	0.677423	0.102497	6.60921	3.86388e-11	2.19715e-10
DPYSL2_1	90.0056	-0.208953	0.124662	-1.67616	0.0937066	0.16025
MCRS1	145.646	-0.3085	0.104869	-2.94177	0.00326347	0.00781312
PEG10_427	0.399638	1.10883	1.75016	0.633559	0.526369	0.657861
LAMA5_2	7.92746	1.0523	0.425733	2.47174	0.0134459	0.0283985
SERPINA3_2	0.344597	2.20781	2.3233	0.950292	0.341964	0.47146
TIAM1_1	755.329	-0.0291865	0.0619741	-0.470947	0.637678	0.757703
SLCO1E1	0.326459	1.30729	2.28701	0.571614	0.567583	0.695985
FAS	0.115875	2.29748	4.95195	0.463954	0.642681	NA
CTD.3088G3.8	0.264314	0	5.39535	0	1	1
MYSM1_2	0.245367	-1.61526	2.60049	-0.621136	0.53451	0.665247
RAB27B	353.146	-0.289677	0.067213	-4.30984	1.63376e-05	5.54287e-05
PEG10_437	0.384836	0.217127	1.64857	0.131706	0.895216	0.959883
CR388166.2_216	0.42011	0.532345	1.76824	0.30106	0.763369	0.861359
C22ORF29_224	0.216807	-0.305662	3.46974	-0.0880935	0.929802	NA
CR318592.1_203	0.372848	0	2.5404	0	1	1
FAT4_B1	0.51989	0.138372	3.49574	0.039583	0.968426	1
FTH1	5658.97	-2.25297	0.0658573	-34.2099	1.72546e-256	7.48956e-254
PEG10_435	0.136121	1.30799	4.09207	0.319641	0.74924	NA
CHCHD3	18.9584	-0.755054	0.254616	-2.96546	0.0030223	0.00727708
KLHDC8A_2	0.19471	0	5.39535	0	1	NA
RPLP2	7431.77	-0.327512	0.116762	-2.80494	0.00503254	0.0116512
IRS1_2	12.3524	0.26932	0.246415	1.09295	0.274415	0.394094
TIMD4_2	0.136772	0	4.78599	0	1	NA
AEN	103.569	0.0504792	0.114179	0.442104	0.658414	0.774566
CR388166.2_214	1.31493	1.4496	1.03316	1.40307	0.160595	0.253171
RPS2	16546.3	-2.65132	0.112981	-23.467	8.87528e-122	8.76755e-120
CR388166.2_217	0.583095	2.40541	1.45106	1.65769	0.0973799	0.165406
ZFP64_72	3.28544	-0.200091	0.593961	-0.336876	0.73621	0.840009
PEG10_430	0.618012	0.455662	1.5343	0.296983	0.766479	0.863744
RASSF3	1305.1	0.503791	0.0628449	8.01642	1.08874e-15	8.48483e-15
PEG10_439	0.256645	0	2.95109	0	1	1
CITED2	223.385	-0.401083	0.222597	-1.80183	0.0715717	0.127274
RFXANK	36.0446	0.0581987	0.18171	0.320284	0.748753	0.849651
PEG10_432	0.208031	1.7871	3.37014	0.530276	0.595921	NA
APOBEC2	16.4597	0.463596	0.654488	0.708334	0.478738	0.611865
FASN_2	0.322354	0	5.39535	0	1	1
RBFOX2_2	0.293823	-0.686316	2.22633	-0.308272	0.757875	0.857336
SAT2_2	50.8362	-1.34918	0.314724	-4.28685	1.81222e-05	6.11933e-05
NCAPH2	130.017	-0.737813	0.136447	-5.40734	6.3967e-08	2.79263e-07
CAMK2G	124.882	-0.602198	0.12732	-4.72981	2.24726e-06	8.38055e-06
CNKSR3	8.5292	-0.280045	0.281201	-0.995889	0.319304	0.445698
RTL1_350	1.91173	0.822576	0.715447	1.14974	0.250252	0.36533
MAT1A	744.654	-0.0923952	0.0576521	-1.60263	0.109015	0.182337
ADAMTS5_1	0.226332	0	3.34022	0	1	NA
MEX3A	200.841	0.0808884	0.0828956	0.975786	0.329171	0.456662
C19ORF40	183.983	0.338666	0.0762506	4.44149	8.93392e-06	3.12425e-05
WDR38	0.374094	0.379126	2.12578	0.178347	0.858451	0.934381
MYL7	33.5059	-0.111198	0.205275	-0.541701	0.588024	0.714286
PEG10_513	2.71422	2.15777	0.778485	2.77175	0.00557555	0.0127783
AKIP1_2	146.918	2.47889	0.184738	13.4184	4.71609e-41	9.8188e-40
NDUFS8	205.546	0.430174	0.113938	3.77552	0.000159674	0.000470417
ATP6V1F	509.842	-0.12769	0.117023	-1.09115	0.275206	0.394916
CR388166.2_54	5.58672	0.426376	0.510255	0.835613	0.403373	0.536084
MAU2	61.3716	0.190829	0.145392	1.31251	0.189348	0.290263
CARHSP1	891.446	0.318835	0.0793265	4.01928	5.8376e-05	0.000183453
CR318592.1_162	0.533339	-0.750188	1.46533	-0.511958	0.60868	0.732852
PRDM8	5.2634	0.319628	1.05649	0.302537	0.762242	0.86073
G6PC2_3	1.57464	-0.105631	1.25862	-0.083926	0.933115	0.986125
MRPL32	200.023	-0.233716	0.0851698	-2.74412	0.00606741	0.0137952
H2AFX	94.9652	-0.222358	0.201101	-1.1057	0.268856	0.387706
RFK	55.1029	-0.285385	0.120338	-2.37153	0.0177145	0.0364101
MBD1_A1	7.02274	0.126527	0.291366	0.434255	0.664104	0.779148
RETNLB_1	1.91869	1.30593	1.20932	1.07988	0.280194	0.400709
PEG10_441	3.39334	-0.176177	0.900696	-0.195601	0.844923	0.92521
WDR48	229.304	-0.330448	0.0757972	-4.35964	1.30278e-05	4.4772e-05
PCDHB8_4	0.369966	0.438256	2.25486	0.194361	0.845893	0.925755
MRPS17	394.979	-0.175304	0.0505005	-3.47133	0.000517884	0.00142029
CR388166.2_219	1.11148	0.464249	1.24577	0.372659	0.709402	0.818023
EPN1	191.94	-0.243251	0.067182	-3.62078	0.000293722	0.000831476
GNA13	541.355	-0.553874	0.0654966	-8.45652	2.75466e-17	2.33616e-16
ATP6V1A_1	318.168	-0.285616	0.0771907	-3.70013	0.000215491	0.000623321
UBAP2	141.66	-0.269802	0.148836	-1.81275	0.0698708	0.124698
PTP4A2_2	1718.13	-0.21425	0.0514909	-4.16093	3.16961e-05	0.00010335
CR388166.2_220	1.91872	1.60954	0.76721	2.09791	0.0359134	0.0691057
SRR_2	2.22829	-0.935235	0.823116	-1.13621	0.255867	0.37235
CRISPLD1_1	0.262313	-0.715339	4.64647	-0.153953	0.877647	0.948591
TTLL10	0.229891	0.13909	2.64399	0.0526063	0.958046	NA
RTL1_32	0.833428	1.20155	0.985722	1.21895	0.222861	0.332597
MYCBP2_2	0.472157	0	1.80094	0	1	1
CDKN1B_1	26.5659	-0.971479	0.330582	-2.93869	0.00329597	0.00788041
PI4K2B	329.807	0.263005	0.0749347	3.50979	0.000448458	0.00123747
CR318592.1_37	0.195477	1.13076	2.43469	0.464439	0.642333	NA
ZNF22_114	2.42095	0.757947	0.736659	1.0289	0.303527	0.427926
FQ378013.1	94.9882	1.49538	0.137912	10.843	2.15304e-27	2.88766e-26
NGLY1	237.199	-0.131083	0.0683953	-1.91655	0.0552951	0.101388
ZNF239_20	4.33731	0.607477	0.484057	1.25497	0.209489	0.315999
ZNF576_6	1.02316	-0.940899	0.977021	-0.963029	0.335533	0.46423
TRIM59_2	1.53408	0	1.83932	0	1	1
RTL1_277	0.236889	2.23157	2.64236	0.844539	0.398368	0.531207
ZNF346	2458.2	-0.22291	0.0538952	-4.13599	3.53427e-05	0.000114406
SI.DKEY.14D8.6	0.511762	0.398452	1.73246	0.229991	0.818098	0.904899
SLC30A1	911.678	-0.0819841	0.0596581	-1.37423	0.16937	0.264506
DNM2_1	369.731	-0.207137	0.0558316	-3.71004	0.000207224	0.000600865
LHFPL2	47.2929	1.37418	0.150841	9.11011	8.23008e-20	8.06345e-19
PDZD11	336.431	0.81351	0.0901441	9.02455	1.80433e-19	1.74159e-18
PEG10_59	1.4389	0.386922	0.8837	0.437843	0.6615	0.776985
CR388166.1_7	4.40308	0.968787	0.497242	1.94832	0.0513765	0.0949203
GDI1_2	1026.95	-0.618622	0.0718785	-8.60649	7.53323e-18	6.62813e-17
CR388166.2_226	0.233466	-0.431513	2.69151	-0.160324	0.872626	NA
PEG10_450	0.329635	1.76961	1.93737	0.913411	0.361026	0.492253
CDKN1A_3	122.044	0.697829	0.0933673	7.47402	7.77818e-14	5.36421e-13
XB.GENE.5918131_4	17.7806	-0.0934708	0.312634	-0.298978	0.764957	0.862639
ZNF22_115	6.17834	0.864687	0.340594	2.53876	0.0111245	0.023944
RALBP1	396.809	0.231467	0.0651755	3.55145	0.000383112	0.00106744
AP1B1	400.109	0.203558	0.0804273	2.53096	0.0113751	0.024432
CR388166.2_227	0.324466	2.23322	2.77334	0.805243	0.42068	0.554268
FAM222A	327.19	1.01381	0.0681238	14.8819	4.32221e-50	1.14863e-48
ESF1	320.827	0.193471	0.0772367	2.50491	0.0122483	0.0260962
PEG10_51	0.646675	0.0827511	1.54602	0.0535254	0.957313	1
KCNA2_1	0.238275	-0.76337	2.16413	-0.352738	0.724285	0.830837
MUS81	151.094	-0.800932	0.13804	-5.80217	6.54625e-09	3.11938e-08
CERS6	272.517	0.235683	0.0690973	3.41088	0.00064753	0.00174971
MCFD2	56.0202	0.0235	0.167739	0.140099	0.888582	0.956062
CR388166.1_42	0.786101	2.50357	1.34042	1.86775	0.0617974	0.112035
PIEZO2_1	1.08271	0.881063	1.27977	0.688451	0.491169	0.624379
NMRK2_1	426.181	-0.207129	0.0578626	-3.57967	0.00034403	0.000964551
FAM210B	61.3276	-0.00155102	0.131061	-0.0118343	0.990558	1
PQLC2L_B1	0.203246	-1.10695	5.3611	-0.206478	0.836418	NA
USPL1_1	346.196	1.09455	0.0789152	13.8699	9.6358e-44	2.14989e-42
BRWD1	41.471	0.442138	0.143535	3.08036	0.00206753	0.00514871
MRPS18C_2	2.59364	0.198026	1.10261	0.179597	0.857469	0.93388
PGGT1B	290.18	-0.0773894	0.0650057	-1.1905	0.233849	0.346397
C22ORF29_228	0.171178	0	4.51488	0	1	NA
RNF144B	76.5448	0.81091	0.0949582	8.53965	1.34626e-17	1.16801e-16
CFHR2_9	0.360793	0	2.09561	0	1	1
RDH5_2	1.11495	0	1.45483	0	1	1
PEG10_446	2.92209	1.15786	0.779656	1.48509	0.13752	0.221404
CAPN8_2	0.600814	1.3027	1.26973	1.02596	0.30491	0.42958
ZCRB1	50.4819	0.317504	0.669889	0.473965	0.635525	0.756084
ZNF576_5	2.42529	0.919835	0.588788	1.56225	0.118229	0.194925
NANOS3_2	0.996295	2.19629	1.16732	1.88148	0.0599069	0.108911
TSPO_3	2.73682	1.14433	1.16698	0.980589	0.326795	0.453939
LYN	218.993	0.941863	0.0664228	14.1798	1.22174e-45	2.84094e-44
DPM3	114.393	-0.394044	0.101871	-3.86806	0.000109707	0.00033083
CFHR2_3	1.38967	0	1.26805	0	1	1
CR388166.2_239	0.892364	3.87981	1.11767	3.47133	0.000517882	0.00142029
KIF11	1117.82	0.0265619	0.0625108	0.424917	0.670897	0.785189
DNTTIP2	918.608	-0.0956061	0.0494952	-1.93162	0.053406	0.098239
CR318592.1_212	0.378718	-0.499834	1.53767	-0.325058	0.745137	0.846553
SLC31A1	40.8801	-0.268943	0.190781	-1.40969	0.158631	0.250467
MRPS12	189.165	-0.528664	0.150667	-3.50881	0.000450112	0.0012418
MICA_6	1.46578	-1.716	0.923315	-1.85852	0.0630948	0.11417
MFSD9	0.39651	-0.788335	1.53392	-0.513935	0.607297	0.731986
ZNF22_116	0.627747	1.57191	1.36183	1.15426	0.248392	0.362983
PDGFA_2	1.45435	-0.894795	1.54488	-0.5792	0.562454	0.691138
MOSPD1_1	1.42939	0.861618	0.793984	1.08518	0.27784	0.398006
PREB	163.209	-0.422519	0.117069	-3.60916	0.000307195	0.000867389
SPCS3	209.644	-0.0779812	0.101616	-0.767407	0.442839	0.576762
PEG10_465	0.236734	1.30785	2.91197	0.44913	0.653338	0.770634
PSMF1	7.14409	-1.35006	0.453272	-2.97848	0.00289678	0.00700194
SFT2D1	46.2214	-1.16845	0.194811	-5.99785	1.9995e-09	9.89664e-09
LHFPL5_1	50.3032	0.324672	0.141069	2.30151	0.0213629	0.0431657
EXOSC4	509.965	0.271518	0.0678476	4.00188	6.28409e-05	0.000196432
RTL1_288	0.11168	-0.166403	4.29828	-0.0387139	0.969119	NA
TMEM19	404.895	0.789686	0.0768257	10.2789	8.77021e-25	1.06824e-23
RTL1_291	0.281621	2.45432	2.1384	1.14774	0.251077	0.366309
DGUOK_1	168.23	0.68203	0.124457	5.48003	4.25248e-08	1.8806e-07
AMPD2_1	0.353472	0	2.68852	0	1	1
C12ORF65	57.4737	-0.559828	0.137943	-4.0584	4.94105e-05	0.000156826
ZNF576_7	0.318532	0.752692	1.99592	0.377115	0.706088	0.815172
RTL1_27	0.683657	2.62801	1.53311	1.71417	0.0864969	0.149473
ZNF22_117	0.392859	-0.0744529	1.45897	-0.0510312	0.959301	1
NOB1	409.26	-0.112267	0.0779903	-1.4395	0.150008	0.23864
PEG10_454	0.213945	0	3.73701	0	1	NA
ARL11	199.768	-0.105444	0.104756	-1.00656	0.314146	0.439737
BCL2L2.PABPN1	274.618	-1.77639	0.13014	-13.6498	2.02312e-42	4.33171e-41
CUL1	971.759	-0.450512	0.0462229	-9.74651	1.90922e-22	2.12491e-21
UQCRQ	105.54	-0.224564	0.168445	-1.33315	0.182481	0.281686
NCBP1	1093.5	-0.438844	0.050111	-8.75744	1.99733e-18	1.8281e-17
C22ORF29_23	4.10296	-0.350899	0.663427	-0.528919	0.596862	0.722265
MFAP2	29.8939	-0.458104	0.399829	-1.14575	0.251899	0.367358
NLRP3_7	0.119743	0.641615	4.92221	0.130351	0.896289	NA
PEG10_468	0.345001	0.404838	1.92233	0.210598	0.833201	0.917142
C22ORF29_71	0.643716	1.02461	1.4134	0.724922	0.4685	0.601811
CR388166.2_243	1.12106	0	1.41449	0	1	1
CR318592.1_213	0.733028	-0.454801	1.60175	-0.283941	0.776456	0.872242
PEG10_474	0.172324	-0.486511	3.44901	-0.141058	0.887824	NA
PFDN5	758.033	0.753168	0.0846612	8.89627	5.77562e-19	5.43561e-18
ZNF22_120	3.33943	2.374	0.473109	5.01787	5.22474e-07	2.09223e-06
CDK16	97.5907	-0.594311	0.125478	-4.73639	2.1756e-06	8.1324e-06
TRIM48_30	0.677125	-0.863704	1.41494	-0.610417	0.541586	0.671776
TMEM165	886.715	0.189284	0.046919	4.03428	5.47706e-05	0.000172919
MED7	194.448	2.38453	0.115174	20.7037	3.20762e-95	2.10761e-93
ZNF22_123	8.99151	-0.351536	0.284942	-1.23371	0.217311	0.325774
MLX	18.6498	-0.871157	0.240381	-3.62406	0.000290013	0.000821628
CIRBP	219.789	-0.677767	0.128583	-5.27106	1.35639e-07	5.75161e-07
FUT5_1	278.904	0	1.37407	0	1	1
R3HDM2_1	201.519	1.18246	0.0945559	12.5054	6.97297e-36	1.25479e-34
PEG10_475	0.361115	1.82543	2.16062	0.844864	0.398187	0.5312
ZNF576_8	5.62084	-0.998133	0.484125	-2.06172	0.039234	0.074812
PAQR9_3	0.283631	0.591412	2.40974	0.245425	0.806127	0.895902
ZNF22_121	0.279132	0.311191	2.01104	0.154742	0.877025	0.948372
PEG10_466	10.8421	1.71824	0.41707	4.11978	3.79228e-05	0.000122371
MCM5	2186.84	-0.921242	0.0878444	-10.4872	9.8912e-26	1.23631e-24
RAB24	13.3093	-0.40896	0.338344	-1.20871	0.226774	0.337277
OTUD5	0.618766	-1.05476	1.36223	-0.774292	0.438758	0.572696
GNAS	545.066	0.108198	0.0577314	1.87417	0.0609072	0.110645
CR388166.2_247	1.72365	0.494728	0.952726	0.519277	0.603568	0.729025
HOXD13	0.527864	-0.467782	1.78935	-0.261426	0.793764	0.886003
CHD8	518.719	-0.435839	0.0668097	-6.52359	6.86456e-11	3.83494e-10
SELT	156.247	-0.365744	0.119965	-3.04876	0.0022979	0.0056721
EGR3_2	1.97669	2.29345	1.26275	1.81623	0.0693349	0.123958
FLRT3	386.664	-0.841421	0.272261	-3.0905	0.0019982	0.00498992
NUCKS1	8962.7	-1.92147	0.0685965	-28.0112	1.18785e-172	2.18137e-170
URGCP_2	0.513274	-0.337594	1.3422	-0.251524	0.801409	0.89242
ADAMTSL2_1	0.850846	0	1.86536	0	1	1
RALGAPA1_1	20.9287	-0.316264	0.197827	-1.59869	0.10989	0.1835
GSTP1_3	27.9112	-4.14899	0.457635	-9.06614	1.23307e-19	1.1999e-18
ZNF664_28	5.88279	1.88475	0.375195	5.0234	5.07642e-07	2.03511e-06
SUGP2_6	2634.36	-0.752661	0.0697617	-10.789	3.87858e-27	5.1777e-26
RTL1_309	0.65441	0.157935	1.46096	0.108104	0.913913	0.972578
WDHD1	320.551	-0.856255	0.0955873	-8.95784	3.31107e-19	3.14508e-18
BCDIN3D	68.4919	0.995329	0.169859	5.85974	4.6358e-09	2.23505e-08
PRDX1_1	913.742	-0.203463	0.0635213	-3.20307	0.0013597	0.00348663
HNRNPK_2	13554.5	-2.39737	0.0556641	-43.0684	0	0
LINS_2	6.5423	-0.161429	0.389003	-0.414981	0.678156	0.791679
PFDN2	1009.56	0.131712	0.0808441	1.62921	0.103269	0.173944
TIMM17B	59.9054	-0.715134	0.143689	-4.97697	6.45887e-07	2.5635e-06
B3GNT2	470.826	1.10746	0.0823337	13.4509	3.04148e-41	6.35075e-40
ZIC1	0.26696	1.58791	4.65375	0.34121	0.732945	0.837552
CR388166.2_250	0.145432	-1.90426	3.50253	-0.543681	0.586661	NA
CR388166.1_43	0.52768	-0.949312	1.92132	-0.494094	0.62124	0.743909
CHMP4C	465.814	-0.118613	0.0533054	-2.22516	0.0260702	0.0516626
PEG10_471	0.141001	1.99005	4.66173	0.42689	0.669459	NA
DIRAS1	56.2121	2.58002	0.188294	13.7021	9.86593e-43	2.14121e-41
TPRKB	98.76	-0.74444	0.115562	-6.44192	1.17969e-10	6.44713e-10
PRPS1	1115.23	-0.121151	0.0553894	-2.18726	0.0287238	0.0564234
DYM	210.341	-0.313437	0.0769096	-4.0754	4.59356e-05	0.000146348
C11ORF1	9.78563	-0.150348	0.291408	-0.515937	0.605899	0.730731
C2ORF66	0.297619	-0.34411	2.37564	-0.144849	0.88483	0.953457
FCN1	0.190099	0	3.86718	0	1	NA
TRIM74_2	0.301188	0.545533	2.57872	0.211552	0.832457	0.916534
C1ORF50	233.533	0.0501232	0.0816121	0.614164	0.539107	0.669688
ATP5O	1749.86	0.36245	0.0635931	5.69952	1.20146e-08	5.58756e-08
SRRM1	989.073	-0.260808	0.0443081	-5.88625	3.95057e-09	1.91305e-08
PEG10_486	0.227136	1.30653	2.59366	0.50374	0.614444	NA
PEG10_479	2.72045	1.36768	0.753628	1.8148	0.0695554	0.124275
PEG10_256	0.376328	1.30758	1.97402	0.662396	0.507717	0.640019
RFESD	45.033	0.857861	0.171686	4.9967	5.83208e-07	2.32439e-06
PEG10_487	0.638122	1.31168	1.28584	1.02009	0.307684	0.432679
PSMC6	728.72	-1.76889	0.0938821	-18.8416	3.44233e-79	1.7301e-77
CTNNB1	6053.46	-0.902365	0.056388	-16.0028	1.22178e-57	3.90229e-56
CR388166.2_251	0.878886	2.25163	1.29174	1.7431	0.0813155	0.141672
RPS18	7125.24	-1.02286	0.0992315	-10.3078	6.49773e-25	7.94142e-24
C3_5	0.610749	0	3.69439	0	1	1
SOUL2	391.273	-0.320457	0.0808791	-3.96218	7.42689e-05	0.000229461
C22ORF29_252	0.231768	0	3.31526	0	1	NA
PEG10_480	0.407671	1.22913	1.73534	0.708295	0.478762	0.611865
DEDD2	74.892	-0.800669	0.724094	-1.10575	0.268833	0.387706
SMG5	35.1758	-0.282654	0.22328	-1.26592	0.205543	0.311062
CR388166.2_260	0.184197	2.4221	4.44143	0.545342	0.585518	NA
CR388166.2_257	0.401048	1.01004	1.86412	0.54183	0.587936	0.714239
CR388166.1_45	0.196358	0.340991	5.39372	0.06322	0.949591	NA
RALA	430.717	-0.25976	0.0553774	-4.69073	2.72233e-06	1.00683e-05
ZNF22_124	0.238456	-0.302016	2.9793	-0.101372	0.919255	0.976811
SLC35B4	446.314	0.262252	0.055736	4.70524	2.53564e-06	9.40457e-06
CKAP2L	163.535	1.19442	0.0700989	17.0391	4.20912e-65	1.57419e-63
EMG1	341.191	-0.651435	0.0968262	-6.72788	1.72151e-11	1.0024e-10
TRAK1_1	81.2609	0.86894	0.110831	7.84025	4.49667e-15	3.3918e-14
LZTS2	97.1396	0.0634969	0.0928556	0.683825	0.494086	0.627363
C22ORF29_242	0.336182	0	2.72312	0	1	1
HBA1_3	4.34258	-4.38645	0.798555	-5.49299	3.95183e-08	1.75143e-07
LHX2_3	0.685679	1.05451	1.72144	0.612573	0.540159	0.670609
MPV17L2	11.0149	-1.23419	0.380574	-3.24297	0.00118292	0.00306182
TRIM48_31	0.268228	0.327038	2.63246	0.124233	0.901131	0.964204
HCAR2	1.22809	0.893325	0.758363	1.17797	0.23881	0.35189
MIB1	376.992	-0.339894	0.0841491	-4.03918	5.36374e-05	0.000169641
ABCG2_7	0.382053	-1.83409	1.63796	-1.11974	0.262825	0.380504
F3	1.83618	0.826383	0.81557	1.01326	0.310937	0.436525
CR318592.1_221	0.137106	0.350989	5.39375	0.0650732	0.948116	NA
ZFP64_8	19.3108	1.22405	0.208455	5.87203	4.30499e-09	2.07765e-08
CR388166.2_259	0.570462	3.1206	1.54635	2.01805	0.0435863	0.0821812
KIAA1143	90.0621	-1.13908	0.207329	-5.49406	3.92805e-08	1.74196e-07
TAF13	258.86	-0.0955428	0.0869981	-1.09822	0.27211	0.391257
DGUOK_2	23.2573	-0.00191028	0.235936	-0.00809659	0.99354	1
DDTL	165.307	-0.598704	0.115268	-5.19404	2.05783e-07	8.58116e-07
MAR.07	307.286	-0.608052	0.0859086	-7.0779	1.46356e-12	9.17061e-12
MTDH	1017.18	0.32307	0.0696916	4.63571	3.5571e-06	1.29747e-05
TOR1AIP1_1	465.765	0.216648	0.0683594	3.16925	0.0015283	0.00388835
SI.CH73.257C13.2_6	5.41403	1.07994	0.467104	2.31199	0.0207781	0.0420731
CTIF_2	0.284202	-0.144407	2.02015	-0.0714831	0.943013	0.992359
ZNF22_126	0.24861	2.0074	2.67539	0.75032	0.453062	0.586981
GSK3B	358.706	0.247507	0.0493853	5.01174	5.39395e-07	2.15879e-06
CALCA	8.75161	-0.407056	0.34508	-1.1796	0.23816	0.351257
VPS37B	821.592	1.22821	0.0536032	22.913	3.44911e-116	3.16699e-114
PTPN12	678.487	-0.0175927	0.061829	-0.284538	0.775998	0.87207
MPHOSPH8	617.867	0.386867	0.0760911	5.08426	3.69069e-07	1.4993e-06
ZP3.2_2	5.18547	0.424289	0.410511	1.03356	0.30134	0.425507
RTL1_35	0.272912	1.30776	2.57592	0.507689	0.611671	0.735402
PEG10_489	0.318857	0.557129	2.07452	0.268558	0.78827	0.881573
PEG10_499	0.366249	0	2.21027	0	1	1
PRKG1_1	0.178352	1.31091	3.04123	0.431045	0.666436	NA
CR318592.1_222	0.299813	0	2.11339	0	1	1
ZFP3_85	12.9227	1.51483	1.01446	1.49323	0.135376	0.218469
BARHL2	1.1547	1.73778	1.07293	1.61965	0.105307	0.176961
MLANA	150.16	0.189437	0.114729	1.65118	0.0987019	0.167453
BAD	605.202	-0.25373	0.0506483	-5.00964	5.45322e-07	2.18129e-06
CALCB_1	32.2691	-2.47059	0.16632	-14.8544	6.51435e-50	1.71845e-48
CR388166.2_262	0.314923	0.058129	1.6679	0.0348516	0.972198	1
CR388166.2_266	0.273079	-1.33424	2.1352	-0.624877	0.532052	0.663091
PNPLA2	31.5767	-0.145829	0.230472	-0.632741	0.526903	0.658353
SLC25A24	373.814	-0.357297	0.0583931	-6.11882	9.4269e-10	4.78324e-09
ZSCAN31_5	1.26775	-0.358159	1.1337	-0.31592	0.752063	0.852389
C22ORF29_35	0.32008	0.142537	2.31268	0.0616329	0.950855	0.998022
GINS4	0.346848	0	5.39535	0	1	1
RTL1_30	0.193831	0.0733561	3.4594	0.0212049	0.983082	NA
CCDC68_1	21.797	0.286357	0.195366	1.46575	0.142717	0.228487
KRT2L_2	0.606238	-1.82583	1.33001	-1.37279	0.169817	0.265146
RTL1_324	0.305248	0	4.54454	0	1	1
CHODL	0.242735	-1.86523	2.2831	-0.816974	0.413943	0.547036
CR318592.1_225	0.343299	-0.958498	2.12118	-0.451869	0.651363	0.769368
EMC9_1	31.6481	2.14529	0.312871	6.85679	7.04233e-12	4.1996e-11
RHOG.2	47.3565	0.629224	0.168874	3.72601	0.000194537	0.000566113
FTSJ3	1181.96	-0.156522	0.0489697	-3.19631	0.00139197	0.00356556
PEG10_491	0.277843	-0.209637	1.92863	-0.108698	0.913442	0.972221
MDFIC	36.0058	-0.00783575	0.246887	-0.0317383	0.974681	1
CR388166.2_144	0.196467	2.06161	3.00236	0.686661	0.492296	NA
LSP1_1	945.501	-0.569999	0.0674853	-8.44627	3.00749e-17	2.54305e-16
CR388166.2_35	3.63883	-0.0599485	0.671228	-0.0893117	0.928834	0.982906
FAM162B	11.1928	-0.0505985	0.374523	-0.135101	0.892532	0.958153
RIOK1	103.472	-0.222065	0.121257	-1.83135	0.0670477	0.120395
CXORF40A	5.06281	-2.09333	0.487793	-4.29143	1.77525e-05	6.00158e-05
PEG10_503	0.166977	1.19443	4.53552	0.26335	0.792281	NA
SCARB2	145.43	0.218906	0.0981254	2.23088	0.0256889	0.0509791
DEGS3	424.392	0.844611	0.868265	0.972757	0.330674	0.458482
PEG10_504	0.397476	-0.901169	1.83897	-0.490039	0.624106	0.746156
PPOX	206.269	0.681445	0.0842612	8.08729	6.10089e-16	4.82546e-15
ZFP64_74	0.387205	1.34088	1.82876	0.733218	0.463425	0.596576
C6ORF47	384.064	1.07386	0.0688886	15.5884	8.73069e-55	2.60538e-53
CYP8B1_B1	0.476651	-0.826277	1.7183	-0.480868	0.630611	0.752175
UQCRB	1091.22	0.0282291	0.0587551	0.480453	0.630905	0.752358
B3GNT6	3.25091	-0.0708112	0.498766	-0.141973	0.887102	0.955218
AVPR1A_1	0.519562	0.525393	1.40349	0.374347	0.708146	0.817021
C1ORF109	51.3593	-0.551919	0.211566	-2.60873	0.00908801	0.0199413
PKP1_2	0.1587	2.15353	3.99054	0.539659	0.589432	NA
OARD1	6.34706	-0.163286	0.406821	-0.401371	0.688147	0.800278
BX284673.1_4	0.674617	1.92479	1.77236	1.086	0.277477	0.397577
SNIP1_2	2.68767	-0.479441	0.681574	-0.703432	0.481787	0.614853
PEG10_501	0.377167	-1.04535	1.80472	-0.579229	0.562435	0.691138
SCUBE3_2	1.03532	0	1.40179	0	1	1
HSPA9_1	1256.88	-0.964444	0.0600972	-16.0481	5.8958e-58	1.90635e-56
ADAM28	186.814	0.214157	0.0873768	2.45096	0.0142474	0.0299414
ANAPC16	13.755	-0.0355776	0.371152	-0.0958572	0.923634	0.979502
MPEG1_2	0.860886	0	1.60099	0	1	1
CR388166.2_276	0.280763	0	5.39535	0	1	1
ZNF22_129	0.794893	0.15785	1.20578	0.130911	0.895845	0.96027
NEK7	158.44	0.219334	0.0941289	2.33015	0.0197984	0.0402431
PEG10_510	0.840293	1.25036	1.5764	0.793173	0.427677	0.561456
DDX47	636.344	-0.299591	0.0604396	-4.95687	7.16394e-07	2.82923e-06
NDE1	190.717	-0.286737	0.0863757	-3.31966	0.000901287	0.00238105
ZNF239_5	139.288	1.83579	0.0952632	19.2707	9.4703e-83	5.02417e-81
ZNF385D_1	2.59145	0	1.18788	0	1	1
PLK4	170.581	-0.101886	0.0945253	-1.07787	0.281091	0.401791
SI.CH73.257C13.2_21	0.496085	0.354954	1.2906	0.27503	0.783293	0.877926
EIF4E2	39.723	-0.395387	0.153649	-2.57332	0.0100728	0.0219009
PRC1.2_3	1242.59	-0.165148	0.0455593	-3.62491	0.000289066	0.000819269
XKRX	276.957	0.57692	0.0783947	7.35918	1.85049e-13	1.24268e-12
ZPBP	0.365917	-2.43601	1.67199	-1.45696	0.145128	0.231829
ARPC2	815.346	-0.127026	0.058161	-2.18404	0.0289592	0.0568235
PRRX2	0.952262	0	4.56498	0	1	1
PPFIBP1	32.8913	0.0589839	0.226272	0.260677	0.794342	0.886356
UBE3B_2	0.901669	0.465282	1.03665	0.448832	0.653553	0.770747
STK38L_2	147.617	-0.0572934	0.0784537	-0.730283	0.465217	0.598345
ZFP64_73	0.769619	-0.491126	1.12745	-0.435607	0.663122	0.778506
RGPD1	0.130808	-0.545603	3.62734	-0.150414	0.880438	NA
OMA1	33.1015	-0.0175112	0.17528	-0.0999041	0.92042	0.977397
RBBP8NL	164.967	0.893766	1.00299	0.891097	0.372877	0.504543
ZNF239_7	33.4978	0.567499	0.155871	3.64082	0.000271771	0.000774464
CR388166.2_289	1.00576	0.193115	1.38475	0.139458	0.889088	0.956319
GRHL3	1574.24	0.0285078	0.301923	0.0944208	0.924775	0.980349
LRRCC1	215.11	-0.438901	0.0906648	-4.84092	1.29238e-06	4.94049e-06
TXNL4B	9.45645	-0.335979	0.319849	-1.05043	0.293519	0.416398
POLG	53.4181	0.109806	0.281705	0.38979	0.696692	0.80707
SSBP1	191.375	-0.498032	0.0863075	-5.77044	7.90632e-09	3.73886e-08
HIVEP3_3	1.03775	0.611322	1.1987	0.509986	0.610061	0.733897
SRFBP1	229.902	0.16588	0.0702779	2.36035	0.0182578	0.0374195
PEG10_515	0.18045	1.33213	3.44511	0.386672	0.698999	NA
GOLT1B	638.127	-0.0684651	0.0541235	-1.26498	0.205879	0.311438
UBE2D3_1	234.417	-1.1443	0.182575	-6.26758	3.66705e-10	1.91984e-09
ARRDC3	270.231	-1.00349	0.132359	-7.58159	3.41346e-14	2.40386e-13
PEG10_512	0.234883	0.985301	2.99477	0.329007	0.742151	0.844366
SNAPC2_2	10.7612	-0.421753	0.332743	-1.2675	0.204976	0.310498
GNB2	558.156	0.0513508	0.0661477	0.776305	0.437569	0.571405
RTL1_356	0.247796	0	5.39535	0	1	1
NKX6.1	0.207757	0	2.96776	0	1	NA
TRIM48_32	1.46827	-0.606136	0.900669	-0.672984	0.500957	0.633729
RAB40C_2	25.473	-0.403234	0.220139	-1.83172	0.0669927	0.120326
TRUB2	249.908	-0.18858	0.0652898	-2.88835	0.00387272	0.00914035
PEG10_33	0.358242	-0.841589	1.8155	-0.463557	0.642965	0.762025
CD99L2_1	138.183	-0.182255	0.101205	-1.80086	0.0717252	0.1275
TRIM48_34	1.72866	-0.616733	0.786296	-0.784352	0.432833	0.566771
XB.GENE.5871768	1926.55	0.180038	0.0505816	3.55936	0.000371761	0.00103722
TRIM48_33	3.86137	-1.20279	0.530063	-2.26915	0.0232591	0.0466288
SMOC1	1.67862	0	1.33942	0	1	1
LRRD1	1.14636	1.15518	1.36186	0.84824	0.396304	0.529145
INO80	183.92	-0.233511	0.118109	-1.97708	0.0480329	0.0895398
NDUFAF2	88.5973	-0.75649	0.124861	-6.05864	1.37279e-09	6.87068e-09
HEBP1	33.1826	-1.61039	0.246553	-6.53163	6.50594e-11	3.64028e-10
CCND2	336.928	-0.127648	0.0623764	-2.04642	0.040715	0.0772657
ATXN7L3_1	2.26899	0.750998	0.807259	0.930306	0.352212	0.482716
RPL31	5530.67	-0.497599	0.126211	-3.94258	8.06106e-05	0.000247995
RTN3	1080.02	0.44606	0.0626182	7.12349	1.05226e-12	6.67221e-12
CR388166.2_295	1.50918	1.8602	1.01888	1.82573	0.0678903	0.12171
ZNF622	362.334	-0.124194	0.0633817	-1.95946	0.0500586	0.0927725
ZGC.161969	291.736	-0.266703	0.0726963	-3.66873	0.000243763	0.00069945
C15ORF27_1	10.6991	-0.688556	0.355817	-1.93514	0.0529729	0.0975552
BAZ1A_2	99.8567	-1.22154	0.151637	-8.0557	7.90237e-16	6.20919e-15
ATP5B	4771.22	-0.158219	0.0470221	-3.36479	0.000766022	0.00204711
ZNF22_65	2.60951	3.48951	0.714324	4.88506	1.03399e-06	4.00726e-06
STK17A_1	410.438	0.184415	0.0704635	2.61717	0.00886628	0.0194816
FNTA	705.931	-0.211197	0.0478093	-4.41749	9.98557e-06	3.46747e-05
GSTZ1	8.35156	-0.706128	0.373841	-1.88885	0.0589121	0.107252
ZNF22_130	3.16296	-0.311258	0.64013	-0.486243	0.626795	0.748684
ZNF484_3	92.2023	0.686606	0.0918317	7.47679	7.61598e-14	5.25488e-13
ZCCHC8_1	1180.84	-0.274789	0.0612843	-4.48383	7.33138e-06	2.59232e-05
SSR3	587.43	-0.0884073	0.0835714	-1.05787	0.290117	0.412306
HMGA2	1859.83	-0.154568	0.0623244	-2.48005	0.0131362	0.0278225
MCM3	4073.86	-2.60677	0.100557	-25.9233	3.64132e-148	5.0639e-146
PEG10_539	0.433273	0.858229	1.50072	0.571878	0.567405	0.695848
KIAA1524	333.17	-0.418934	0.0673778	-6.21769	5.04538e-10	2.61659e-09
LRRC52	100.624	-0.088211	0.107694	-0.819092	0.412734	0.545539
ZNF22_131	0.253779	1.32604	2.97073	0.446368	0.655331	0.772274
ZNF22_132	0.0929792	1.80045	5.39133	0.333952	0.738416	NA
MAGOH	1931.44	0.203341	0.0641274	3.17089	0.00151971	0.00386855
GLUD1	282.031	-1.37052	0.144134	-9.50866	1.93134e-21	2.05379e-20
CAV2	419.587	0.248737	0.0475961	5.22598	1.73232e-07	7.26187e-07
PEG10_532	1.22376	2.48724	1.00594	2.47254	0.0134155	0.0283427
CR318592.1_235	0.232701	1.20218	2.95767	0.406462	0.684403	NA
RNF145	128.16	0.552799	0.117888	4.68921	2.74265e-06	1.01409e-05
SI.CH73.257C13.2_23	0.792922	2.33534	1.35527	1.72315	0.0848613	0.147001
PEG10_530	0.406571	1.85417	2.34549	0.790525	0.429221	0.563122
MED25	163.577	-0.444002	0.079615	-5.57686	2.44897e-08	1.10624e-07
PRORY	2.6128	0.906161	0.763316	1.18714	0.235173	0.34789
RNASEK	82.9878	-0.283925	0.189846	-1.49556	0.13477	0.217637
RWDD2B	120.023	0.261634	0.111467	2.34718	0.0189161	0.0386415
CR388166.2_297	0.205457	0.314812	3.03217	0.103824	0.917309	NA
ARID5B_3	0.586956	0.850907	1.46903	0.579229	0.562435	0.691138
LARS2	321.532	-0.256761	0.085207	-3.01337	0.00258362	0.00631101
MYBL2B	851.106	-0.00100358	0.0424654	-0.0236329	0.981145	1
DHX33	119.202	-0.0751424	0.0962098	-0.781026	0.434787	0.568705
PEG10_65	0.591456	-0.584068	1.08495	-0.538338	0.590344	0.716314
ABHD14B	7.67599	-0.584471	0.360577	-1.62094	0.105031	0.17656
MZT2A	13.0787	-1.13274	0.348398	-3.25129	0.00114884	0.00298117
G6PCA.2	0.180228	2.10576	3.88837	0.541554	0.588126	NA
TMED7	1185.51	0.492815	0.0651818	7.56062	4.01147e-14	2.8153e-13
TRIM63	0.384495	0	5.39535	0	1	1
C22ORF29_47	0.390253	2.51363	1.82217	1.37947	0.16775	0.262464
WWP1	49.2079	-0.634816	0.196421	-3.23191	0.00122966	0.00317593
RSL24D1	1554.12	-0.65509	0.0574677	-11.3993	4.21633e-30	6.27804e-29
TMEM203	138.573	1.53731	0.140391	10.9502	6.63202e-28	9.09933e-27
SI.CH211.223P8.8	0.291547	0	3.08864	0	1	1
CR318592.1_24	1.06687	-0.361876	1.11971	-0.323189	0.746552	0.847626
PEG10_534	0.431408	-1.31099	1.84077	-0.712198	0.476342	0.609312
KPNA4_1	1446.46	-0.139583	0.0528579	-2.64072	0.00827294	0.018276
CR388166.2_293	3.3842	1.90107	0.721292	2.63565	0.00839761	0.0185171
HIF3A	400.039	-0.6297	0.0837747	-7.51659	5.62235e-14	3.90376e-13
FAM124B	1.05682	0.727386	0.950818	0.765011	0.444265	0.578251
GPR75_2	2.91611	0.90307	1.09103	0.827724	0.407827	0.540749
XB.GENE.5757686_6	0.338322	-2.05045	2.10536	-0.973915	0.330099	0.457772
PHACTR4	1061.18	-0.157278	0.0597236	-2.63343	0.00845276	0.0186187
ATP6V1G3	685.911	0.233339	0.163992	1.42287	0.154774	0.245187
C16ORF72	1139.35	-1.14243	0.0379412	-30.1106	3.52168e-199	8.00707e-197
TRIP10_2	45.5007	-0.56783	0.185062	-3.06832	0.00215263	0.00534112
PEG10_540	0.129891	0.725022	3.22517	0.224801	0.822134	NA
FLT3LG	3.73191	0.43402	0.417763	1.03891	0.298845	0.422739
UMODL1	0.134059	-0.626565	3.68679	-0.169949	0.86505	NA
MEIS1_1	307.683	1.0646	0.283238	3.75866	0.000170825	0.000500696
CD69_9	7.95608	0.452029	0.362682	1.24635	0.212635	0.31987
ADAMTS18_1	1.92732	0	1.23605	0	1	1
ZMYM1_1	0.72594	0.675154	1.51514	0.445604	0.655883	0.772668
REXO4	81.7156	-0.807147	0.200457	-4.02654	5.66039e-05	0.000178196
CR318592.1_179	61.0533	1.42332	0.125582	11.3338	8.92428e-30	1.30975e-28
POPDC3	0.367284	0.798219	1.87461	0.425806	0.670249	0.784623
B3GNT5	404.036	1.41946	0.0832235	17.056	3.15271e-65	1.18218e-63
CHRM1_1	0.333271	0	2.38593	0	1	1
ERI2	496.472	-0.640482	0.0905911	-7.07004	1.54891e-12	9.69271e-12
PEG10_41	0.774129	2.46397	1.14769	2.1469	0.0318016	0.061906
ARHGAP42_2	4.10971	1.33786	1.72332	0.776327	0.437556	0.571405
LSM14A	1260.69	-0.142466	0.0504614	-2.82326	0.00475374	0.0110594
CPAMD8_2	1.46125	0.538268	1.15206	0.467224	0.64034	0.759668
RPL10	8767.14	-0.145466	0.0963137	-1.51034	0.130958	0.212535
A1CF	1.5141	0	1.42579	0	1	1
MYL1	66.2279	1.30579	0.1823	7.16286	7.90121e-13	5.05706e-12
HGS	685.574	0.115938	0.0521815	2.22183	0.0262951	0.0520811
NES	0.90219	0.617708	1.41739	0.435808	0.662976	0.778506
TMEM194B_1	101.614	-0.267504	0.118964	-2.24862	0.0245368	0.0488961
CYB5A	25.5102	-0.828147	0.227596	-3.63867	0.000274051	0.000780417
ARHGDIB_2	1457.13	0.389521	0.0527316	7.38685	1.50344e-13	1.01821e-12
ATF3	2.91813	0.646096	0.806205	0.801405	0.422897	0.556507
ZFP3_92	9.59664	0.488019	0.366451	1.33174	0.182944	0.28229
ZG16B_2	47.4485	0.0417078	0.263658	0.158189	0.874308	0.946131
GCC1	175.668	0.581399	0.0784677	7.40941	1.26862e-13	8.64906e-13
SPTLC1	449.342	0.0142768	0.065598	0.21764	0.827709	0.913071
TMED10_2	344.703	0.0498202	0.0718755	0.693146	0.488218	0.621511
CSNK1D	1353.21	-0.0278689	0.0559126	-0.498437	0.618176	0.741046
SUGP2_5	21001.3	-2.34864	0.0833131	-28.1905	7.64272e-175	1.44045e-172
BUD31_1	1329.4	0.137449	0.0600611	2.28848	0.0221097	0.0445553
RPL27A	2238.45	-2.15084	0.121605	-17.6871	5.26748e-70	2.16193e-68
LRP4_2	0.514361	2.02361	1.63736	1.2359	0.216497	0.324689
FZD10	123.459	-0.363678	0.272504	-1.33458	0.182015	0.281127
GAK	255.762	-0.205722	0.0808271	-2.54521	0.0109212	0.0235559
MRPL42	494.482	-0.161839	0.06674	-2.42491	0.0153121	0.0319444
METTL12_2	5.17302	1.53688	1.48353	1.03596	0.30022	0.424323
UBE2J2	327.66	-0.158813	0.0785754	-2.02115	0.0432643	0.0816493
SLC40A1_2	0.245134	2.70481	3.27353	0.826269	0.408652	0.541342
ZSCAN31_12	2.41724	2.14506	0.638628	3.35886	0.000782659	0.00208806
POLR1E	416.746	-0.263256	0.0657836	-4.00185	6.28489e-05	0.000196432
JPH1	72.9795	-0.226497	0.230394	-0.983083	0.325567	0.452539
ZC3H12A	29.0092	1.21414	0.204038	5.95058	2.67186e-09	1.30754e-08
OXSR1	146.224	-0.0125999	0.0857347	-0.146964	0.88316	0.952438
SPOP	563.418	-0.224895	0.0566615	-3.9691	7.21436e-05	0.000223386
UBE2F	43.2953	-0.360191	0.134381	-2.68038	0.00735395	0.0164129
DUSP18_1	57.4297	0.613723	0.167674	3.66021	0.000252007	0.000720509
GNB4_2	1136.73	-0.192075	0.0430619	-4.46044	8.17932e-06	2.87511e-05
DTYMK	478.531	-0.10977	0.0489035	-2.24463	0.0247919	0.0493564
TSPAN18	61.7137	0.839547	0.136617	6.14526	7.98349e-10	4.07539e-09
POLR2J2	971.926	-0.0287365	0.0902677	-0.318348	0.750221	0.85098
PPP1R37	131.799	-0.29688	0.0759555	-3.9086	9.28325e-05	0.000283102
FAM13B	16.5562	-0.929579	0.383125	-2.42631	0.0152533	0.0318266
KIF22	1560.38	-0.550485	0.0691854	-7.95666	1.76743e-15	1.36331e-14
FOXD1_2	1.0045	3.07287	1.84022	1.66984	0.0949514	0.161973
FCHSD2	18.2882	-0.229528	0.196815	-1.16621	0.243528	0.357102
SRRT	2273.18	-0.181037	0.0555795	-3.25726	0.00112492	0.00292439
TMEM70	317.048	0.044829	0.0666766	0.672335	0.50137	0.634027
KLC1_1	27.8465	-0.600278	0.188759	-3.18013	0.00147211	0.00375473
SERINC2	168.016	0.582609	0.0910524	6.39861	1.56801e-10	8.47874e-10
ZFAND5_1	12.8043	0.735202	0.291933	2.51839	0.0117893	0.0252119
ARL5C	1083.17	0.0670621	0.0526911	1.27274	0.20311	0.308165
CLDN16	0.536564	2.33703	1.43856	1.62456	0.104256	0.1754
PPP1R13B	177.453	0.65004	0.0871329	7.46033	8.63059e-14	5.94064e-13
PRPF31	621.806	-0.229391	0.0967738	-2.37039	0.0177695	0.0365064
ITPKA	117.024	-0.443593	0.0831285	-5.33624	9.48942e-08	4.08433e-07
RANGRF_1	12.3289	-0.0189169	0.342499	-0.0552319	0.955954	1
PGAP2	152.681	0.0145734	0.107969	0.134978	0.892629	0.958185
C22ORF29_67	0.569649	1.82731	1.94554	0.939229	0.347613	0.477851
GINS1	441.907	0.0987485	0.0787266	1.25432	0.209725	0.316288
POLR3E	63.0821	0.253141	0.127499	1.98543	0.0470967	0.0880006
TMEM141	120.27	0.27195	0.127008	2.1412	0.0322577	0.0626521
USP1	916.396	-0.620936	0.0861013	-7.21169	5.52597e-13	3.57839e-12
CNN3	1444.4	-0.370096	0.0643955	-5.74724	9.07146e-09	4.26731e-08
MTMR2	42.0686	-0.368386	0.165861	-2.22105	0.0263475	0.0521641
SOX10	5.87576	0	1.13225	0	1	1
TDG	402.316	-0.794318	0.109431	-7.2586	3.91108e-13	2.5663e-12
MFSD1	191.477	0.406319	0.102268	3.97308	7.095e-05	0.000219957
TRPV6_4	18.1315	0.182099	0.305868	0.595354	0.551607	0.680963
COX5B	2278.94	-0.3819	0.0552547	-6.91162	4.79145e-12	2.90202e-11
TEAD3_2	94.6354	-0.394307	0.116689	-3.37914	0.000727119	0.00194896
TMEM229B	2.16943	0.439182	0.576723	0.761513	0.446351	0.58028
RPS7	6897.42	-0.392505	0.109757	-3.57614	0.000348709	0.000976332
RPP21	168.415	0.193297	0.0978089	1.97627	0.0481245	0.0896637
AIMP2	285.443	-0.216872	0.0735465	-2.94877	0.0031904	0.00765226
GGT5_1	0.50223	0	1.85908	0	1	1
ADORA2B	158.174	2.32781	0.106933	21.7688	4.58831e-105	3.4959e-103
YAP1	219.364	-0.866682	0.144492	-5.99815	1.9958e-09	9.88174e-09
RTF1	1057.69	0.122709	0.0437804	2.80283	0.00506571	0.0117204
RPS13	6524.46	-0.391327	0.122633	-3.19104	0.00141762	0.00362347
JMJD6	91.4067	-0.517788	0.10923	-4.74034	2.13358e-06	7.98991e-06
FAM84B	236.947	1.00869	0.0834302	12.0902	1.19016e-33	2.00963e-32
ODC1_2	0.485958	1.49533	1.915	0.780852	0.43489	0.568788
USP33	35.9888	0.300192	0.179412	1.6732	0.0942883	0.161014
RAB14	889.956	-0.0191739	0.040981	-0.467873	0.639875	0.759368
PEG10_150	0.707756	-0.134167	1.30896	-0.102499	0.918361	0.976077
FGFR4	431.456	-1.43571	0.167377	-8.57767	9.68137e-18	8.47135e-17
PEG10_45	0.558329	0.297532	1.45572	0.204388	0.83805	0.92049
TBC1D10A_2	230.435	-0.00458105	0.0683113	-0.0670614	0.946533	0.994947
KANK4	1.41467	0	1.26436	0	1	1
CEP68	235.53	-0.521977	0.143369	-3.64079	0.000271798	0.000774464
ZFP3_19	170.293	0.363746	0.169436	2.1468	0.0318091	0.0619067
NHP2L1	984.737	-0.601466	0.0767456	-7.83715	4.60894e-15	3.471e-14
ZBTB45	215.076	0.58216	0.101677	5.72558	1.03079e-08	4.81887e-08
DCBLD1_1	184.472	0.853215	0.1162	7.34267	2.09382e-13	1.40083e-12
CTF1_1	71.3285	0.00313413	0.148312	0.021132	0.98314	1
DLGAP4A	297.926	0.113952	0.0662803	1.71924	0.0855705	0.148052
CABZ01112049.1_4	0.231639	0	5.39535	0	1	NA
WIPI2	334.926	0.143238	0.0617061	2.32129	0.0202713	0.0411516
RPS27A	6893.45	0.147797	0.118601	1.24618	0.212699	0.319931
ZYX	449.958	-1.17964	0.170352	-6.92469	4.36931e-12	2.65307e-11
C22ORF29_39	0.623912	-1.61355	1.25304	-1.28771	0.197846	0.301676
MT.ND1	6.24572e+06	1.39258	0.179959	7.7383	1.00755e-14	7.39733e-14
NDUFA13	178.019	0.335276	0.106644	3.14388	0.00166721	0.00421481
ZNF318_2	1234.15	-0.84048	0.080125	-10.4896	9.64275e-26	1.20631e-24
RPL10A	5460.52	-0.662486	0.104038	-6.36772	1.91856e-10	1.02735e-09
FAM109A_2	84.601	1.45351	0.116104	12.5191	5.8713e-36	1.06188e-34
DYRK3	85.2928	1.7881	0.110563	16.1727	7.86293e-59	2.58323e-57
SLC39A9	128.138	0.447755	0.146549	3.05533	0.00224812	0.0055607
PEG10_124	0.271728	1.19276	5.39364	0.221142	0.824982	0.911105
PPP1R2	580.274	-0.12052	0.0766404	-1.57254	0.115826	0.191847
ST5_2	1.87352	0	1.19914	0	1	1
TXNRD3	737.301	-0.232233	0.0481282	-4.8253	1.39793e-06	5.32694e-06
PEG10_253	0.318223	1.78164	2.65514	0.671014	0.502212	0.634844
TM4SF1	2.82072	-2.04108	0.936236	-2.18009	0.0292504	0.0573635
HBA.L4	28.0883	-0.750857	0.212887	-3.52702	0.000420264	0.00116506
OR51E2_2	7.58202	-1.10405	0.364336	-3.03032	0.00244298	0.00600125
CIB1	40.3255	-1.50831	0.197051	-7.65445	1.94145e-14	1.39676e-13
SNX18	497.387	0.172395	0.0588138	2.93121	0.00337649	0.0080608
SCYL3	443.821	-0.426179	0.0858348	-4.9651	6.86649e-07	2.71625e-06
PSMB2	1339.65	0.869945	0.104274	8.34289	7.24961e-17	6.00946e-16
LZIC	31.6518	-1.47654	0.259622	-5.68726	1.29094e-08	5.98041e-08
BCL7A_2	2.63044	-0.361336	0.86845	-0.41607	0.677358	0.7912
C22ORF29_59	0.570893	0.485805	1.85293	0.262181	0.793182	0.885783
CSTF3	1001.97	-0.356808	0.0833931	-4.27863	1.88049e-05	6.33642e-05
ADAMTS16_2	0.79303	0	1.63565	0	1	1
MED18	275.721	0.440595	0.0618881	7.11921	1.08545e-12	6.87358e-12
INSIG2_1	49.301	-0.00420203	0.162934	-0.0257897	0.979425	1
RP11.849H4.2	842.583	-0.230078	0.0548961	-4.19115	2.77541e-05	9.12033e-05
CEP19	7.22996	-1.10386	0.463163	-2.38332	0.0171574	0.0353565
DUSP4	325.675	1.63894	0.107977	15.1787	4.89541e-52	1.37494e-50
DBNL	723.545	0.0379148	0.0458485	0.826957	0.408261	0.541075
FLOT2	604.923	-0.333293	0.058428	-5.70433	1.16804e-08	5.43919e-08
ITGB1	1382.87	0.290962	0.0766945	3.79378	0.000148371	0.000439105
PLXNA1	519.552	-0.0407521	0.0870427	-0.468185	0.639652	0.759292
LPGAT1	257.521	0.35164	0.0645209	5.45003	5.03623e-08	2.21625e-07
TNIP1	163.863	-0.444947	0.0896575	-4.96273	6.95076e-07	2.74807e-06
PSME3	775.726	-0.404001	0.0588888	-6.86041	6.86621e-12	4.1014e-11
EPS8L2	118.598	-0.287639	0.160751	-1.78934	0.0735599	0.13026
PPP2R5E	253.993	-0.317732	0.0644996	-4.92611	8.38837e-07	3.27398e-06
CR318592.1_116	0.292054	0.316419	2.12731	0.148741	0.881758	0.951448
IFNGR1	416.29	0.395692	0.0776598	5.0952	3.48367e-07	1.41842e-06
SGMS1	539.334	0.0503465	0.109187	0.461102	0.644726	0.76348
MTBP	68.5674	0.324794	0.122973	2.64118	0.00826175	0.0182597
FAM83F	28.7405	-0.00939765	0.226605	-0.0414715	0.96692	1
EXOC3	113.256	-0.465472	0.102989	-4.51961	6.19532e-06	2.21026e-05
SMURF2	47.5232	0.0287552	0.139483	0.206156	0.836669	0.919824
RNF2_2	263.766	0.0202478	0.0753283	0.268793	0.788089	0.881451
USH1C_1	0.274028	0	3.08613	0	1	1
RSPO1	1.56976	0.463605	1.24065	0.373681	0.708642	0.817343
MAP7D3	164.453	0.262892	0.109383	2.40342	0.0162427	0.0336944
ALKBH5	261.579	-5.65204	0.275586	-20.5092	1.78159e-93	1.11928e-91
PSENEN	308.118	0.0799173	0.106663	0.749249	0.453707	0.58771
PDE12	932.91	-0.103511	0.0446747	-2.317	0.0205036	0.0415879
OR2G3_2	1.34631	0.835247	0.787779	1.06026	0.289028	0.411126
ZFP64_21	2.77261	1.54196	0.540671	2.85194	0.00434539	0.0101688
AP1G1_1	327.436	0.0620827	0.0709133	0.875474	0.381316	0.513295
UBE2W	24.2878	-0.904788	0.316023	-2.86304	0.00419592	0.00985445
ERV3.1_7	32.4198	2.08129	0.398578	5.2218	1.77197e-07	7.42371e-07
ELF5_1	5.40471	0	1.12601	0	1	1
SLC25A42	96.4855	-0.237092	0.0927418	-2.55648	0.0105738	0.0228928
PDLIM5	249.825	-0.122533	0.0896567	-1.3667	0.171721	0.267595
TEN1	42.4247	0.250725	0.134158	1.86888	0.0616393	0.111805
KANSL1	405.144	1.35005	0.0927926	14.5491	5.92024e-48	1.44466e-46
TIMM21	52.5997	-0.694704	0.172047	-4.03787	5.39379e-05	0.000170553
POU6F1	0.319437	-1.62811	2.42392	-0.671685	0.501784	0.634438
SPINT3_4	0.944123	0.395354	1.77901	0.222233	0.824133	0.910378
MAN1B1	105.797	-0.0201815	0.11624	-0.173618	0.862165	0.937498
POP4	110.295	-0.513956	0.12954	-3.96754	7.26192e-05	0.00022481
ZNF239_16	5.51038	0.126839	0.407701	0.311108	0.755719	0.855657
GAL3ST1	0.696795	0	2.21162	0	1	1
CR388166.2_213	4.33774	0.220623	1.02949	0.214304	0.83031	0.915085
CR318592.1_66	0.21514	-0.893841	2.44121	-0.366147	0.714256	NA
PPP1R3B	172.713	-0.350284	0.128066	-2.73517	0.00623471	0.0141486
BAG3	1.36797	-1.33573	0.838914	-1.59222	0.111336	0.185504
PPDPF	6326.34	-0.974995	0.0499758	-19.5094	9.14293e-85	4.96073e-83
AGPAT3	112.131	-0.050152	0.124113	-0.404082	0.686152	0.798317
EIF2AK2_2	3.87202	-0.943012	0.534463	-1.76441	0.0776632	0.136229
PEG10_76	0.265643	3.1019	2.31268	1.34126	0.179837	0.278214
ZC3H14	460.172	-0.337443	0.086123	-3.91815	8.92304e-05	0.000272582
AP1G1_2	183.388	-0.507755	0.0969311	-5.23831	1.62056e-07	6.82132e-07
HES5.2_1	30.6805	-0.0892269	0.320725	-0.278204	0.780856	0.875948
RTL1_37	0.447384	1.90715	1.84846	1.03175	0.30219	0.426418
TMEM127	218.32	-0.141272	0.100942	-1.39954	0.161652	0.254591
FERD3L	1.40009	2.47756	1.20695	2.05274	0.040098	0.0762363
HYLS1	299.066	-0.0777893	0.0968583	-0.803125	0.421903	0.555402
PPM1A	170.176	-1.85843	0.886873	-2.09549	0.0361275	0.0694432
PLS3_2	763.522	0.162629	0.056691	2.86869	0.0041217	0.00969126
RPS23	6760.88	-0.340378	0.0910599	-3.73796	0.000185523	0.000541118
RPS19	6468.37	-0.770506	0.104517	-7.37206	1.68009e-13	1.13303e-12
TRA2A	2106.91	-3.35351	0.11861	-28.2734	7.34903e-176	1.44202e-173
NEUROD4	2.68883	2.41004	1.1825	2.03808	0.0415422	0.0786791
EXOC5	91.4913	-0.436962	0.137065	-3.18798	0.00143271	0.00365813
PRTGA_13	0.169966	3.20738	4.43261	0.723588	0.469319	NA
RTL1_38	1.01513	1.30644	1.32946	0.982681	0.325764	0.45277
CHP1	401.033	0.514704	0.0719616	7.15248	8.52243e-13	5.44007e-12
OAF	233.145	1.49006	0.0849388	17.5428	6.75077e-69	2.70106e-67
SLC39A11	47.7167	0.70719	0.154723	4.57069	4.86115e-06	1.75217e-05
SLC20A1	1870.61	0.05192	0.0373501	1.39009	0.164502	0.25851
HSP90B1	2011.96	0.0277725	0.109123	0.254505	0.799105	0.890561
SLC6A20_1	3.47684	1.07728	1.09008	0.988258	0.323026	0.449401
PKP1_1	40.015	-1.84291	0.537289	-3.43001	0.000603561	0.00163925
PEG10_121	3.04255	2.23314	0.525601	4.24874	2.14976e-05	7.15621e-05
RERGL_2	80.4429	0.923289	0.247519	3.73018	0.000191345	0.000557533
ZGC.174877_1	91.6322	1.82425	0.170388	10.7064	9.4953e-27	1.24552e-25
CR388166.1_1	824.366	-0.476924	0.177937	-2.6803	0.0073556	0.016414
RPL9	4952.93	-1.26966	0.0972459	-13.0561	5.86208e-39	1.16623e-37
SSR4	2622.76	-0.983084	0.0891565	-11.0265	2.84732e-28	3.96741e-27
ITSN2B	11.6152	3.27645	0.664662	4.92949	8.24428e-07	3.22213e-06
INCA1	2.97757	-1.56084	0.527897	-2.9567	0.00310946	0.00747438
ENTPD7	261.141	0.0662878	0.0749935	0.883914	0.376742	0.50869
RNH1_2	0.421218	-2.22862	1.56427	-1.4247	0.154243	0.244454
ANKDD1A	362.659	-0.0111064	0.0944222	-0.117625	0.906365	0.967708
MEIS1_2	171.276	0.448761	0.56154	0.79916	0.424197	0.557808
MRPL21	213.253	0.950679	0.110856	8.5758	9.83973e-18	8.5994e-17
MACC1	73.0984	-1.52996	0.938205	-1.63073	0.102947	0.173442
GGT5_2	0.908941	0	1.64758	0	1	1
RNF225	125.455	2.09068	0.441295	4.7376	2.16263e-06	8.08603e-06
GPBP1L1	211.212	0.134255	0.10897	1.23204	0.217936	0.326526
BLMH	890.431	0.137556	0.0534386	2.5741	0.01005	0.0218579
WHSC1	258.768	0.33982	0.0782422	4.34319	1.40432e-05	4.80655e-05
TARDBP_1	7237.85	-1.71539	0.075796	-22.6316	2.11639e-113	1.83728e-111
IER5_1	377.582	0.408499	0.141	2.89715	0.00376567	0.00890824
LMNB3	73.4166	1.36292	0.148295	9.19061	3.90616e-20	3.91271e-19
PEG10_461	0.700143	-0.927269	1.28774	-0.720073	0.47148	0.604608
ARFGAP3	678.624	-0.295263	0.0505083	-5.84584	5.04018e-09	2.42348e-08
RIMS2_3	0.834092	1.34895	1.3351	1.01037	0.312318	0.437777
KDM1A_2	383.56	-0.800636	0.12499	-6.4056	1.49778e-10	8.11123e-10
POLR2F	967.592	-0.390934	0.0625353	-6.25141	4.06776e-10	2.12419e-09
C22ORF29_44	0.941741	-0.81102	1.2168	-0.666516	0.505081	0.637538
SLC16A9_1	10.074	-1.30761	0.981413	-1.33238	0.182736	0.282029
PNN	741.296	-0.544711	0.0770792	-7.0669	1.58431e-12	9.90127e-12
SI.CH211.153B23.7	27.7439	-0.189685	0.229323	-0.827152	0.408151	0.541029
DCHS1A	0.204992	0	5.39535	0	1	NA
LITAF_1	2.62392	-2.0286	0.759215	-2.67197	0.00754077	0.0167984
DAD1	1415.5	0.337202	0.0703939	4.79022	1.66601e-06	6.30655e-06
SI.DKEY.235D18.5	1.68839	0	1.23725	0	1	1
TTC36	1.15794	-1.26442	0.985273	-1.28332	0.199379	0.303472
C22ORF29_90	0.324844	0.372087	2.15223	0.172885	0.862742	0.93784
ZDHHC20B	217.019	-0.0350788	0.0647767	-0.541535	0.588139	0.714319
TRIM71	450.71	0.255192	0.0876914	2.91012	0.00361295	0.00857245
PRKRIR_1	133.691	-0.228963	0.105879	-2.16248	0.030581	0.0597183
LYSMD1	78.9064	0.372455	0.115806	3.21619	0.00129906	0.00334251
INIP	350.072	0.430104	0.0671316	6.40688	1.48528e-10	8.04658e-10
PRADC1	7.39936	0.396667	0.374862	1.05817	0.289978	0.412232
VPS51	214.994	-0.636127	0.0995746	-6.38845	1.67576e-10	9.03069e-10
ZFAND4	286.386	1.57842	0.0830014	19.0167	1.2399e-80	6.32038e-79
HN1	728.148	0.601053	0.109042	5.5121	3.54572e-08	1.57876e-07
MYZAP_1	302.313	1.10841	0.0702027	15.7888	3.7176e-56	1.14272e-54
SERPINB2	8.36094	0.821606	0.694551	1.18293	0.236836	0.349855
KPNA6	275.665	-0.474691	0.0784358	-6.05196	1.43091e-09	7.14158e-09
RPAP2	81.9228	-0.563622	0.129786	-4.34269	1.40751e-05	4.81402e-05
TSC22D2_4	0.925949	1.7923	0.945114	1.89638	0.0579096	0.105736
SUSD1_2	0.314398	1.37336	2.36595	0.580468	0.561599	0.690502
SLC2A1	81.6345	0.933902	0.256287	3.64397	0.00026846	0.000765562
TRNT1	180.958	-0.866185	0.0947927	-9.13767	6.3812e-20	6.29507e-19
CDK2AP1	180.226	0.260871	0.132805	1.96432	0.0494934	0.091914
CHRNA1	0.958183	1.4397	1.14843	1.25362	0.209979	0.316512
WNT8B_2	0.378614	0	2.20576	0	1	1
EMX1	71.7953	5.44502	0.880685	6.18271	6.30103e-10	3.23614e-09
EEF1E1	1021.43	0.163024	0.0560888	2.90653	0.00365461	0.00866556
FTL_2	1302.82	-1.91807	0.0925442	-20.726	2.018e-95	1.33207e-93
CTAGE8	161.396	0.294069	0.0925488	3.17745	0.00148578	0.0037869
ATP4A	339.76	0.0730264	0.426192	0.171346	0.863952	0.938727
VKORC1L1_2	1056.74	0.613929	0.0595594	10.3078	6.49397e-25	7.94142e-24
ENKD1	91.4992	-0.526931	0.142939	-3.6864	0.000227452	0.000654878
KIRREL2	328.052	-0.760872	0.280924	-2.70847	0.0067595	0.015219
CDKL4_2	8.4863	0.382989	0.342661	1.11769	0.2637	0.38149
GALNT12	420.853	0.986795	0.0896039	11.0129	3.31326e-28	4.59431e-27
ZFP3_97	0.627324	2.17395	1.64226	1.32375	0.185585	0.285319
FAM57A	351.302	0.672497	0.0802203	8.38312	5.15426e-17	4.29992e-16
ZNF593	665.437	0.334897	0.0862543	3.88267	0.000103316	0.000312545
RAB7B	570.178	-0.402413	0.0651923	-6.17272	6.71264e-10	3.44137e-09
PEG10_89	2.40108	1.6138	0.78007	2.06879	0.0385654	0.0735959
SNRNP27	1438.08	-1.81286	0.144032	-12.5865	2.50636e-36	4.62643e-35
KBTBD7	267.52	-0.885117	0.121883	-7.26204	3.81301e-13	2.50539e-12
NPM3	8.01649	-0.477471	0.406026	-1.17596	0.23961	0.352887
KIF15	724.515	-0.0176092	0.0766144	-0.229842	0.818214	0.904957
[truncated: 12,610 more rows]

## Sheet: UN_VS_NANOG_KD_10_5_22
	baseMean	log2FoldChange	lfcSE	stat	pvalue	padj
ICK	591.004	0.00751096	0.0696238	0.107879	0.914091	0.951287
MAP3K7	245.01	0.428189	0.108264	3.95506	7.65148e-05	0.00022188
NEXN_2	0.360214	0	4.22517	0	1	1
POLR3H	272.936	-0.317711	0.084649	-3.75328	0.000174539	0.000481947
ARF6_1	265.361	0.167223	0.152846	1.09407	0.273926	0.376303
PEG10_234	1.19995	2.27724	1.24896	1.82331	0.0682561	0.115177
ZNF22_42	0.509695	0.901087	2.76887	0.325434	0.744852	0.823169
SNX7	332.06	0.162659	0.0991553	1.64045	0.100912	0.161544
MICA_4	0.956884	0.720475	1.40292	0.513555	0.607563	0.708361
RRAGA	560.53	0.464426	0.0807936	5.7483	9.0146e-09	4.07777e-08
FKBPL	230.536	-0.0692741	0.0847756	-0.817147	0.413844	0.527534
C12ORF29	110.527	0.503207	0.137058	3.67148	0.000241151	0.000653416
METTL7A_3	0.378747	0	2.92659	0	1	1
TP53BP2	821.412	-0.170517	0.0613517	-2.77933	0.00544711	0.0117648
RYR2_1	0.356655	-2.40062	3.07968	-0.779503	0.435683	0.549634
FBXO9	2.61525	1.40687	1.22813	1.14554	0.251984	0.351177
C22ORF29_169	0.54457	0	2.16672	0	1	1
CKMT1B	1231.54	4.12481	0.382189	10.7926	3.73095e-27	5.49122e-26
TMEM110	44.1046	-1.91735	0.238236	-8.04812	8.40747e-16	6.45078e-15
RTL1_306	0.321201	-0.476678	2.73395	-0.174355	0.861587	0.911577
ELMSAN1	351.895	-1.09189	0.100053	-10.9132	9.97069e-28	1.50213e-26
EXT2	373.351	-0.0247838	0.133187	-0.186083	0.85238	0.904016
EGR1_2	0.803795	-1.92726	1.35779	-1.41942	0.155777	0.235266
DPP7	0.500918	0.473604	1.56195	0.303213	0.761727	0.835966
LATS1	323.85	-0.895844	0.0988977	-9.05829	1.32507e-19	1.29294e-18
EIF2B4	144.279	-0.161038	0.1547	-1.04096	0.297892	0.403074
FRRS1_1	411.284	-0.0685071	0.135078	-0.507168	0.612037	0.712376
GABARAPL1	3.26775	0.967358	0.724418	1.33536	0.181759	0.267822
PHLDA2	99.2514	2.93387	0.297985	9.84569	7.15485e-23	8.29572e-22
MORF4L1	688.389	-0.483927	0.0566444	-8.54324	1.30504e-17	1.12625e-16
FOXK1	577.615	0.0801294	0.063684	1.25824	0.208307	0.299491
CR388166.1_24	5.88974	-1.12267	0.765877	-1.46586	0.142686	0.21879
PDSS1	115.565	0.382297	0.127657	2.99471	0.00274705	0.00625955
ZSCAN31_4	11.5901	-0.379172	0.366686	-1.03405	0.301112	0.406726
VAMP3	220.399	-0.131197	0.0989686	-1.32564	0.184958	0.271639
SAAL1	94.8215	0.324604	0.157181	2.06516	0.0389074	0.0700204
RBM27_2	299.291	-0.102135	0.100469	-1.01658	0.309353	0.416096
SLC9C1	0.270405	0.933835	2.45833	0.379866	0.704045	NA
DNAJC27	156.554	0.0485718	0.110436	0.439817	0.66007	0.752302
SEMA5B	10.4965	-0.155541	0.420631	-0.36978	0.711546	0.796208
SHE	46.5589	-0.141544	0.242238	-0.584321	0.559005	0.664717
PAFAH1B2_1	234.679	-0.217599	0.161288	-1.34913	0.177295	0.262377
DCDC2_2	0.467518	1.37127	2.42967	0.564386	0.572491	0.677199
GPRC5B	0.242624	0	6.96685	0	1	NA
CHPFA	643.273	0.830934	0.109269	7.60447	2.86078e-14	1.96614e-13
NMT2	31.5328	0.227066	0.202778	1.11978	0.262809	0.363199
CR388166.2_86	0.233042	4.27356	4.56412	0.936338	0.349099	NA
ZFAND5_2	256.177	0.785744	0.169727	4.62946	3.66627e-06	1.25221e-05
ADNP	957.051	0.751658	0.0544401	13.8071	2.31031e-43	6.73009e-42
UBB_5	10.1373	-0.164461	0.554903	-0.296378	0.766942	0.840052
USP2	44.8765	6.08675	0.770548	7.89925	2.80593e-15	2.0714e-14
TMEM65	139.844	-0.549822	0.146332	-3.75736	0.000171713	0.000475079
C19ORF26_2	0.349672	0.827243	2.44	0.339035	0.734584	0.814715
RFC4	236.572	-0.854469	0.13526	-6.31726	2.66243e-10	1.37691e-09
VWCE_2	0.204023	0	3.82184	0	1	NA
IL6ST	360.86	-1.29092	0.105294	-12.2602	1.48161e-34	3.09572e-33
CR388166.2_89	4.05791	1.51687	0.869888	1.74376	0.0812015	0.133773
ZNF22_43	1.39151	-1.2649	1.49027	-0.84877	0.396009	0.509145
TRPC4AP	416.177	-0.252743	0.104108	-2.4277	0.015195	0.03002
DHH_2	0.542907	1.13464	1.82809	0.620669	0.534818	0.642926
RAB31	0.389482	-0.292743	2.3052	-0.126992	0.898946	0.939634
DMRTA2_2	0.397507	0.620225	2.21588	0.279899	0.779555	0.849806
NNT	181.01	0.443089	0.108789	4.07294	4.6424e-05	0.000138778
EXOSC3	733.715	-0.931147	0.096465	-9.6527	4.788e-22	5.33982e-21
VASH1	11.0931	0.549205	0.411639	1.33419	0.182141	0.268247
FAM20C	0.25422	0	4.13232	0	1	NA
MRPS36	342.064	-0.159555	0.0889364	-1.79404	0.0728075	0.121643
USB1	26.5264	-2.02073	0.254394	-7.94331	1.96851e-15	1.46709e-14
MLST8	70.9692	-0.113623	0.162854	-0.697698	0.485366	0.597181
POLR1C	64.4287	0.721592	0.149982	4.8112	1.50025e-06	5.35051e-06
SURF6	560.361	0.635529	0.0967943	6.56577	5.17654e-11	2.82707e-10
LTB4DH	71.8315	-0.399625	0.171006	-2.33691	0.0194438	0.0374499
OR51E2_1	249.768	-0.259949	0.0929215	-2.79751	0.00514987	0.0111709
IFI6_1	0.524389	1.62819	1.37615	1.18315	0.23675	0.333053
TNFRSF17	0.534916	-1.63229	1.69755	-0.961557	0.336272	0.445971
ZNF521	308.791	-0.281638	0.0816279	-3.45027	0.000560027	0.00143204
SMNDC1	1168.39	1.10645	0.0686713	16.1122	2.09448e-58	1.11396e-56
PTPRG	134.973	0.309083	0.114987	2.68797	0.0071887	0.0151567
RTL1_146	2.99881	1.72886	0.774759	2.23148	0.0256492	0.0481857
LYSMD3	140.861	-0.385597	0.167928	-2.29621	0.0216641	0.0413439
ZFP64_31	2.14664	0.0180723	0.747799	0.0241673	0.980719	1
PEG10_246	0.359233	2.41233	2.32284	1.03853	0.299024	0.404451
GOLPH3L	389.854	-0.464279	0.105445	-4.40305	1.06738e-05	3.44928e-05
PANK2	15.1463	-0.542391	0.277597	-1.95388	0.0507156	0.0886354
PPP1R42	40.719	-0.0370164	0.252616	-0.146532	0.883501	0.927772
NAT10	469.373	0.500089	0.0814271	6.14155	8.17216e-10	4.03891e-09
ZFP64_32	0.408376	1.04197	2.9277	0.3559	0.721915	0.805244
BLOC1S5	158.045	0.346824	0.105075	3.30073	0.000964352	0.00237594
SDR16C5	41.3649	-0.197967	0.248702	-0.795998	0.426033	0.539646
RAB21	108.64	-0.656982	0.128138	-5.12714	2.94181e-07	1.13665e-06
CR388166.2_92	0.207889	-1.47824	3.83318	-0.385644	0.699761	NA
NECAP2	98.0029	0.191883	0.123593	1.55254	0.120533	0.188484
HTATIP2	122.908	-0.965335	0.181014	-5.33292	9.66441e-08	3.94356e-07
VAMP5	11.0358	3.37209	0.440547	7.65433	1.94321e-14	1.35191e-13
CDC42	711.637	0.902075	0.105189	8.57577	9.84296e-18	8.547e-17
MED19_2	0.856387	-0.892642	2.53205	-0.352537	0.724436	0.806901
LDHA	130.738	-0.10047	0.182792	-0.549641	0.582566	0.686147
HES6.2	2.96486	4.73903	0.925876	5.11843	3.08097e-07	1.18781e-06
ADPGK	323.559	-0.25876	0.087615	-2.95337	0.00314324	0.00708869
CALHM2_1	563.016	-1.85873	0.0764033	-24.3278	9.95062e-131	3.32659e-128
HS3ST1_2	0.179124	-2.51797	3.99215	-0.630729	0.528218	NA
ABHD17B	178.517	0.40428	0.237627	1.70132	0.0888827	0.144847
CEBPD	21.8815	4.83862	0.755288	6.40633	1.49062e-10	7.83886e-10
ACTN2	1384.49	0.167669	0.0697576	2.4036	0.0162345	0.0318584
SSNA1	561.754	0.510292	0.0930519	5.48395	4.15931e-08	1.76225e-07
EEF1G	7992.02	1.40426	0.10557	13.3017	2.26284e-40	5.88379e-39
CR318592.1_143	0.202356	0.627871	4.35833	0.144062	0.885451	NA
ZFP3_40	8.32516	-0.209842	0.409262	-0.512733	0.608138	0.708914
ZNF511	57.3758	-0.127916	0.174479	-0.733127	0.463481	0.576161
MBLAC1_1	107.659	-1.40625	0.128865	-10.9126	1.00304e-27	1.5095e-26
RPRD2	332.111	0.127182	0.0785001	1.62015	0.105199	0.16772
GOLPH3	848.388	0.419259	0.0906334	4.62587	3.73026e-06	1.27251e-05
GOLGA7	248.732	-0.585442	0.137734	-4.25054	2.13258e-05	6.66746e-05
TADA1	123.74	0.358863	0.116966	3.0681	0.00215424	0.00501204
AMBRA1	44.0691	0.386792	0.207097	1.86768	0.0618061	0.105677
FXYD1	10.4865	6.42247	0.813294	7.89686	2.86016e-15	2.11033e-14
ZSCAN31_29	0.226196	-1.85075	3.10631	-0.595801	0.551308	NA
ZP4_5	55.6183	-0.138475	0.15269	-0.906901	0.364459	0.476345
DCAF13	1429.81	0.297471	0.0670837	4.43432	9.23616e-06	3.01033e-05
PEX11G	111.266	-1.14162	0.154018	-7.41221	1.24213e-13	8.15371e-13
ZNF22_44	1.3884	1.31506	1.4538	0.90457	0.365693	0.477735
CCNJ_1	707.714	0.120945	0.0751121	1.61019	0.107357	0.170713
GEMIN2	582.977	-0.0187998	0.0677278	-0.277579	0.781335	0.850832
TRIM28	588.249	0.39715	0.0642103	6.18514	6.20484e-10	3.09933e-09
RABGGTB	75.8432	-0.369087	0.209162	-1.7646	0.0776312	0.128692
SSU72	876.418	0.4826	0.0774026	6.23493	4.51973e-10	2.28197e-09
GLTSCR2_1	1083.62	1.51299	0.0973843	15.5363	1.97157e-54	8.80704e-53
WDR83OS	1382.69	0.886037	0.0555617	15.9469	2.9928e-57	1.51704e-55
RPL22	2388.61	1.43993	0.126369	11.3947	4.44401e-30	7.51787e-29
GHITM	111.744	-0.0902397	0.234135	-0.385417	0.699928	0.785984
GEMIN6	4.99237	0.521434	0.464797	1.12185	0.261924	0.362369
ZFP64_34	0.397955	0.0646022	3.0519	0.0211679	0.983112	1
GTF2B	664.195	0.863634	0.0794522	10.8699	1.60453e-27	2.39163e-26
ID2	781.864	0.251773	0.132385	1.90182	0.0571941	0.0987291
SRBD1	250.057	0.346086	0.0907852	3.81214	0.000137769	0.000385803
ACAT1	195.822	-0.0963262	0.102139	-0.943091	0.345635	0.4562
GSTM3_5	44.1747	1.09557	0.245936	4.45469	8.40157e-06	2.75173e-05
ZNF22_48	2.63293	-0.0633928	0.866626	-0.073149	0.941688	0.971652
ANG_3	728.578	3.80828	0.29077	13.0972	3.41588e-39	8.48892e-38
RASSF2_2	41.8896	0.491523	0.17238	2.85139	0.00435284	0.00955867
NDUFAF7	98.3262	-1.55033	0.193765	-8.00109	1.23322e-15	9.33458e-15
PEG10_254	0.291847	0	6.96685	0	1	NA
BAG1	720.619	0.285202	0.0841546	3.38903	0.000701409	0.00176749
PEG10_251	0.314565	-0.312729	2.73738	-0.114244	0.909045	NA
TBC1D5_2	0.1914	2.0294	3.94312	0.514669	0.606784	NA
WWTR1	229.935	0.164008	0.117061	1.40105	0.161199	0.242178
EXOSC9	234.632	0.124179	0.0925072	1.34237	0.179476	0.264958
RPS5	4006.91	1.62927	0.133513	12.2031	2.99266e-34	6.17941e-33
ZNF22_127	0.843606	-2.34859	1.58591	-1.48091	0.138631	0.2132
ADNP2	292.045	-0.482432	0.119969	-4.0213	5.78774e-05	0.000170942
KIAA0408_1	0.287602	0	5.89889	0	1	NA
ZNF22_49	0.397301	1.87343	2.59684	0.721427	0.470647	0.583313
KCNA6_1	0.196716	3.75703	6.88879	0.545382	0.585491	NA
C1QBP	585.105	-0.196435	0.115653	-1.69848	0.0894181	0.145601
PHB2_2	417.122	0.263268	0.126851	2.07541	0.0379481	0.0684255
RTL1_349	0.578114	-2.24831	1.8491	-1.21589	0.224026	0.317604
CR749762.1	0.263334	3.33474	3.98598	0.836618	0.402807	NA
TACO1	7.29987	0.286503	0.517241	0.553907	0.579642	0.68354
PER1_2	0.149886	0	5.18614	0	1	NA
ERO1LB_2	1.58833	1.13671	0.997326	1.13975	0.254389	0.353862
SAYSD1	140.408	1.11113	0.104538	10.629	2.18454e-26	3.11402e-25
RTL1_152	1.09411	-0.192224	1.50047	-0.128109	0.898063	0.93906
PEG10_258	0.232137	-1.47816	4.32435	-0.341821	0.732485	NA
METRNL_2	214.011	0.415692	0.181459	2.29082	0.0219736	0.0418745
BCL2L14	43.6572	-0.245473	0.198704	-1.23537	0.216694	0.309242
IGF2BP1_2	2434.99	0.632977	0.0553364	11.4387	2.67837e-30	4.59182e-29
CR388166.2_94	0.204707	2.91412	4.27643	0.681438	0.495594	NA
RTL1_155	0.231661	1.73491	3.48229	0.49821	0.618336	NA
RANBP6	1490.18	0.615027	0.0435281	14.1294	2.50152e-45	7.94657e-44
KLC2	108.294	-0.0805315	0.130888	-0.615272	0.538375	0.646267
MYPOP_18	0.43827	0.447105	2.47718	0.180489	0.856768	0.907916
NUDT18	3.03523	-0.705894	0.699385	-1.00931	0.312827	0.420125
TSTA3	420.11	0.248846	0.0720702	3.45284	0.000554727	0.00141978
NFU1	78.3806	-0.0571957	0.182191	-0.313933	0.753572	0.829809
RTL1_297	0.428185	-2.15111	2.06782	-1.04028	0.298209	0.403465
METTL15	74.3611	-1.10043	0.146834	-7.49434	6.66333e-14	4.4744e-13
ZFP64_35	7.17664	0.245866	0.533132	0.461173	0.644675	0.73911
EFNA3	228.871	-0.264879	0.120064	-2.20616	0.0273731	0.0509878
TMEM9B	318.219	-0.0274319	0.0641951	-0.42732	0.669146	0.760336
DKFZP313A047_9	0.20073	1.51519	6.93206	0.218578	0.826979	NA
CR388166.2_98	0.492063	-1.99495	2.48874	-0.801591	0.422789	0.53655
YWHAG	392.962	-0.781191	0.105004	-7.43963	1.0097e-13	6.67161e-13
FBL	3620.5	-0.327728	0.0597569	-5.48435	4.14999e-08	1.75883e-07
ZNF22_50	0.788573	1.28244	1.12539	1.13955	0.254475	0.353911
GFPT2	300.098	0.537908	0.377969	1.42315	0.154691	0.233903
CR318592.1_22	1.29445	0.225285	1.55265	0.145097	0.884634	0.928754
CYP46A1	0.639042	0.130412	1.60108	0.0814529	0.935082	0.966896
ZNF704_2	0.160518	-0.946929	5.99532	-0.157945	0.8745	NA
ARSA_2	2.22996	0.308928	0.78668	0.392698	0.694542	0.781466
RTL1_157	0.417261	2.1357	3.24901	0.657338	0.510963	0.621325
EMC7_2	41.1615	0.434612	0.183069	2.37403	0.0175952	0.0342086
GKAP1	318.966	0.413932	0.0854149	4.84613	1.25895e-06	4.53023e-06
RTN4IP1	39.7611	-0.694521	0.233117	-2.97928	0.00288924	0.00655481
APOLD1_2	0.223536	0	6.96685	0	1	NA
APOF	0.13472	1.57234	4.09391	0.384069	0.700927	NA
CYB5D2	275.702	-1.6176	0.0962278	-16.8101	2.05782e-63	1.30742e-61
KLF13	0.554224	0.71742	2.24812	0.31912	0.749635	0.826447
RNF34	195.864	0.0234755	0.109066	0.215242	0.829579	0.886989
CIPC_2	14.4253	-0.176966	0.365158	-0.484629	0.627939	0.724716
SGOL1	671.868	-0.585414	0.0515558	-11.355	7.00729e-30	1.16713e-28
PAX6	187.988	-0.427705	0.362395	-1.18022	0.237913	0.334488
DACT1_2	3.9012	-0.159879	0.703067	-0.227403	0.820111	0.880567
TMEM107_1	0.504995	1.90589	1.80445	1.05622	0.290869	0.395163
ZNF664_11	10.6468	0.900264	0.35841	2.51182	0.0120109	0.0242056
SULT1C2_3	0.494226	0	5.87806	0	1	1
ZNF22_54	0.568152	-2.26109	2.4799	-0.911766	0.361892	0.473999
RTL1_156	0.265256	3.11837	3.56652	0.874346	0.38193	NA
DCLK2	177.504	-0.739113	0.120064	-6.15599	7.46094e-10	3.7039e-09
HS3ST1_3	0.61711	-1.80882	1.45625	-1.24211	0.214195	0.306233
CR318592.1_164	0.202914	1.95396	4.36376	0.44777	0.654319	NA
RAD17	178.325	-1.54574	0.12306	-12.5609	3.46384e-36	7.67126e-35
RTL1_176	0.228986	-1.43136	3.52341	-0.406243	0.684564	NA
SPCS1	1229.23	-0.140349	0.0721805	-1.94442	0.0518446	0.0904535
PPP1R10_2	22.947	-0.295637	0.30721	-0.962328	0.335885	0.445518
RPLP0	5335.89	1.74687	0.0968644	18.0341	1.05126e-72	9.28352e-71
NUB1	77.6677	-0.524672	0.176602	-2.97093	0.00296897	0.00672268
CR388166.2_102	0.260773	-0.804798	3.49178	-0.230484	0.817716	NA
CAV3	2.10102	-1.32526	1.87977	-0.705013	0.480802	0.592812
FAM89A	133.815	-1.20915	0.22001	-5.49588	3.88764e-08	1.65513e-07
CBX5	1538.21	0.58029	0.0664954	8.72677	2.62042e-18	2.36917e-17
RHBG	0.565088	-0.946913	2.77555	-0.341162	0.732982	0.813516
SI.CH211.162K9.6_3	4.01548	-1.09902	0.642966	-1.70929	0.0873967	0.14264
RPS6	9291.32	1.10804	0.141747	7.81708	5.40643e-15	3.93121e-14
COA3	436.59	0.364593	0.104714	3.48179	0.000498083	0.0012837
CR318592.1_152	0.330409	0.90076	2.78363	0.323591	0.746247	0.824006
FCF1	0.575599	0.100554	6.95678	0.0144541	0.988468	1
TCEANC	32.4493	-0.186989	0.193728	-0.965213	0.334438	0.443883
PARP16	600.869	-0.427254	0.0846968	-5.04452	4.54668e-07	1.72354e-06
ELOVL5	4.06663	0.834524	0.765236	1.09054	0.275473	0.378207
TMEM238	166.485	1.98267	0.139262	14.237	5.39818e-46	1.77508e-44
ZCCHC10_2	0.44718	-0.118046	2.00233	-0.0589544	0.952988	0.980143
OVGP1_1	0.503921	2.36221	1.91985	1.23042	0.218541	0.311369
PDE6D	9.63126	0.551788	0.433477	1.27293	0.203042	0.293122
ARF4_2	508.763	-0.485094	0.167874	-2.88964	0.00385682	0.00854293
TATDN1	120.635	0.0782846	0.158234	0.494739	0.620785	0.718859
ZNF576_1	0.437458	1.85712	2.5686	0.723009	0.469674	0.582416
MED4	111.4	0.12599	0.170314	0.739749	0.459453	0.572374
ARL13B_2	8.56808	0.530132	0.423744	1.25107	0.21091	0.30243
IGFBP6_2	35.1129	-0.253383	0.310388	-0.816342	0.414305	0.528025
MTMR3	32.7282	-0.184573	0.161548	-1.14253	0.253235	0.35247
CR388166.2_104	0.774075	2.10748	1.17702	1.79053	0.073369	0.122465
KATNBL1	226.615	-0.128135	0.109211	-1.17328	0.240685	0.337709
DAP	625.6	0.269576	0.0802119	3.36079	0.000777191	0.00194589
HIST1H2AM_3	1713.35	-0.371743	0.157172	-2.3652	0.0180202	0.0349623
CR388166.1_29	2.76457	0.0978738	0.996435	0.098224	0.921754	0.956638
CCDC92	8.09385	-1.83189	1.26404	-1.44923	0.147273	0.224597
TNIP3	15.2733	2.71127	1.33604	2.02933	0.0424249	0.075645
TUBB4B	5191.48	1.81975	0.228041	7.97992	1.46427e-15	1.10477e-14
RTL1_323	3.5668	0.591995	0.595215	0.99459	0.319935	0.427871
WRB	80.8077	0.947303	0.154215	6.14276	8.11014e-10	4.00966e-09
RAD1_2	0.287542	-0.829816	3.68888	-0.224951	0.822018	NA
SARNP	991.584	0.192336	0.0878797	2.18863	0.0286239	0.0530712
DNLZ	115.026	-0.517476	0.0993462	-5.20882	1.90048e-07	7.51045e-07
ZFP64_39	4.81078	0.838847	0.630463	1.33052	0.183345	0.269792
MPHOSPH6	898.703	0.185467	0.0685776	2.70449	0.00684094	0.0144995
CR388166.2_103	0.912703	3.87968	1.39479	2.78155	0.00541	0.0116918
FAM207A	421.109	0.340448	0.0781317	4.35737	1.31637e-05	4.21413e-05
ADD3	462.019	-0.34078	0.109771	-3.10445	0.00190632	0.00447826
ZNF22_110	2.69023	-0.783656	1.06044	-0.738993	0.459911	0.572736
GAR1	1461.83	-0.44629	0.0749494	-5.95456	2.60779e-09	1.24375e-08
BRD3	1387.42	0.306849	0.0605338	5.06905	3.99811e-07	1.52341e-06
ZFP64_40	0.401171	1.04584	3.28113	0.318744	0.749921	0.82669
RLIM_1	418.884	-0.219683	0.0805504	-2.72727	0.00638605	0.0136147
MCEE	304.368	0.242969	0.0845419	2.87395	0.00405374	0.00894102
ZFP64_42	6.07964	0.615573	0.538943	1.14219	0.253377	0.352593
ZNF576_10	0.0910373	1.01194	6.92305	0.146169	0.883788	NA
RAB27A	44.2487	0.175956	0.269904	0.651919	0.514454	0.62411
METTL18	111.987	-0.498171	0.129398	-3.8499	0.000118165	0.000333968
GLYAT_2	217.733	0.520242	0.104711	4.96836	6.75221e-07	2.51013e-06
ZNF22_56	1.55504	-1.263	1.38245	-0.91359	0.360932	0.473012
HSCB	224.096	-0.627149	0.102486	-6.11938	9.39416e-10	4.62307e-09
TTYH3	56.09	0.0501148	0.179083	0.279841	0.779599	0.849806
CR388166.2_105	0.291962	-1.84646	2.75971	-0.669077	0.503446	NA
SDPR_2	0.381352	0	2.63044	0	1	1
RAC1	242.392	1.02697	0.147853	6.9459	3.7605e-12	2.2279e-11
CORO1B	624.379	0.259824	0.0868367	2.9921	0.00277063	0.00630918
SIRT5	82.8768	0.378465	0.142858	2.64925	0.00806708	0.0168833
FAM126A	19.0369	-0.903321	0.310944	-2.90509	0.00367147	0.00817233
SENP8	83.7223	-0.503456	0.160216	-3.14237	0.00167587	0.00396812
PLXNA4_1	0.529359	2.65899	1.49047	1.784	0.0744239	0.123916
CECR5	515.612	-0.330679	0.062235	-5.31339	1.07603e-07	4.36917e-07
NSUN4	213.92	-0.241893	0.117417	-2.06012	0.0393868	0.070738
PMM2	366.998	-0.222464	0.128221	-1.73501	0.0827393	0.135988
SYT7	0.72407	-1.32405	1.71468	-0.772185	0.440005	0.554041
ZFYVE16	211.871	0.495751	0.097704	5.07401	3.89519e-07	1.4858e-06
COPG1	380.709	0.604621	0.0847782	7.1318	9.90677e-13	6.10896e-12
ZNF22_57	1.97304	1.21295	0.723723	1.67599	0.0937407	0.151638
NRM	72.062	0.145201	0.135864	1.06872	0.285195	0.389116
C12ORF43	154.86	-1.26377	0.168478	-7.50111	6.3281e-14	4.25744e-13
C22ORF29_150	0.204991	0	6.96685	0	1	NA
TRDMT1_2	6.24117	-0.26185	0.443172	-0.590854	0.554619	0.660565
C11ORF31	171.56	-0.442041	0.135223	-3.26898	0.00107935	0.00263733
HADHB	919.075	-0.492659	0.0953216	-5.16839	2.36122e-07	9.23506e-07
SAR1B	164.717	-0.367118	0.125276	-2.93047	0.00338453	0.00757656
CD69_15	3.52778	-2.75864	1.24735	-2.2116	0.0269943	0.0503557
SEMA4G	1.18786	1.82116	1.49425	1.21878	0.222926	0.31646
PEG10_263	0.603174	0.914968	2.30346	0.397215	0.691209	0.778663
LZTFL1	224.459	-0.834183	0.0995353	-8.38078	5.25786e-17	4.37355e-16
PEG10_264	3.04307	1.44276	0.729256	1.9784	0.0478837	0.084242
ZFP64_41	7.47279	0.0659222	0.44195	0.149162	0.881426	0.926166
LONRF2	19.7141	0.137013	0.260666	0.525628	0.599147	0.700527
C3ORF33_2	0.406114	-1.5272	2.513	-0.607718	0.543374	0.650761
NENF	63.0847	0.235843	0.16092	1.46559	0.14276	0.218879
GJC1_2	103.215	-0.900169	0.221922	-4.05625	4.98678e-05	0.000148425
NAT1_1	15.4024	-1.56498	0.318132	-4.91928	8.68632e-07	3.18078e-06
PTPN1	264.3	-0.378929	0.0819849	-4.62194	3.80172e-06	1.295e-05
DSCR3	65.2508	0.180931	0.141211	1.28128	0.200096	0.289943
XB.GENE.5802731	45.4456	0.300684	0.232905	1.29102	0.196698	0.285757
EDN2	0.360192	3.73819	2.76138	1.35374	0.175819	0.260794
SERTAD1	39.312	0.729011	0.2486	2.93247	0.00336281	0.00752945
ZNF484_16	29.7233	0.061541	0.48514	0.126852	0.899058	0.93968
SOUL5L	1.27165	1.96052	3.68357	0.532234	0.594564	0.696851
ZNF239_14	10.224	-0.689114	0.493521	-1.39632	0.162618	0.243918
TOX2	15.2619	-0.209586	0.413556	-0.50679	0.612302	0.712416
GHR_2	0.3883	-2.89971	2.49443	-1.16248	0.245042	0.343
C1ORF35	204.173	0.102606	0.0838461	1.22375	0.221047	0.31427
CR388166.2_109	0.422388	-1.39021	2.73918	-0.507526	0.611786	0.712376
SI.DKEY.21A6.5	42.3216	-0.940993	0.178534	-5.27067	1.35928e-07	5.46712e-07
CR388166.2_110	0.322053	-2.12364	3.66849	-0.578888	0.562665	0.668504
UBE2N	1916.17	0.274583	0.0831081	3.30393	0.000953393	0.00235141
FKBP8	84.4519	0.304226	0.144233	2.10927	0.0349215	0.0635146
XPA	124.879	-0.0562198	0.132517	-0.424247	0.671386	0.76208
PEG10_46	0.56421	-0.609206	1.60105	-0.380505	0.703571	0.789333
ANAPC15	159.296	-0.137547	0.328644	-0.418528	0.675561	0.765767
UBE2R2	519.654	0.0756696	0.1253	0.603906	0.545906	0.652873
TAF9B	203.131	0.60302	0.243412	2.47736	0.0132358	0.0264359
CR388166.2_108	0.484249	0.621584	2.48674	0.24996	0.802618	0.867157
COL9A1_2	0.176556	0.490533	4.42536	0.110846	0.911739	NA
TPP2	237.421	1.0542	0.102009	10.3344	4.92553e-25	6.4756e-24
GNPTG	49.1387	-0.394038	0.199727	-1.97288	0.0485089	0.0852245
SLMAP	242.618	0.0121085	0.0906038	0.133642	0.893686	0.935598
SPG21	436.248	-0.0870755	0.0845848	-1.02945	0.30327	0.40909
NIF3L1	49.821	0.11792	0.172482	0.683662	0.494189	0.605542
NAA50	1489.4	-0.207432	0.0604362	-3.43225	0.000598602	0.0015243
CXCL12	16.5202	-0.540768	0.752419	-0.718705	0.472323	0.584751
PEG10_270	1.31682	0.0313146	1.05395	0.0297117	0.976297	0.997249
CR388166.2_111	0.481426	2.40505	2.43571	0.987412	0.323441	0.431613
MRAS	21.3994	0.354572	0.269904	1.31369	0.188949	0.276405
C22ORF29_153	0.264294	0.38267	2.44664	0.156406	0.875713	NA
CR318592.1_156	0.706802	0.288987	1.6193	0.178464	0.858359	0.909326
ATP1B1	6.04682	5.47391	5.46261	1.00207	0.31631	0.423749
UBTD2	204.421	-0.727034	0.138861	-5.23568	1.64378e-07	6.53463e-07
DNAJC5G	20.6943	-0.862175	0.335531	-2.56958	0.0101821	0.020862
EXOG	130.203	-0.998735	0.113965	-8.7635	1.89272e-18	1.72123e-17
TPM1	612.356	-0.0872566	0.0956046	-0.912682	0.36141	0.473496
NT5C2	70.2264	0.486011	0.130101	3.73564	0.000187238	0.000515273
LGALSL	2.33984	-0.0959577	0.765233	-0.125397	0.900209	0.940464
RPL7L1	760.556	0.164277	0.130981	1.25421	0.209767	0.301282
ANAPC10	368.158	-0.264538	0.0841322	-3.14432	0.00166474	0.00394241
STK38	0.563748	-1.17323	2.4376	-0.481306	0.630299	0.726723
CISD2	229.778	-0.492916	0.104926	-4.69775	2.6304e-06	9.15686e-06
CTRB1	0.55668	2.11281	2.0346	1.03844	0.299065	0.404467
BAAT_3	36.5184	-0.733613	0.250052	-2.93384	0.003348	0.00749987
EXOSC8	241.921	0.105771	0.182401	0.579883	0.561993	0.667876
CETN3	666.81	0.394664	0.0882821	4.47049	7.80411e-06	2.56682e-05
MED19_3	485.816	0.0351501	0.108551	0.323813	0.746079	0.823885
RPUSD1	10.7909	-0.499275	0.406769	-1.22742	0.219666	0.312714
PTS	2.48169	0.279876	0.665117	0.420792	0.673907	0.764249
HNRNPH1_1	9907.07	0.392549	0.129009	3.0428	0.00234386	0.00541642
CPM_1	19.2083	-0.138717	0.325434	-0.426254	0.669923	0.760912
C1ORF123	58.4776	0.533105	0.198873	2.68063	0.00734842	0.0154738
TMUB2	240.69	-0.0232609	0.0963602	-0.241395	0.809249	0.872106
RNASET2	84.4859	0.435989	0.128314	3.39781	0.000679264	0.00171693
DEDD1	19.3518	1.32541	0.338962	3.9102	9.22205e-05	0.000264421
ZFP64_44	0.686575	-1.199	1.73025	-0.692962	0.488334	0.600201
SETD8	283.181	-1.02685	0.211529	-4.85443	1.20735e-06	4.35011e-06
SUGP2_4	10167.7	1.03476	0.0718237	14.4069	4.68087e-47	1.58754e-45
BABAM1	51.5441	-0.554956	0.210487	-2.63653	0.0083758	0.0174747
HBEGF	0.721135	1.36965	1.68859	0.811121	0.417296	0.530922
PEG10_275	0.153414	-0.347822	4.05689	-0.085736	0.931676	NA
RTL1_170	0.418073	-0.619393	3.16721	-0.195564	0.844951	0.898376
C9ORF78	505.47	-0.537858	0.126233	-4.26083	2.03672e-05	6.38196e-05
ZFP64_33	3.22421	-0.498971	0.745317	-0.669475	0.503192	0.613896
CER1	102.72	2.78161	0.221667	12.5486	4.04541e-36	8.93107e-35
LMBR1L	1075.57	0.40386	0.0543158	7.43541	1.04242e-13	6.88461e-13
FAM174A	110.719	-1.4617	0.951368	-1.53642	0.124435	0.193822
SKOR1	0.454227	3.86757	2.44976	1.57875	0.114393	0.180531
T	7.18894	7.64122	0.802812	9.51807	1.76433e-21	1.92336e-20
GEMIN7	237.578	-0.71305	0.073414	-9.71272	2.66133e-22	3.00625e-21
CBX3	5336.94	0.596959	0.0669985	8.91005	5.10111e-19	4.81996e-18
ZBTB44	44.7472	-1.10145	0.180887	-6.08917	1.135e-09	5.54893e-09
RMDN3_2	201.56	-0.369821	0.104346	-3.54419	0.000393815	0.00103106
TCTE3_2	0.365383	0.963129	2.60683	0.369464	0.711782	0.796408
MOS	58.3061	-0.140294	0.169726	-0.826587	0.408471	0.521727
CCDC28A	136.076	0.2142	0.129713	1.65133	0.0986703	0.158389
GDPD5	87.1158	-0.0384175	0.190033	-0.202163	0.83979	0.89465
AP5M1	37.1215	0.196583	0.197299	0.996372	0.319069	0.426956
EPPK1_4	5.75248	0	1.4843	0	1	1
C22ORF29_155	0.289182	0.579347	6.01603	0.0963005	0.923282	NA
EPB41	162.122	0.546868	0.136695	4.00064	6.31706e-05	0.000185366
MKNK2_1	173.238	-1.00362	0.0922711	-10.8768	1.48663e-27	2.22299e-26
DNAJC24	18.9948	0.927091	0.23186	3.99849	6.37476e-05	0.000186903
STEAP1	55.9764	-0.192133	0.154637	-1.24248	0.21406	0.306102
LRRFIP1_2	100.834	-1.11249	0.127789	-8.70569	3.15645e-18	2.83193e-17
LAMA3	0.868149	0.910651	2.42088	0.376165	0.706794	0.791895
ALG2	54.1673	-0.669353	0.292182	-2.29087	0.0219708	0.0418745
RARB_2	1393.86	2.36328	0.0864735	27.3295	1.89129e-164	1.06223e-161
RABAC1	33.8154	0.508542	0.207765	2.44768	0.0143778	0.028522
ZFP64_45	0.495702	-3.43119	2.18782	-1.56832	0.116808	0.183723
MRPS35	409.819	0.00755419	0.0644728	0.117169	0.906726	0.945233
RPP30	182.19	-0.351282	0.106814	-3.28872	0.00100644	0.00247138
SATB1_2	0.51432	0	2.79702	0	1	1
TRAPPC1	154.113	-0.22999	0.112617	-2.04223	0.041129	0.0736034
C22ORF29_51	2.64086	-0.0224741	0.782047	-0.0287376	0.977074	0.997462
CASP6	832.044	0.929297	0.16636	5.58605	2.32291e-08	1.0076e-07
CD69_10	11.0844	-1.19352	0.59158	-2.01751	0.0436426	0.0774719
MED10	225.471	0.145884	0.14797	0.985906	0.324179	0.432475
PLEKHA4_3	0.410769	2.41599	1.7981	1.34364	0.179066	0.264521
VANGL1	157.875	-0.130264	0.131862	-0.987887	0.323208	0.431389
TNFRSF19	433.312	-0.178759	0.127415	-1.40297	0.160627	0.241448
MRPL57	249.615	0.218788	0.111966	1.95405	0.0506954	0.0886223
OTOGL	0.432754	-0.19692	1.6259	-0.121115	0.9036	0.942744
NIP7	977.157	-0.723041	0.0765393	-9.44666	3.4981e-21	3.7501e-20
RASD1	327.161	1.5101	0.353088	4.27685	1.89559e-05	5.96371e-05
PEG10_279	0.144019	-0.518486	4.06157	-0.127657	0.898421	NA
ZNF22_60	0.661631	1.41428	1.53376	0.922098	0.356478	0.46796
NEDD1_2	135.184	-0.35537	0.113552	-3.12957	0.00175062	0.00413118
FKBP1C	2766.63	0.833695	0.066803	12.4799	9.61162e-36	2.08588e-34
SSC4D_1	2.63582	-0.468731	0.632271	-0.741344	0.458485	0.571468
CR318592.1_158	0.155972	2.30726	3.94083	0.585475	0.558229	NA
TSPAN31	865.292	-0.543506	0.0759761	-7.15364	8.45049e-13	5.22242e-12
TOMM6	160.856	0.89828	0.101574	8.84361	9.26767e-19	8.57229e-18
PEG10_424	2.11755	-1.94546	0.842554	-2.30901	0.0209432	0.0400435
TMEM106A	32.603	0.400307	0.278462	1.43756	0.150558	0.228563
CD63_2	2497.25	0.508451	0.0647969	7.84685	4.26612e-15	3.1247e-14
RWDD1	296.874	0.862098	0.0831846	10.3637	3.62732e-25	4.8276e-24
FARP1_1	439.996	0.196033	0.0741998	2.64196	0.00824285	0.0172152
ELAVL2_1	55.2567	-0.453877	0.203176	-2.23391	0.0254891	0.0479171
ALDH1A2_1	813.127	3.63761	0.260064	13.9874	1.86192e-44	5.63431e-43
ZFP64_46	0.295027	0	3.71722	0	1	NA
RAB32	54.8656	-1.091	0.182681	-5.97218	2.34106e-09	1.1211e-08
SZL	765.173	0.4229	0.326387	1.2957	0.195079	0.283846
SEMA4D	302.075	-2.02437	0.112123	-18.0548	7.22849e-73	6.42374e-71
GPX3_A1	73.813	0.705915	0.208112	3.392	0.000693847	0.00175127
GAMT	212.136	2.89378	0.165942	17.4386	4.20553e-68	3.15774e-66
CSNK1G1	96.9841	-0.988973	0.113967	-8.67774	4.03703e-18	3.59214e-17
CHGB_2	0.293888	3.97399	3.20921	1.23831	0.215602	NA
OIP5	53.674	0.397605	0.196794	2.02041	0.043341	0.0770076
NPL	161.793	0.23393	0.09718	2.40718	0.0160761	0.0315919
EXTL3_3	0.701717	-3.26189	1.82212	-1.79016	0.0734276	0.122533
ACTG1_1	426.836	0.141239	0.19564	0.721934	0.470335	0.582978
CR318592.1_99	1.36981	-0.259825	1.17774	-0.220614	0.825393	0.884454
WBP1_1	879.331	0.191262	0.0630858	3.03177	0.00243124	0.00559807
CR388166.2_118	0.433247	-1.29807	2.77399	-0.467942	0.639826	0.734691
PHOSPHO2	49.5295	-0.371613	0.180485	-2.05897	0.0394968	0.0708993
CR318592.1_160	0.0989103	-0.888766	5.68743	-0.156269	0.875821	NA
CS	1764.1	0.357138	0.059752	5.97699	2.27294e-09	1.08997e-08
RTL1_177	0.282093	1.30544	2.72355	0.479316	0.631714	NA
SMARCD2	1.32066	-0.446968	0.829054	-0.53913	0.589797	0.692594
NXT1	372.013	-0.0215975	0.0794873	-0.27171	0.785845	0.854029
UNC50	260.119	-0.295026	0.102981	-2.86487	0.00417179	0.00918516
S100Z	4.59501	4.49493	0.816115	5.50772	3.63517e-08	1.55141e-07
LRRC38	0.240036	0	6.96685	0	1	NA
RIMBP2	0.824448	-0.843661	1.28619	-0.655936	0.511865	0.622098
GNA14	654.762	0.0811993	0.0825162	0.984041	0.325096	0.433409
KIAA1161	310.977	-0.901613	0.0881898	-10.2236	1.55525e-24	1.98882e-23
C22ORF29_163	0.340635	0.546502	2.71966	0.200945	0.840742	0.895121
KAZALD1_1	197.474	1.35678	0.249587	5.43609	5.44624e-08	2.28134e-07
NOP16	1339.55	0.50909	0.0693769	7.33804	2.16746e-13	1.40375e-12
ZGC.112263	6.78973	-2.67522	0.648152	-4.12746	3.66789e-05	0.000111137
GNA11	18.2413	0.175664	0.253815	0.692094	0.488878	0.600713
ADAT3	149.331	-1.11473	0.13906	-8.01615	1.09107e-15	8.29437e-15
SOCS5	450.992	0.195427	0.0669124	2.92064	0.00349308	0.0078062
ZNF106_2	0.265283	-2.12341	2.87846	-0.737691	0.460702	NA
TMEM147	300.429	-0.445692	0.112427	-3.96427	7.36214e-05	0.000213976
ETFB	657.15	0.477264	0.0541153	8.81938	1.15093e-18	1.05899e-17
PEG10_296	0.360588	1.93292	2.8493	0.678386	0.497527	0.60857
RPUSD3	35.8463	-0.459788	0.203692	-2.25727	0.023991	0.0453559
TMEM248	31.4983	-1.19683	0.268565	-4.4564	8.3347e-06	2.7311e-05
ZSCAN31_30	0.272545	1.04064	2.82671	0.368144	0.712766	NA
MEDAG_2	2.67425	1.39748	0.765727	1.82503	0.0679961	0.114779
GLCE	310.64	0.38695	0.111276	3.4774	0.000506304	0.00130369
MAPK10	0.2564	0.412975	2.62141	0.157539	0.87482	NA
PEG10_290	0.725024	1.21886	1.4122	0.86309	0.388088	0.50107
PGAM1_2	11.4623	0.190619	0.363813	0.523948	0.600315	0.701658
USP15	62.7044	-0.118674	0.157158	-0.755124	0.450175	0.564064
CBX8	21.0644	-0.679611	0.349107	-1.94672	0.0515688	0.0900259
KCTD13_2	426.674	0.478604	0.113234	4.22669	2.37152e-05	7.3751e-05
POFUT1	45.7558	-1.05985	0.269271	-3.93601	8.28488e-05	0.000239063
ZNF763_3	2092.5	-0.115402	0.115853	-0.996111	0.319196	0.427044
WNT3_2	0.303133	0	3.27178	0	1	NA
PEG10_299	0.973754	2.20839	1.40876	1.56762	0.116971	0.183938
RAB4B	12.7743	0.737649	0.312309	2.36192	0.0181805	0.0352294
NDUFS3	645.198	0.847845	0.155212	5.46251	4.69451e-08	1.97945e-07
CEP89	168.303	0.0770309	0.089565	0.860057	0.389758	0.502811
XB.GENE.5937787	172.779	-0.776304	0.254531	-3.04994	0.00228888	0.00530158
GOSR1	205.546	-1.20973	0.113929	-10.6183	2.44975e-26	3.47093e-25
AGTRAP	73.1076	-0.289802	0.154558	-1.87504	0.0607871	0.104198
EXTL2	171.182	-1.6569	0.158568	-10.4492	1.47837e-25	2.01141e-24
ZFAND2A	46.3327	-0.384025	0.205525	-1.86851	0.0616917	0.105507
IGSF9B_2	0.417772	-1.65317	2.50779	-0.659214	0.509758	0.620343
RTL1_180	0.64327	1.41869	1.8723	0.757729	0.448613	0.56256
CDCA8_2	10.1281	0.310869	0.456859	0.680448	0.496221	0.607396
CXADR	875.172	0.184086	0.0801698	2.2962	0.0216643	0.0413439
ADAM12_2	0.720272	0	2.59874	0	1	1
RBM25_2	2.41352	-0.502819	5.1823	-0.0970262	0.922706	0.95713
PTPRQ	0.349057	0	3.89043	0	1	1
FAM92B	44.1362	0.829655	0.196348	4.22544	2.38476e-05	7.40968e-05
CLVS1	19.1549	-0.688696	0.313555	-2.19641	0.0280624	0.0521541
CR388166.2_120	0.449119	-1.26324	2.29336	-0.550826	0.581753	0.6855
SLC10A7	27.6005	-0.309836	0.28651	-1.08141	0.279514	0.382771
YIF1B	342.626	0.0540424	0.0786969	0.686716	0.492262	0.603549
PRSS8	32.7579	0.119023	0.258531	0.460381	0.645242	0.73964
RIMKLB	794.178	-0.122051	0.104439	-1.16863	0.242552	0.339955
SLC22A16_2	0.207211	1.05278	4.3399	0.242581	0.80833	NA
EIF6	202.924	0.993027	0.107337	9.25148	2.21413e-20	2.26099e-19
C5ORF30	376.27	-1.22501	0.0994915	-12.3127	7.74155e-35	1.62967e-33
CR318592.1_60	1.45174	2.285	1.09907	2.07903	0.0376145	0.0678849
MRS2	13.7567	-0.0396	0.325442	-0.121681	0.903152	0.942486
ST3GAL2	57.2951	-0.770768	0.154385	-4.99251	5.9599e-07	2.23214e-06
HOXD8	3.94156	2.59945	1.23397	2.10658	0.035154	0.0638961
PRDX1_2	39.2829	-0.351633	0.277405	-1.26758	0.204948	0.29551
CLPB_A1	0.767049	1.41612	2.11587	0.669284	0.503314	0.613938
MMP1	0.340297	1.08488	2.81878	0.384876	0.700329	0.78625
CR388166.2_241	0.163191	-1.03759	4.01655	-0.258328	0.796154	NA
ZFP64_49	3.77537	-0.426668	0.91947	-0.464037	0.642622	0.737298
PRAF2	7.7826	0.360808	0.381681	0.945315	0.344498	0.455
PM20D2	0.278725	-1.39215	3.41374	-0.407808	0.683415	NA
PEG10_302	0.450253	2.3502	1.9926	1.17946	0.238213	0.334785
POU3F3_1	0.562299	-0.0222425	2.54255	-0.00874811	0.99302	1
PRSS2	0.508334	0	2.43086	0	1	1
MRPL11	129.502	0.314794	0.121049	2.60055	0.00930753	0.019247
POLR2C	603.71	-0.117542	0.0862115	-1.36341	0.172753	0.257053
CR318592.1_165	0.279855	1.4537	3.7719	0.385403	0.699939	NA
RTL1_182	1.02212	1.61262	1.15572	1.39534	0.162913	0.244335
CR318592.1_190	1.30975	0.214819	1.38089	0.155566	0.876375	0.922538
METTL6	489.041	-0.267038	0.067004	-3.9854	6.73675e-05	0.000196695
SEC22A	86.067	-1.19839	0.154871	-7.73798	1.01009e-14	7.20666e-14
B4GAT1	4.23521	0.24384	0.567126	0.429957	0.667227	0.758402
MRPL17_1	293.185	0.625591	0.152899	4.09153	4.28545e-05	0.000128545
SCHIP1	161.107	6.16057	0.369223	16.6852	1.6781e-62	1.04721e-60
SYCP1_2	0.449289	0	3.00741	0	1	1
BMPR2	314.726	-0.224834	0.100299	-2.24163	0.024985	0.0470512
RCC2	1479.21	1.2493	0.0847489	14.7412	3.50638e-49	1.27878e-47
FAM58A	46.7784	0.335103	0.237959	1.40824	0.15906	0.2394
SLC18A1	1.99466	0	1.59419	0	1	1
TEX2.1_1	0.415926	0	3.72224	0	1	1
UPK3A_3	621.143	0.177484	0.0708414	2.50537	0.0122325	0.0245963
NODAL	2.06652	0.838827	0.693633	1.20932	0.226538	0.320648
PQLC1	7.41626	0.615262	0.429365	1.43296	0.15187	0.230276
GLUL	1374.79	-1.58757	0.253377	-6.26564	3.7129e-10	1.89505e-09
ZNF22_63	3.66983	-1.487	0.919934	-1.61642	0.106004	0.168886
A1CF_2	0.224876	0	4.2078	0	1	NA
ISOC1	42.1303	0.232081	0.255787	0.907321	0.364237	0.476184
DDIT4L_2	141.682	0.707838	0.237427	2.98129	0.0028704	0.00651525
SULT2A1	42.7748	0.615972	0.192305	3.2031	0.00135957	0.00326656
ARHGAP19	245.103	-0.130034	0.0716771	-1.81417	0.069652	0.117166
EDA_2	0.4892	-0.60099	2.0493	-0.293266	0.769319	0.841868
MARCH3_1	14.8873	0.270107	0.328327	0.822676	0.410692	0.524135
NOSIP	281.186	0.126055	0.0747447	1.68647	0.0917056	0.148791
PARP14_3	1.30034	2.71387	0.983381	2.75973	0.00578492	0.0124332
GSK3A	1628.79	0.150229	0.0434677	3.4561	0.000548046	0.00140447
HNRNPAB	20433.7	1.35964	0.182033	7.4692	8.06854e-14	5.37686e-13
STAT5B	38.7232	-0.144735	0.187583	-0.771582	0.440362	0.554391
SPDYC	107.571	0.08642	0.193508	0.446596	0.655167	0.748085
RTL1_187	2.74839	0.720008	0.770534	0.934428	0.350083	0.461075
ITGA2_1	2.34887	2.59962	1.04126	2.49661	0.0125385	0.0251721
RBM38	167.302	-0.0206024	0.238325	-0.0864467	0.931111	0.963642
RCN2	113.522	0.237976	0.156177	1.52375	0.12757	0.19788
CMAS	321.876	-0.00941298	0.159223	-0.0591181	0.952858	0.980143
RTL1_184	0.238803	-0.991719	3.1896	-0.310923	0.755859	NA
AREG	77.1411	1.69363	0.304105	5.56924	2.5586e-08	1.10573e-07
HSPB1	0.966311	0.970978	1.75869	0.552103	0.580878	0.684639
TFPI2_2	0.187596	1.19063	3.43749	0.346367	0.729067	NA
RTL1_183	0.536691	0.454291	1.95874	0.23193	0.816592	0.877796
RAB11A_1	524.704	-0.833324	0.0736615	-11.3129	1.13317e-29	1.88071e-28
TIA1	2878.01	0.91361	0.0736713	12.4012	2.57549e-35	5.50417e-34
CYB561	40.9746	-0.293138	0.23908	-1.22611	0.220157	0.313321
COX5A	1123.91	0.598113	0.0930086	6.43073	1.26994e-10	6.706e-10
MARVELD3_1	45.6366	0.12987	0.181771	0.714472	0.474935	0.587073
CRISPLD2_1	2.14767	6.36899	0.955552	6.66525	2.64214e-11	1.47684e-10
TMEM194B_2	3.43324	0.732853	0.821406	0.892194	0.372289	0.484504
ZFP64_50	0.811769	-0.0217719	1.59746	-0.0136291	0.989126	1
RPL17	9858.69	1.415	0.149245	9.48105	2.51736e-21	2.72523e-20
PSMA3	1179.01	0.501612	0.062474	8.02913	9.8168e-16	7.49525e-15
NCBP2_2	1382.95	0.842079	0.0785176	10.7247	7.79204e-27	1.13025e-25
DQX1	55.1067	-0.197641	0.179231	-1.10272	0.270149	0.371879
MTR	168.382	0.36515	0.163899	2.2279	0.0258869	0.0485673
ZNF22_66	2.72072	1.29947	0.711292	1.82692	0.0677119	0.114423
NAGK	190.211	-0.00930725	0.180405	-0.0515908	0.958855	0.984662
RHNO1	78.8956	-1.06124	0.143005	-7.42095	1.16287e-13	7.64054e-13
LSAMP_2	0.270718	0.877794	5.92644	0.148115	0.882252	NA
USH2A	0.909679	0.91067	2.42033	0.376258	0.706725	0.791886
PTPMT1	159.127	0.269035	0.105089	2.56006	0.0104653	0.0213735
RAMP1	1.11063	0	1.95398	0	1	1
NFYC	236.268	0.835117	0.203976	4.09419	4.23644e-05	0.000127211
HS3ST6	1.95912	0	1.6071	0	1	1
SNRPD1	6776.98	1.25946	0.0775372	16.2433	2.48972e-59	1.37631e-57
PRRC2A	451.957	-0.0283679	0.0721888	-0.392968	0.694343	0.781317
ERN1_1	236.494	-0.17287	0.120292	-1.43708	0.150696	0.228674
SI.DKEYP.77C8.2	0.247079	0.759529	3.74927	0.202581	0.839463	NA
SRSF3	22510.6	0.254196	0.103383	2.45877	0.0139412	0.0277264
CNFN.1_2	6.23432	4.19488	0.977788	4.29018	1.78532e-05	5.63445e-05
CLDNE	315.43	1.9783	0.397552	4.97619	6.48475e-07	2.4171e-06
SOAT1	570.656	-1.10057	0.0724306	-15.1948	3.82913e-52	1.57207e-50
LDHB	1728.22	0.0249276	0.0834413	0.298745	0.765135	0.838793
THOC7	855.799	-0.964138	0.0725792	-13.284	2.86853e-40	7.43118e-39
LYRM1	8.31954	0.552268	0.379109	1.45675	0.145185	0.221943
FAM126B	370.065	-0.500682	0.0714745	-7.00505	2.46906e-12	1.48535e-11
CNOT7_2	9.48867	-6.50223	2.2577	-2.88003	0.00397642	0.0087829
RNF7	441.073	-0.311663	0.0889072	-3.50548	0.000455781	0.00118227
MED9	107.989	0.174044	0.11551	1.50674	0.131877	0.203975
CD3E_2	0.202866	-0.499555	4.45821	-0.112053	0.910782	NA
ANKRD28	395.233	0.00674839	0.0542705	0.124347	0.90104	0.941079
PTPRN	1.42048	0.703087	1.30628	0.538238	0.590413	0.693143
UQCC3	188.771	0.226205	0.0902048	2.50769	0.0121525	0.0244494
RPH3A	13.0262	0.752212	0.334298	2.25013	0.0244408	0.0461131
GSTT1	156.327	0.37243	0.1132	3.29002	0.00100181	0.00246175
PEG10_320	0.300897	-0.564339	2.52618	-0.223396	0.823227	NA
LGALS1	1388.11	0.85277	0.103903	8.20735	2.26125e-16	1.81326e-15
PEG10_14	0.92575	1.85796	1.08793	1.7078	0.0876741	0.143043
PHOSPHO1	0.188987	0	4.95901	0	1	NA
SI.CH73.257C13.2_11	2.48012	-0.105358	0.791289	-0.133147	0.894077	0.935938
CHCHD2	884.623	0.652196	0.0812611	8.02593	1.00762e-15	7.68079e-15
RRAS2_2	34.8498	-0.469814	0.337994	-1.39001	0.164527	0.246571
RTL1_189	0.202486	-0.498893	4.34843	-0.11473	0.90866	NA
ZGC.64201	146.962	-0.653592	0.136176	-4.79962	1.58967e-06	5.65079e-06
PPT2	29.1438	0.210946	0.252499	0.835432	0.403474	0.516849
RTL1_337	0.300739	-3.14381	2.94692	-1.06681	0.286058	NA
CHAMP1	472.051	-0.354112	0.0930464	-3.80576	0.000141368	0.000395364
SAT1	1582.06	-0.373653	0.0687739	-5.43307	5.53936e-08	2.3169e-07
PEG10_317	0.744032	1.88226	2.06049	0.913502	0.360979	0.473028
CWC15	661.643	-0.389284	0.0927486	-4.1972	2.70237e-05	8.33385e-05
MMGT1	1060.67	-0.48948	0.0743471	-6.58371	4.58846e-11	2.51962e-10
ABHD14A	35.2218	0.03649	0.241236	0.151263	0.879768	0.924959
MFSD6	226.718	-0.693329	0.119918	-5.78171	7.3947e-09	3.37107e-08
NDFIP1	346.912	0.567163	0.0963103	5.88892	3.88737e-09	1.82063e-08
PCOLCE2_2	0.343179	0	6.96685	0	1	1
TPGS1_2	1.38412	-3.11457	2.03614	-1.52965	0.126104	0.195909
NOL12	1069.36	-0.128468	0.05817	-2.20849	0.02721	0.0507109
ZFP64_53	0.807881	1.01681	1.49992	0.677909	0.49783	0.608766
OLFML3	8.56046	2.6383	0.536135	4.92096	8.61191e-07	3.15553e-06
ANO7_1	1.26692	-1.36975	1.19052	-1.15055	0.249917	0.348642
PAFAH1B2_2	963.981	-0.270782	0.0670756	-4.03696	5.41478e-05	0.000160365
CR388166.2_131	1.52252	0.938019	0.942572	0.99517	0.319654	0.427575
SI.DKEY.33O22.1_1	6.13865	1.7914	0.518195	3.457	0.000546215	0.00140029
CALU_1	113.147	-0.589684	0.227332	-2.59393	0.00948845	0.0195721
SDCBP2	20.7718	1.42924	0.362193	3.94608	7.94417e-05	0.000229751
CR388166.2_140	0.776248	4.10731	1.5706	2.61511	0.00891977	0.0184996
CR388166.2_138	0.363941	1.85311	2.71909	0.681518	0.495544	0.606885
ELF5_2	1.0884	0	1.8677	0	1	1
RPL8	8281.94	1.42661	0.115954	12.3032	8.70586e-35	1.82992e-33
TMEM38A	18.3922	0.91183	0.340409	2.67863	0.00739232	0.0155522
CD9	1251.73	0.304516	0.100302	3.03599	0.00239747	0.00552394
NAP1L4_2	144.777	0.342733	0.198527	1.72638	0.0842784	0.138218
IFRD2	1110.7	-0.374948	0.0615178	-6.09495	1.09471e-09	5.3613e-09
CYB5B	424.768	0.0551641	0.120035	0.459567	0.645827	0.740128
SRC	650.661	-1.11348	0.068666	-16.2158	3.89873e-59	2.12179e-57
CR318592.1_196	0.268095	0.218257	3.00556	0.0726177	0.94211	NA
L1CAM_3	0.15669	0	6.86177	0	1	NA
RASL10B	13.2714	-0.726031	0.332904	-2.1809	0.0291908	0.0540366
AAGAB	36.8244	0.440088	0.257636	1.70818	0.0876036	0.142945
MIOS	51.9871	-1.25434	0.1984	-6.32226	2.57766e-10	1.33454e-09
FTL_8	2.30375	0.335695	0.632751	0.530532	0.595743	0.698
RBM12B	3606.38	0.777504	0.0706256	11.0088	3.46532e-28	5.35276e-27
C22ORF29_179	0.189067	3.07364	3.75587	0.818358	0.413153	NA
CYB5D1	75.1554	0.165028	0.17727	0.930941	0.351884	0.463012
PEG10_324	0.311287	3.57537	6.89176	0.518789	0.603908	NA
ZNF639	632.156	-0.349382	0.0647618	-5.39488	6.85688e-08	2.85013e-07
CTC.534A2.2	7.18062	-1.28016	0.465066	-2.75264	0.00591171	0.0126747
MARVELD3_2	0.187186	0.646399	3.97474	0.162627	0.870812	NA
TBC1D7	147.481	-0.678544	0.112194	-6.04798	1.46672e-09	7.11127e-09
ARL6IP1	1573.71	1.15927	0.126293	9.17924	4.34153e-20	4.38242e-19
ICA1L	36.2966	0.403173	0.196025	2.05674	0.0397111	0.0712202
PIN1	1385.36	0.676255	0.0757486	8.92762	4.35269e-19	4.13786e-18
ZNF22_70	7.82282	0.420398	0.385577	1.09031	0.275577	0.378275
ACSBG1_1	524.457	-0.211849	0.0942415	-2.24794	0.0245802	0.0463448
CDC42EP4	339.609	-0.535677	0.107324	-4.9912	6.00054e-07	2.24616e-06
DCTN3	297.606	-0.455505	0.0946403	-4.81302	1.4867e-06	5.30757e-06
RPL19	9694.99	1.40957	0.137631	10.2417	1.29001e-24	1.65567e-23
MRPS24	270.467	0.224921	0.107445	2.09336	0.0363168	0.0657457
PEG10_22	2.74843	-2.47664	1.49013	-1.66203	0.0965065	0.155324
ID4	161.149	2.45166	0.229349	10.6897	1.13789e-26	1.64258e-25
HEBP2	45.375	-0.0190811	0.224231	-0.0850955	0.932186	0.964399
CR1L_3	0.275757	-0.3094	6.96607	-0.0444154	0.964573	NA
TMF1	157.497	-0.754464	0.141252	-5.34128	9.22907e-08	3.7747e-07
RTL1_195	0.261467	-0.674577	3.47952	-0.193871	0.846277	NA
CAP2	50.8157	-0.291213	0.155623	-1.87127	0.0613073	0.104914
OXLD1	30.6257	-1.60155	0.273059	-5.86521	4.4857e-09	2.08555e-08
PPARA	310.667	-1.11501	0.0804823	-13.8541	1.20132e-43	3.52882e-42
CD82	253.16	-0.0991662	0.169615	-0.584656	0.558779	0.664505
CD3EAP	234.502	-0.514521	0.109136	-4.71448	2.4233e-06	8.45987e-06
VTI1A	16.3089	0.561636	0.298542	1.88126	0.0599362	0.102906
PEG10_325	0.574016	-1.46689	2.13024	-0.688605	0.491072	0.602656
ZNF239_28	8.89027	0.615021	0.411742	1.4937	0.135253	0.208624
ZGC.112496	505.818	-0.124509	0.0974596	-1.27755	0.201409	0.291305
ZFP64_56	0.409987	-0.634288	2.15883	-0.293811	0.768902	0.841531
RIF1	109.375	-0.516675	0.191196	-2.70233	0.00688563	0.0145912
CCDC53	7.90262	0.0716932	0.438517	0.16349	0.870133	0.917645
HEBP2.1	62.8333	-0.0931542	0.205174	-0.454025	0.649811	0.743239
PEG10_326	1.38128	-0.824833	1.32748	-0.621353	0.534368	0.642768
MAP2K6	19.5744	0.455333	0.310305	1.46737	0.142275	0.218275
ADAM22_1	0.555673	-0.124964	2.07323	-0.0602752	0.951936	0.979635
TTLL2_2	0.255295	-0.135303	3.41262	-0.039648	0.968374	NA
UBB_7	814.471	0.210626	0.0834766	2.52317	0.0116301	0.023513
PEG10_335	0.533751	1.69198	2.32903	0.726476	0.467547	0.580444
CD69_8	35.8488	-1.91537	0.212284	-9.02266	1.83574e-19	1.77518e-18
SLC3A2_3	0.0970541	-1.57397	6.74396	-0.23339	0.815459	NA
PEG10_334	0.193807	0	4.39375	0	1	NA
COQ4	74.638	0.139257	0.206576	0.674118	0.500236	0.611032
PRR5L	187.615	-0.650727	0.120486	-5.40086	6.63209e-08	2.75833e-07
PHPT1	112.237	-0.802169	0.16043	-5.00013	5.72928e-07	2.14806e-06
CETP_2	0.68225	0	2.47287	0	1	1
USO1	390.833	0.0293225	0.0869902	0.337078	0.736058	0.815963
CDCA8_1	1129.53	0.236136	0.122995	1.91988	0.054873	0.0951552
CD53	52.0713	-0.100935	0.264325	-0.381859	0.702566	0.788484
CISD1	264.506	-0.302246	0.0908354	-3.32741	0.000876579	0.00217764
PEG10_333	1.30284	2.97319	1.19168	2.49496	0.0125972	0.0252646
EIF1B	1361.58	1.19589	0.0686075	17.4308	4.8143e-68	3.59562e-66
TBPL1	615.508	0.0825115	0.122248	0.674951	0.499707	0.610545
ZCCHC4_2	2.81017	1.04621	1.5283	0.684559	0.493622	0.605006
UBXN4_2	4.07999	0.413451	0.734143	0.563175	0.573316	0.677889
ZNF22_72	0.853011	0.451233	1.29699	0.347909	0.727908	0.809555
ITGA6	143.803	0.0122076	0.193842	0.062977	0.949785	0.978064
PARL	180.621	-0.358598	0.0976509	-3.67225	0.000240428	0.000651709
EFCAB14	258.755	-0.469993	0.0991574	-4.73987	2.13856e-06	7.50499e-06
PSMB4	1474.69	0.558239	0.0758275	7.36195	1.81239e-13	1.17814e-12
MRPL12	250.838	-0.0197814	0.120265	-0.164483	0.869351	0.917024
RTL1_202	0.263986	-1.61855	6.95908	-0.232581	0.816086	NA
PRSS16_2	4.58646	0.643173	0.575537	1.11752	0.263773	0.364387
FGFR1	959.031	0.968245	0.0935907	10.3455	4.38504e-25	5.80305e-24
CR388166.2_142	3.48784	0.928308	0.537816	1.72607	0.0843349	0.13827
COPE	771.708	0.793085	0.0675595	11.7391	8.03726e-32	1.48293e-30
FAM20C.1	0.508049	0	2.86362	0	1	1
FAM89B	100.973	-0.0999514	0.114858	-0.870214	0.384183	0.497308
ANKRD46	282.648	0.359144	0.0900644	3.98764	6.67345e-05	0.00019505
HSPE1	1339.55	0.456069	0.0982109	4.64378	3.42097e-06	1.17471e-05
GALK2_1	5.47043	0.649039	0.560597	1.15776	0.246961	0.34541
SERPINA3_3	0.764726	0.744628	1.72657	0.431276	0.666268	0.757679
STK32A	1.11578	2.41066	1.39965	1.72233	0.0850093	0.139254
GLMN	53.6865	0.451552	0.179939	2.50947	0.0120911	0.0243505
PIK3C2B	76.6701	0.00728064	0.132282	0.0550386	0.956108	0.982487
MOB2.2	13.4694	1.08909	0.32922	3.30811	0.00093929	0.00231948
ZNF22_73	4.52584	1.85785	0.605277	3.06942	0.00214477	0.00499497
GTPBP1	377.357	-0.0709902	0.074155	-0.957322	0.338405	0.448428
DDIT4L_3	101.202	2.25765	0.223355	10.1079	5.09636e-24	6.28253e-23
IDH1	652.935	-0.213798	0.0845869	-2.52756	0.0114858	0.0232582
MOXD2P_3	0.553137	2.58901	2.49638	1.03711	0.299686	0.40515
CBY1	203.037	-0.774165	0.141764	-5.46095	4.73606e-08	1.99577e-07
TRIM48_28	3.46076	-0.565833	0.654039	-0.865135	0.386964	0.499942
PDCD10	410.596	0.254688	0.0858427	2.96691	0.00300807	0.00680462
DENR	429.632	0.0698985	0.105645	0.661633	0.508206	0.61878
CPE_3	0.31246	0	3.53745	0	1	NA
ZC3HAV1L_1	0.320834	-0.95893	3.17212	-0.302299	0.762424	0.836605
ZDHHC17	141.946	-0.197735	0.107562	-1.83834	0.0660116	0.111844
HES1_2	729.299	4.20881	0.160432	26.2342	1.08388e-151	5.07293e-149
PEG10_337	0.959797	4.42585	2.03554	2.17429	0.0296833	0.0548472
CLEC19A_2	0.79746	0	2.3329	0	1	1
TXNDC16	174.225	-0.310339	0.112908	-2.74861	0.00598488	0.0128139
TSC22D2_1	227.754	-0.151883	0.111828	-1.35818	0.174406	0.259081
NKX1.2_2	2.2241	3.21058	1.06886	3.00373	0.0026669	0.0060977
ZFP64_57	0.350455	1.91322	2.81763	0.679019	0.497126	0.6082
TRAPPC5	297.458	-0.485015	0.0865543	-5.6036	2.09945e-08	9.13775e-08
RNASEH2C	253.428	-0.566757	0.118705	-4.77452	1.8014e-06	6.36153e-06
FZD2	1022.67	0.0911909	0.129614	0.703556	0.481709	0.593722
CABZ01046577.1_5	1.18876	1.17316	1.23411	0.950613	0.341801	0.45216
PHIP	191.767	-1.13	0.0987926	-11.4381	2.69665e-30	4.61752e-29
GRAMD1C	55.5143	-0.328155	0.189986	-1.72726	0.0841207	0.138016
CRX	84.9029	1.72798	0.311079	5.5548	2.77932e-08	1.1978e-07
NR2E3	1.33562	3.07283	1.05727	2.90639	0.00365624	0.00814361
ARHGAP11A_1	134.867	1.34899	0.144874	9.31149	1.26056e-20	1.31399e-19
EIF3H	1514.49	1.20216	0.0849497	14.1515	1.82886e-45	5.8762e-44
TPM3_2	901.061	0.182598	0.235085	0.776735	0.437315	0.551354
AKR1B10	354.907	0.317379	0.203885	1.55666	0.119552	0.187138
ZFP64_58	0.987163	2.66034	1.28501	2.07029	0.0384256	0.0692153
ADRA1B_3	0.252618	0.494129	4.22492	0.116956	0.906895	NA
CDKN1A_2	534.745	2.08193	0.197031	10.5665	4.26091e-26	5.96486e-25
AGR3_3	342.72	4.94647	1.12467	4.39816	1.09171e-05	3.52222e-05
PPIG	1181.19	0.0388622	0.096998	0.40065	0.688678	0.776623
KCTD14	14.0993	1.52236	0.307702	4.94752	7.51654e-07	2.77663e-06
ZBED9_2	0.460588	-3.15234	1.92688	-1.63598	0.101844	0.162907
PEG10_339	0.192047	0.798098	3.10853	0.256745	0.797376	NA
RPL30	3840.2	1.05245	0.122912	8.56259	1.10356e-17	9.55899e-17
RTL1_206	0.6947	1.17066	1.68644	0.694161	0.487581	0.599486
ZC3H8	109.638	0.0279789	0.160003	0.174865	0.861186	0.911221
ZFPL1	350.809	-0.391493	0.0850391	-4.60368	4.15091e-06	1.40814e-05
SI.DKEYP.110A12.4	2.05072	0	3.79961	0	1	1
ERV3.1_19	9.05136	2.0892	0.538007	3.88321	0.000103086	0.000293776
ZNF22_78	2.52824	0.0451251	0.665688	0.0677872	0.945955	0.97498
AKR1A1	107.098	0.431092	0.143954	2.99466	0.00274752	0.0062596
GCAT_2	112.707	0.375505	0.159466	2.35477	0.0185343	0.0358309
PEG10_340	0.455972	2.4806	2.16452	1.14603	0.251783	0.350932
BLOC1S3	34.8419	0.219198	0.274801	0.797661	0.425067	0.538758
C14ORF1	8.59467	0.0432151	0.463536	0.0932293	0.925721	0.959408
LMOD3	0.350097	0	3.57847	0	1	1
IFT27	18.6182	0.580155	0.238248	2.43509	0.0148882	0.0294597
CREBZF	62.4682	-1.3617	0.179183	-7.5995	2.97287e-14	2.03836e-13
PEG10_346	1.02057	3.22848	1.28453	2.51335	0.0119591	0.0241157
ZFHX3_4	0.260769	0	4.57051	0	1	NA
TAF11	121.541	-0.448972	0.126859	-3.53914	0.000401433	0.00104963
CDK17_2	155.917	0.0266774	0.106336	0.250879	0.801908	0.866589
OTULIN_2	0.271364	-0.451038	3.37527	-0.13363	0.893695	NA
CR388166.2_152	0.556238	0.287868	2.15307	0.133701	0.893639	0.935598
CILP2_2	0.487945	-1.74941	2.34444	-0.746192	0.455552	0.568855
RAPGEFL1_1	0.233779	-0.698369	3.89291	-0.179395	0.857627	NA
F8A1	78.844	0.533243	0.157731	3.38071	0.000722981	0.00181729
MAML1	397.189	-0.181401	0.0923396	-1.9645	0.0494722	0.0866999
STK31_1	237.74	-0.157391	0.0997841	-1.57731	0.114724	0.180947
SPRY1	32.4139	2.15202	0.328779	6.54548	5.9303e-11	3.22616e-10
RPL34	4958.57	1.63868	0.139827	11.7193	1.01468e-31	1.86724e-30
RTL1_210	0.331507	-1.14344	3.01186	-0.379646	0.704209	0.78976
RTL1_221	0.351546	-0.475147	2.68203	-0.17716	0.859383	0.91
CSNK1G2	655.254	-0.335951	0.0851123	-3.94715	7.90867e-05	0.000228819
RBM8A	1301.77	0.753036	0.0747905	10.0686	7.60506e-24	9.24525e-23
ZNF22_79	4.15825	-0.141938	0.58619	-0.242137	0.808674	0.87162
ZNF22_122	1.19868	0.864934	1.36285	0.634651	0.525656	0.634739
MITD1	123.459	-1.26468	0.142749	-8.85948	8.0389e-19	7.49e-18
VTN_3	0.327443	-2.40073	3.31338	-0.724556	0.468725	0.581444
RTL1_217	0.152247	2.16175	4.54295	0.475847	0.634184	NA
TICAM2_2	7.11024	-0.0393568	0.495383	-0.0794472	0.936677	0.968124
TMEM150C	129.767	-0.16375	0.128632	-1.27302	0.203012	0.29311
MBTPS1	379.74	-0.705731	0.0699078	-10.0952	5.803e-24	7.1286e-23
CCNE2	3.90875	-0.891629	0.557372	-1.5997	0.109665	0.173991
CR388166.2_27	14.4418	0.910322	0.52695	1.72753	0.0840727	0.137969
POLR1D.1	169.075	-0.958204	0.170269	-5.62759	1.82742e-08	7.98843e-08
LIN52	66.5527	0.403812	0.280644	1.43888	0.150185	0.228145
ACAT2	0.644152	3.01441	1.48996	2.02315	0.0430578	0.0766059
PRRC2B_1	615.967	-0.0671113	0.0796494	-0.842584	0.399461	0.512784
ERF	1089.05	-0.658059	0.0570078	-11.5433	7.97859e-31	1.41092e-29
RTL1_212	0.310925	0.272025	2.69406	0.100972	0.919573	NA
ZZZ3	349.757	-1.00573	0.0914964	-10.992	4.17357e-28	6.42556e-27
UBE2T	261.461	-0.141439	0.0787455	-1.79616	0.0724696	0.121165
CR388166.2_151	3.70391	4.49351	0.9701	4.63201	3.62129e-06	1.23775e-05
COL14A1_2	0.571978	0	2.30687	0	1	1
UBE2M	940.225	-0.214663	0.0675901	-3.17596	0.00149343	0.00356984
PEG10_347	0.190516	1.0533	4.46187	0.236068	0.81338	NA
SMTNL2	361.732	-0.149898	0.0754434	-1.9869	0.0469336	0.0827467
DHRS7	34.8032	-0.306249	0.186567	-1.64149	0.100695	0.161252
TMEM256	203.711	-0.196297	0.0890252	-2.20496	0.0274571	0.0511238
HBE1_4	0.75881	-1.32789	2.06066	-0.644401	0.519315	0.628541
RPS10	3665.92	1.29287	0.0950942	13.5957	4.24813e-42	1.16957e-40
PEG10_348	0.281971	2.18731	2.37635	0.92045	0.357338	NA
RTL1_224	0.189096	-2.13286	3.16442	-0.674014	0.500302	NA
AAMP	462.944	0.282564	0.0938449	3.01097	0.00260413	0.00597266
THBD_4	0.161241	0.882216	4.54786	0.193985	0.846188	NA
CSNK1G3	168.526	-0.760461	0.0901406	-8.43639	3.27289e-17	2.75673e-16
SI.CH73.257C13.2_12	0.256819	-0.405921	3.47448	-0.116829	0.906995	NA
CR388166.2_158	0.494698	2.34676	2.1582	1.08737	0.276874	0.379832
PEG10_71	4.28253	-1.49286	0.698921	-2.13595	0.0326831	0.0598544
MAP1LC3C	1770.2	0.333015	0.0789264	4.21932	2.45043e-05	7.60533e-05
MED22	9.79498	0.6045	0.431756	1.40009	0.161485	0.24253
SIX1B	4.23766	1.69729	1.01062	1.67946	0.093062	0.150644
BSG	703.242	0.128397	0.108127	1.18747	0.235043	0.330884
PARP8_2	0.161736	1.94368	4.46791	0.43503	0.66354	NA
POMP	902.229	0.866194	0.0898594	9.63944	5.44836e-22	6.05704e-21
NUFIP1	161.148	-1.02049	0.119677	-8.52704	1.50145e-17	1.29099e-16
CR388166.2_157	0.4736	-1.81558	3.01931	-0.601322	0.547625	0.654398
DYRK1B	381.51	-0.218986	0.0929905	-2.35493	0.0185262	0.0358202
MCF2B	0.183987	-0.11035	3.94838	-0.0279483	0.977703	NA
MIS18BP1	149.901	0.500033	0.165497	3.0214	0.00251605	0.00578577
SI.CH73.257C13.2_13	5.00705	2.48365	0.536277	4.63127	3.63424e-06	1.24187e-05
ZSCAN4_8	0.444113	-0.681672	1.55442	-0.438537	0.660997	0.752966
GNB4_1	16.3271	0.182183	0.369753	0.492714	0.622215	0.719944
RBM3_2	31242.8	0.324017	0.0974203	3.32597	0.000881125	0.00218816
MGP	0.392493	1.68478	1.76714	0.953393	0.340391	0.45055
CR388166.2_156	1.69354	1.2749	1.42664	0.893638	0.371516	0.483587
SDHB	372.473	0.338132	0.0945274	3.57708	0.000347451	0.00091754
TTC7B	164.043	0.194614	0.116578	1.66938	0.095042	0.153424
SRSF2	2632.88	-0.0548464	0.234583	-0.233804	0.815137	0.876904
PEG10_351	1.51629	1.82267	0.972553	1.87411	0.0609151	0.104356
PEG10_52	0.376424	-0.965112	3.47468	-0.277755	0.7812	0.850759
C22ORF29_189	0.448181	2.76671	2.70065	1.02446	0.305619	0.411977
PAK6	23.8017	-0.864763	0.257634	-3.35655	0.000789217	0.00197248
FAM46B	452.858	-1.44554	0.142	-10.1798	2.44064e-24	3.09287e-23
ZBTB40_2	1.35668	0.956951	1.12806	0.848313	0.396264	0.509425
COQ10B	261.827	0.670204	0.109041	6.14636	7.92807e-10	3.92241e-09
MAEL	494.336	0.506262	0.087706	5.77227	7.82107e-09	3.55621e-08
KCTD6	2.3134	2.45527	1.82506	1.34531	0.178525	0.263903
PEG10_356	0.380403	2.55553	1.96785	1.29864	0.194067	0.282668
CARM1	1227.26	0.57456	0.0639013	8.99136	2.44184e-19	2.34996e-18
TMEM192	17.0331	-0.938918	0.267753	-3.50666	0.000453767	0.00117748
CES5A_2	0.355533	-0.717695	3.31569	-0.216454	0.828634	0.886397
PLCE1_4	0.16646	1.38953	4.48884	0.309552	0.756902	NA
ZFP64_60	1.73715	2.10323	0.9085	2.31505	0.0206099	0.0394956
CEP350_3	0.185653	0.711763	3.99055	0.178362	0.858439	NA
SUMO2	6007.34	1.12477	0.0852174	13.1988	8.91547e-40	2.25961e-38
GCH1_2	0.598286	1.85477	2.50777	0.739608	0.459538	0.572374
CR388166.2_167	0.372495	0.420858	3.31012	0.127143	0.898827	0.93958
FAM210A	39.6858	-0.225913	0.253783	-0.890182	0.373368	0.485683
SSR2	653.059	0.0760948	0.0870512	0.874138	0.382043	0.495041
TUSC2	353.129	-0.729231	0.114644	-6.36082	2.00674e-10	1.04629e-09
FBXO45	3.56482	-1.56753	0.68881	-2.2757	0.0228639	0.0433831
ZNF22_84	3.12332	0.0846751	0.691656	0.122424	0.902563	0.942083
PEG10_83	0.345853	-0.84711	3.66617	-0.231062	0.817267	0.878252
SSC4D_2	0.285757	1.82989	2.81981	0.64894	0.516377	NA
RHOXF1_2	0.852778	0.371595	1.77982	0.208782	0.834618	0.890919
ZFP64_62	0.45499	-0.0092962	1.8314	-0.005076	0.99595	1
IMMP2L	209.588	-1.03893	0.0946116	-10.981	4.71821e-28	7.23955e-27
CELF3	0.262799	1.05179	4.13269	0.254504	0.799106	NA
RTL1_235	0.202495	0	6.96685	0	1	NA
SMARCA5	1661.25	0.248805	0.0463029	5.37341	7.72605e-08	3.19063e-07
FHIT	127.488	-0.653864	0.167985	-3.89239	9.92618e-05	0.00028326
SRSF10_3	153.73	1.49015	0.241611	6.16753	6.93668e-10	3.45383e-09
TMED8_2	2.8898	1.44909	0.655257	2.21148	0.0270023	0.0503638
PEG10_353	2.25825	6.4944	1.04125	6.2371	4.45771e-10	2.25228e-09
OCM.2_2	3.10688	-0.957223	0.777595	-1.23101	0.218321	0.31115
MVB12A	139.068	-0.0319101	0.0997713	-0.319833	0.749095	0.826111
AHNAK_9	0.840656	2.44531	1.42338	1.71796	0.0858042	0.140351
RPL32	8692.98	1.69173	0.124052	13.6372	2.40655e-42	6.73114e-41
TADA3	324.683	-0.697129	0.073605	-9.47122	2.76607e-21	2.98987e-20
FAM3D	118.217	0.226435	0.684905	0.330607	0.740941	0.820211
DCTN5	463.744	0.277126	0.076249	3.63448	0.000278538	0.000746934
C22ORF29_192	0.160863	1.18714	4.05877	0.292489	0.769913	NA
ARL3	776.329	0.179175	0.05659	3.1662	0.00154443	0.00368173
CR318592.1_183	0.665834	-0.388924	1.941	-0.200373	0.841189	0.895529
MSRB1	642.828	0.175243	0.0651872	2.68831	0.00718148	0.0151472
GLYAT_1	2.4546	-0.922498	0.665774	-1.3856	0.165869	0.248354
SMC5	52.4182	0.252576	0.175313	1.44072	0.149664	0.227526
TMEM109	211.063	0.441902	0.11976	3.68989	0.00022435	0.000610128
ARL16	26.5833	-1.34495	0.262224	-5.12903	2.91235e-07	1.1262e-06
KCNA6_2	0.195433	1.72993	3.88771	0.444974	0.656339	NA
DNAJC5	170.725	0.16379	0.0924192	1.77225	0.0763536	0.126768
PRSS33_1	200.645	0.103077	0.159792	0.645069	0.518882	0.628234
GUK1	97.2624	-0.288194	0.210448	-1.36943	0.170865	0.254572
C22ORF29_34	0.803241	-0.931302	1.92811	-0.483013	0.629086	0.725761
SH3YL1	22.1181	0.642184	0.250044	2.56828	0.0102205	0.0209314
ORAOV1	41.1777	0.111149	0.194633	0.571068	0.567953	0.673135
AJUBA	141.095	2.09732	0.12799	16.3867	2.3805e-60	1.38118e-58
EFHD2	122.19	-0.186428	0.147336	-1.26533	0.205754	0.296428
RTL1_304	0.229616	1.47102	3.12513	0.470707	0.63785	NA
UBXN6	182.892	-0.463913	0.101974	-4.54931	5.38222e-06	1.80061e-05
POP5	120.307	1.36256	0.162357	8.39236	4.76475e-17	3.97988e-16
MUC4_5	1.72476	0	1.71906	0	1	1
GNB3	0.445324	0	2.76923	0	1	1
RTL1_251	1.07663	0.1115	1.64244	0.0678868	0.945876	0.97497
PRDM12_2	0.974796	0	2.42123	0	1	1
C1ORF86	50.6782	-0.982511	0.216256	-4.54328	5.53853e-06	1.84938e-05
TTK	563.012	0.279958	0.0537071	5.21269	1.86126e-07	7.36582e-07
MUC4_13	0.535173	0	5.84745	0	1	1
SUMO1	608.275	0.273862	0.13462	2.03433	0.0419181	0.074865
PSMA8	149.718	0.536233	0.18896	2.83782	0.00454234	0.00993597
PEG10_360	0.21591	-1.53515	6.95997	-0.220568	0.825429	NA
CR388166.2_8	2.09723	0.291601	0.956192	0.304961	0.760396	0.834714
LMAN1_2	0.677091	0.487014	1.758	0.277027	0.781759	0.850971
C22ORF29_196	0.206556	-0.63811	3.84937	-0.16577	0.868338	NA
MAPKAPK2	115.233	-0.528017	0.168807	-3.12793	0.00176041	0.00415357
PDE7A	274.945	-0.0772197	0.109092	-0.707842	0.479043	0.59111
NOL7	1115.48	0.217357	0.0854686	2.54312	0.0109866	0.0223343
UBAP2L	0.296105	2.27057	2.39974	0.946177	0.344059	NA
TOMM40	638.863	-0.131085	0.0679645	-1.92873	0.0537638	0.0934627
TLK1	540.947	-0.0365921	0.106069	-0.344984	0.730106	0.811159
NUSAP1_2	128.118	0.653883	0.167555	3.90249	9.52067e-05	0.000272426
ZFP64_64	1.92519	-0.649673	0.953559	-0.681314	0.495673	0.60699
PIK3R2	133.278	-1.63903	0.118185	-13.8683	9.85844e-44	2.91416e-42
POC1A_1	644.24	0.0979426	0.065774	1.48908	0.136467	0.210218
DUOXA2_2	13.0345	-1.66802	0.383912	-4.3448	1.39403e-05	4.45057e-05
XB.GENE.5993458	6.58821	3.5727	0.723105	4.94077	7.78135e-07	2.86841e-06
PRRG4_1	185.471	-0.184098	0.0988955	-1.86154	0.0626685	0.106956
VWA3A	138.483	0.0277866	0.104937	0.264794	0.791168	0.858219
PLCXD2_2	0.207364	1.04968	3.76798	0.27858	0.780568	NA
RTKN2_2	16.9272	0.217553	0.318907	0.682185	0.495122	0.606474
APOPT1	147.344	0.0437742	0.124934	0.350378	0.726055	0.808101
ANP32E_3	0.545117	2.85562	2.16255	1.32049	0.186672	0.273598
PLD1	67.2856	-0.642008	0.160949	-3.98889	6.63835e-05	0.000194064
AGPAT5	257.23	-0.50925	0.101895	-4.9978	5.79891e-07	2.17358e-06
RTL1_245	2.8393	2.24144	0.835644	2.68229	0.00731206	0.0154065
SLC35D3	0.287539	0	3.69538	0	1	NA
RTL1_248	0.388946	-0.555332	2.36807	-0.234508	0.81459	0.876516
PREPL_1	1.5962	-1.03659	0.990258	-1.04679	0.295198	0.399972
GLI1_2	0.344624	1.43175	5.85063	0.244718	0.806675	0.870066
POLR2D	420.236	-0.0177643	0.0727232	-0.244273	0.807019	0.87017
AKAP17A	327.405	-0.91947	0.13655	-6.73358	1.65535e-11	9.36453e-11
ZFP64_63	1.14635	-0.140152	1.34359	-0.104312	0.916922	0.953384
MYL6B_2	196.775	-0.162336	0.097226	-1.66967	0.0949838	0.153348
XB.GENE.5918131_2	543.335	0.145695	0.0919488	1.58452	0.113075	0.178713
VAMP7	317.176	0.0827928	0.0793317	1.04363	0.296657	0.401713
TBX20	4.98637	3.52814	0.884008	3.99107	6.57759e-05	0.000192529
EFR3A	125.135	0.586644	0.10531	5.57065	2.53787e-08	1.09711e-07
GXYLT1	111.647	-0.441382	0.135063	-3.26798	0.00108319	0.00264551
SPRTN	0.203877	0	6.96685	0	1	NA
NDUFB2	572.996	0.498447	0.119053	4.18676	2.82967e-05	8.69968e-05
GCSH	150.28	0.304803	0.199964	1.52429	0.127437	0.197695
HMX2_1	4.86294	-0.717759	1.41775	-0.506266	0.61267	0.712618
CR318592.1_187	0.721108	3.87723	1.94059	1.99797	0.0457202	0.0807799
ZNF576_11	0.551175	0.977614	2.43985	0.400686	0.688651	0.776623
ABTB2B_1	1.3138	3.42422	1.13149	3.02629	0.00247578	0.00569876
POLR3G	41.9955	-0.490494	0.320975	-1.52814	0.126479	0.196361
RTL1_351	0.186863	-0.496323	3.99093	-0.124363	0.901028	NA
ZNF22_90	0.654316	-1.37453	1.68449	-0.81599	0.414506	0.528233
FAM213B	84.9214	-0.0968838	0.152429	-0.635601	0.525036	0.634045
TAF7	448.16	-0.112794	0.0758339	-1.48739	0.136913	0.210765
TMCO1	195.111	0.0901515	0.131232	0.686965	0.492104	0.603409
PSMD10	103.709	-0.512401	0.218128	-2.34908	0.0188197	0.0363427
ZC3HAV1L_2	0.140125	-0.401945	4.71554	-0.0852385	0.932072	NA
SI.CH73.257C13.2_14	1.72459	1.98555	1.00703	1.97169	0.0486455	0.0854216
SI.CH211.254N4.3_2	0.806547	2.44219	1.88263	1.29722	0.194554	0.283228
NDUFB10	112.603	0.610399	0.134918	4.52424	6.06142e-06	2.01774e-05
GLTP	155.798	-0.623649	0.257556	-2.42141	0.0154604	0.0304887
SLC25A25	338.598	-0.246338	0.0978439	-2.51767	0.0118135	0.0238461
SNRNP35	286.804	-2.14366	0.11339	-18.9051	1.03447e-79	1.06801e-77
SI.DKEY.226K3.4_2	7.48527	-1.04674	0.507721	-2.06164	0.0392421	0.0705232
TAX1BP1	294.016	0.396291	0.0849083	4.66728	3.05206e-06	1.05422e-05
PSG8_2	1.8916	0.982978	0.686903	1.43103	0.152422	0.231068
NKX6.3_1	0.995311	0.731097	1.46811	0.497984	0.618496	0.717118
RTL1_255	0.227779	-0.584734	3.43807	-0.170076	0.86495	NA
KCNK6	1112.18	0.182601	0.082481	2.21385	0.0268392	0.0500996
FAM162A	230.327	0.119377	0.0904875	1.31926	0.187082	0.274112
APOE	135.608	0.510024	0.192189	2.65376	0.00795997	0.016674
PEG10_370	0.170144	2.29243	4.98406	0.459953	0.64555	NA
TOMM20	1270	0.31483	0.0859183	3.66429	0.000248027	0.000670364
SEC23B	741.261	0.338077	0.0569041	5.94116	2.83007e-09	1.34428e-08
TPM3_1	1858.21	0.414688	0.128766	3.22049	0.00127972	0.00309376
PEG10_366	0.424756	-0.908121	2.53575	-0.358127	0.720248	0.804087
IFITM3_7	0.235236	-2.6616	6.94695	-0.383132	0.701622	NA
RTL1_253	0.230831	0.612296	4.30558	0.14221	0.886914	NA
SLC25A45_2	1.55881	5.05206	1.0068	5.01794	5.22289e-07	1.96713e-06
KSR2_1	46.5559	-0.438409	0.181952	-2.40947	0.0159755	0.0314075
RTL1_352	0.36413	0.282564	2.10776	0.134059	0.893356	0.935393
DNASE2B	1.15458	0	1.95022	0	1	1
THG1L	74.8699	-0.986158	0.219451	-4.49375	6.99806e-06	2.31526e-05
REXO2	28.7631	0.557196	0.26328	2.11636	0.0343139	0.0625553
EXOC1	39.6227	0.213527	0.155328	1.37468	0.169231	0.252534
CR388166.1_37	0.722629	-1.43438	2.0362	-0.704438	0.48116	0.593175
NTPCR	375.513	-0.66989	0.098184	-6.8228	8.92836e-12	5.1505e-11
POU3F3_2	0.94128	0.111577	2.32569	0.047976	0.961735	0.986754
GKUP_1	0.13291	0.791652	4.14786	0.190858	0.848637	NA
CCDC129	9.58633	2.85677	1.0972	2.6037	0.00922235	0.0190793
PKD1_2	0.209455	0	4.34764	0	1	NA
WDR37	146.312	0.512219	0.111207	4.60599	4.105e-06	1.39324e-05
MMAB	70.1146	-0.182344	0.173112	-1.05333	0.292191	0.396621
ZNF22_94	0.655676	0.144202	1.96196	0.0734991	0.941409	0.971507
LIN28B_1	30.9876	-0.0869925	0.211166	-0.411962	0.680367	0.770282
ITPA	5.28459	-0.160291	0.568815	-0.281799	0.778098	0.848499
TMEM230	40.6996	-0.784068	0.265538	-2.95276	0.0031495	0.00710168
TNFRSF6B_2	1.00362	-0.191683	1.44679	-0.132489	0.894598	0.936274
ZNF22_95	0.749805	1.70905	1.9718	0.866743	0.386083	0.49917
RNF10	359.266	-0.0705208	0.0796534	-0.885346	0.37597	0.488525
ZFP3_68	4.11545	0.999602	0.617983	1.61752	0.105766	0.168546
SOGA3_1	0.399003	0.445613	2.50739	0.17772	0.858943	0.909739
CD69_11	0.361223	0.114413	2.22887	0.0513323	0.959061	0.984801
IER2_1	53.5681	-0.0597046	0.336466	-0.177446	0.859158	0.909886
DDIT3	41.9363	1.94595	0.217994	8.92662	4.39222e-19	4.17261e-18
PAWR	270.51	-0.123497	0.10612	-1.16375	0.244527	0.342449
ADO	34.0548	0.410111	0.275097	1.49079	0.136018	0.20964
MESDC2	203.405	-0.0216352	0.136502	-0.158498	0.874065	0.920686
VAMP8_2	150.428	-1.01703	0.169628	-5.99562	2.02705e-09	9.7472e-09
EIF1AX	609.373	-0.122489	0.0759109	-1.61359	0.106617	0.169652
ZNF22_99	0.393363	-0.931023	2.44683	-0.380502	0.703573	0.789333
CEP63_2	0.289099	2.40769	2.53263	0.950666	0.341774	NA
GPATCH2	284.9	0.234809	0.0893048	2.6293	0.008556	0.0178136
RPL13	7369.9	0.857983	0.128745	6.66418	2.66139e-11	1.48701e-10
ATRAID	24.7638	0.0814093	0.286712	0.283941	0.776456	0.847037
OLFM4_2	0.21234	0	6.96685	0	1	NA
TRIM48_29	3.79145	-0.341923	0.596472	-0.573243	0.56648	0.67173
RYR2_2	0.298227	0	3.89939	0	1	NA
PEG10_387	0.263974	2.07517	2.7838	0.745446	0.456002	NA
ZNF763_5	12.1624	-7.36681	1.32836	-5.54581	2.926e-08	1.2587e-07
NKIRAS2	6.18651	0.00792332	0.426615	0.0185725	0.985182	1
SNRPN	10389.3	-1.09159	0.113313	-9.63337	5.78024e-22	6.41077e-21
COA1_2	23.3817	-0.478561	0.399621	-1.19754	0.231098	0.326246
DPY19L4	90.0384	0.409773	0.112376	3.64643	0.000265909	0.000715118
SNAPIN	12.0958	-0.553092	0.450716	-1.22714	0.219769	0.312801
RFPL4A_2	0.240303	-1.06013	3.873	-0.273724	0.784296	NA
PEG10_383	2.35558	0.135315	1.34877	0.100325	0.920087	0.955755
PLA2G5_2	15.7881	0.315932	0.30931	1.02141	0.307061	0.413568
ERH	879.713	0.865423	0.125664	6.88681	5.70555e-12	3.33938e-11
ERV3.1_18	1.96465	-2.4889	1.37563	-1.80929	0.0704066	0.118237
C22ORF29_201	0.198008	0.882998	4.39348	0.200979	0.840715	NA
TFPI2_3	0.477108	0.284937	2.36436	0.120513	0.904077	0.943031
SNAP29	210.43	0.279305	0.244859	1.14068	0.254004	0.353396
CR388166.2_182	0.571536	4.11852	1.56359	2.63402	0.00843812	0.0175864
AP4S1	26.5107	-0.543958	0.240007	-2.26643	0.0234253	0.0443641
OSBPL3	140.262	-0.101087	0.106993	-0.944799	0.344761	0.455218
HIST1H2AM_2	1188.96	-0.814056	0.159572	-5.1015	3.3698e-07	1.29418e-06
CR388166.2_180	3.44511	1.30102	0.691345	1.88187	0.0598535	0.102789
SDR42E1	139.867	-0.621857	0.104888	-5.92875	3.05258e-09	1.44557e-08
KY_3	1.37998	0.955637	1.69213	0.564753	0.572242	0.676961
CTNNA1_2	844.179	1.12671	0.0709034	15.8908	7.33586e-57	3.66558e-55
CR388166.2_183	0.338233	-1.33928	3.29817	-0.406066	0.684694	0.773405
CDC25B	542.601	-0.34663	0.203449	-1.70376	0.0884251	0.144168
IRGC_6	0.571049	2.88181	2.13414	1.35034	0.176908	0.262076
RSPO3_2	0.49052	0	6.96685	0	1	1
FBLN2	0.286157	0	6.96685	0	1	NA
ACTR1A	153.312	-0.682989	0.0947007	-7.21208	5.51038e-13	3.45716e-12
PEG10_384	0.571363	4.75215	2.02373	2.34822	0.0188634	0.0364219
CAMLG	28.0343	-0.359871	0.249276	-1.44367	0.148833	0.226558
TJAP1	47.4584	-1.41665	0.173622	-8.15942	3.36632e-16	2.65692e-15
BTBD9	223.464	-0.10712	0.083775	-1.27866	0.201016	0.290946
SMEK2	717.394	0.331419	0.0666997	4.96882	6.73617e-07	2.50483e-06
SSC4D_3	0.379775	-1.75471	1.87314	-0.936778	0.348873	0.459783
GTF3C6	198.101	0.241767	0.0788872	3.06472	0.00217873	0.0050665
LRRC41	88.1461	-0.408623	0.158158	-2.58363	0.00977654	0.0201073
TIPARP_2	64.5634	0.589995	0.145101	4.06611	4.78047e-05	0.000142632
BET1L	123.085	-0.466674	0.207978	-2.24386	0.0248414	0.0468061
SI.CH73.257C13.2_15	0.181495	1.37198	3.93269	0.348865	0.72719	NA
C2ORF40_1	1.64415	0	1.92109	0	1	1
MGME1	149.775	-0.111301	0.0914884	-1.21655	0.223774	0.317407
HOXB6	0.772799	1.44025	2.2642	0.636096	0.524714	0.633764
CR388166.2_192	0.248434	-0.503181	3.19899	-0.157294	0.875013	NA
AIM1_2	0.157587	2.69748	5.81703	0.46372	0.642848	NA
RANGRF_2	69.323	1.15771	0.175098	6.61179	3.79696e-11	2.09646e-10
CR388166.2_189	0.547183	1.92882	1.50526	1.28139	0.200058	0.289921
METTL23	129.153	0.212616	0.101799	2.08858	0.0367458	0.0664796
CETN2_2	386.231	0.436332	0.0877365	4.97321	6.58547e-07	2.45204e-06
KLC3	0.617256	-1.20592	1.85873	-0.648788	0.516475	0.626041
PTGER3	1.61731	-0.120667	0.841737	-0.143355	0.88601	0.929989
ZFP64_66	0.461097	0	2.66826	0	1	1
DRD2_2	2.07851	1.96444	0.871581	2.25388	0.024204	0.0457215
RDH5_1	0.377817	0.91087	2.41446	0.377255	0.705984	0.791245
DNAJB5	481.884	-0.669371	0.0754695	-8.86942	7.35249e-19	6.87326e-18
DUT	2066.15	0.305872	0.0598251	5.11277	3.17462e-07	1.2229e-06
CR388166.2_178	0.857375	2.8075	1.50015	1.87148	0.0612789	0.104878
ERV3.1_20	1.50835	0.585434	1.18909	0.492337	0.622481	0.720133
PRTGA_2	0.361229	3.20414	3.42855	0.934545	0.350023	0.461038
DHFR	213.754	0.413021	0.101254	4.07906	4.52176e-05	0.000135344
ZNF22_101	0.372551	2.31265	2.86393	0.807509	0.419373	0.533034
TRPS1_4	0.266877	0	6.96685	0	1	NA
TWIST2_2	0.290555	-1.05041	3.09894	-0.338958	0.734642	NA
P4HA3_2	0.475338	-0.311965	3.02857	-0.103008	0.917957	0.954252
HIF1A	650.421	0.455515	0.0626857	7.26665	3.68504e-13	2.34231e-12
ABHD17A	935.65	0.123605	0.0559663	2.20855	0.0272057	0.0507095
ZFP64_67	2.49297	-0.369446	0.884078	-0.417889	0.676028	0.766111
PEG10_15	0.317898	1.36453	2.52286	0.540867	0.588599	NA
MYADML2	16.8666	1.0549	0.262492	4.01877	5.85019e-05	0.000172605
CR388166.2_7	1.79374	-1.25631	1.29195	-0.972409	0.330847	0.439825
LAMTOR3	32.6698	0.530817	0.270484	1.96247	0.0497076	0.0870473
C15ORF65	70.0117	2.48025	0.263422	9.4155	4.7082e-21	5.00817e-20
RNF150	113.646	-1.49285	0.135497	-11.0176	3.14358e-28	4.87186e-27
PEG10_17	0.730337	3.2843	1.62124	2.02579	0.042786	0.0761804
CLDN20	0.356094	-0.95819	3.14166	-0.304995	0.76037	0.834714
ZNF22_104	0.548128	1.02871	2.17692	0.47255	0.636534	0.732108
XB.GENE.5901104	1.86183	-0.745092	1.32788	-0.561112	0.574721	0.679035
KDELR3_2	424.858	0.0998598	0.129639	0.770292	0.441127	0.555105
CACNG5A	0.314174	0.112952	2.1789	0.0518392	0.958657	NA
IER2_2	146.919	-0.137852	0.145516	-0.947329	0.343471	0.453899
PEG10_391	0.17827	0.885521	3.98374	0.222284	0.824093	NA
FAM213A	0.705455	2.61843	1.67276	1.56534	0.117503	0.184589
UBE4B	58.1764	-0.187112	0.237082	-0.789229	0.429978	0.543658
CR388166.1_38	0.254891	0.88412	4.19666	0.210672	0.833143	NA
CR388166.2_191	0.435346	-0.540444	2.53273	-0.213384	0.831028	0.888213
TOLLIP	160.823	-0.625337	0.128175	-4.87878	1.06745e-06	3.86588e-06
CRABP1	1.86649	1.00949	1.5059	0.67036	0.502628	0.613398
CNPY1	80.4082	0.531826	0.148993	3.56948	0.000357697	0.000942824
SLC38A2	273.155	1.5084	0.126583	11.9162	9.74229e-33	1.88159e-31
ACLYB	69.4717	0.109045	0.172167	0.633365	0.526495	0.635322
ZNF239_27	5.34136	1.49524	0.591782	2.52667	0.011515	0.0233039
CR388166.2_197	3.83435	1.76121	1.06865	1.64808	0.0993369	0.159368
SEMA4F	1119.89	0.436507	0.133595	3.2674	0.00108542	0.0026505
UBAP1_2	3.14983	-0.836553	0.726347	-1.15173	0.249433	0.348037
CRKL	772.011	-0.647191	0.0536604	-12.0609	1.69973e-33	3.40942e-32
C22ORF29_212	0.76945	0.0166979	1.32012	0.0126488	0.989908	1
BDH1_2	405.328	-0.334688	0.0672611	-4.97596	6.49261e-07	2.41939e-06
RPL21	6667.99	1.07803	0.126892	8.49563	1.96854e-17	1.68128e-16
MEPCE	132.747	-0.0565796	0.0995265	-0.568488	0.569704	0.674868
ZNF22_12	7.12248	1.03655	0.467478	2.21733	0.0266006	0.0497534
CGNL1	400.064	0.0474338	0.100767	0.47073	0.637834	0.733182
FAM189A2	0.177853	-0.891494	4.44757	-0.200445	0.841132	NA
CR318592.1_58	2.23885	3.68045	0.618674	5.94892	2.69913e-09	1.28469e-08
SMARCAD1	546.198	0.361361	0.0721664	5.00732	5.51921e-07	2.07317e-06
OTUD4	279.846	1.06264	0.181079	5.86838	4.40063e-09	2.04804e-08
CR388166.2_198	1.28166	0.981526	1.24819	0.78636	0.431656	0.545436
TMEM199	214.16	-0.022237	0.163614	-0.135912	0.891891	0.934414
ZFP64_69	0.59166	0	2.16721	0	1	1
NDUFS7	268.015	0.297554	0.110974	2.6813	0.00733372	0.0154451
ABL1	555.464	-0.928704	0.0811308	-11.447	2.43444e-30	4.18384e-29
ZNF576_4	0.688137	3.14189	1.67652	1.87406	0.060922	0.104356
CR388166.2_200	0.341425	0	3.60586	0	1	1
KCTD2_2	244.9	-0.0767041	0.115419	-0.664572	0.506324	0.617029
CTDSPL2	1084.48	-0.0838757	0.0574503	-1.45997	0.144298	0.220884
ZNF22_102	1.61364	0.583363	0.926508	0.629636	0.528933	0.637544
CCDC9	139.773	-0.235338	0.106174	-2.21654	0.0266545	0.0498344
ZNF22_106	8.64081	0.136295	0.353375	0.385695	0.699722	0.785908
MAMDC2_2	3.04039	3.55373	1.10256	3.22317	0.00126779	0.00306757
PCNX	69.253	-0.907001	0.1553	-5.84032	5.20996e-09	2.41111e-08
AARS	246.562	0.0191547	0.0871519	0.219785	0.826039	0.884969
ZFP3_99	2.41609	1.69121	0.65146	2.59603	0.00943071	0.0194644
CR388166.2_193	0.296029	-0.717736	3.336	-0.215149	0.829651	NA
SYF2	531.115	0.737461	0.0795884	9.26594	1.93375e-20	1.98914e-19
NDUFAF4	123.615	-0.700955	0.123312	-5.68442	1.31257e-08	5.82668e-08
ZNRD1	240.117	0.319145	0.108277	2.94748	0.00320373	0.00721122
PEG10_520	0.222275	0.240976	3.0915	0.0779481	0.937869	NA
PQLC3_1	69.6033	0.72273	0.241	2.99888	0.00270978	0.00618165
CACNG5	0.26034	-2.42635	2.63313	-0.921468	0.356806	NA
TMEM208	231.822	0.161949	0.114121	1.4191	0.155868	0.235378
C22ORF29_213	0.23196	-1.92729	2.62448	-0.734353	0.462734	NA
ABTB2_1	0.675285	3.95441	1.4442	2.73812	0.00617914	0.0131976
SNCB	19.1985	3.97598	0.493153	8.06237	7.48315e-16	5.76046e-15
SLC12A4	75.5607	0.795367	0.198635	4.00417	6.22361e-05	0.000182815
ARFRP1	259.976	-0.323567	0.106433	-3.04009	0.00236507	0.00545821
ZSCAN4_4	0.333863	0.30851	1.98372	0.155521	0.87641	0.922538
CR388166.1_40	3.44109	-0.187441	0.838609	-0.223515	0.823135	0.882771
SCAMP2	618.007	0.186492	0.0704651	2.64659	0.00813076	0.0169988
TUBA2_3	41.5376	-0.543848	0.310048	-1.75408	0.0794176	0.13125
ZNF22_107	5.16451	0.0963777	0.565026	0.170572	0.86456	0.913803
FIGLA	86.7267	-0.0467374	0.133382	-0.350403	0.726036	0.808101
ATP6V0C	622.104	-0.671509	0.136652	-4.914	8.9238e-07	3.2613e-06
CR318592.1_4	39.2034	-0.421169	0.210177	-2.00387	0.0450839	0.079756
SGTB	56.3236	-0.109274	0.185443	-0.58926	0.555687	0.6615
SUPT16H_2	0.348033	-0.683249	6.96524	-0.0980942	0.921858	0.956674
SDHAF2	297.012	0.357129	0.0965169	3.70017	0.000215459	0.000587316
CR318592.1_198	0.356352	0	3.22363	0	1	1
XPR1	265.738	-0.598761	0.0857755	-6.98056	2.94002e-12	1.75588e-11
IL12A	6.39493	-2.05664	0.520203	-3.95353	7.70069e-05	0.000223169
CCER1	21.9048	-1.47615	0.278831	-5.29406	1.1963e-07	4.8393e-07
SPI1	1.63324	-0.783347	1.55064	-0.505175	0.613436	0.713205
KCP_4	0.351911	1.15207	2.94833	0.390753	0.69598	0.782782
ANKRD65_2	0.352817	0	2.72217	0	1	1
PEG10_421	0.200652	2.39736	6.91254	0.346813	0.728732	NA
CR318592.1_71	1.43743	0.22063	1.02727	0.214773	0.829944	0.88719
ZFP64_70	12.1108	0.00198222	0.332025	0.00597009	0.995237	1
PTTG1IP_3	0.653999	-1.71978	1.97783	-0.869532	0.384556	0.497609
ZBED1_4	1.0147	-0.216081	1.40706	-0.153569	0.877949	0.923877
CHST2	73.1765	-1.87986	0.228631	-8.22224	1.9973e-16	1.60711e-15
ZNF22_105	3.78968	0.409836	0.652088	0.628499	0.529677	0.638182
PEG10_402	0.921275	0.709024	1.48539	0.477331	0.633126	0.729324
SI.DKEYP.72H1.1	0.321276	-0.717646	3.28835	-0.218239	0.827243	0.885695
EIF4E1B	798.7	-0.116637	0.0653782	-1.78404	0.0744166	0.123916
YPEL5	102.042	-0.00284801	0.16757	-0.0169959	0.98644	1
SNRPD3	11475.4	0.917504	0.103176	8.89258	5.97049e-19	5.62251e-18
PCNP	1767.52	-0.182595	0.0643733	-2.8365	0.00456104	0.00997376
RMI2	52.7999	-0.336208	0.178214	-1.88653	0.0592229	0.101818
ANKS1A	217.618	-0.194947	0.111044	-1.75559	0.079159	0.130854
LIPM	348.512	0.18518	0.109456	1.69182	0.090681	0.147333
C22ORF29_217	0.305934	1.97919	2.233	0.886337	0.375436	NA
MRPS25	145.78	0.488713	0.191032	2.55828	0.010519	0.0214771
MYBL1	0.387395	0.175356	2.88923	0.0606929	0.951604	0.979394
PRTGA_4	0.319302	2.18037	3.22298	0.676508	0.498718	NA
ZFP64_51	23.0843	-0.407177	0.3277	-1.24253	0.214041	0.306102
GSTP1_1	678.869	-0.289568	0.130769	-2.21435	0.0268049	0.0500555
ZNF22_109	0.29314	0.244554	2.90655	0.0841389	0.932946	NA
ATP2C2_1	105.434	0.0399963	0.185283	0.215865	0.829093	0.88682
ZBTB8OS	19.7187	0.799598	0.290368	2.75374	0.00589181	0.0126395
PEG10_423	1.03959	0.757973	1.48491	0.510452	0.609735	0.710363
ZFP64_71	0.290932	2.43476	5.90913	0.412033	0.680315	NA
NMRK2_2	506.748	-0.632351	0.0988261	-6.39862	1.56787e-10	8.2328e-10
C12ORF49	18.0037	0.14434	0.30633	0.471191	0.637504	0.732924
CR388166.2_208	1.24847	-2.81373	1.57548	-1.78595	0.0741069	0.123535
SETD9	95.3624	-0.20874	0.162184	-1.28705	0.198076	0.287491
TIMM10B	666.899	-0.138764	0.0816216	-1.70009	0.0891148	0.145144
CR388166.2_211	1.23211	2.17377	1.17842	1.84466	0.0650877	0.110481
DCUN1D5	600.362	0.429136	0.12811	3.34974	0.00080887	0.00201765
PRKACA_2	0.173918	-0.520204	5.15938	-0.100827	0.919688	NA
LMNB2	2718.02	1.06068	0.081401	13.0304	8.22283e-39	2.02201e-37
CNDP1_2	0.808752	0	2.50504	0	1	1
NXPE2_5	0.774061	-1.27526	1.19718	-1.06521	0.286779	0.390825
CYP2E1_2	0.287008	0	6.96685	0	1	NA
PEG10_414	0.125572	-2.23104	5.43065	-0.410823	0.681202	NA
MTFR1L	322.41	0.246212	0.0786505	3.13046	0.00174535	0.00412081
TRIM48_27	1.339	0	1.63976	0	1	1
PEG10_417	0.245477	0	6.96685	0	1	NA
TACC1	80.9691	2.25763	0.239181	9.43901	3.76332e-21	4.02136e-20
KLHL41	1.45874	0	6.96685	0	1	1
TSEN15	280.92	0.227896	0.10084	2.25998	0.0238228	0.0450621
UBE2O	564.712	0.0359226	0.122672	0.292834	0.769649	0.842163
ERLIN1	300.241	0.704813	0.127187	5.54156	2.99791e-08	1.28924e-07
DPYSL2_1	90.0056	0.0981312	0.148734	0.659775	0.509398	0.620012
MCRS1	145.646	-0.279121	0.128495	-2.17223	0.0298385	0.0551266
PEG10_427	0.399638	1.01346	2.19636	0.461429	0.644491	0.73896
LAMA5_2	7.92746	-1.05056	0.617786	-1.70052	0.0890323	0.145068
SERPINA3_2	0.344597	0	3.03452	0	1	1
TIAM1_1	755.329	-0.0299397	0.0776928	-0.385361	0.69997	0.785984
SLCO1E1	0.326459	-0.482569	2.97075	-0.16244	0.870959	0.91831
FAS	0.115875	1.42923	6.39188	0.223601	0.823067	NA
CTD.3088G3.8	0.264314	0	6.96685	0	1	NA
MYSM1_2	0.245367	-1.40677	3.36861	-0.417612	0.676231	NA
RAB27B	353.146	-0.296249	0.0830126	-3.56873	0.000358717	0.000945335
PEG10_437	0.384836	0.887226	2.00746	0.441964	0.658515	0.751109
CR388166.2_216	0.42011	2.55045	2.07399	1.22973	0.218798	0.311672
C22ORF29_224	0.216807	-0.256776	4.47809	-0.0573404	0.954274	NA
CR318592.1_203	0.372848	1.89484	3.21517	0.589343	0.555631	0.66149
FAT4_B1	0.51989	0.358287	4.50514	0.0795286	0.936612	0.968124
FTH1	5658.97	1.00111	0.0786027	12.7364	3.71325e-37	8.50534e-36
PEG10_435	0.136121	3.50003	5.19104	0.674245	0.500156	NA
CHCHD3	18.9584	0.684681	0.26543	2.57951	0.00989397	0.020322
KLHDC8A_2	0.19471	0	6.96685	0	1	NA
RPLP2	7431.77	1.17566	0.148897	7.89579	2.88482e-15	2.1274e-14
IRS1_2	12.3524	-0.297589	0.313189	-0.950191	0.342015	0.452359
TIMD4_2	0.136772	0.877287	6.17536	0.142062	0.887031	NA
AEN	103.569	-0.291526	0.143378	-2.03327	0.042025	0.0750156
CR388166.2_214	1.31493	1.08776	1.24798	0.871616	0.383418	0.496548
RPS2	16546.3	1.2507	0.141115	8.86298	7.79014e-19	7.26303e-18
CR388166.2_217	0.583095	2.89342	1.71355	1.68856	0.0913047	0.148226
ZFP64_72	3.28544	-0.141966	0.717233	-0.197935	0.843096	0.896927
PEG10_430	0.618012	-0.572597	2.0101	-0.28486	0.775752	0.846466
RASSF3	1305.1	-0.0109943	0.0804431	-0.136672	0.89129	0.933856
PEG10_439	0.256645	1.9621	3.75168	0.522992	0.60098	NA
CITED2	223.385	0.717132	0.28198	2.5432	0.0109842	0.0223326
RFXANK	36.0446	-1.31282	0.25573	-5.13364	2.84199e-07	1.10142e-06
PEG10_432	0.208031	1.84508	4.31333	0.427763	0.668824	NA
APOBEC2	16.4597	3.41538	0.547338	6.23998	4.37626e-10	2.21511e-09
FASN_2	0.322354	0	6.96685	0	1	1
RBFOX2_2	0.293823	2.12482	2.69929	0.787178	0.431178	NA
SAT2_2	50.8362	0.263227	0.377822	0.696695	0.485993	0.597848
NCAPH2	130.017	-0.814681	0.170395	-4.78112	1.74321e-06	6.17e-06
CAMK2G	124.882	0.483069	0.147909	3.266	0.0010908	0.0026627
CNKSR3	8.5292	-0.0752998	0.333102	-0.226056	0.821158	0.88131
RTL1_350	1.91173	0.736168	0.848281	0.867834	0.385485	0.498627
MAT1A	744.654	-0.0578664	0.0715478	-0.808779	0.418642	0.532345
ADAMTS5_1	0.226332	2.56474	4.23357	0.605811	0.54464	NA
MEX3A	200.841	-0.465185	0.105815	-4.39623	1.10147e-05	3.55208e-05
C19ORF40	183.983	-0.628635	0.100174	-6.27544	3.48639e-10	1.78723e-09
WDR38	0.374094	-0.47716	2.75083	-0.17346	0.86229	0.912183
MYL7	33.5059	0.432365	0.236855	1.82544	0.0679343	0.114721
PEG10_513	2.71422	2.59111	0.879388	2.94649	0.00321399	0.00722966
AKIP1_2	146.918	-1.13633	0.257565	-4.41181	1.02508e-05	3.32099e-05
NDUFS8	205.546	0.894964	0.133891	6.68426	2.32096e-11	1.3025e-10
ATP6V1F	509.842	0.145359	0.146753	0.990499	0.32193	0.430169
CR388166.2_54	5.58672	1.27091	0.569317	2.23234	0.0255923	0.0480917
MAU2	61.3716	0.130687	0.178701	0.731319	0.464584	0.57743
CARHSP1	891.446	0.442263	0.0995687	4.44179	8.92152e-06	2.91319e-05
CR318592.1_162	0.533339	0.246718	1.80051	0.137027	0.89101	0.933632
PRDM8	5.2634	-0.657649	1.43349	-0.458776	0.646395	0.740598
G6PC2_3	1.57464	1.94567	1.34933	1.44196	0.149313	0.227116
MRPL32	200.023	-0.105241	0.102141	-1.03034	0.302849	0.408701
H2AFX	94.9652	1.03893	0.228766	4.54145	5.58698e-06	1.86423e-05
RFK	55.1029	-0.647391	0.150808	-4.29283	1.76409e-05	5.56996e-05
MBD1_A1	7.02274	-0.332747	0.366555	-0.907767	0.364001	0.475968
RETNLB_1	1.91869	0.972386	1.55755	0.624305	0.532427	0.640985
PEG10_441	3.39334	1.61428	0.872553	1.85006	0.0643042	0.109323
WDR48	229.304	0.0300105	0.0896468	0.334764	0.737803	0.817446
PCDHB8_4	0.369966	-1.35108	2.93556	-0.460246	0.645339	0.739691
MRPS17	394.979	-1.22974	0.0687205	-17.8949	1.29333e-71	1.06821e-69
CR388166.2_219	1.11148	3.95287	1.20291	3.28609	0.00101588	0.0024924
EPN1	191.94	-0.0983083	0.0794211	-1.23781	0.215786	0.308194
GNA13	541.355	-1.13899	0.084416	-13.4926	1.72852e-41	4.66733e-40
ATP6V1A_1	318.168	-0.271791	0.0946496	-2.87154	0.00408471	0.00900226
UBAP2	141.66	0.203706	0.182763	1.11459	0.265026	0.365662
PTP4A2_2	1718.13	-0.101499	0.0643584	-1.57709	0.114774	0.180991
CR388166.2_220	1.91872	0.804262	0.95683	0.840549	0.400601	0.513918
SRR_2	2.22829	1.04539	0.821594	1.27239	0.203234	0.293293
CRISPLD1_1	0.262313	2.00734	5.91917	0.339126	0.734515	NA
TTLL10	0.229891	-0.7179	3.41915	-0.209965	0.833695	NA
RTL1_32	0.833428	-1.05242	1.46406	-0.718834	0.472243	0.584751
MYCBP2_2	0.472157	2.40392	2.18951	1.09793	0.272237	0.374347
CDKN1B_1	26.5659	1.30422	0.309198	4.21805	2.46419e-05	7.64127e-05
PI4K2B	329.807	-0.320687	0.0957276	-3.34999	0.000808139	0.00201618
CR318592.1_37	0.195477	2.81744	3.00146	0.93869	0.34789	NA
ZNF22_114	2.42095	-0.723128	1.06199	-0.680921	0.495922	0.607241
FQ378013.1	94.9882	-0.511769	0.191029	-2.67901	0.00738394	0.0155393
NGLY1	237.199	-0.378364	0.0846703	-4.46867	7.87063e-06	2.58627e-05
ZNF239_20	4.33731	1.01679	0.567139	1.79284	0.072999	0.121905
ZNF576_6	1.02316	-0.584553	1.15363	-0.506708	0.61236	0.712416
TRIM59_2	1.53408	2.39884	2.24293	1.06952	0.284837	0.388706
RTL1_277	0.236889	2.55741	3.34066	0.76554	0.44395	NA
ZNF346	2458.2	0.703178	0.0657879	10.6886	1.15149e-26	1.65996e-25
SI.DKEY.14D8.6	0.511762	-0.456866	2.24482	-0.20352	0.838728	0.893926
SLC30A1	911.678	0.027926	0.0748897	0.372894	0.709227	0.794119
DNM2_1	369.731	-0.0227121	0.0664481	-0.341802	0.7325	0.81311
LHFPL2	47.2929	0.0505594	0.200269	0.252457	0.800688	0.865747
PDZD11	336.431	-0.13778	0.116802	-1.1796	0.238158	0.334766
PEG10_59	1.4389	2.63005	0.876433	3.00086	0.00269222	0.00614858
CR388166.1_7	4.40308	0.143827	0.637964	0.225448	0.821631	0.881727
GDI1_2	1026.95	0.485021	0.0848571	5.71574	1.09227e-08	4.89361e-08
CR388166.2_226	0.233466	0.769875	3.41289	0.225578	0.821529	NA
PEG10_450	0.329635	1.50506	2.46394	0.610833	0.54131	0.649006
CDKN1A_3	122.044	0.613549	0.110768	5.53904	3.04138e-08	1.30713e-07
XB.GENE.5918131_4	17.7806	0.539556	0.34599	1.55946	0.118888	0.186305
ZNF22_115	6.17834	0.647044	0.414958	1.5593	0.118925	0.186323
RALBP1	396.809	-0.361568	0.0832569	-4.3428	1.40679e-05	4.48824e-05
AP1B1	400.109	0.755256	0.0980653	7.70156	1.34416e-14	9.48884e-14
CR388166.2_227	0.324466	3.81665	3.45569	1.10445	0.269397	0.370916
FAM222A	327.19	-0.239871	0.0901092	-2.66201	0.00776766	0.0162979
ESF1	320.827	0.530353	0.0918831	5.77204	7.83182e-09	3.55994e-08
PEG10_51	0.646675	2.14572	1.75464	1.22288	0.221374	0.314607
KCNA2_1	0.238275	-2.08387	2.82609	-0.737367	0.460899	NA
MUS81	151.094	0.0811271	0.166902	0.486078	0.626912	0.723872
CERS6	272.517	-0.810751	0.0915212	-8.85861	8.10194e-19	7.54372e-18
MCFD2	56.0202	0.140523	0.204128	0.688406	0.491197	0.602718
CR388166.1_42	0.786101	1.72835	1.70678	1.01264	0.311231	0.418181
PIEZO2_1	1.08271	-0.400546	1.67712	-0.238829	0.811238	0.87378
NMRK2_1	426.181	0.335693	0.0661361	5.07579	3.8588e-07	1.47392e-06
FAM210B	61.3276	-0.646407	0.169235	-3.81959	0.000133675	0.000375161
PQLC2L_B1	0.203246	-1.84052	6.93549	-0.265377	0.790719	NA
USPL1_1	346.196	-0.447924	0.105576	-4.24267	2.20873e-05	6.89172e-05
BRWD1	41.471	-0.986188	0.199617	-4.94041	7.7959e-07	2.87302e-06
MRPS18C_2	2.59364	0.258907	1.34295	0.19279	0.847123	0.899857
PGGT1B	290.18	0.106066	0.0771715	1.37442	0.169311	0.252608
C22ORF29_228	0.171178	2.91881	5.75786	0.506925	0.612207	NA
RNF144B	76.5448	-0.64392	0.132568	-4.85729	1.19005e-06	4.29083e-06
CFHR2_9	0.360793	0	2.70952	0	1	1
RDH5_2	1.11495	1.02016	1.85844	0.548932	0.583052	0.68628
PEG10_446	2.92209	1.37132	0.913446	1.50126	0.133289	0.205978
CAPN8_2	0.600814	1.46457	1.54283	0.949273	0.342482	0.452861
ZCRB1	50.4819	0.482541	0.857329	0.562842	0.573543	0.678043
ZNF576_5	2.42529	0.405303	0.732571	0.553261	0.580085	0.683934
NANOS3_2	0.996295	1.8022	1.42702	1.26292	0.206619	0.29747
TSPO_3	2.73682	1.52512	1.34004	1.13811	0.255073	0.354497
LYN	218.993	-0.746771	0.0923283	-8.0882	6.05507e-16	4.68167e-15
DPM3	114.393	-0.389235	0.122961	-3.16552	0.00154804	0.00368846
CFHR2_3	1.38967	0.96396	1.62064	0.594801	0.551976	0.658535
CR388166.2_239	0.892364	3.30772	1.32565	2.49517	0.0125897	0.0252567
KIF11	1117.82	0.0755871	0.0780406	0.968562	0.332764	0.442037
DNTTIP2	918.608	0.410466	0.0598412	6.85926	6.922e-12	4.02451e-11
CR318592.1_212	0.378718	0.350724	1.90786	0.183831	0.854146	0.905411
SLC31A1	40.8801	0.111428	0.226722	0.491475	0.623091	0.720661
MRPS12	189.165	0.413121	0.160498	2.574	0.0100531	0.0206186
MICA_6	1.46578	-0.784982	1.00025	-0.784783	0.432581	0.546326
MFSD9	0.39651	-3.5004	2.13105	-1.64257	0.100471	0.160949
ZNF22_116	0.627747	2.65352	1.58134	1.67802	0.0933429	0.151064
PDGFA_2	1.45435	3.22986	1.71963	1.87823	0.0603493	0.103554
MOSPD1_1	1.42939	0.0467945	1.02634	0.0455934	0.963634	0.988272
PREB	163.209	-0.0568777	0.144297	-0.394171	0.693455	0.78063
SPCS3	209.644	-0.193773	0.124903	-1.55138	0.12081	0.188875
PEG10_465	0.236734	3.86134	3.61818	1.06721	0.285879	NA
PSMF1	7.14409	0.899345	0.391364	2.29798	0.0215632	0.0411763
SFT2D1	46.2214	-0.439268	0.224899	-1.95318	0.0507988	0.0887699
LHFPL5_1	50.3032	0.0417101	0.174336	0.239251	0.810911	0.873561
EXOSC4	509.965	0.585534	0.0825178	7.09586	1.28552e-12	7.85465e-12
RTL1_288	0.11168	-1.38787	5.55814	-0.249701	0.802818	NA
TMEM19	404.895	0.470863	0.0963402	4.88751	1.02121e-06	3.70606e-06
RTL1_291	0.281621	1.04016	2.79172	0.372586	0.709457	NA
DGUOK_1	168.23	0.00502435	0.158445	0.0317104	0.974703	0.996418
AMPD2_1	0.353472	0	3.47403	0	1	1
C12ORF65	57.4737	-0.913545	0.174158	-5.24549	1.55863e-07	6.21374e-07
ZNF576_7	0.318532	-0.302008	2.6002	-0.116148	0.907535	NA
RTL1_27	0.683657	0.119465	2.1007	0.0568694	0.954649	0.981276
ZNF22_117	0.392859	-2.75141	2.02445	-1.35909	0.174118	0.258764
NOB1	409.26	0.319783	0.0945571	3.3819	0.000719861	0.00181042
PEG10_454	0.213945	0	4.8267	0	1	NA
ARL11	199.768	-2.0454	0.145012	-14.1051	3.53443e-45	1.10037e-43
BCL2L2.PABPN1	274.618	-0.651763	0.140348	-4.64392	3.41855e-06	1.17416e-05
CUL1	971.759	-0.802622	0.058557	-13.7067	9.2606e-43	2.65363e-41
UQCRQ	105.54	1.77491	0.163575	10.8508	1.97785e-27	2.93562e-26
NCBP1	1093.5	0.102564	0.0610063	1.68121	0.0927223	0.150198
C22ORF29_23	4.10296	0.457368	0.660505	0.692453	0.488653	0.600541
MFAP2	29.8939	0.258701	0.416796	0.62069	0.534804	0.642926
NLRP3_7	0.119743	-1.16351	6.36387	-0.182831	0.854931	NA
PEG10_468	0.345001	-0.720953	2.51303	-0.286885	0.7742	0.845685
C22ORF29_71	0.643716	-0.148016	1.85606	-0.0797473	0.936438	0.968085
CR388166.2_243	1.12106	2.70367	1.60295	1.68668	0.0916645	0.148742
CR318592.1_213	0.733028	1.44752	1.88465	0.768054	0.442455	0.556477
PEG10_474	0.172324	2.03678	4.34829	0.46841	0.639492	NA
PFDN5	758.033	0.489717	0.107136	4.57099	4.85434e-06	1.62945e-05
ZNF22_120	3.33943	-0.555561	0.732412	-0.758537	0.44813	0.562054
CDK16	97.5907	0.817768	0.130974	6.24373	4.27256e-10	2.16496e-09
TRIM48_30	0.677125	2.6316	1.50749	1.74568	0.0808659	0.133341
TMEM165	886.715	-0.642379	0.0609976	-10.5312	6.20257e-26	8.60576e-25
MED7	194.448	1.25839	0.145505	8.64842	5.22192e-18	4.60848e-17
ZNF22_123	8.99151	0.107846	0.329384	0.327417	0.743353	0.822168
MLX	18.6498	-0.124599	0.26792	-0.465059	0.641889	0.736577
CIRBP	219.789	0.386983	0.133935	2.88934	0.0038605	0.00854719
FUT5_1	278.904	0	1.78031	0	1	1
R3HDM2_1	201.519	0.552941	0.120037	4.60643	4.09647e-06	1.39102e-05
PEG10_475	0.361115	0.159642	2.8299	0.0564127	0.955013	0.981578
ZNF576_8	5.62084	0.284215	0.503904	0.564025	0.572737	0.677376
PAQR9_3	0.283631	-1.41252	3.14321	-0.449387	0.653153	NA
ZNF22_121	0.279132	-1.4703	2.62688	-0.559714	0.575675	NA
PEG10_466	10.8421	1.69695	0.476041	3.56473	0.000364235	0.000958798
MCM5	2186.84	0.052282	0.111007	0.47098	0.637655	0.733037
RAB24	13.3093	-0.57311	0.421944	-1.35826	0.174381	0.259071
OTUD5	0.618766	0.690496	1.5443	0.447125	0.654785	0.747831
GNAS	545.066	-0.0154151	0.0716256	-0.215218	0.829598	0.886989
CR388166.2_247	1.72365	1.21737	1.04404	1.16602	0.243607	0.341298
HOXD13	0.527864	-0.621512	2.28958	-0.271452	0.786044	0.854082
CHD8	518.719	-0.28412	0.0822758	-3.45326	0.000553862	0.00141808
SELT	156.247	0.221814	0.142796	1.55336	0.120337	0.188241
EGR3_2	1.97669	0	1.70761	0	1	1
FLRT3	386.664	1.76689	0.340695	5.18612	2.14722e-07	8.4404e-07
NUCKS1	8962.7	0.401933	0.0859843	4.67449	2.94682e-06	1.01962e-05
URGCP_2	0.513274	1.76057	1.48524	1.18538	0.235869	0.33188
ADAMTSL2_1	0.850846	0	2.41279	0	1	1
RALGAPA1_1	20.9287	0.0488936	0.221675	0.220565	0.825431	0.884454
GSTP1_3	27.9112	-1.06633	0.288158	-3.7005	0.000215174	0.000586653
ZNF664_28	5.88279	-0.11798	0.532401	-0.221601	0.824625	0.883994
SUGP2_6	2634.36	1.78822	0.0839036	21.3128	8.64262e-101	1.51689e-98
RTL1_309	0.65441	-0.635237	1.90708	-0.333094	0.739063	0.818519
WDHD1	320.551	-0.558041	0.116491	-4.79044	1.6642e-06	5.90375e-06
BCDIN3D	68.4919	0.461869	0.21164	2.18233	0.0290852	0.0538748
PRDX1_1	913.742	-0.198389	0.0795615	-2.49353	0.012648	0.025341
HNRNPK_2	13554.5	0.595469	0.0689644	8.63444	5.90133e-18	5.18203e-17
LINS_2	6.5423	-0.439315	0.481859	-0.911709	0.361922	0.473999
PFDN2	1009.56	-0.311206	0.103447	-3.00835	0.00262667	0.00601453
TIMM17B	59.9054	-0.0379435	0.159045	-0.238571	0.811438	0.873861
B3GNT2	470.826	-0.772654	0.11026	-7.00759	2.42457e-12	1.45984e-11
ZIC1	0.26696	1.84185	5.97989	0.308008	0.758076	NA
CR388166.2_250	0.145432	-1.68395	4.53406	-0.3714	0.71034	NA
CR388166.1_43	0.52768	-2.17711	2.51754	-0.864777	0.387161	0.50015
CHMP4C	465.814	0.543644	0.0621104	8.75288	2.07985e-18	1.88895e-17
PEG10_471	0.141001	3.6279	5.9423	0.610522	0.541516	NA
DIRAS1	56.2121	0.396965	0.250028	1.58768	0.112358	0.17772
TPRKB	98.76	-1.51322	0.157613	-9.60088	7.9267e-22	8.77059e-21
PRPS1	1115.23	0.332734	0.067228	4.94933	7.44684e-07	2.75451e-06
DYM	210.341	0.219883	0.0887811	2.47668	0.013261	0.0264825
C11ORF1	9.78563	0.215863	0.327657	0.658809	0.510018	0.620552
C2ORF66	0.297619	-1.2008	3.07627	-0.390342	0.696284	NA
FCN1	0.190099	2.15877	4.94233	0.436791	0.662263	NA
TRIM74_2	0.301188	-0.311389	3.33365	-0.0934076	0.92558	NA
C1ORF50	233.533	0.389251	0.0967062	4.02509	5.69538e-05	0.000168356
ATP5O	1749.86	0.772197	0.0793579	9.73056	2.23352e-22	2.53523e-21
SRRM1	989.073	0.0634988	0.0520769	1.21933	0.22272	0.316263
PEG10_486	0.227136	3.34719	3.19746	1.04683	0.29518	NA
PEG10_479	2.72045	2.53246	0.826942	3.06244	0.00219543	0.00510026
PEG10_256	0.376328	3.34919	2.34754	1.42669	0.153671	0.232635
RFESD	45.033	-0.19737	0.224775	-0.878077	0.379902	0.492722
PEG10_487	0.638122	0.02801	1.70336	0.0164439	0.98688	1
PSMC6	728.72	-0.0586319	0.110823	-0.529057	0.596766	0.698735
CTNNB1	6053.46	0.696523	0.0706445	9.85955	6.23278e-23	7.25058e-22
CR388166.2_251	0.878886	-1.10639	1.83386	-0.603315	0.546299	0.653261
RPS18	7125.24	0.712407	0.126096	5.64973	1.60704e-08	7.06241e-08
C3_5	0.610749	0	4.77171	0	1	1
SOUL2	391.273	-0.0714873	0.0998938	-0.715633	0.474218	0.586393
C22ORF29_252	0.231768	1.05246	4.26985	0.246487	0.805306	NA
PEG10_480	0.407671	3.5592	2.00882	1.77179	0.0764302	0.126881
DEDD2	74.892	4.65433	0.43822	10.621	2.38005e-26	3.379e-25
SMG5	35.1758	-0.0103409	0.270499	-0.038229	0.969505	0.992622
CR388166.2_260	0.184197	2.42474	5.7023	0.425221	0.670676	NA
CR388166.2_257	0.401048	1.05648	2.33931	0.45162	0.651543	0.744795
CR388166.1_45	0.196358	-0.516954	6.96558	-0.0742155	0.940839	NA
RALA	430.717	0.191061	0.065019	2.93854	0.00329765	0.00739536
ZNF22_124	0.238456	1.8718	3.73744	0.500823	0.616496	NA
SLC35B4	446.314	-1.15793	0.0762486	-15.1863	4.35805e-52	1.784e-50
CKAP2L	163.535	-0.588052	0.099357	-5.91857	3.24744e-09	1.53268e-08
EMG1	341.191	0.763535	0.109007	7.00448	2.47897e-12	1.49067e-11
TRAK1_1	81.2609	0.220482	0.139854	1.57652	0.114907	0.181139
LZTS2	97.1396	-0.339867	0.116433	-2.919	0.00351156	0.00784251
C22ORF29_242	0.336182	2.03876	3.44848	0.591205	0.554383	0.660397
HBA1_3	4.34258	-1.1396	0.58688	-1.94179	0.0521629	0.0909159
LHX2_3	0.685679	1.5166	2.13346	0.710863	0.477169	0.589212
MPV17L2	11.0149	-0.221899	0.414696	-0.535089	0.592588	0.69508
TRIM48_31	0.268228	-0.52994	3.4037	-0.155695	0.876273	NA
HCAR2	1.22809	-1.83178	1.21528	-1.50729	0.131737	0.20378
MIB1	376.992	-0.766466	0.107376	-7.13812	9.46149e-13	5.83694e-12
ABCG2_7	0.382053	-0.800519	2.05949	-0.388698	0.697499	0.784051
F3	1.83618	1.04918	0.988921	1.06094	0.288718	0.392934
CR318592.1_221	0.137106	-0.506971	6.9656	-0.0727821	0.94198	NA
ZFP64_8	19.3108	0.933229	0.247882	3.76481	0.000166679	0.000461879
CR388166.2_259	0.570462	5.13653	1.78212	2.88226	0.00394833	0.00872361
KIAA1143	90.0621	0.864173	0.182247	4.74176	2.11867e-06	7.44078e-06
TAF13	258.86	-0.214365	0.107871	-1.98723	0.0468966	0.0827123
DGUOK_2	23.2573	0.222954	0.287047	0.776714	0.437328	0.551354
DDTL	165.307	0.401945	0.133976	3.00013	0.00269865	0.00616227
MAR.07	307.286	0.187605	0.102054	1.8383	0.0660185	0.111844
MTDH	1017.18	0.521661	0.0872031	5.98214	2.20226e-09	1.0568e-08
TOR1AIP1_1	465.765	-0.188654	0.0867549	-2.17457	0.0296626	0.0548232
SI.CH73.257C13.2_6	5.41403	1.00253	0.552723	1.8138	0.0697083	0.117247
CTIF_2	0.284202	-2.5641	2.69183	-0.952549	0.340819	NA
ZNF22_126	0.24861	2.17665	3.39843	0.640486	0.521857	NA
GSK3B	358.706	0.154942	0.0600272	2.5812	0.00984578	0.0202349
CALCA	8.75161	-2.70981	0.529408	-5.11856	3.07876e-07	1.18728e-06
VPS37B	821.592	0.360838	0.068696	5.25268	1.49898e-07	5.98782e-07
PTPN12	678.487	0.193301	0.0770432	2.50899	0.0121075	0.024373
MPHOSPH8	617.867	0.486764	0.0943458	5.15936	2.47799e-07	9.65947e-07
ZP3.2_2	5.18547	0.148893	0.503923	0.295467	0.767637	0.840552
RTL1_35	0.272912	0	3.33481	0	1	NA
PEG10_489	0.318857	-0.956721	2.73434	-0.349891	0.726421	NA
PEG10_499	0.366249	2.60613	2.72828	0.955229	0.339462	0.449616
PRKG1_1	0.178352	0.411691	3.93164	0.104712	0.916604	NA
CR318592.1_222	0.299813	0	2.73244	0	1	NA
ZFP3_85	12.9227	5.1599	0.843214	6.11933	9.39695e-10	4.62307e-09
BARHL2	1.1547	2.447	1.16158	2.10661	0.0351516	0.0638961
MLANA	150.16	0.171128	0.142451	1.20132	0.229629	0.324433
BAD	605.202	-1.31457	0.0676403	-19.4347	3.92505e-84	4.55468e-82
CALCB_1	32.2691	-3.25365	0.22955	-14.1741	1.32581e-45	4.27949e-44
CR388166.2_262	0.314923	-1.00922	2.19794	-0.459167	0.646114	NA
CR388166.2_266	0.273079	-1.27798	2.77194	-0.461043	0.644768	NA
PNPLA2	31.5767	-0.582597	0.292232	-1.99361	0.0461949	0.081557
SLC25A24	373.814	0.029659	0.0690796	0.429346	0.667672	0.758784
ZSCAN31_5	1.26775	1.46226	1.22263	1.19599	0.231699	0.326897
C22ORF29_35	0.32008	-1.67402	3.05924	-0.547203	0.584239	NA
GINS4	0.346848	0	6.96685	0	1	1
RTL1_30	0.193831	0.594567	4.4277	0.134283	0.893178	NA
CCDC68_1	21.797	0.308243	0.235099	1.31112	0.189816	0.277453
KRT2L_2	0.606238	-0.837563	1.65141	-0.50718	0.612029	0.712376
RTL1_324	0.305248	0	5.86878	0	1	NA
CHODL	0.242735	0.101963	2.84628	0.0358234	0.971423	NA
CR318592.1_225	0.343299	1.88813	2.5592	0.73778	0.460648	0.57335
EMC9_1	31.6481	1.19342	0.386152	3.09054	0.00199793	0.00468095
RHOG.2	47.3565	-0.40129	0.221492	-1.81175	0.0700241	0.117693
FTSJ3	1181.96	-0.202109	0.060128	-3.36132	0.000775719	0.00194255
PEG10_491	0.277843	1.77817	2.31555	0.767926	0.442531	NA
MDFIC	36.0058	0.709804	0.256769	2.76436	0.00570342	0.0122693
CR388166.2_144	0.196467	-0.495674	3.91474	-0.126617	0.899243	NA
LSP1_1	945.501	2.55988	0.0760069	33.6796	1.14832e-248	1.7915e-245
CR388166.2_35	3.63883	-0.17191	0.811251	-0.211907	0.832179	0.889241
FAM162B	11.1928	-1.09463	0.501596	-2.18229	0.029088	0.0538748
RIOK1	103.472	-0.493638	0.149942	-3.29219	0.000994109	0.00244453
CXORF40A	5.06281	-1.69987	0.556508	-3.05453	0.00225412	0.00522796
PEG10_503	0.166977	2.42406	5.80661	0.417466	0.676337	NA
SCARB2	145.43	0.32481	0.117267	2.76983	0.00560855	0.0120856
DEGS3	424.392	4.26239	0.811088	5.25515	1.47904e-07	5.91659e-07
PEG10_504	0.397476	1.35921	2.18875	0.620997	0.534601	0.642831
PPOX	206.269	0.0538598	0.107209	0.502379	0.615401	0.714769
ZFP64_74	0.387205	0.835823	2.32236	0.359903	0.71892	0.803051
C6ORF47	384.064	0.54079	0.0863518	6.26263	3.78535e-10	1.92992e-09
CYP8B1_B1	0.476651	1.60266	2.01341	0.795993	0.426036	0.539646
UQCRB	1091.22	0.121931	0.0728693	1.67329	0.094271	0.152355
B3GNT6	3.25091	-3.69832	1.22247	-3.02529	0.00248394	0.00571568
AVPR1A_1	0.519562	1.01873	1.68155	0.60583	0.544628	0.651883
C1ORF109	51.3593	0.0686364	0.24073	0.285118	0.775554	0.846382
PKP1_2	0.1587	0	5.17044	0	1	NA
OARD1	6.34706	0.35476	0.438611	0.808825	0.418616	0.532345
BX284673.1_4	0.674617	2.80477	2.13418	1.31421	0.188774	0.276217
SNIP1_2	2.68767	0.642942	0.755445	0.851077	0.394727	0.50796
PEG10_501	0.377167	1.53129	2.13336	0.717782	0.472892	0.58532
SCUBE3_2	1.03532	2.7015	1.5842	1.70528	0.0881422	0.14374
HSPA9_1	1256.88	-0.581095	0.0736056	-7.89472	2.90973e-15	2.14465e-14
ADAM28	186.814	-0.327267	0.11122	-2.94252	0.00325555	0.00731029
ANAPC16	13.755	0.786181	0.434765	1.80829	0.0705616	0.118412
MPEG1_2	0.860886	0	2.0723	0	1	1
CR388166.2_276	0.280763	1.05888	6.95893	0.152161	0.87906	NA
ZNF22_129	0.794893	0.740905	1.40049	0.529032	0.596783	0.698735
NEK7	158.44	0.385094	0.114065	3.37609	0.000735239	0.00184612
PEG10_510	0.840293	2.13317	1.86458	1.14405	0.252604	0.351901
DDX47	636.344	0.549769	0.0674196	8.15445	3.50772e-16	2.75921e-15
NDE1	190.717	0.421439	0.100703	4.18499	2.85185e-05	8.76594e-05
ZNF239_5	139.288	0.923974	0.120048	7.69671	1.39612e-14	9.83588e-14
ZNF385D_1	2.59145	1.8082	1.38983	1.30103	0.193249	0.281708
PLK4	170.581	-0.382465	0.118636	-3.22386	0.00126474	0.00306072
SI.CH73.257C13.2_21	0.496085	0.70251	1.54899	0.453528	0.650168	0.743526
EIF4E2	39.723	0.164084	0.17624	0.931023	0.351842	0.463
PRC1.2_3	1242.59	-0.888579	0.0589594	-15.071	2.51103e-51	1.00163e-49
XKRX	276.957	-0.206998	0.100932	-2.05086	0.0402809	0.0722053
ZPBP	0.365917	-3.29147	2.22231	-1.4811	0.138579	0.213167
ARPC2	815.346	0.242712	0.0704541	3.44497	0.000571131	0.00145884
PRRX2	0.952262	0	5.89516	0	1	1
PPFIBP1	32.8913	0.497047	0.269842	1.842	0.0654758	0.111099
UBE3B_2	0.901669	0.350819	1.27295	0.275594	0.78286	0.851707
STK38L_2	147.617	-0.261628	0.0968571	-2.70118	0.00690941	0.0146305
ZFP64_73	0.769619	-0.765053	1.43234	-0.53413	0.593252	0.695583
RGPD1	0.130808	0.642194	4.63936	0.138423	0.889906	NA
OMA1	33.1015	-0.286002	0.218359	-1.30978	0.19027	0.27803
RBBP8NL	164.967	4.87894	0.846292	5.76508	8.16212e-09	3.70289e-08
ZNF239_7	33.4978	-0.00603976	0.197168	-0.0306325	0.975563	0.997007
CR388166.2_289	1.00576	1.46121	1.58512	0.92183	0.356617	0.4681
GRHL3	1574.24	4.07411	0.326194	12.4899	8.4805e-36	1.84326e-34
LRRCC1	215.11	-0.695522	0.11409	-6.09625	1.08583e-09	5.31966e-09
TXNL4B	9.45645	0.479459	0.351961	1.36225	0.17312	0.257462
POLG	53.4181	-2.54773	0.40804	-6.24383	4.26995e-10	2.16442e-09
SSBP1	191.375	-0.256611	0.102159	-2.51188	0.012009	0.0242056
HIVEP3_3	1.03775	2.19659	1.32229	1.6612	0.0966736	0.155557
SRFBP1	229.902	0.0731497	0.0852649	0.857911	0.390942	0.504106
PEG10_515	0.18045	-0.499561	4.4598	-0.112014	0.910812	NA
GOLT1B	638.127	-0.174334	0.0668947	-2.6061	0.00915796	0.01896
UBE2D3_1	234.417	0.649824	0.216332	3.00383	0.00266608	0.00609681
ARRDC3	270.231	0.64405	0.139095	4.6303	3.65138e-06	1.24742e-05
PEG10_512	0.234883	-0.495339	3.87714	-0.127759	0.89834	NA
SNAPC2_2	10.7612	-0.636968	0.414903	-1.53522	0.124729	0.194157
GNB2	558.156	0.570131	0.0794008	7.18042	6.94998e-13	4.32556e-12
RTL1_356	0.247796	2.43638	6.92179	0.351987	0.724848	NA
NKX6.1	0.207757	0.886724	3.82591	0.231768	0.816718	NA
TRIM48_32	1.46827	0.662756	1.01199	0.654906	0.512528	0.622742
RAB40C_2	25.473	-0.063181	0.258434	-0.244477	0.806862	0.870072
TRUB2	249.908	-0.901559	0.0854257	-10.5537	4.88239e-26	6.82126e-25
PEG10_33	0.358242	-0.764246	2.31946	-0.329492	0.741784	0.820827
CD99L2_1	138.183	0.375473	0.115499	3.25087	0.00115053	0.00280169
TRIM48_34	1.72866	-0.182897	0.940101	-0.19455	0.845745	0.898812
XB.GENE.5871768	1926.55	0.0621839	0.0641901	0.968746	0.332672	0.441957
TRIM48_33	3.86137	-0.119766	0.579774	-0.206574	0.836342	0.892128
SMOC1	1.67862	0.953296	1.71419	0.55612	0.578129	0.682258
LRRD1	1.14636	0.0643228	1.79606	0.0358134	0.971431	0.994026
INO80	183.92	-1.17047	0.155037	-7.54963	4.36508e-14	2.96373e-13
NDUFAF2	88.5973	-1.06028	0.156752	-6.76409	1.34154e-11	7.66338e-11
HEBP1	33.1826	-0.524954	0.276314	-1.89984	0.0574535	0.099116
CCND2	336.928	-0.621391	0.0794568	-7.82049	5.26199e-15	3.83214e-14
ATXN7L3_1	2.26899	1.60768	0.888944	1.80853	0.0705238	0.118363
RPL31	5530.67	1.01396	0.160548	6.31562	2.69082e-10	1.39057e-09
RTN3	1080.02	0.590742	0.0775063	7.62186	2.50055e-14	1.72701e-13
CR388166.2_295	1.50918	2.94623	1.13406	2.59795	0.00937834	0.019369
ZNF622	362.334	0.0149188	0.0761237	0.195982	0.844625	0.898165
ZGC.161969	291.736	0.500466	0.0854855	5.8544	4.7874e-09	2.22067e-08
C15ORF27_1	10.6991	-0.668464	0.437718	-1.52716	0.126722	0.196717
BAZ1A_2	99.8567	-0.433716	0.171616	-2.52725	0.011496	0.023272
ATP5B	4771.22	0.512818	0.0587224	8.73292	2.48175e-18	2.24814e-17
ZNF22_65	2.60951	-1.11044	1.26805	-0.875712	0.381187	0.49416
STK17A_1	410.438	-0.517933	0.0907803	-5.70534	1.16108e-08	5.18535e-08
FNTA	705.931	0.28518	0.057007	5.00254	5.65801e-07	2.12304e-06
GSTZ1	8.35156	0.406529	0.398472	1.02022	0.307624	0.414115
ZNF22_130	3.16296	0.566062	0.708976	0.798421	0.424626	0.538297
ZNF484_3	92.2023	-0.0663784	0.11781	-0.563438	0.573137	0.677734
ZCCHC8_1	1180.84	0.070366	0.0760983	0.924672	0.355137	0.466549
SSR3	587.43	0.317949	0.0995792	3.19292	0.00140841	0.00337753
HMGA2	1859.83	0.643593	0.0761096	8.45614	2.76384e-17	2.34342e-16
MCM3	4073.86	1.00132	0.124266	8.0579	7.76149e-16	5.96492e-15
PEG10_539	0.433273	1.77868	1.76567	1.00736	0.313759	0.421135
KIAA1524	333.17	-1.85945	0.094707	-19.6337	7.9712e-86	9.73249e-84
LRRC52	100.624	-0.294698	0.134208	-2.19583	0.0281044	0.0522114
ZNF22_131	0.253779	-0.526075	3.85	-0.136643	0.891313	NA
ZNF22_132	0.0929792	2.90165	6.90667	0.420123	0.674396	NA
MAGOH	1931.44	0.732143	0.0802644	9.12164	7.39978e-20	7.32208e-19
GLUD1	282.031	-0.165635	0.173474	-0.95481	0.339674	0.44977
CAV2	419.587	0.177824	0.0574547	3.09504	0.00196789	0.00461595
PEG10_532	1.22376	2.13714	1.17749	1.815	0.069524	0.116993
CR318592.1_235	0.232701	1.4533	3.79186	0.383269	0.70152	NA
RNF145	128.16	-0.831203	0.159536	-5.21014	1.887e-07	7.45927e-07
SI.CH73.257C13.2_23	0.792922	4.10097	1.47532	2.77971	0.00544068	0.0117527
PEG10_530	0.406571	0.738615	3.02707	0.244003	0.807228	0.870329
MED25	163.577	0.0290826	0.0897251	0.32413	0.74584	0.823771
PRORY	2.6128	0.679389	0.918502	0.73967	0.4595	0.572374
RNASEK	82.9878	0.327174	0.225782	1.44907	0.147317	0.22464
RWDD2B	120.023	-0.62397	0.145711	-4.28223	1.85027e-05	5.83036e-05
CR388166.2_297	0.205457	-0.584455	3.92624	-0.148859	0.881665	NA
ARID5B_3	0.586956	0.406554	1.86431	0.218072	0.827373	0.885723
LARS2	321.532	-0.106926	0.105551	-1.01303	0.311045	0.417972
MYBL2B	851.106	-0.18116	0.0527969	-3.43126	0.000600786	0.00152958
DHX33	119.202	-0.237603	0.118607	-2.00328	0.0451474	0.0798583
PEG10_65	0.591456	-2.89843	1.57119	-1.84474	0.0650759	0.110474
ABHD14B	7.67599	0.307378	0.388009	0.792193	0.428248	0.541861
MZT2A	13.0787	-0.816828	0.414493	-1.97067	0.0487619	0.0856153
G6PCA.2	0.180228	2.43062	4.97527	0.488539	0.625168	NA
TMED7	1185.51	0.291199	0.0823442	3.53636	0.000405679	0.00105994
TRIM63	0.384495	0	6.96685	0	1	1
C22ORF29_47	0.390253	2.0879	2.30458	0.905977	0.364948	0.476895
WWP1	49.2079	-1.08102	0.251388	-4.3002	1.70648e-05	5.40018e-05
RSL24D1	1554.12	1.11621	0.0635101	17.5753	3.80684e-69	2.96954e-67
TMEM203	138.573	-1.03762	0.198913	-5.21646	1.82371e-07	7.21928e-07
SI.CH211.223P8.8	0.291547	0	3.99016	0	1	NA
CR318592.1_24	1.06687	2.85643	1.09768	2.60224	0.00926175	0.0191551
PEG10_534	0.431408	-2.16676	2.40823	-0.899728	0.368265	0.480514
KPNA4_1	1446.46	1.01445	0.0629967	16.1033	2.42044e-58	1.28247e-56
CR388166.2_293	3.3842	2.6199	0.763729	3.43041	0.000602671	0.0015341
HIF3A	400.039	0.542634	0.0975414	5.56311	2.65002e-08	1.14278e-07
FAM124B	1.05682	0.446245	1.16619	0.382651	0.701978	0.787888
GPR75_2	2.91611	4.12695	0.920068	4.48549	7.27478e-06	2.40228e-05
XB.GENE.5757686_6	0.338322	-0.976583	2.67871	-0.364572	0.715431	0.800045
PHACTR4	1061.18	-0.177707	0.0750967	-2.36638	0.0179629	0.0348703
ATP6V1G3	685.911	1.53837	0.198663	7.74361	9.66356e-15	6.89812e-14
C16ORF72	1139.35	-1.03655	0.0457384	-22.6627	1.04569e-113	2.48857e-111
TRIP10_2	45.5007	-0.102894	0.213532	-0.481868	0.6299	0.726501
PEG10_540	0.129891	1.96712	4.09489	0.480384	0.630954	NA
FLT3LG	3.73191	0.183055	0.509509	0.359277	0.719388	0.803319
UMODL1	0.134059	0.402972	4.72349	0.0853124	0.932013	NA
MEIS1_1	307.683	5.21647	0.242977	21.469	3.03303e-102	5.67824e-100
CD69_9	7.95608	-0.000422671	0.452797	-0.000933466	0.999255	1
ADAMTS18_1	1.92732	3.3384	1.25061	2.66942	0.00759821	0.0159615
ZMYM1_1	0.72594	-0.31037	1.97608	-0.157063	0.875195	0.921807
REXO4	81.7156	-0.315932	0.236808	-1.33413	0.182162	0.268247
CR318592.1_179	61.0533	1.00799	0.155062	6.50052	8.00429e-11	4.30112e-10
POPDC3	0.367284	0.614827	2.3731	0.259081	0.795572	0.861181
B3GNT5	404.036	-0.304119	0.11027	-2.75795	0.00581659	0.0124955
CHRM1_1	0.333271	1.47416	3.0404	0.484856	0.627779	0.72459
ERI2	496.472	-0.970036	0.115745	-8.38079	5.25754e-17	4.37355e-16
PEG10_41	0.774129	2.6979	1.31901	2.04539	0.0408164	0.0730906
ARHGAP42_2	4.10971	1.80688	2.20898	0.81797	0.413374	0.527051
LSM14A	1260.69	0.116333	0.0621224	1.87264	0.0611182	0.104641
CPAMD8_2	1.46125	-2.23518	1.68067	-1.32994	0.183538	0.270032
RPL10	8767.14	1.87185	0.122145	15.3248	5.22002e-53	2.20766e-51
A1CF	1.5141	2.50037	1.6461	1.51897	0.12877	0.199521
MYL1	66.2279	2.62647	0.206669	12.7086	5.29984e-37	1.21e-35
HGS	685.574	0.398902	0.0630675	6.32499	2.53247e-10	1.31212e-09
NES	0.90219	-0.748568	1.90322	-0.393317	0.694085	0.781089
TMEM194B_1	101.614	-0.532596	0.148607	-3.58391	0.000338483	0.000895711
CYB5A	25.5102	0.0477675	0.256959	0.185895	0.852527	0.904035
ARHGDIB_2	1457.13	-0.385289	0.0680012	-5.66591	1.46244e-08	6.45321e-08
ATF3	2.91813	3.70703	0.715835	5.17861	2.23543e-07	8.76751e-07
ZFP3_92	9.59664	1.21263	0.425484	2.85001	0.00437182	0.00959586
ZG16B_2	47.4485	1.55675	0.277476	5.61039	2.01873e-08	8.80279e-08
GCC1	175.668	-1.12347	0.11472	-9.79321	1.20407e-22	1.38577e-21
SPTLC1	449.342	-0.228726	0.0823188	-2.77854	0.00546034	0.0117897
TMED10_2	344.703	0.00548849	0.0886157	0.0619359	0.950614	0.978561
CSNK1D	1353.21	0.152954	0.0696433	2.19624	0.0280744	0.0521695
SUGP2_5	21001.3	0.494843	0.106147	4.66185	3.13373e-06	1.08083e-05
BUD31_1	1329.4	0.743972	0.0741924	10.0276	1.15271e-23	1.38691e-22
RPL27A	2238.45	1.02453	0.145767	7.02859	2.08625e-12	1.261e-11
LRP4_2	0.514361	2.38873	1.99991	1.19442	0.232314	0.327633
FZD10	123.459	4.11538	0.222539	18.4928	2.35839e-76	2.28373e-74
GAK	255.762	0.338907	0.0956056	3.54485	0.000392842	0.00102889
MRPL42	494.482	0.393123	0.0794516	4.94796	7.49969e-07	2.77113e-06
METTL12_2	5.17302	0.626803	1.90573	0.328904	0.742228	0.821247
UBE2J2	327.66	-0.167914	0.0972528	-1.72657	0.0842453	0.138188
SLC40A1_2	0.245134	1.05238	4.2514	0.247536	0.804494	NA
ZSCAN31_12	2.41724	1.92072	0.745435	2.57664	0.00997649	0.0204765
POLR1E	416.746	0.145838	0.0773727	1.88488	0.0594457	0.102151
JPH1	72.9795	0.0174749	0.29084	0.0600842	0.952089	0.979683
ZC3H12A	29.0092	0.636153	0.254897	2.49573	0.01257	0.0252208
OXSR1	146.224	0.401506	0.0988039	4.06367	4.83078e-05	0.000144102
SPOP	563.418	-0.98973	0.0740029	-13.3742	8.55742e-41	2.25009e-39
UBE2F	43.2953	-0.23364	0.158693	-1.47228	0.140945	0.21638
DUSP18_1	57.4297	0.174108	0.208857	0.833625	0.404492	0.517917
GNB4_2	1136.73	0.217186	0.0518653	4.18749	2.82051e-05	8.67341e-05
DTYMK	478.531	0.462877	0.0549914	8.41726	3.854e-17	3.23262e-16
TSPAN18	61.7137	-0.194734	0.178991	-1.08795	0.276615	0.379589
POLR2J2	971.926	0.207406	0.114211	1.81598	0.0693733	0.116781
PPP1R37	131.799	-0.785884	0.0968486	-8.11456	4.87536e-16	3.79673e-15
FAM13B	16.5562	2.01328	0.286622	7.02417	2.1534e-12	1.30047e-11
KIF22	1560.38	0.0859752	0.0864717	0.994257	0.320098	0.428047
FOXD1_2	1.0045	3.67121	2.23914	1.63956	0.101096	0.161802
FCHSD2	18.2882	-0.424008	0.240916	-1.75999	0.0784101	0.12983
SRRT	2273.18	0.254472	0.0694169	3.66585	0.000246518	0.000666414
TMEM70	317.048	-0.240417	0.0829891	-2.89697	0.0037678	0.00836648
KLC1_1	27.8465	0.306534	0.211407	1.44997	0.147066	0.224363
SERINC2	168.016	0.301719	0.11376	2.65223	0.00799612	0.0167423
ZFAND5_1	12.8043	-0.0744004	0.375991	-0.197878	0.843141	0.896927
ARL5C	1083.17	-0.0312682	0.066504	-0.47017	0.638234	0.733522
CLDN16	0.536564	1.07838	1.86899	0.576984	0.56395	0.669577
PPP1R13B	177.453	0.417683	0.107905	3.87084	0.000108461	0.000308279
PRPF31	621.806	0.488052	0.12096	4.03481	5.46463e-05	0.000161739
ITPKA	117.024	-1.1179	0.108548	-10.2987	7.13968e-25	9.29085e-24
RANGRF_1	12.3289	1.06384	0.377812	2.8158	0.00486559	0.0106018
PGAP2	152.681	-1.37359	0.145509	-9.43985	3.73327e-21	3.9923e-20
C22ORF29_67	0.569649	1.95813	2.41796	0.80983	0.418038	0.531769
GINS1	441.907	-0.175895	0.0991884	-1.77334	0.0761716	0.126556
POLR3E	63.0821	0.0893618	0.1564	0.571367	0.567751	0.673009
TMEM141	120.27	0.211889	0.157016	1.34948	0.177184	0.262292
USP1	916.396	-0.135813	0.108518	-1.25152	0.210744	0.302253
CNN3	1444.4	0.499267	0.0795664	6.27485	3.49964e-10	1.79206e-09
MTMR2	42.0686	-0.0379884	0.1963	-0.193522	0.84655	0.899328
SOX10	5.87576	0	1.46955	0	1	1
TDG	402.316	0.419526	0.130869	3.2057	0.00134737	0.00324222
MFSD1	191.477	0.298394	0.126632	2.35638	0.018454	0.0356955
TRPV6_4	18.1315	0.559554	0.335945	1.66561	0.095791	0.154366
COX5B	2278.94	0.60429	0.0677266	8.92249	4.55918e-19	4.31371e-18
TEAD3_2	94.6354	0.101075	0.13287	0.760704	0.446834	0.560629
TMEM229B	2.16943	0.451702	0.694682	0.650229	0.515544	0.625271
RPS7	6897.42	1.77842	0.139406	12.7571	2.84503e-37	6.54871e-36
RPP21	168.415	0.273666	0.119661	2.287	0.0221955	0.0422401
AIMP2	285.443	0.543563	0.0845089	6.43203	1.25914e-10	6.65147e-10
GGT5_1	0.50223	0	2.4047	0	1	1
ADORA2B	158.174	0.180063	0.143756	1.25256	0.210364	0.301863
YAP1	219.364	0.239372	0.177228	1.35065	0.176809	0.261979
RTF1	1057.69	0.31108	0.053258	5.84101	5.18861e-09	2.40361e-08
RPS13	6524.46	1.44965	0.156613	9.25624	2.11752e-20	2.16706e-19
JMJD6	91.4067	0.830144	0.113729	7.29929	2.89283e-13	1.85049e-12
FAM84B	236.947	-0.878117	0.114789	-7.64986	2.01199e-14	1.39784e-13
ODC1_2	0.485958	0	2.48797	0	1	1
USP33	35.9888	0.123554	0.221808	0.557032	0.577505	0.681702
RAB14	889.956	0.231062	0.0487329	4.7414	2.12243e-06	7.45024e-06
PEG10_150	0.707756	1.2712	1.47793	0.860121	0.389722	0.502811
FGFR4	431.456	0.505898	0.203587	2.48493	0.0129578	0.0259322
PEG10_45	0.558329	2.41725	1.6114	1.50009	0.13359	0.206374
TBC1D10A_2	230.435	-0.91498	0.0903736	-10.1244	4.30532e-24	5.34491e-23
KANK4	1.41467	0	1.63926	0	1	1
CEP68	235.53	0.0548711	0.180398	0.304167	0.761001	0.835304
ZFP3_19	170.293	1.11232	0.20254	5.49187	3.97704e-08	1.69064e-07
NHP2L1	984.737	1.40086	0.0829233	16.8934	5.03238e-64	3.31735e-62
ZBTB45	215.076	-0.809107	0.134354	-6.02222	1.72037e-09	8.30948e-09
DCBLD1_1	184.472	0.494809	0.145973	3.38974	0.000699602	0.00176358
CTF1_1	71.3285	-1.23206	0.200176	-6.1549	7.51227e-10	3.7272e-09
DLGAP4A	297.926	0.123977	0.0808683	1.53308	0.125257	0.194852
CABZ01112049.1_4	0.231639	2.27753	6.92727	0.328778	0.742324	NA
WIPI2	334.926	0.155005	0.0752594	2.05961	0.0394358	0.0708079
RPS27A	6893.45	2.12604	0.150586	14.1184	2.92469e-45	9.20752e-44
ZYX	449.958	0.940487	0.204349	4.60236	4.17739e-06	1.41678e-05
C22ORF29_39	0.623912	-2.87901	1.7504	-1.64477	0.100017	0.160313
MT.ND1	6.24572e+06	0.325201	0.232326	1.39976	0.161584	0.242627
NDUFA13	178.019	0.856336	0.126739	6.7567	1.41174e-11	8.05455e-11
ZNF318_2	1234.15	-0.603402	0.0995526	-6.06114	1.35161e-09	6.57357e-09
RPL10A	5460.52	1.02319	0.131197	7.79887	6.24661e-15	4.52106e-14
FAM109A_2	84.601	0.213662	0.151687	1.40858	0.158961	0.239353
DYRK3	85.2928	-0.18105	0.154074	-1.17508	0.239963	0.336864
SLC39A9	128.138	-1.61272	0.203726	-7.91613	2.45009e-15	1.81253e-14
PEG10_124	0.271728	0.876074	6.96239	0.125829	0.899867	NA
PPP1R2	580.274	0.00919104	0.0960305	0.0957096	0.923751	0.958002
ST5_2	1.87352	1.81019	1.40588	1.28759	0.19789	0.287251
TXNRD3	737.301	0.319835	0.0562477	5.68619	1.29903e-08	5.7684e-08
PEG10_253	0.318223	2.17735	3.36317	0.64741	0.517366	NA
TM4SF1	2.82072	2.27021	0.790527	2.87177	0.00408183	0.00899732
HBA.L4	28.0883	-0.631367	0.254121	-2.48451	0.0129729	0.025955
OR51E2_2	7.58202	-0.122351	0.390305	-0.313475	0.75392	0.830062
CIB1	40.3255	-0.305335	0.209577	-1.45691	0.145142	0.221919
SNX18	497.387	-0.766466	0.077336	-9.91086	3.73432e-23	4.38407e-22
SCYL3	443.821	-1.27564	0.111789	-11.4111	3.67898e-30	6.25381e-29
PSMB2	1339.65	1.07383	0.132876	8.08146	6.39945e-16	4.94251e-15
LZIC	31.6518	0.0348924	0.28417	0.122787	0.902276	0.941856
BCL7A_2	2.63044	1.25356	0.956157	1.31104	0.189845	0.277466
C22ORF29_59	0.570893	3.52853	2.14931	1.6417	0.100651	0.161201
CSTF3	1001.97	1.02353	0.101082	10.1257	4.24723e-24	5.27746e-23
ADAMTS16_2	0.79303	3.74663	1.84353	2.03232	0.0421216	0.075169
MED18	275.721	-0.377433	0.0802199	-4.70498	2.53895e-06	8.84602e-06
INSIG2_1	49.301	-0.409111	0.205825	-1.98767	0.0468485	0.0826382
RP11.849H4.2	842.583	-0.0918503	0.0679844	-1.35105	0.17668	0.261867
CEP19	7.22996	-0.565924	0.546283	-1.03595	0.300224	0.405682
DUSP4	325.675	0.0665748	0.140778	0.472906	0.63628	0.731963
DBNL	723.545	0.54928	0.0527912	10.4048	2.35832e-25	3.16873e-24
FLOT2	604.923	0.310704	0.068531	4.53377	5.79414e-06	1.93152e-05
ITGB1	1382.87	0.494877	0.0973464	5.08367	3.70213e-07	1.41601e-06
PLXNA1	519.552	-0.330051	0.110893	-2.97632	0.00291734	0.00661217
LPGAT1	257.521	-0.167817	0.0814646	-2.06	0.0393986	0.0707503
TNIP1	163.863	0.341051	0.10125	3.36841	0.000756036	0.00189562
PSME3	775.726	-0.642751	0.0742442	-8.65726	4.83241e-18	4.27279e-17
EPS8L2	118.598	-0.285555	0.200253	-1.42598	0.153875	0.232894
PPP2R5E	253.993	0.21705	0.0704566	3.08062	0.00206569	0.00482522
CR318592.1_116	0.292054	-0.539871	2.75308	-0.196097	0.844534	NA
IFNGR1	416.29	-0.0570689	0.0989464	-0.576766	0.564098	0.669696
SGMS1	539.334	-0.821773	0.141798	-5.79537	6.8169e-09	3.1188e-08
MTBP	68.5674	-1.0885	0.173032	-6.29075	3.15931e-10	1.62491e-09
FAM83F	28.7405	-0.214102	0.279339	-0.76646	0.443403	0.557619
EXOC3	113.256	0.0723173	0.114544	0.631352	0.52781	0.636518
SMURF2	47.5232	0.216506	0.163707	1.32252	0.185995	0.272804
RNF2_2	263.766	-0.333331	0.0944214	-3.53024	0.000415178	0.00108355
USH1C_1	0.274028	0	3.98691	0	1	NA
RSPO1	1.56976	3.77273	1.19893	3.14675	0.00165099	0.00391381
MAP7D3	164.453	-0.154858	0.138227	-1.12032	0.262579	0.362989
ALKBH5	261.579	-1.15762	0.157896	-7.33156	2.27488e-13	1.47061e-12
PSENEN	308.118	-0.045999	0.13294	-0.346015	0.729332	0.810619
PDE12	932.91	-0.421297	0.0564102	-7.46844	8.11502e-14	5.40526e-13
OR2G3_2	1.34631	-2.15814	1.30893	-1.64879	0.0991915	0.159189
ZFP64_21	2.77261	-0.0511053	0.728294	-0.0701712	0.944057	0.973596
AP1G1_1	327.436	-0.599908	0.0913415	-6.56775	5.10816e-11	2.79515e-10
UBE2W	24.2878	-0.233345	0.378826	-0.61597	0.537915	0.645985
ERV3.1_7	32.4198	3.66118	0.393199	9.31127	1.26309e-20	1.31566e-19
ELF5_1	5.40471	0	1.46154	0	1	1
SLC25A42	96.4855	-0.505901	0.115127	-4.39427	1.11145e-05	3.58179e-05
PDLIM5	249.825	0.0551339	0.110544	0.498751	0.617955	0.716789
TEN1	42.4247	-1.20956	0.194947	-6.20456	5.48495e-10	2.75149e-09
KANSL1	405.144	0.644974	0.118027	5.46464	4.63856e-08	1.95703e-07
TIMM21	52.5997	-0.468609	0.2076	-2.25727	0.023991	0.0453559
POU6F1	0.319437	0.525253	3.01755	0.174066	0.861814	NA
SPINT3_4	0.944123	-0.46011	2.30465	-0.199644	0.841759	0.895941
MAN1B1	105.797	0.253584	0.140188	1.80889	0.0704685	0.118313
POP4	110.295	-0.617101	0.161971	-3.80995	0.000138994	0.000389001
ZNF239_16	5.51038	-0.921242	0.54772	-1.68196	0.0925773	0.150015
GAL3ST1	0.696795	0	2.85906	0	1	1
CR388166.2_213	4.33774	1.15369	1.08568	1.06264	0.287943	0.392144
CR318592.1_66	0.21514	0.819806	3.05773	0.268109	0.788615	NA
PPP1R3B	172.713	-0.0873402	0.158925	-0.54957	0.582614	0.686147
BAG3	1.36797	-1.00037	0.97202	-1.02917	0.3034	0.409226
PPDPF	6326.34	0.234366	0.0624484	3.75295	0.000174763	0.000482471
AGPAT3	112.131	0.561163	0.145235	3.86382	0.000111627	0.000316509
EIF2AK2_2	3.87202	0.0237901	0.536393	0.044352	0.964624	0.988706
PEG10_76	0.265643	1.04328	3.04027	0.343152	0.731484	NA
ZC3H14	460.172	-0.783506	0.110095	-7.11666	1.10575e-12	6.79171e-12
AP1G1_2	183.388	0.335615	0.109934	3.05288	0.00226657	0.0052525
HES5.2_1	30.6805	-0.0175404	0.369777	-0.0474351	0.962166	0.987124
RTL1_37	0.447384	-0.932219	2.46678	-0.37791	0.705498	0.79089
TMEM127	218.32	-1.7481	0.139697	-12.5135	6.29647e-36	1.38355e-34
FERD3L	1.40009	3.69856	1.33732	2.76566	0.00568084	0.0122263
HYLS1	299.066	0.500046	0.119633	4.17983	2.91722e-05	8.9551e-05
PPM1A	170.176	0.946528	1.13963	0.83056	0.406222	0.519656
PLS3_2	763.522	0.767149	0.0679371	11.2921	1.43642e-29	2.3756e-28
RPS23	6760.88	1.33676	0.115008	11.6232	3.14063e-31	5.65353e-30
RPS19	6468.37	1.52316	0.131665	11.5684	5.95854e-31	1.06172e-29
TRA2A	2106.91	0.856304	0.12979	6.59762	4.17822e-11	2.30154e-10
NEUROD4	2.68883	0.966903	1.59765	0.605204	0.545043	0.652148
EXOC5	91.4913	1.31141	0.146261	8.96626	3.06759e-19	2.93807e-18
PRTGA_13	0.169966	0	5.76212	0	1	NA
RTL1_38	1.01513	-0.412109	1.75203	-0.235217	0.81404	0.876059
CHP1	401.033	-0.452239	0.093968	-4.8127	1.48907e-06	5.31471e-06
OAF	233.145	0.63789	0.10779	5.91792	3.26032e-09	1.53825e-08
SLC39A11	47.7167	-1.15523	0.222323	-5.19619	2.03417e-07	8.02296e-07
SLC20A1	1870.61	0.087572	0.046657	1.87693	0.0605272	0.103806
HSP90B1	2011.96	-0.518729	0.140356	-3.69582	0.000219177	0.00059664
SLC6A20_1	3.47684	-0.923241	1.48842	-0.620282	0.535072	0.643172
PKP1_1	40.015	1.02012	0.378717	2.69362	0.0070681	0.0149328
PEG10_121	3.04255	-0.962221	0.919273	-1.04672	0.295229	0.399972
RERGL_2	80.4429	-0.229727	0.327791	-0.700833	0.483407	0.59532
ZGC.174877_1	91.6322	0.842917	0.215819	3.90566	9.39675e-05	0.00026921
CR388166.1_1	824.366	-1.09623	0.229585	-4.77485	1.79845e-06	6.35273e-06
RPL9	4952.93	1.82634	0.116599	15.6634	2.68959e-55	1.25882e-53
SSR4	2622.76	0.145004	0.111585	1.29949	0.193775	0.282321
ITSN2B	11.6152	0.698127	0.878234	0.794921	0.426659	0.540143
INCA1	2.97757	-0.709514	0.573884	-1.23634	0.216333	0.308881
ENTPD7	261.141	0.338846	0.0909151	3.72706	0.000193726	0.000531168
RNH1_2	0.421218	-2.16342	2.06681	-1.04674	0.295219	0.399972
ANKDD1A	362.659	0.298551	0.117485	2.54118	0.011048	0.0224364
MEIS1_2	171.276	6.35752	0.389181	16.3356	5.50556e-60	3.1297e-58
MRPL21	213.253	0.247148	0.141483	1.74683	0.0806662	0.133063
MACC1	73.0984	-0.281888	0.971923	-0.290031	0.771793	0.84418
GGT5_2	0.908941	0	2.13229	0	1	1
RNF225	125.455	0.0674508	0.614529	0.10976	0.9126	0.950156
GPBP1L1	211.212	0.694509	0.130969	5.30287	1.13997e-07	4.61943e-07
BLMH	890.431	0.279389	0.0656647	4.25478	2.09253e-05	6.54807e-05
WHSC1	258.768	0.225665	0.0961121	2.34794	0.0188776	0.0364445
TARDBP_1	7237.85	0.543536	0.0947902	5.73409	9.80363e-09	4.40771e-08
IER5_1	377.582	0.00439618	0.179786	0.0244523	0.980492	1
LMNB3	73.4166	-0.516002	0.203636	-2.53394	0.0112788	0.0228653
PEG10_461	0.700143	1.02016	1.41295	0.722009	0.470289	0.582972
ARFGAP3	678.624	0.00597183	0.0612838	0.0974454	0.922373	0.956935
RIMS2_3	0.834092	0.45486	1.70987	0.26602	0.790224	0.857527
KDM1A_2	383.56	1.32641	0.145404	9.12222	7.35991e-20	7.28776e-19
POLR2F	967.592	-0.0574546	0.0768919	-0.747214	0.454935	0.568304
C22ORF29_44	0.941741	1.1203	1.30771	0.856693	0.391615	0.50465
SLC16A9_1	10.074	4.04574	0.689649	5.86637	4.45436e-09	2.07236e-08
PNN	741.296	-0.177184	0.0952857	-1.85951	0.0629555	0.107368
SI.CH211.153B23.7	27.7439	0.163803	0.281142	0.582635	0.560139	0.665897
DCHS1A	0.204992	0	6.96685	0	1	NA
LITAF_1	2.62392	0.320935	0.740727	0.433271	0.664818	0.756521
DAD1	1415.5	0.335853	0.089102	3.76931	0.000163697	0.000454164
SI.DKEY.235D18.5	1.68839	0	1.60441	0	1	1
TTC36	1.15794	0.249774	1.00654	0.24815	0.804018	0.868001
C22ORF29_90	0.324844	-0.947611	2.794	-0.339159	0.73449	0.814676
ZDHHC20B	217.019	0.294486	0.0746489	3.94494	7.98197e-05	0.000230797
TRIM71	450.71	0.0116806	0.111033	0.105199	0.916218	0.952788
PRKRIR_1	133.691	0.566132	0.122781	4.61092	4.00885e-06	1.36258e-05
LYSMD1	78.9064	-0.855375	0.158161	-5.40826	6.36385e-08	2.64834e-07
INIP	350.072	0.202639	0.0832955	2.43277	0.0149837	0.0296278
PRADC1	7.39936	0.786412	0.43814	1.79489	0.0726718	0.121445
VPS51	214.994	0.417648	0.115644	3.61151	0.000304415	0.000811061
ZFAND4	286.386	0.215319	0.108354	1.98718	0.0469023	0.0827123
HN1	728.148	0.175441	0.139264	1.25978	0.20775	0.298783
MYZAP_1	302.313	-0.962113	0.100982	-9.52756	1.6102e-21	1.75945e-20
SERPINB2	8.36094	2.12885	0.696226	3.0577	0.0022304	0.00517808
KPNA6	275.665	0.399546	0.0904463	4.4175	9.98509e-06	3.24313e-05
RPAP2	81.9228	0.019547	0.149456	0.130788	0.895943	0.937332
TSC22D2_4	0.925949	0.469691	1.26657	0.370838	0.710758	0.795468
SUSD1_2	0.314398	1.79028	2.96976	0.602836	0.546618	NA
SLC2A1	81.6345	2.4261	0.26858	9.03306	1.66944e-19	1.61995e-18
TRNT1	180.958	-0.417181	0.109173	-3.82127	0.000132767	0.000372688
CDK2AP1	180.226	1.62781	0.153735	10.5884	3.37391e-26	4.74681e-25
CHRNA1	0.958183	1.08361	1.40101	0.773444	0.439259	0.553301
WNT8B_2	0.378614	0	2.85151	0	1	1
EMX1	71.7953	5.76446	0.959753	6.0062	1.89924e-09	9.1483e-09
EEF1E1	1021.43	-0.340042	0.0716943	-4.74295	2.10627e-06	7.4102e-06
FTL_2	1302.82	1.19406	0.102781	11.6175	3.35631e-31	6.03404e-30
CTAGE8	161.396	0.206516	0.11514	1.79361	0.0728759	0.121729
ATP4A	339.76	2.87941	0.440027	6.5437	6.00156e-11	3.26241e-10
VKORC1L1_2	1056.74	-0.812089	0.0787493	-10.3123	6.19746e-25	8.10984e-24
ENKD1	91.4992	-0.19997	0.169124	-1.18239	0.237052	0.333378
KIRREL2	328.052	1.53209	0.351443	4.35941	1.30412e-05	4.17681e-05
CDKL4_2	8.4863	1.25745	0.380005	3.30904	0.00093616	0.00231216
GALNT12	420.853	-0.291938	0.117014	-2.49489	0.0125995	0.0252655
ZFP3_97	0.627324	2.75589	2.01251	1.36938	0.170881	0.254572
FAM57A	351.302	-0.823719	0.107097	-7.6913	1.45649e-14	1.02356e-13
ZNF593	665.437	1.66935	0.101641	16.4241	1.28631e-60	7.52545e-59
RAB7B	570.178	1.46837	0.0752852	19.5041	1.01242e-84	1.22547e-82
PEG10_89	2.40108	0.957113	0.966855	0.989924	0.322211	0.430463
SNRNP27	1438.08	-0.191962	0.181293	-1.05885	0.289668	0.393959
KBTBD7	267.52	-0.265191	0.150634	-1.7605	0.0783235	0.129702
NPM3	8.01649	0.602751	0.449497	1.34095	0.179938	0.265529
KIF15	724.515	0.541782	0.0937188	5.78094	7.42851e-09	3.38429e-08
[truncated: 12,610 more rows]

## Sheet: UN_VS_NANOG_KD_22
	baseMean	log2FoldChange	lfcSE	stat	pvalue	padj
ICK	591.004	-0.00136785	0.0712806	-0.0191896	0.98469	1
MAP3K7	245.01	0.584573	0.112516	5.19547	2.04204e-07	5.91709e-07
NEXN_2	0.360214	0	4.22789	0	1	NA
POLR3H	272.936	0.445695	0.0922229	4.8328	1.34628e-06	3.63928e-06
ARF6_1	265.361	0.71611	0.156726	4.56918	4.89643e-06	1.26152e-05
PEG10_234	1.19995	0.608407	1.19293	0.51001	0.610044	0.690724
ZNF22_42	0.509695	-3.40007	2.69665	-1.26085	0.207363	0.278332
SNX7	332.06	0.403245	0.102081	3.95026	7.80671e-05	0.000178591
MICA_4	0.956884	0.646474	1.44442	0.447567	0.654466	0.730026
RRAGA	560.53	0.662167	0.0836066	7.92003	2.37457e-15	1.14429e-14
FKBPL	230.536	-0.888572	0.0849416	-10.461	1.30501e-25	9.89219e-25
C12ORF29	110.527	1.00655	0.145932	6.89741	5.29585e-12	2.09912e-11
METTL7A_3	0.378747	0	2.93059	0	1	NA
TP53BP2	821.412	0.738233	0.0658424	11.2121	3.55541e-29	3.06602e-28
RYR2_1	0.356655	-1.32359	3.11649	-0.424705	0.671052	NA
FBXO9	2.61525	2.50211	1.33551	1.87351	0.0609974	0.0932758
C22ORF29_169	0.54457	0	2.17228	0	1	1
CKMT1B	1231.54	4.14875	0.392274	10.5762	3.84391e-26	2.98446e-25
TMEM110	44.1046	-1.83271	0.243391	-7.5299	5.07791e-14	2.28755e-13
RTL1_306	0.321201	0	2.74191	0	1	NA
ELMSAN1	351.895	-1.87336	0.10029	-18.6793	7.29139e-78	2.66087e-76
EXT2	373.351	-0.403064	0.134179	-3.00393	0.00266514	0.00509617
EGR1_2	0.803795	-2.0224	1.38767	-1.45741	0.145003	0.203048
DPP7	0.500918	2.32818	1.67531	1.3897	0.16462	0.227166
LATS1	323.85	-1.19085	0.100476	-11.8521	2.09845e-32	2.0035e-31
EIF2B4	144.279	0.689134	0.164755	4.18277	2.87978e-05	6.90967e-05
FRRS1_1	411.284	-0.502161	0.135934	-3.69416	0.000220614	0.000482239
GABARAPL1	3.26775	1.09495	0.78756	1.3903	0.164437	0.226957
PHLDA2	99.2514	0.288455	0.28133	1.02533	0.305209	0.388875
MORF4L1	688.389	-0.370892	0.0586875	-6.31977	2.61947e-10	9.36556e-10
FOXK1	577.615	0.237315	0.0663446	3.577	0.000347565	0.00074263
CR388166.1_24	5.88974	-2.63587	0.749615	-3.51629	0.000437619	0.000924423
PDSS1	115.565	0.686386	0.136039	5.04552	4.52297e-07	1.27046e-06
ZSCAN31_4	11.5901	0.300864	0.398644	0.754718	0.450418	0.538716
VAMP3	220.399	0.639681	0.106564	6.00281	1.93934e-09	6.47452e-09
SAAL1	94.8215	0.5335	0.163883	3.25537	0.00113243	0.0022652
RBM27_2	299.291	0.441237	0.105072	4.19939	2.67629e-05	6.44277e-05
SLC9C1	0.270405	2.80427	2.52283	1.11155	0.26633	NA
DNAJC27	156.554	0.592679	0.120151	4.93279	8.10634e-07	2.23367e-06
SEMA5B	10.4965	-0.39888	0.433224	-0.920725	0.357194	0.443597
SHE	46.5589	-0.922496	0.242808	-3.79928	0.000145116	0.000323583
PAFAH1B2_1	234.679	1.10935	0.169768	6.53452	6.38142e-11	2.36327e-10
DCDC2_2	0.467518	1.23049	2.44065	0.504164	0.614146	0.694511
GPRC5B	0.242624	0	6.96848	0	1	NA
CHPFA	643.273	0.558446	0.110306	5.06271	4.1333e-07	1.16648e-06
NMT2	31.5328	-0.227639	0.207804	-1.09545	0.27332	0.353649
CR388166.2_86	0.233042	2.48525	4.56192	0.544782	0.585903	NA
ZFAND5_2	256.177	0.887722	0.173322	5.1218	3.02627e-07	8.64704e-07
ADNP	957.051	0.619129	0.0562031	11.0159	3.20239e-28	2.68649e-27
UBB_5	10.1373	2.89393	0.698663	4.1421	3.44144e-05	8.1845e-05
USP2	44.8765	5.19276	0.78495	6.61539	3.70564e-11	1.39219e-10
TMEM65	139.844	-0.938809	0.147945	-6.34565	2.21494e-10	7.96059e-10
C19ORF26_2	0.349672	0.768807	2.46311	0.312128	0.754943	NA
RFC4	236.572	0.150936	0.142124	1.062	0.288238	0.370407
VWCE_2	0.204023	0	3.82487	0	1	NA
IL6ST	360.86	-1.78814	0.106071	-16.8579	9.17279e-64	2.35886e-62
CR388166.2_89	4.05791	0.606457	0.86773	0.6989	0.484614	0.571593
ZNF22_43	1.39151	-1.60567	1.51537	-1.05958	0.289334	0.371538
TRPC4AP	416.177	-0.122936	0.106053	-1.15919	0.24638	0.323342
DHH_2	0.542907	1.38807	1.84966	0.750449	0.452984	0.540939
RAB31	0.389482	-1.85107	2.2801	-0.811835	0.416886	NA
DMRTA2_2	0.397507	-1.44173	2.1722	-0.663717	0.506872	NA
NNT	181.01	0.741169	0.115827	6.39893	1.5647e-10	5.67548e-10
EXOSC3	733.715	-0.824707	0.0977051	-8.44078	3.15216e-17	1.67765e-16
VASH1	11.0931	0.729661	0.435945	1.67374	0.094181	0.138286
FAM20C	0.25422	0	4.1351	0	1	NA
MRPS36	342.064	-0.167842	0.0918544	-1.82727	0.0676597	0.102473
USB1	26.5264	-1.19629	0.269869	-4.43285	9.29949e-06	2.33046e-05
MLST8	70.9692	0.413368	0.176052	2.34799	0.0188749	0.0317498
POLR1C	64.4287	1.53623	0.169763	9.04923	1.43984e-19	8.52015e-19
SURF6	560.361	0.836742	0.100682	8.31071	9.51347e-17	4.93166e-16
LTB4DH	71.8315	0.772883	0.193244	3.99952	6.34701e-05	0.000146686
OR51E2_1	249.768	-0.340091	0.0954441	-3.56325	0.000366292	0.0007801
IFI6_1	0.524389	1.26801	1.40476	0.902651	0.366711	0.453974
TNFRSF17	0.534916	-2.4335	1.69715	-1.43387	0.151609	0.211138
ZNF521	308.791	-0.437946	0.0836262	-5.23694	1.63258e-07	4.77692e-07
SMNDC1	1168.39	1.36676	0.0720225	18.9768	2.65243e-80	1.02795e-78
PTPRG	134.973	-0.0572249	0.117419	-0.487357	0.626005	0.704909
RTL1_146	2.99881	0.00158149	0.730795	0.00216407	0.998273	1
LYSMD3	140.861	-2.49223	0.163443	-15.2483	1.68948e-52	3.14107e-51
ZFP64_31	2.14664	0.0130846	0.779899	0.0167774	0.986614	1
PEG10_246	0.359233	1.52559	2.32597	0.655893	0.511893	NA
GOLPH3L	389.854	-0.921765	0.106521	-8.65334	5.00123e-18	2.78458e-17
PANK2	15.1463	0.224163	0.301312	0.743959	0.456902	0.544294
PPP1R42	40.719	0.0418603	0.263274	0.158999	0.87367	0.916574
NAT10	469.373	0.593174	0.0844084	7.02742	2.1038e-12	8.58622e-12
ZFP64_32	0.408376	-0.169765	2.92835	-0.0579731	0.95377	NA
BLOC1S5	158.045	0.404989	0.109283	3.70587	0.000210666	0.00046174
SDR16C5	41.3649	-0.0802015	0.25667	-0.31247	0.754683	0.817811
RAB21	108.64	-0.916697	0.13084	-7.00624	2.44812e-12	9.93841e-12
CR388166.2_92	0.207889	-0.315428	3.86257	-0.0816625	0.934915	NA
NECAP2	98.0029	0.49542	0.131503	3.76736	0.000164982	0.0003661
HTATIP2	122.908	-0.435318	0.18553	-2.34635	0.0189585	0.0318821
VAMP5	11.0358	4.19892	0.559348	7.5068	6.05883e-14	2.71788e-13
CDC42	711.637	1.1288	0.108674	10.3871	2.83925e-25	2.13339e-24
MED19_2	0.856387	-0.274303	2.57369	-0.10658	0.915122	0.948847
LDHA	130.738	0.167837	0.186194	0.901412	0.367369	0.454684
HES6.2	2.96486	3.06713	0.896643	3.42068	0.000624639	0.00129249
ADPGK	323.559	-0.788495	0.0884708	-8.9125	4.98961e-19	2.90139e-18
CALHM2_1	563.016	-1.93446	0.0775054	-24.959	1.70523e-137	1.80466e-135
HS3ST1_2	0.179124	-2.02258	4.01669	-0.503543	0.614582	NA
ABHD17B	178.517	1.1169	0.241589	4.62315	3.77949e-06	9.82954e-06
CEBPD	21.8815	1.897	0.524944	3.61371	0.000301841	0.000649169
ACTN2	1384.49	0.530938	0.0719821	7.37598	1.63146e-13	7.13466e-13
SSNA1	561.754	0.192395	0.094339	2.0394	0.0414103	0.0653128
EEF1G	7992.02	1.84179	0.106675	17.2655	8.55136e-67	2.43078e-65
CR318592.1_143	0.202356	2.08507	4.38462	0.475542	0.634401	NA
ZFP3_40	8.32516	-0.810866	0.413491	-1.96103	0.049876	0.0775097
ZNF511	57.3758	0.512096	0.183956	2.78379	0.00537275	0.00986761
MBLAC1_1	107.659	-1.86817	0.130498	-14.3157	1.74545e-46	2.68612e-45
RPRD2	332.111	0.0347675	0.0810765	0.428823	0.668052	0.741992
GOLPH3	848.388	0.369702	0.0922547	4.00741	6.13883e-05	0.000142137
GOLGA7	248.732	-0.421038	0.140155	-3.00409	0.00266372	0.00509418
TADA1	123.74	-0.120853	0.11925	-1.01344	0.310852	0.39493
AMBRA1	44.0691	1.07343	0.219328	4.89417	9.87203e-07	2.70234e-06
FXYD1	10.4865	5.52095	0.828857	6.66092	2.72121e-11	1.03222e-10
ZSCAN31_29	0.226196	-1.22503	3.13052	-0.391318	0.695562	NA
ZP4_5	55.6183	0.0142487	0.161198	0.0883929	0.929564	0.959987
DCAF13	1429.81	0.104259	0.0679075	1.53531	0.124708	0.177815
PEX11G	111.266	-0.533737	0.16051	-3.32525	0.000883395	0.00179074
ZNF22_44	1.3884	1.80418	1.51581	1.19024	0.23395	0.309073
CCNJ_1	707.714	-0.0630069	0.0761757	-0.827125	0.408166	0.496732
GEMIN2	582.977	-0.0311279	0.0696223	-0.447097	0.654805	0.730286
TRIM28	588.249	0.696702	0.0672418	10.3612	3.72432e-25	2.78171e-24
RABGGTB	75.8432	0.827658	0.221677	3.73362	0.000188748	0.000415421
SSU72	876.418	0.415825	0.0788083	5.27641	1.31737e-07	3.88518e-07
GLTSCR2_1	1083.62	2.46594	0.103854	23.7443	1.25859e-124	1.06231e-122
WDR83OS	1382.69	0.729489	0.0568737	12.8265	1.16562e-37	1.31663e-36
RPL22	2388.61	1.76299	0.128868	13.6806	1.32542e-42	1.78601e-41
GHITM	111.744	0.719534	0.24086	2.98735	0.00281404	0.00535856
GEMIN6	4.99237	0.148793	0.479508	0.310303	0.75633	0.819209
ZFP64_34	0.397955	-1.13839	3.03871	-0.374629	0.707936	NA
GTF2B	664.195	0.86242	0.0817001	10.5559	4.76912e-26	3.68408e-25
ID2	781.864	-0.532252	0.132602	-4.01391	5.97219e-05	0.000138536
SRBD1	250.057	0.502284	0.0948627	5.29485	1.19114e-07	3.52727e-07
ACAT1	195.822	-0.26942	0.10432	-2.58263	0.00980496	0.0172238
GSTM3_5	44.1747	-0.124561	0.243192	-0.512191	0.608517	0.689279
ZNF22_48	2.63293	-2.5609	0.820478	-3.12123	0.00180099	0.00351761
ANG_3	728.578	3.21955	0.291966	11.0272	2.82666e-28	2.37564e-27
RASSF2_2	41.8896	0.384179	0.179867	2.13591	0.032687	0.0526097
NDUFAF7	98.3262	-2.02416	0.195249	-10.3671	3.50106e-25	2.62065e-24
PEG10_254	0.291847	-1.33611	6.9668	-0.191782	0.847913	NA
BAG1	720.619	0.278812	0.0855109	3.26055	0.00111198	0.0022272
PEG10_251	0.314565	-1.31879	2.7397	-0.481362	0.630259	NA
TBC1D5_2	0.1914	1.19405	3.94604	0.302595	0.762199	NA
WWTR1	229.935	0.164227	0.119379	1.37567	0.168923	0.232381
EXOSC9	234.632	-0.17821	0.094841	-1.87903	0.0602398	0.0922095
RPS5	4006.91	2.06214	0.135123	15.2612	1.38628e-52	2.58434e-51
ZNF22_127	0.843606	-2.16221	1.63671	-1.32107	0.186477	0.253262
ADNP2	292.045	-0.342957	0.122377	-2.80247	0.00507134	0.00935588
KIAA0408_1	0.287602	0	5.90082	0	1	NA
ZNF22_49	0.397301	1.50026	2.60357	0.576229	0.56446	NA
KCNA6_1	0.196716	1.97399	6.8874	0.286609	0.774412	NA
C1QBP	585.105	0.821839	0.122359	6.7166	1.86014e-11	7.1326e-11
PHB2_2	417.122	1.07927	0.134037	8.05205	8.14166e-16	3.99903e-15
RTL1_349	0.578114	-2.28907	1.87933	-1.21803	0.223214	0.296741
CR749762.1	0.263334	2.97468	3.99115	0.745321	0.456078	NA
TACO1	7.29987	1.19517	0.576125	2.07449	0.038034	0.060396
PER1_2	0.149886	-2.91704	5.16878	-0.564357	0.572511	NA
ERO1LB_2	1.58833	-0.20666	0.973709	-0.21224	0.83192	0.8826
SAYSD1	140.408	0.412225	0.105702	3.89987	9.62425e-05	0.000218211
RTL1_152	1.09411	-0.804528	1.51034	-0.532681	0.594254	0.676207
PEG10_258	0.232137	-1.2225	4.33513	-0.281999	0.777944	NA
METRNL_2	214.011	-0.139063	0.182339	-0.762662	0.445665	0.534378
BCL2L14	43.6572	0.855406	0.217095	3.94023	8.14024e-05	0.000186005
IGF2BP1_2	2434.99	0.404122	0.0561923	7.19177	6.39567e-13	2.7091e-12
CR388166.2_94	0.204707	2.08011	4.27912	0.486108	0.62689	NA
RTL1_155	0.231661	1.03589	3.48419	0.297311	0.766229	NA
RANBP6	1490.18	0.574913	0.0454519	12.6488	1.13567e-36	1.24697e-35
KLC2	108.294	0.0372989	0.137006	0.272242	0.785436	0.844617
MYPOP_18	0.43827	-1.52227	2.45545	-0.619955	0.535287	0.62056
NUDT18	3.03523	-0.893541	0.723003	-1.23587	0.216505	0.289052
TSTA3	420.11	0.535878	0.0764548	7.00909	2.39877e-12	9.74379e-12
NFU1	78.3806	-0.0467319	0.189078	-0.247156	0.804787	0.860125
RTL1_297	0.428185	0	2.12159	0	1	1
METTL15	74.3611	0.455815	0.1691	2.69553	0.00702761	0.0126569
ZFP64_35	7.17664	1.12496	0.594403	1.89258	0.0584136	0.0896436
EFNA3	228.871	-1.59781	0.119013	-13.4255	4.28866e-41	5.47341e-40
TMEM9B	318.219	0.177088	0.0691395	2.56132	0.0104276	0.0182499
DKFZP313A047_9	0.20073	1.1642	6.93494	0.167875	0.866682	NA
CR388166.2_98	0.492063	0.651032	2.57405	0.252921	0.800329	0.857015
YWHAG	392.962	-0.987456	0.106006	-9.31508	1.21865e-20	7.58649e-20
FBL	3620.5	0.75388	0.0618098	12.1968	3.23377e-34	3.28826e-33
ZNF22_50	0.788573	0.0438966	1.09541	0.040073	0.968035	0.987193
GFPT2	300.098	0.82794	0.407127	2.03362	0.0419903	0.0661442
CR318592.1_22	1.29445	0.958796	1.60488	0.597427	0.550222	0.63501
CYP46A1	0.639042	2.22089	1.7124	1.29694	0.194651	0.263272
ZNF704_2	0.160518	0	5.99967	0	1	NA
ARSA_2	2.22996	-0.187933	0.801352	-0.23452	0.814582	0.868626
RTL1_157	0.417261	0.449646	3.23934	0.138808	0.889602	NA
EMC7_2	41.1615	0.367245	0.192251	1.91023	0.056103	0.0863287
GKAP1	318.966	0.124924	0.087389	1.42952	0.152855	0.212765
RTN4IP1	39.7611	0.520151	0.258976	2.00849	0.0445915	0.0699373
APOLD1_2	0.223536	0	6.96848	0	1	NA
APOF	0.13472	1.6074	4.10034	0.392018	0.695045	NA
CYB5D2	275.702	-1.38238	0.0993047	-13.9206	4.75079e-44	6.78022e-43
KLF13	0.554224	-0.276809	2.25131	-0.122955	0.902143	0.93843
RNF34	195.864	0.166872	0.112632	1.48158	0.138453	0.194849
CIPC_2	14.4253	0.975338	0.394148	2.47455	0.0133405	0.022997
SGOL1	671.868	-0.456321	0.0536984	-8.49785	1.93134e-17	1.0412e-16
PAX6	187.988	-0.124156	0.365968	-0.339255	0.734418	0.800707
DACT1_2	3.9012	-2.06579	0.682374	-3.02736	0.00246701	0.00473905
TMEM107_1	0.504995	0.973527	1.79802	0.541444	0.588202	0.670536
ZNF664_11	10.6468	-1.76866	0.32715	-5.40625	6.43586e-08	1.94561e-07
SULT1C2_3	0.494226	0	5.88	0	1	1
ZNF22_54	0.568152	-3.07935	2.47724	-1.24306	0.213846	0.28589
RTL1_156	0.265256	2.28155	3.56976	0.639133	0.522737	NA
DCLK2	177.504	-1.15266	0.121429	-9.49248	2.25613e-21	1.45195e-20
HS3ST1_3	0.61711	-0.40648	1.56913	-0.259047	0.795599	0.853077
CR318592.1_164	0.202914	0.315224	4.35739	0.0723423	0.942329	NA
RAD17	178.325	-1.56648	0.125849	-12.4474	1.44556e-35	1.52985e-34
RTL1_176	0.228986	-1.32717	3.53515	-0.37542	0.707348	NA
SPCS1	1229.23	-0.200437	0.0735673	-2.72454	0.00643913	0.0116565
PPP1R10_2	22.947	2.14398	0.386493	5.54727	2.90163e-08	8.95484e-08
RPLP0	5335.89	2.61215	0.0994093	26.2767	3.54056e-152	4.2729e-150
NUB1	77.6677	-0.932143	0.178801	-5.21331	1.855e-07	5.39786e-07
CR388166.2_102	0.260773	-1.19791	3.49916	-0.342343	0.732093	NA
CAV3	2.10102	0	1.90918	0	1	1
FAM89A	133.815	-0.167398	0.224523	-0.745572	0.455926	0.543367
CBX5	1538.21	0.950449	0.068476	13.88	8.37022e-44	1.17748e-42
RHBG	0.565088	0	2.78619	0	1	1
SI.CH211.162K9.6_3	4.01548	-1.28695	0.656936	-1.95902	0.0501106	0.0778479
RPS6	9291.32	1.95509	0.142661	13.7045	9.54689e-43	1.29761e-41
COA3	436.59	1.09865	0.114754	9.57395	1.02902e-21	6.73192e-21
CR318592.1_152	0.330409	0.0564567	2.78786	0.0202509	0.983843	NA
FCF1	0.575599	0.228991	6.96057	0.0328984	0.973756	0.991484
TCEANC	32.4493	-1.24997	0.192001	-6.51026	7.50231e-11	2.76424e-10
PARP16	600.869	-0.306726	0.0862248	-3.55728	0.000374708	0.000796667
ELOVL5	4.06663	-0.0765722	0.762776	-0.100386	0.920038	0.952476
TMEM238	166.485	2.28225	0.154185	14.8021	1.42084e-49	2.41034e-48
ZCCHC10_2	0.44718	0.658131	2.06181	0.3192	0.749575	0.813329
OVGP1_1	0.503921	3.27742	1.96401	1.66874	0.0951692	0.139648
PDE6D	9.63126	-0.435886	0.431422	-1.01035	0.312329	0.396514
ARF4_2	508.763	0.407447	0.170295	2.39259	0.01673	0.0283917
TATDN1	120.635	0.370887	0.165078	2.24673	0.024657	0.0406557
ZNF576_1	0.437458	0.103046	2.5543	0.0403423	0.96782	0.987048
MED4	111.4	0.530753	0.176006	3.01555	0.00256517	0.00491733
ARL13B_2	8.56808	0.209495	0.437589	0.478749	0.632117	0.710222
IGFBP6_2	35.1129	-1.1769	0.310211	-3.79386	0.000148322	0.00033041
MTMR3	32.7282	0.422469	0.17685	2.38886	0.0169008	0.0286513
CR388166.2_104	0.774075	0.650386	1.13176	0.574667	0.565517	0.649827
KATNBL1	226.615	-0.274771	0.112709	-2.43789	0.0147732	0.0252641
DAP	625.6	0.343225	0.0818566	4.193	2.75292e-05	6.61799e-05
HIST1H2AM_3	1713.35	-2.62296	0.156762	-16.7321	7.64837e-63	1.92019e-61
CR388166.1_29	2.76457	-0.910092	0.989591	-0.919664	0.357748	0.444206
CCDC92	8.09385	-2.03142	1.30525	-1.55634	0.119628	0.171441
TNIP3	15.2733	1.82818	1.3454	1.35884	0.174199	0.238423
TUBB4B	5191.48	1.85587	0.228492	8.12224	4.57647e-16	2.28458e-15
RTL1_323	3.5668	-0.461183	0.588626	-0.783491	0.433339	0.522468
WRB	80.8077	0.802937	0.163228	4.9191	8.69431e-07	2.3885e-06
RAD1_2	0.287542	0.212635	3.7123	0.0572784	0.954323	NA
SARNP	991.584	0.415008	0.0902768	4.59706	4.28488e-06	1.1102e-05
DNLZ	115.026	0.148653	0.109713	1.35493	0.17544	0.239954
ZFP64_39	4.81078	-0.13349	0.62812	-0.212523	0.831699	0.882502
MPHOSPH6	898.703	0.247482	0.0704389	3.51342	0.000442373	0.000934034
CR388166.2_103	0.912703	4.47684	1.46611	3.05355	0.00226148	0.00436558
FAM207A	421.109	0.04199	0.0798459	0.525888	0.598966	0.680815
ADD3	462.019	0.0513692	0.112388	0.45707	0.647621	0.724107
ZNF22_110	2.69023	-0.383416	1.14449	-0.335009	0.737618	0.803377
GAR1	1461.83	0.497466	0.0784938	6.33765	2.33294e-10	8.36719e-10
BRD3	1387.42	0.0565309	0.0614723	0.919616	0.357773	0.444206
ZFP64_40	0.401171	-0.627043	3.27873	-0.191246	0.848333	NA
RLIM_1	418.884	-1.26124	0.0800619	-15.7533	6.52394e-56	1.3317e-54
MCEE	304.368	0.535452	0.0917087	5.83861	5.26366e-09	1.71402e-08
ZFP64_42	6.07964	-0.0759331	0.542885	-0.13987	0.888763	0.928443
ZNF576_10	0.0910373	1.08475	6.92759	0.156584	0.875573	NA
RAB27A	44.2487	0.603081	0.290318	2.07731	0.0377729	0.0600161
METTL18	111.987	-1.28379	0.129817	-9.88926	4.63457e-23	3.18017e-22
GLYAT_2	217.733	0.684691	0.108942	6.28493	3.28007e-10	1.16548e-09
ZNF22_56	1.55504	-1.79143	1.39696	-1.28238	0.19971	0.269374
HSCB	224.096	-0.80015	0.104216	-7.67777	1.6188e-14	7.48369e-14
TTYH3	56.09	-0.0216526	0.184498	-0.11736	0.906575	0.94183
CR388166.2_105	0.291962	-1.78573	2.78296	-0.641665	0.52109	NA
SDPR_2	0.381352	0	2.63493	0	1	NA
RAC1	242.392	1.99809	0.158742	12.587	2.48926e-36	2.70302e-35
CORO1B	624.379	0.362666	0.089756	4.04058	5.33201e-05	0.000124356
SIRT5	82.8768	1.0321	0.157266	6.56274	5.28263e-11	1.96694e-10
FAM126A	19.0369	-0.839145	0.319979	-2.6225	0.00872877	0.0154696
SENP8	83.7223	-0.448405	0.167601	-2.67542	0.00746348	0.0133788
PLXNA4_1	0.529359	0.566488	1.43713	0.39418	0.693448	0.764215
CECR5	515.612	-1.0297	0.0625805	-16.454	7.85224e-61	1.86582e-59
NSUN4	213.92	0.311478	0.121516	2.56328	0.0103689	0.0181519
PMM2	366.998	0.618267	0.132013	4.68337	2.82203e-06	7.39534e-06
SYT7	0.72407	0	1.74928	0	1	1
ZFYVE16	211.871	0.454594	0.100972	4.50219	6.72569e-06	1.70976e-05
COPG1	380.709	0.654063	0.087794	7.44997	9.33592e-14	4.14201e-13
ZNF22_57	1.97304	-0.120386	0.704478	-0.170887	0.864313	0.908697
NRM	72.062	1.25725	0.155454	8.08759	6.08562e-16	3.01766e-15
C12ORF43	154.86	-1.72392	0.169894	-10.147	3.41684e-24	2.44202e-23
C22ORF29_150	0.204991	-1.80577	6.9655	-0.259244	0.795447	NA
TRDMT1_2	6.24117	1.1168	0.518515	2.15385	0.031252	0.0504891
C11ORF31	171.56	-0.146019	0.142092	-1.02764	0.304121	0.387559
HADHB	919.075	-0.0714814	0.0971766	-0.735582	0.461985	0.549778
SAR1B	164.717	-0.333351	0.128232	-2.5996	0.00933314	0.0164616
CD69_15	3.52778	-2.62458	1.28682	-2.03959	0.0413907	0.0652894
SEMA4G	1.18786	0.939946	1.5026	0.625546	0.531613	0.616793
PEG10_263	0.603174	-1.34825	2.28109	-0.591056	0.554483	0.639284
LZTFL1	224.459	-0.226685	0.105579	-2.14707	0.0317879	0.0513076
PEG10_264	3.04307	0.668522	0.734095	0.910674	0.362467	0.449466
ZFP64_41	7.47279	-0.114014	0.454133	-0.251059	0.801769	0.858022
LONRF2	19.7141	-0.143334	0.26703	-0.536773	0.591424	0.673633
C3ORF33_2	0.406114	-1.61865	2.53108	-0.639511	0.522491	NA
NENF	63.0847	0.588288	0.171317	3.43392	0.00059491	0.00123395
GJC1_2	103.215	-1.17116	0.224634	-5.21366	1.85147e-07	5.38988e-07
NAT1_1	15.4024	-1.90777	0.323476	-5.89772	3.68558e-09	1.21423e-08
PTPN1	264.3	-0.546552	0.0842568	-6.48673	8.77166e-11	3.21987e-10
DSCR3	65.2508	0.436547	0.152813	2.85674	0.00428019	0.0079706
XB.GENE.5802731	45.4456	1.54992	0.257529	6.01843	1.76117e-09	5.90547e-09
EDN2	0.360192	2.04546	2.74988	0.743835	0.456976	NA
SERTAD1	39.312	-1.25018	0.241985	-5.16634	2.38719e-07	6.87666e-07
ZNF484_16	29.7233	-1.35215	0.48298	-2.79959	0.00511669	0.00943386
SOUL5L	1.27165	1.12398	3.68671	0.304874	0.760462	0.823036
ZNF239_14	10.224	-1.39448	0.496818	-2.80683	0.00500312	0.0092418
TOX2	15.2619	1.47707	0.504602	2.9272	0.00342027	0.00645046
GHR_2	0.3883	-1.49996	2.55761	-0.586468	0.557561	NA
C1ORF35	204.173	-0.08345	0.0867895	-0.961522	0.33629	0.421603
CR388166.2_109	0.422388	-0.900798	2.77721	-0.324354	0.74567	NA
SI.DKEY.21A6.5	42.3216	-1.22012	0.182634	-6.68069	2.37818e-11	9.05592e-11
CR388166.2_110	0.322053	-1.82694	3.6894	-0.495186	0.620469	NA
UBE2N	1916.17	0.771098	0.0852664	9.0434	1.51875e-19	8.97938e-19
FKBP8	84.4519	0.529412	0.151375	3.49736	0.000469893	0.000989257
XPA	124.879	-0.119661	0.136748	-0.875043	0.38155	0.469169
PEG10_46	0.56421	-1.38666	1.60203	-0.865564	0.386729	0.474082
ANAPC15	159.296	-1.23403	0.327807	-3.76449	0.000166886	0.000369968
UBE2R2	519.654	0.892778	0.127973	6.97628	3.03108e-12	1.224e-11
TAF9B	203.131	1.29804	0.248744	5.2184	1.80479e-07	5.25955e-07
CR388166.2_108	0.484249	-0.267259	2.48963	-0.107349	0.914512	0.948429
COL9A1_2	0.176556	0.609599	4.4315	0.13756	0.890588	NA
TPP2	237.421	0.823449	0.104471	7.88211	3.21894e-15	1.54146e-14
GNPTG	49.1387	-0.211045	0.207661	-1.0163	0.309487	0.39345
SLMAP	242.618	0.385481	0.0950573	4.05524	5.00825e-05	0.000117143
SPG21	436.248	0.266069	0.0874241	3.04343	0.00233901	0.00450386
NIF3L1	49.821	0.5743	0.187205	3.06776	0.00215672	0.00417742
NAA50	1489.4	0.193493	0.0623177	3.10494	0.00190316	0.00370874
CXCL12	16.5202	-0.462574	0.818563	-0.565105	0.572002	0.65591
PEG10_270	1.31682	-1.36673	1.02185	-1.33751	0.181057	0.246729
CR388166.2_111	0.481426	1.55731	2.44058	0.638091	0.523415	0.609233
MRAS	21.3994	0.26558	0.281446	0.943628	0.34536	0.431106
C22ORF29_153	0.264294	0.605197	2.46832	0.245186	0.806312	NA
CR318592.1_156	0.706802	0.164953	1.65305	0.099787	0.920513	0.952856
ATP1B1	6.04682	4.64254	5.46469	0.849552	0.395574	0.483417
UBTD2	204.421	0.134954	0.143177	0.942569	0.345901	0.431569
DNAJC5G	20.6943	-0.0668056	0.357301	-0.186973	0.851682	0.89865
EXOG	130.203	-0.465903	0.121319	-3.84032	0.000122876	0.000276184
TPM1	612.356	1.00888	0.0998353	10.1055	5.22533e-24	3.71333e-23
NT5C2	70.2264	0.682273	0.141032	4.83772	1.31339e-06	3.55282e-06
LGALSL	2.33984	-0.126849	0.813099	-0.156007	0.876027	0.91847
RPL7L1	760.556	1.9507	0.142519	13.6872	1.21025e-42	1.63722e-41
ANAPC10	368.158	-0.0197778	0.0868777	-0.227651	0.819917	0.872895
STK38	0.563748	1.06807	2.51469	0.424732	0.671032	0.744528
CISD2	229.778	0.5369	0.113584	4.7269	2.27974e-06	6.02702e-06
CTRB1	0.55668	0.805684	2.0344	0.39603	0.692083	0.762955
BAAT_3	36.5184	-1.05348	0.254569	-4.13828	3.49913e-05	8.31308e-05
EXOSC8	241.921	-0.383871	0.184086	-2.08528	0.0370436	0.0590004
CETN3	666.81	0.466256	0.0902397	5.16686	2.38057e-07	6.86046e-07
MED19_3	485.816	0.129137	0.110477	1.16891	0.24244	0.318728
RPUSD1	10.7909	0.143728	0.446384	0.321983	0.747466	0.811396
PTS	2.48169	0.789103	0.738324	1.06878	0.285171	0.36715
HNRNPH1_1	9907.07	3.79335	0.131301	28.8905	1.56963e-183	2.48218e-181
CPM_1	19.2083	0.145715	0.357163	0.40798	0.683289	0.755257
C1ORF123	58.4776	0.97978	0.22002	4.45313	8.46271e-06	2.12969e-05
TMUB2	240.69	0.241044	0.101288	2.37978	0.0173229	0.0293183
RNASET2	84.4859	0.427744	0.135511	3.15652	0.00159664	0.00314033
DEDD1	19.3518	0.758162	0.345787	2.19257	0.0283383	0.0461941
ZFP64_44	0.686575	-2.97804	1.68739	-1.76487	0.0775851	0.115986
SETD8	283.181	1.05539	0.217891	4.84368	1.27456e-06	3.45042e-06
SUGP2_4	10167.7	2.92313	0.0737601	39.6303	0	0
BABAM1	51.5441	0.448076	0.233351	1.92018	0.0548351	0.0845669
HBEGF	0.721135	3.15743	1.79875	1.75535	0.0792002	0.118131
PEG10_275	0.153414	0.216405	4.06963	0.0531756	0.957592	NA
RTL1_170	0.418073	-1.1203	3.17357	-0.35301	0.724081	NA
C9ORF78	505.47	0.320394	0.129554	2.47305	0.0133966	0.0230908
ZFP64_33	3.22421	-0.687558	0.761942	-0.902376	0.366857	0.454091
CER1	102.72	5.73742	0.285645	20.0858	9.81579e-90	4.65675e-88
LMBR1L	1075.57	0.545294	0.0562767	9.68953	3.34072e-22	2.22899e-21
FAM174A	110.719	1.16479	0.956233	1.2181	0.223186	0.296733
SKOR1	0.454227	3.09668	2.45388	1.26195	0.206966	0.27788
T	7.18894	5.97119	0.742955	8.03708	9.20049e-16	4.51106e-15
GEMIN7	237.578	-0.573118	0.0769945	-7.44363	9.79591e-14	4.33909e-13
CBX3	5336.94	1.9787	0.0681587	29.0308	2.68827e-185	4.40301e-183
ZBTB44	44.7472	-0.555966	0.191577	-2.90206	0.00370721	0.00695537
RMDN3_2	201.56	-0.18957	0.107799	-1.75856	0.078653	0.117386
TCTE3_2	0.365383	-1.41446	2.57429	-0.549456	0.582693	NA
MOS	58.3061	-0.892275	0.170379	-5.23699	1.63217e-07	4.77692e-07
CCDC28A	136.076	0.302803	0.135421	2.23601	0.0253508	0.0417047
GDPD5	87.1158	0.181489	0.194863	0.931364	0.351665	0.437966
AP5M1	37.1215	0.644139	0.211467	3.04606	0.00231865	0.0044659
EPPK1_4	5.75248	-1.24776	1.48433	-0.840621	0.40056	0.488772
C22ORF29_155	0.289182	-0.250499	6.01743	-0.0416289	0.966795	NA
EPB41	162.122	0.63458	0.140822	4.50626	6.59809e-06	1.67856e-05
MKNK2_1	173.238	-0.813086	0.096456	-8.42961	3.46831e-17	1.84164e-16
DNAJC24	18.9948	0.424848	0.236488	1.79649	0.072417	0.108982
STEAP1	55.9764	-0.174669	0.162052	-1.07785	0.281099	0.362689
LRRFIP1_2	100.834	-1.31542	0.13033	-10.093	5.93549e-24	4.20281e-23
LAMA3	0.868149	0.0605808	2.4258	0.0249736	0.980076	0.996739
ALG2	54.1673	-2.56226	0.282886	-9.05757	1.33385e-19	7.91338e-19
RARB_2	1393.86	2.92935	0.0919696	31.8513	1.26279e-222	2.94467e-220
RABAC1	33.8154	0.946335	0.226509	4.17792	2.94189e-05	7.05009e-05
ZFP64_45	0.495702	-1.7658	2.27298	-0.776864	0.437239	0.526247
MRPS35	409.819	0.0186666	0.0675589	0.2763	0.782317	0.842119
RPP30	182.19	0.682017	0.120736	5.64883	1.61548e-08	5.08018e-08
SATB1_2	0.51432	-2.69118	2.76827	-0.972153	0.330974	0.416115
TRAPPC1	154.113	0.435925	0.122856	3.54826	0.000387781	0.000823063
C22ORF29_51	2.64086	1.64012	0.918655	1.78535	0.074205	0.111332
CASP6	832.044	1.75047	0.16927	10.3413	4.58346e-25	3.41045e-24
CD69_10	11.0844	1.56949	0.823749	1.90531	0.0567401	0.0872408
MED10	225.471	0.100738	0.150618	0.668828	0.503605	0.589819
PLEKHA4_3	0.410769	1.56156	1.80334	0.865927	0.38653	NA
VANGL1	157.875	-0.512141	0.133723	-3.82987	0.000128209	0.000287467
TNFRSF19	433.312	-1.73215	0.126393	-13.7044	9.5499e-43	1.29761e-41
MRPL57	249.615	0.000838718	0.114588	0.00731943	0.99416	1
OTOGL	0.432754	-0.383275	1.65607	-0.231437	0.816975	0.870571
NIP7	977.157	1.63769	0.0955403	17.1414	7.28943e-66	2.01381e-64
RASD1	327.161	1.64054	0.355239	4.61812	3.87241e-06	1.00598e-05
PEG10_279	0.144019	0.353827	4.08439	0.0866292	0.930966	NA
ZNF22_60	0.661631	-0.720088	1.46302	-0.492192	0.622584	0.701976
NEDD1_2	135.184	-0.359672	0.117146	-3.0703	0.00213846	0.00414496
FKBP1C	2766.63	1.72897	0.0694994	24.8775	1.30486e-136	1.36002e-134
SSC4D_1	2.63582	0.623216	0.709582	0.878286	0.379788	0.467657
CR318592.1_158	0.155972	1.47194	3.94375	0.373233	0.708975	NA
TSPAN31	865.292	-0.587125	0.0773471	-7.59078	3.17982e-14	1.44717e-13
TOMM6	160.856	0.835422	0.107884	7.74369	9.65703e-15	4.51142e-14
PEG10_424	2.11755	-1.43725	0.87995	-1.63333	0.102399	0.149301
TMEM106A	32.603	-0.310497	0.280215	-1.10807	0.267834	0.347595
CD63_2	2497.25	0.873304	0.0663904	13.1541	1.61239e-39	1.94761e-38
RWDD1	296.874	0.580788	0.0856649	6.77976	1.20373e-11	4.67954e-11
FARP1_1	439.996	0.292365	0.0770313	3.7954	0.000147404	0.000328472
ELAVL2_1	55.2567	0.736794	0.21722	3.39193	0.000694011	0.00142638
ALDH1A2_1	813.127	5.37368	0.272254	19.7378	1.02183e-86	4.54961e-85
ZFP64_46	0.295027	-1.32835	3.71712	-0.357359	0.720823	NA
RAB32	54.8656	-0.320048	0.194638	-1.64433	0.100108	0.146365
SZL	765.173	1.44633	0.3313	4.36562	1.26761e-05	3.13553e-05
SEMA4D	302.075	-2.67433	0.112589	-23.753	1.02385e-124	8.69514e-123
GPX3_A1	73.813	0.986865	0.214183	4.60757	4.07404e-06	1.05676e-05
GAMT	212.136	4.2568	0.208088	20.4567	5.23323e-93	2.71694e-91
CSNK1G1	96.9841	-0.305736	0.123404	-2.47752	0.0132301	0.0228152
CHGB_2	0.293888	2.19796	3.20613	0.685549	0.492998	NA
OIP5	53.674	0.631428	0.205065	3.07917	0.00207581	0.00402976
NPL	161.793	0.219963	0.101648	2.16396	0.0304671	0.0493602
EXTL3_3	0.701717	0	1.93169	0	1	1
ACTG1_1	426.836	0.739768	0.19814	3.73356	0.000188789	0.000415444
CR318592.1_99	1.36981	0.487838	1.28394	0.379954	0.70398	0.773961
WBP1_1	879.331	0.977162	0.0673594	14.5067	1.09904e-47	1.75616e-46
CR388166.2_118	0.433247	-2.23321	2.76925	-0.80643	0.419995	0.508652
PHOSPHO2	49.5295	-0.637466	0.184938	-3.44691	0.000567031	0.00118021
CR318592.1_160	0.0989103	-1.33464	5.68984	-0.234565	0.814547	NA
CS	1764.1	0.366977	0.060872	6.02867	1.65315e-09	5.55818e-09
RTL1_177	0.282093	0.797101	2.73169	0.291798	0.770441	NA
SMARCD2	1.32066	-0.465617	0.861048	-0.540756	0.588676	0.670947
NXT1	372.013	-0.288369	0.0812691	-3.54832	0.000387694	0.000823004
UNC50	260.119	0.171222	0.110698	1.54675	0.121923	0.17444
S100Z	4.59501	1.55156	0.727415	2.13298	0.0329265	0.0529643
LRRC38	0.240036	0	6.96848	0	1	NA
RIMBP2	0.824448	-0.745262	1.33124	-0.559825	0.575599	0.659265
GNA14	654.762	0.0670858	0.0839875	0.79876	0.424429	0.513526
KIAA1161	310.977	-1.07774	0.0898231	-11.9985	3.61952e-33	3.54682e-32
C22ORF29_163	0.340635	0.372372	2.72822	0.136489	0.891435	NA
KAZALD1_1	197.474	4.16509	0.283666	14.6831	8.2771e-49	1.372e-47
NOP16	1339.55	1.29035	0.0726821	17.7533	1.62382e-70	5.07738e-69
ZGC.112263	6.78973	-0.811298	0.687211	-1.18057	0.237775	0.31352
GNA11	18.2413	1.39016	0.291841	4.76342	1.90339e-06	5.06711e-06
ADAT3	149.331	-1.3703	0.141587	-9.67814	3.7344e-22	2.48562e-21
SOCS5	450.992	-0.676791	0.0669245	-10.1128	4.85022e-24	3.4539e-23
ZNF106_2	0.265283	0	2.91386	0	1	NA
TMEM147	300.429	0.878814	0.124146	7.07886	1.45344e-12	6.00312e-12
ETFB	657.15	0.328379	0.0560092	5.86294	4.54736e-09	1.48675e-08
PEG10_296	0.360588	1.0902	2.85341	0.38207	0.702409	NA
RPUSD3	35.8463	-0.224228	0.21602	-1.038	0.29927	0.382051
TMEM248	31.4983	-0.229124	0.288345	-0.794618	0.426836	0.515892
ZSCAN31_30	0.272545	0.196955	2.83087	0.069574	0.944533	NA
MEDAG_2	2.67425	1.5839	0.838894	1.88808	0.0590157	0.090507
GLCE	310.64	-1.04174	0.109142	-9.54485	1.36299e-21	8.88298e-21
MAPK10	0.2564	1.2215	2.64953	0.461026	0.64478	NA
PEG10_290	0.725024	0.570309	1.42097	0.401352	0.688161	0.759483
PGAM1_2	11.4623	0.702653	0.390722	1.79835	0.072122	0.108586
USP15	62.7044	0.169446	0.167642	1.01076	0.31213	0.396334
CBX8	21.0644	-1.37978	0.351072	-3.93018	8.48812e-05	0.000193729
KCTD13_2	426.674	0.72619	0.115395	6.29307	3.11252e-10	1.10852e-09
POFUT1	45.7558	-2.46925	0.265934	-9.28521	1.61392e-20	1.00155e-19
ZNF763_3	2092.5	1.27398	0.117993	10.7971	3.55299e-27	2.85692e-26
WNT3_2	0.303133	-1.32508	3.27166	-0.405018	0.685464	NA
PEG10_299	0.973754	-1.28442	1.27768	-1.00528	0.314763	0.398941
RAB4B	12.7743	0.619486	0.329006	1.8829	0.0597141	0.0915067
NDUFS3	645.198	0.680629	0.157095	4.33258	1.47369e-05	3.62703e-05
CEP89	168.303	0.29721	0.0947328	3.13735	0.00170483	0.00333975
XB.GENE.5937787	172.779	0.134697	0.258461	0.52115	0.602262	0.683601
GOSR1	205.546	-1.53398	0.115459	-13.286	2.79275e-40	3.47089e-39
AGTRAP	73.1076	-0.358833	0.160506	-2.23563	0.0253757	0.0417357
EXTL2	171.182	-1.76823	0.160647	-11.0069	3.53829e-28	2.96466e-27
ZFAND2A	46.3327	0.644925	0.222808	2.89454	0.00379719	0.00711546
IGSF9B_2	0.417772	-2.28976	2.51194	-0.911548	0.362007	NA
RTL1_180	0.64327	-1.14965	1.81857	-0.632169	0.527276	0.612691
CDCA8_2	10.1281	0.739845	0.490012	1.50985	0.131081	0.185727
CXADR	875.172	-0.011422	0.0813955	-0.140328	0.888401	0.928315
ADAM12_2	0.720272	0	2.60329	0	1	1
RBM25_2	2.41352	-3.90541	5.15185	-0.758061	0.448415	0.53688
PTPRQ	0.349057	0	3.8934	0	1	NA
FAM92B	44.1362	1.19131	0.206811	5.76038	8.39232e-09	2.69078e-08
CLVS1	19.1549	0.465307	0.333948	1.39335	0.163513	0.225977
CR388166.2_120	0.449119	-0.192884	2.34155	-0.0823747	0.934349	0.964058
SLC10A7	27.6005	-0.775646	0.290409	-2.67087	0.00756547	0.013544
YIF1B	342.626	-0.0367457	0.0804902	-0.456524	0.648013	0.724414
PRSS8	32.7579	-0.336011	0.261981	-1.28258	0.199641	0.269307
RIMKLB	794.178	-1.59424	0.103749	-15.3663	2.75289e-53	5.20251e-52
SLC22A16_2	0.207211	0.218701	4.34255	0.0503622	0.959834	NA
EIF6	202.924	1.28381	0.118604	10.8243	2.64021e-27	2.13044e-26
C5ORF30	376.27	-1.69641	0.100222	-16.9266	2.86685e-64	7.45598e-63
CR318592.1_60	1.45174	-0.295314	1.02521	-0.288051	0.773308	0.834314
MRS2	13.7567	1.14732	0.376507	3.04727	0.00230928	0.00444848
ST3GAL2	57.2951	-0.0826816	0.164944	-0.501271	0.616181	0.696354
HOXD8	3.94156	1.29378	1.23358	1.0488	0.29427	0.376401
PRDX1_2	39.2829	-0.180949	0.286927	-0.630645	0.528272	0.613745
CLPB_A1	0.767049	2.42622	2.18311	1.11136	0.266413	0.346078
MMP1	0.340297	0.883719	2.82631	0.312676	0.754527	NA
CR388166.2_241	0.163191	-1.61592	4.0192	-0.402049	0.687648	NA
ZFP64_49	3.77537	-1.04913	0.925234	-1.13391	0.256831	0.334864
PRAF2	7.7826	0.655227	0.40667	1.6112	0.107136	0.155434
PM20D2	0.278725	0	3.42845	0	1	NA
PEG10_302	0.450253	-0.261588	1.95251	-0.133975	0.893422	0.932249
POU3F3_1	0.562299	0.0589008	2.55446	0.023058	0.981604	0.997924
PRSS2	0.508334	-2.87277	2.39204	-1.20097	0.229763	0.304477
MRPL11	129.502	0.355405	0.127736	2.78234	0.0053969	0.00991065
POLR2C	603.71	0.626943	0.0915868	6.84535	7.62905e-12	2.99288e-11
CR318592.1_165	0.279855	-0.859591	3.75781	-0.228748	0.819065	NA
RTL1_182	1.02212	2.04906	1.22855	1.66786	0.0953439	0.139889
CR318592.1_190	1.30975	1.16333	1.45461	0.799752	0.423854	0.512875
METTL6	489.041	0.00559574	0.0700186	0.0799179	0.936303	0.965212
SEC22A	86.067	-0.504215	0.162614	-3.10069	0.0019307	0.00375922
B4GAT1	4.23521	-0.677274	0.565307	-1.19806	0.230892	0.305826
MRPL17_1	293.185	-0.128509	0.153288	-0.838354	0.401832	0.49002
SCHIP1	161.107	6.68087	0.558686	11.9582	5.88275e-33	5.72382e-32
SYCP1_2	0.449289	-3.2769	2.96514	-1.10514	0.269097	0.348972
BMPR2	314.726	-1.99883	0.0980738	-20.3809	2.47122e-92	1.24996e-90
RCC2	1479.21	1.31352	0.0866151	15.165	6.03159e-52	1.09476e-50
FAM58A	46.7784	0.73633	0.251731	2.92507	0.00344374	0.00648939
SLC18A1	1.99466	0	1.60205	0	1	1
TEX2.1_1	0.415926	0	3.72534	0	1	NA
UPK3A_3	621.143	-0.240673	0.0716129	-3.36075	0.000777304	0.00158926
NODAL	2.06652	2.23292	0.802076	2.78392	0.00537061	0.009865
PQLC1	7.41626	0.332569	0.444262	0.748588	0.454106	0.54162
GLUL	1374.79	1.85522	0.25599	7.24726	4.25289e-13	1.81431e-12
ZNF22_63	3.66983	-2.08044	0.927809	-2.24231	0.0249411	0.0410749
A1CF_2	0.224876	0	4.21053	0	1	NA
ISOC1	42.1303	0.985604	0.267312	3.68709	0.000226833	0.000495046
DDIT4L_2	141.682	0.511551	0.239187	2.13871	0.0324593	0.0522861
SULT2A1	42.7748	0.474097	0.200139	2.36884	0.0178439	0.0301481
ARHGAP19	245.103	0.0530461	0.0760797	0.697244	0.48565	0.572592
EDA_2	0.4892	-1.59562	2.04136	-0.781645	0.434423	0.523637
MARCH3_1	14.8873	-0.799721	0.324589	-2.4638	0.0137474	0.0236392
NOSIP	281.186	0.994635	0.0836597	11.8891	1.34928e-32	1.29723e-31
PARP14_3	1.30034	1.55554	0.953797	1.6309	0.102912	0.149986
GSK3A	1628.79	0.229295	0.0449219	5.1043	3.32019e-07	9.45346e-07
HNRNPAB	20433.7	5.31309	0.183756	28.9139	7.99541e-184	1.27908e-181
STAT5B	38.7232	0.15504	0.197779	0.783905	0.433096	0.522266
SPDYC	107.571	-2.09021	0.190173	-10.9911	4.21786e-28	3.51906e-27
RTL1_187	2.74839	1.38259	0.849505	1.62752	0.103626	0.150878
ITGA2_1	2.34887	2.8063	1.09122	2.57172	0.0101195	0.0177468
RBM38	167.302	0.794541	0.245848	3.23184	0.00122996	0.00244994
RCN2	113.522	0.923995	0.165484	5.58359	2.35603e-08	7.3104e-08
CMAS	321.876	0.527841	0.164225	3.21413	0.00130842	0.00259721
RTL1_184	0.238803	-0.554671	3.21427	-0.172565	0.862993	NA
AREG	77.1411	-0.634511	0.295507	-2.14719	0.0317779	0.0513025
HSPB1	0.966311	2.77656	1.84711	1.50319	0.132789	0.187939
TFPI2_2	0.187596	1.37677	3.44592	0.399536	0.689499	NA
RTL1_183	0.536691	0.191786	1.97887	0.0969168	0.922792	0.954785
RAB11A_1	524.704	-0.463722	0.0762933	-6.07814	1.21581e-09	4.12812e-09
TIA1	2878.01	1.63246	0.0758175	21.5314	7.90781e-103	4.94526e-101
CYB561	40.9746	0.290589	0.269685	1.07751	0.281251	0.362818
COX5A	1123.91	1.19718	0.0965713	12.3969	2.71783e-35	2.84133e-34
MARVELD3_1	45.6366	0.432441	0.190153	2.27417	0.0229558	0.0380742
CRISPLD2_1	2.14767	5.02488	0.953567	5.26956	1.36753e-07	4.03139e-07
TMEM194B_2	3.43324	0.832459	0.862673	0.964976	0.334557	0.419928
ZFP64_50	0.811769	-1.74185	1.55125	-1.12287	0.261492	0.340393
RPL17	9858.69	1.7359	0.149705	11.5954	4.34785e-31	3.99851e-30
PSMA3	1179.01	0.536987	0.0646167	8.31033	9.54351e-17	4.94537e-16
NCBP2_2	1382.95	1.54091	0.0812051	18.9756	2.71559e-80	1.04947e-78
DQX1	55.1067	0.135161	0.186969	0.722906	0.469738	0.55751
MTR	168.382	0.571636	0.167947	3.40366	0.000664887	0.00137021
ZNF22_66	2.72072	-1.70343	0.633532	-2.68879	0.00717121	0.0128902
NAGK	190.211	0.517249	0.184489	2.80369	0.00505217	0.00932615
RHNO1	78.8956	-1.57511	0.144903	-10.8701	1.60105e-27	1.30493e-26
LSAMP_2	0.270718	0.0469111	5.92837	0.00791299	0.993686	NA
USH2A	0.909679	0.0605885	2.42525	0.0249824	0.980069	0.996739
PTPMT1	159.127	0.1145	0.108954	1.0509	0.293306	0.375552
RAMP1	1.11063	0	1.96022	0	1	1
NFYC	236.268	2.61762	0.219042	11.9503	6.46897e-33	6.28531e-32
HS3ST6	1.95912	0	1.6149	0	1	1
SNRPD1	6776.98	2.43345	0.0793364	30.6725	1.32403e-206	2.67883e-204
PRRC2A	451.957	0.318509	0.0753821	4.22525	2.38674e-05	5.7801e-05
ERN1_1	236.494	-0.751991	0.121096	-6.20986	5.30307e-10	1.85224e-09
SI.DKEYP.77C8.2	0.247079	0.213128	3.75394	0.0567745	0.954725	NA
SRSF3	22510.6	3.02627	0.104493	28.9615	2.00849e-184	3.25092e-182
CNFN.1_2	6.23432	3.258	0.990616	3.28886	0.00100595	0.00202544
CLDNE	315.43	4.6426	0.463378	10.019	1.25722e-23	8.79795e-23
SOAT1	570.656	-1.2535	0.0738482	-16.974	1.2801e-64	3.361e-63
LDHB	1728.22	0.244642	0.0843769	2.8994	0.00373878	0.00701174
THOC7	855.799	0.159526	0.0757564	2.10577	0.0352241	0.0563308
LYRM1	8.31954	0.398812	0.400332	0.996204	0.319151	0.403833
FAM126B	370.065	-0.541935	0.0734854	-7.37473	1.64674e-13	7.1992e-13
CNOT7_2	9.48867	0	2.38091	0	1	1
RNF7	441.073	-0.337558	0.0916403	-3.68351	0.000230043	0.000501892
MED9	107.989	0.797241	0.126047	6.32495	2.53312e-10	9.06391e-10
CD3E_2	0.202866	-1.22237	4.46069	-0.274031	0.78406	NA
ANKRD28	395.233	0.127857	0.0571828	2.23594	0.0253557	0.0417078
PTPRN	1.42048	1.92004	1.41979	1.35234	0.176268	0.240943
UQCC3	188.771	0.419441	0.0982252	4.27019	1.95302e-05	4.76329e-05
RPH3A	13.0262	0.231725	0.339961	0.681622	0.495478	0.582022
GSTT1	156.327	0.5555	0.117765	4.71702	2.39323e-06	6.31009e-06
PEG10_320	0.300897	-2.17578	2.50101	-0.869962	0.384321	NA
LGALS1	1388.11	1.10613	0.104785	10.5562	4.75357e-26	3.67413e-25
PEG10_14	0.92575	1.67653	1.13411	1.47828	0.139332	0.195926
PHOSPHO1	0.188987	0	4.96132	0	1	NA
SI.CH73.257C13.2_11	2.48012	-0.635973	0.805037	-0.789993	0.429532	0.518559
CHCHD2	884.623	0.551945	0.082646	6.67842	2.41533e-11	9.18974e-11
RRAS2_2	34.8498	0.634136	0.351228	1.80548	0.0709996	0.107001
RTL1_189	0.202486	-1.80423	4.34826	-0.414932	0.678192	NA
ZGC.64201	146.962	-0.734696	0.139695	-5.25929	1.44613e-07	4.25215e-07
PPT2	29.1438	-0.775965	0.251375	-3.08689	0.00202265	0.00393156
RTL1_337	0.300739	-1.49017	3.00649	-0.495651	0.620141	NA
CHAMP1	472.051	0.0254599	0.0955196	0.266541	0.789823	0.848472
SAT1	1582.06	0.121365	0.0699286	1.73556	0.0826423	0.122746
PEG10_317	0.744032	0.365501	2.05773	0.177624	0.859019	0.904791
CWC15	661.643	-0.0137066	0.0947014	-0.144735	0.88492	0.925624
MMGT1	1060.67	-0.608905	0.0755311	-8.06165	7.52737e-16	3.7079e-15
ABHD14A	35.2218	0.154082	0.251046	0.613759	0.539374	0.624797
MFSD6	226.718	-1.29306	0.1208	-10.7042	9.72702e-27	7.70434e-26
NDFIP1	346.912	0.779098	0.101749	7.65707	1.9022e-14	8.75851e-14
PCOLCE2_2	0.343179	0	6.96848	0	1	NA
TPGS1_2	1.38412	-1.74661	2.11853	-0.824446	0.409686	0.498185
NOL12	1069.36	0.484731	0.0605025	8.01175	1.1309e-15	5.51928e-15
ZFP64_53	0.807881	-0.875123	1.45604	-0.601029	0.54782	0.632822
OLFML3	8.56046	2.80565	0.618199	4.53843	5.66747e-06	1.45201e-05
ANO7_1	1.26692	-2.13098	1.19429	-1.78431	0.0743727	0.111559
PAFAH1B2_2	963.981	-0.328749	0.0683699	-4.8084	1.52146e-06	4.09152e-06
CR388166.2_131	1.52252	1.00718	1.00094	1.00623	0.314306	0.398472
SI.DKEY.33O22.1_1	6.13865	1.88238	0.566643	3.32198	0.000893802	0.00181023
CALU_1	113.147	-1.24022	0.228213	-5.43448	5.49572e-08	1.66836e-07
SDCBP2	20.7718	2.45339	0.399632	6.13913	8.2976e-10	2.85325e-09
CR388166.2_140	0.776248	1.44998	1.50037	0.966418	0.333835	0.419175
CR388166.2_138	0.363941	0.247362	2.71653	0.0910579	0.927447	NA
ELF5_2	1.0884	0	1.87427	0	1	1
RPL8	8281.94	1.97751	0.117036	16.8966	4.76493e-64	1.23225e-62
TMEM38A	18.3922	0.547307	0.352671	1.55189	0.120688	0.172764
CD9	1251.73	0.153048	0.101167	1.51282	0.130325	0.184884
NAP1L4_2	144.777	-0.0504311	0.200661	-0.251324	0.801563	0.857936
IFRD2	1110.7	-0.0637698	0.0632195	-1.0087	0.313116	0.397293
CYB5B	424.768	0.806658	0.123697	6.52122	6.97384e-11	2.57504e-10
SRC	650.661	-0.933396	0.0704568	-13.2478	4.64735e-40	5.76539e-39
CR318592.1_196	0.268095	0.583993	3.03047	0.192707	0.847188	NA
L1CAM_3	0.15669	0	6.86343	0	1	NA
RASL10B	13.2714	-0.00785169	0.36196	-0.0216921	0.982694	0.998589
AAGAB	36.8244	1.59047	0.293462	5.4197	5.96996e-08	1.80834e-07
MIOS	51.9871	-1.65165	0.20082	-8.22456	1.95915e-16	9.98297e-16
FTL_8	2.30375	0.974994	0.712793	1.36785	0.171359	0.235191
RBM12B	3606.38	1.89082	0.0738974	25.5872	2.1193e-144	2.3514e-142
C22ORF29_179	0.189067	2.52705	3.76051	0.671996	0.501586	NA
CYB5D1	75.1554	0.166363	0.185892	0.894943	0.370818	0.458257
PEG10_324	0.311287	2.7455	6.89341	0.398279	0.690425	NA
ZNF639	632.156	-0.147769	0.0671519	-2.20053	0.0277697	0.0453478
CTC.534A2.2	7.18062	-1.78042	0.470218	-3.78637	0.000152863	0.000339976
MARVELD3_2	0.187186	0.181315	3.98066	0.045549	0.96367	NA
TBC1D7	147.481	-0.739258	0.115686	-6.39022	1.65649e-10	5.99578e-10
ARL6IP1	1573.71	3.25689	0.132904	24.5056	1.28712e-132	1.27397e-130
ICA1L	36.2966	0.435803	0.204991	2.12597	0.033506	0.0538208
PIN1	1385.36	1.42747	0.0787223	18.1329	1.75148e-73	5.83459e-72
ZNF22_70	7.82282	-0.165909	0.390816	-0.424519	0.671188	0.744534
ACSBG1_1	524.457	0.212796	0.0966589	2.20152	0.0276994	0.0452438
CDC42EP4	339.609	-0.81466	0.108519	-7.50704	6.04781e-14	2.71382e-13
DCTN3	297.606	-0.227915	0.0979267	-2.32741	0.0199435	0.0334369
RPL19	9694.99	1.75565	0.138139	12.7094	5.24664e-37	5.81654e-36
MRPS24	270.467	0.490686	0.112194	4.37356	1.22239e-05	3.02857e-05
PEG10_22	2.74843	0	1.59349	0	1	1
ID4	161.149	0.642971	0.223617	2.87532	0.00403624	0.00753828
HEBP2	45.375	0.507506	0.236373	2.14706	0.0317885	0.0513076
CR1L_3	0.275757	-2.02907	6.96303	-0.291405	0.770741	NA
TMF1	157.497	-1.57684	0.141469	-11.1462	7.47413e-29	6.37898e-28
RTL1_195	0.261467	0.0519075	3.49829	0.014838	0.988161	NA
CAP2	50.8157	0.0525945	0.165946	0.316938	0.751291	0.814777
OXLD1	30.6257	-1.06992	0.286094	-3.73975	0.000184201	0.000406121
PPARA	310.667	-1.07015	0.0830718	-12.8823	5.66436e-38	6.47799e-37
CD82	253.16	-0.859554	0.170035	-5.05515	4.30052e-07	1.21168e-06
CD3EAP	234.502	-0.559408	0.113205	-4.94154	7.75081e-07	2.13913e-06
VTI1A	16.3089	1.04387	0.324313	3.21871	0.00128768	0.00255863
PEG10_325	0.574016	-2.63714	2.1163	-1.24611	0.212725	0.284612
ZNF239_28	8.89027	0.306611	0.423286	0.724358	0.468846	0.556595
ZGC.112496	505.818	0.571718	0.1008	5.67179	1.41313e-08	4.46017e-08
ZFP64_56	0.409987	-1.74042	2.14818	-0.810184	0.417835	NA
RIF1	109.375	-0.680543	0.194109	-3.50599	0.000454917	0.000959489
CCDC53	7.90262	-0.205456	0.449802	-0.45677	0.647836	0.724275
HEBP2.1	62.8333	0.0687681	0.218317	0.314992	0.752767	0.816185
PEG10_326	1.38128	-0.297377	1.40431	-0.211761	0.832294	0.882733
MAP2K6	19.5744	1.28004	0.358778	3.56778	0.000360022	0.000767816
ADAM22_1	0.555673	-0.28426	2.09545	-0.135656	0.892094	0.931216
TTLL2_2	0.255295	-0.778617	3.41551	-0.227965	0.819673	NA
UBB_7	814.471	1.73182	0.0891571	19.4243	4.80804e-84	2.04796e-82
PEG10_335	0.533751	0.841342	2.33414	0.36045	0.71851	0.786393
CD69_8	35.8488	-0.358077	0.234143	-1.52931	0.126187	0.179701
SLC3A2_3	0.0970541	-1.82921	6.74995	-0.270996	0.786394	NA
PEG10_334	0.193807	-2.58029	4.37786	-0.589396	0.555596	NA
COQ4	74.638	1.35477	0.221758	6.10921	1.00124e-09	3.42153e-09
PRR5L	187.615	-1.77349	0.119678	-14.8188	1.10758e-49	1.89528e-48
PHPT1	112.237	0.265258	0.178988	1.48199	0.138343	0.194733
CETP_2	0.68225	-2.28379	2.45177	-0.931488	0.351601	0.437926
USO1	390.833	0.4423	0.0910433	4.85813	1.18501e-06	3.21883e-06
CDCA8_1	1129.53	0.858655	0.124927	6.87326	6.27491e-12	2.47435e-11
CD53	52.0713	-0.201521	0.270112	-0.746066	0.455628	0.543106
CISD1	264.506	0.499834	0.0981295	5.09361	3.51311e-07	9.97092e-07
PEG10_333	1.30284	1.21215	1.12581	1.07669	0.281617	0.363222
EIF1B	1361.58	1.01091	0.0697189	14.4998	1.21486e-47	1.93449e-46
TBPL1	615.508	0.599585	0.124047	4.83352	1.34143e-06	3.62723e-06
ZCCHC4_2	2.81017	-0.75407	1.49973	-0.502804	0.615102	0.69525
UBXN4_2	4.07999	-0.600068	0.727476	-0.824863	0.409449	0.497985
ZNF22_72	0.853011	-1.59012	1.23883	-1.28357	0.199292	0.268889
ITGA6	143.803	-1.0733	0.193429	-5.54881	2.87623e-08	8.87844e-08
PARL	180.621	-0.542663	0.10013	-5.41956	5.97443e-08	1.80929e-07
EFCAB14	258.755	-0.829109	0.100637	-8.23865	1.7417e-16	8.90464e-16
PSMB4	1474.69	0.867884	0.0781605	11.1039	1.20113e-28	1.01944e-27
MRPL12	250.838	1.04117	0.132236	7.87357	3.44666e-15	1.64821e-14
RTL1_202	0.263986	0	6.96848	0	1	NA
PRSS16_2	4.58646	-0.210893	0.575888	-0.366204	0.714213	0.78271
FGFR1	959.031	1.14694	0.0954389	12.0175	2.87526e-33	2.82961e-32
CR388166.2_142	3.48784	0.0976452	0.539261	0.181072	0.856311	0.902491
COPE	771.708	0.898379	0.0711268	12.6307	1.43075e-36	1.56473e-35
FAM20C.1	0.508049	0	2.86772	0	1	1
FAM89B	100.973	0.320516	0.123903	2.58683	0.00968647	0.0170352
ANKRD46	282.648	0.852914	0.0992344	8.59494	8.33072e-18	4.59191e-17
HSPE1	1339.55	0.246536	0.0990552	2.48888	0.0128147	0.0221377
GALK2_1	5.47043	2.08936	0.662079	3.15576	0.00160081	0.00314808
SERPINA3_3	0.764726	1.78759	1.78284	1.00267	0.316022	0.400316
STK32A	1.11578	3.36843	1.46722	2.29579	0.0216879	0.0360844
GLMN	53.6865	0.634453	0.189298	3.3516	0.000803457	0.00163957
PIK3C2B	76.6701	0.233053	0.140394	1.65999	0.0969164	0.142075
MOB2.2	13.4694	2.17421	0.385989	5.63283	1.77276e-08	5.55951e-08
ZNF22_73	4.52584	0.527835	0.579119	0.911445	0.362061	0.449003
GTPBP1	377.357	-0.0449395	0.0772178	-0.581984	0.560577	0.645067
DDIT4L_3	101.202	1.80546	0.225433	8.00887	1.15771e-15	5.64013e-15
IDH1	652.935	0.423366	0.0873783	4.84521	1.26479e-06	3.42674e-06
MOXD2P_3	0.553137	0.746147	2.49091	0.299548	0.764522	0.826374
CBY1	203.037	-0.136384	0.146461	-0.931198	0.351751	0.438033
TRIM48_28	3.46076	0.93356	0.724825	1.28798	0.197753	0.267048
PDCD10	410.596	0.397968	0.0890811	4.46748	7.91468e-06	1.99689e-05
DENR	429.632	-1.20325	0.104574	-11.5062	1.22759e-30	1.11259e-29
CPE_3	0.31246	0	3.54072	0	1	NA
ZC3HAV1L_1	0.320834	0	3.18113	0	1	NA
ZDHHC17	141.946	-0.512284	0.110157	-4.65047	3.31172e-06	8.64238e-06
HES1_2	729.299	3.04077	0.158173	19.2243	2.31915e-82	9.46793e-81
PEG10_337	0.959797	3.57642	2.04057	1.75266	0.0796603	0.118765
CLEC19A_2	0.79746	0	2.33802	0	1	1
TXNDC16	174.225	-0.455513	0.1159	-3.93022	8.48665e-05	0.000193727
TSC22D2_1	227.754	-0.817126	0.112697	-7.25068	4.14693e-13	1.7724e-12
NKX1.2_2	2.2241	1.46609	1.01409	1.44572	0.148257	0.207057
ZFP64_57	0.350455	0.605596	2.81749	0.214941	0.829813	NA
TRAPPC5	297.458	-0.057699	0.0908381	-0.635184	0.525308	0.610869
RNASEH2C	253.428	-0.115925	0.122988	-0.942571	0.3459	0.431569
FZD2	1022.67	0.365713	0.131134	2.78885	0.00528954	0.00972518
CABZ01046577.1_5	1.18876	0.547029	1.24964	0.437749	0.661568	0.736028
PHIP	191.767	-1.70724	0.0996486	-17.1326	8.47737e-66	2.33263e-64
GRAMD1C	55.5143	-0.0827726	0.197642	-0.418801	0.675361	0.748058
CRX	84.9029	4.41107	0.364751	12.0934	1.14512e-33	1.14412e-32
NR2E3	1.33562	3.6484	1.16458	3.1328	0.00173146	0.00339047
ARHGAP11A_1	134.867	1.07017	0.148101	7.22596	4.9757e-13	2.11852e-12
EIF3H	1514.49	1.05347	0.0863104	12.2056	2.90214e-34	2.96199e-33
TPM3_2	901.061	1.94769	0.239255	8.14066	3.93136e-16	1.96897e-15
AKR1B10	354.907	1.45291	0.20832	6.97444	3.07086e-12	1.23933e-11
ZFP64_58	0.987163	0.517637	1.2133	0.426634	0.669646	0.743462
ADRA1B_3	0.252618	-0.334643	4.22634	-0.0791803	0.936889	NA
CDKN1A_2	534.745	1.41565	0.198043	7.14816	8.79478e-13	3.69687e-12
AGR3_3	342.72	4.47965	1.1475	3.90382	9.46878e-05	0.000215076
PPIG	1181.19	-0.283953	0.0975672	-2.91033	0.00361042	0.00678488
KCTD14	14.0993	0.406861	0.30352	1.34048	0.180091	0.245559
ZBED9_2	0.460588	-1.23315	2.02168	-0.609961	0.541888	0.627233
PEG10_339	0.192047	1.6268	3.13214	0.51939	0.603488	NA
RPL30	3840.2	2.55888	0.126119	20.2894	1.59665e-91	7.90169e-90
RTL1_206	0.6947	0.0876084	1.67282	0.0523718	0.958232	0.980219
ZC3H8	109.638	-0.849414	0.160055	-5.30703	1.11425e-07	3.30814e-07
ZFPL1	350.809	-0.546578	0.0872373	-6.26542	3.71817e-10	1.31503e-09
SI.DKEYP.110A12.4	2.05072	0	3.80265	0	1	1
ERV3.1_19	9.05136	1.5461	0.565957	2.73184	0.00629825	0.0114195
ZNF22_78	2.52824	-0.378235	0.680636	-0.555708	0.57841	0.661824
AKR1A1	107.098	0.180051	0.149942	1.2008	0.229829	0.304535
GCAT_2	112.707	0.172321	0.163926	1.05121	0.293161	0.375436
PEG10_340	0.455972	0.981062	2.14429	0.457523	0.647295	0.723847
BLOC1S3	34.8419	0.714615	0.288546	2.47661	0.0132638	0.0228704
C14ORF1	8.59467	-0.397132	0.473379	-0.838929	0.401509	0.489713
LMOD3	0.350097	-1.32746	3.57837	-0.370968	0.710661	NA
IFT27	18.6182	0.619593	0.256894	2.41186	0.0158714	0.0270379
CREBZF	62.4682	-0.32184	0.196805	-1.63532	0.101981	0.148724
PEG10_346	1.02057	-0.491344	1.13233	-0.433923	0.664344	0.73847
ZFHX3_4	0.260769	0	4.57302	0	1	NA
TAF11	121.541	0.665149	0.138811	4.79177	1.65314e-06	4.42833e-06
CDK17_2	155.917	0.0941769	0.110696	0.850766	0.394899	0.482764
OTULIN_2	0.271364	-0.260951	3.38962	-0.0769855	0.938635	NA
CR388166.2_152	0.556238	-1.36494	2.12131	-0.643443	0.519937	0.605803
CILP2_2	0.487945	-1.86061	2.36824	-0.785653	0.432071	0.521167
RAPGEFL1_1	0.233779	0	3.89905	0	1	NA
F8A1	78.844	0.457937	0.163161	2.80666	0.00500587	0.00924563
MAML1	397.189	-0.651983	0.0934248	-6.97869	2.97942e-12	1.20384e-11
STK31_1	237.74	-0.0770951	0.103576	-0.744332	0.456676	0.544072
SPRY1	32.4139	1.2247	0.327484	3.73972	0.000184227	0.000406121
RPL34	4958.57	2.10806	0.141229	14.9266	2.21215e-50	3.88199e-49
RTL1_210	0.331507	-1.32252	3.01931	-0.438021	0.661371	NA
RTL1_221	0.351546	-1.31792	2.68563	-0.490729	0.623618	NA
CSNK1G2	655.254	0.133742	0.0875939	1.52684	0.126801	0.180484
RBM8A	1301.77	1.02179	0.0767446	13.3142	1.91454e-40	2.39023e-39
ZNF22_79	4.15825	-0.0742622	0.608187	-0.122104	0.902817	0.938989
ZNF22_122	1.19868	-2.38041	1.26438	-1.88266	0.0597463	0.0915428
MITD1	123.459	-2.14403	0.142768	-15.0175	5.63677e-51	1.00584e-49
VTN_3	0.327443	0	3.35097	0	1	NA
RTL1_217	0.152247	-0.135981	4.5316	-0.0300072	0.976061	NA
TICAM2_2	7.11024	-1.54565	0.484191	-3.19223	0.00141177	0.00279109
TMEM150C	129.767	-0.435303	0.131064	-3.32131	0.000895972	0.00181356
MBTPS1	379.74	-0.576812	0.0727457	-7.92915	2.20646e-15	1.06476e-14
CCNE2	3.90875	0.427496	0.615978	0.694012	0.487675	0.574585
CR388166.2_27	14.4418	-0.1993	0.519289	-0.383795	0.701131	0.771137
POLR1D.1	169.075	-0.825344	0.172263	-4.7912	1.65787e-06	4.43927e-06
LIN52	66.5527	1.51157	0.291228	5.19033	2.09917e-07	6.07241e-07
ACAT2	0.644152	0.971726	1.42164	0.683525	0.494275	0.58082
PRRC2B_1	615.967	0.419855	0.0831429	5.0498	4.42264e-07	1.2438e-06
ERF	1089.05	-0.633062	0.0583061	-10.8576	1.83579e-27	1.49096e-26
RTL1_212	0.310925	-0.85274	2.68238	-0.317904	0.750558	NA
ZZZ3	349.757	-1.18822	0.0934447	-12.7158	4.83382e-37	5.37187e-36
UBE2T	261.461	0.526486	0.0857509	6.13971	8.26718e-10	2.8435e-09
CR388166.2_151	3.70391	-0.455347	0.683776	-0.66593	0.505456	0.591734
COL14A1_2	0.571978	0	2.31206	0	1	1
UBE2M	940.225	0.157057	0.0698062	2.2499	0.0244556	0.0403623
PEG10_347	0.190516	-0.254636	4.46179	-0.0570703	0.954489	NA
SMTNL2	361.732	-0.0964416	0.0778325	-1.23909	0.215311	0.287793
DHRS7	34.8032	-0.330643	0.194517	-1.69982	0.0891654	0.131568
TMEM256	203.711	-0.0095232	0.0936474	-0.101692	0.919001	0.951721
HBE1_4	0.75881	0	2.08613	0	1	1
RPS10	3665.92	1.16054	0.0959689	12.0929	1.15204e-33	1.1502e-32
PEG10_348	0.281971	1.80892	2.38394	0.758795	0.447975	NA
RTL1_224	0.189096	-2.03962	3.18368	-0.640648	0.521751	NA
AAMP	462.944	0.698217	0.0973514	7.17213	7.38399e-13	3.1124e-12
THBD_4	0.161241	-0.425728	4.54779	-0.0936122	0.925417	NA
CSNK1G3	168.526	-0.258001	0.0962597	-2.68026	0.00735661	0.0132027
SI.CH73.257C13.2_12	0.256819	-0.417869	3.48378	-0.119947	0.904525	NA
CR388166.2_158	0.494698	1.95303	2.16863	0.900581	0.367811	0.455108
PEG10_71	4.28253	-2.06679	0.705483	-2.92961	0.0033939	0.00640247
MAP1LC3C	1770.2	0.331539	0.0795434	4.16803	3.07239e-05	7.34236e-05
MED22	9.79498	1.29168	0.47046	2.74558	0.00604045	0.0109839
SIX1B	4.23766	2.17276	1.08515	2.00227	0.0452559	0.0709309
BSG	703.242	0.8936	0.111316	8.02757	9.9425e-16	4.8662e-15
PARP8_2	0.161736	1.97727	4.47374	0.441973	0.658509	NA
POMP	902.229	0.625748	0.0913944	6.84668	7.55861e-12	2.9661e-11
NUFIP1	161.148	-0.439778	0.125901	-3.49305	0.000477541	0.00100459
CR388166.2_157	0.4736	-1.79113	3.03959	-0.589268	0.555682	0.640451
DYRK1B	381.51	-0.541285	0.0941814	-5.74726	9.07027e-09	2.90322e-08
MCF2B	0.183987	-0.122837	3.96302	-0.0309958	0.975273	NA
MIS18BP1	149.901	1.02765	0.17101	6.00929	1.86335e-09	6.23292e-09
SI.CH73.257C13.2_13	5.00705	1.97736	0.558844	3.53831	0.000402704	0.000853158
ZSCAN4_8	0.444113	-1.22546	1.56756	-0.781765	0.434353	0.523598
GNB4_1	16.3271	1.97515	0.412864	4.78401	1.71829e-06	4.59658e-06
RBM3_2	31242.8	3.76858	0.0988167	38.137	0	0
MGP	0.392493	2.92604	1.84245	1.58812	0.112258	NA
CR388166.2_156	1.69354	-0.287797	1.41569	-0.203292	0.838907	0.88789
SDHB	372.473	0.207849	0.097051	2.14165	0.0322219	0.0519158
TTC7B	164.043	0.82012	0.124182	6.60419	3.99704e-11	1.49922e-10
SRSF2	2632.88	4.12485	0.242311	17.023	5.54715e-65	1.47617e-63
PEG10_351	1.51629	-0.158176	0.886385	-0.178451	0.858369	0.904314
PEG10_52	0.376424	-1.32675	3.47933	-0.381324	0.702963	NA
C22ORF29_189	0.448181	-1.10787	2.63746	-0.420051	0.674448	0.747286
PAK6	23.8017	-1.09386	0.263058	-4.15823	3.20717e-05	7.65382e-05
FAM46B	452.858	-0.0441731	0.144968	-0.30471	0.760587	0.823087
ZBTB40_2	1.35668	-0.207476	1.1129	-0.186429	0.852109	0.89878
COQ10B	261.827	-0.0246859	0.109609	-0.225218	0.82181	0.874504
MAEL	494.336	0.749101	0.0902374	8.30145	1.02852e-16	5.32168e-16
KCTD6	2.3134	-2.04304	1.72319	-1.18562	0.235774	0.311124
PEG10_356	0.380403	1.3552	1.95097	0.694632	0.487286	NA
CARM1	1227.26	0.6674	0.0656822	10.1611	2.95871e-24	2.12121e-23
TMEM192	17.0331	-0.919223	0.276106	-3.32924	0.000870824	0.00176812
CES5A_2	0.355533	-1.79827	3.31663	-0.542197	0.587683	NA
PLCE1_4	0.16646	0.0777054	4.48861	0.0173117	0.986188	NA
ZFP64_60	1.73715	1.32857	0.913076	1.45505	0.145655	0.203775
CEP350_3	0.185653	-0.710071	3.98018	-0.178402	0.858407	NA
SUMO2	6007.34	1.32724	0.0858268	15.4642	6.05674e-54	1.16381e-52
GCH1_2	0.598286	1.00753	2.51249	0.40101	0.688413	0.7597
CR388166.2_167	0.372495	-0.41582	3.31286	-0.125517	0.900115	NA
FAM210A	39.6858	-0.300129	0.260247	-1.15325	0.248808	0.326041
SSR2	653.059	0.508618	0.090892	5.59585	2.19541e-08	6.82896e-08
TUSC2	353.129	-1.60121	0.114708	-13.9589	2.77541e-44	3.98997e-43
FBXO45	3.56482	0.122098	0.76133	0.160374	0.872586	0.915647
ZNF22_84	3.12332	-1.34589	0.67611	-1.99063	0.0465214	0.072699
PEG10_83	0.345853	-1.32804	3.67007	-0.361858	0.717458	NA
SSC4D_2	0.285757	1.11369	2.82331	0.394461	0.693241	NA
RHOXF1_2	0.852778	1.82001	1.86485	0.975959	0.329085	0.414118
ZFP64_62	0.45499	-2.10064	1.78114	-1.17938	0.238247	0.314086
IMMP2L	209.588	-1.34119	0.096408	-13.9116	5.38624e-44	7.63957e-43
CELF3	0.262799	0.216992	4.13548	0.0524709	0.958153	NA
RTL1_235	0.202495	0	6.96848	0	1	NA
SMARCA5	1661.25	0.155906	0.0474608	3.28494	0.00102005	0.00205172
FHIT	127.488	-0.358959	0.174774	-2.05385	0.0399901	0.0632613
SRSF10_3	153.73	2.68829	0.262763	10.2308	1.44272e-24	1.05076e-23
TMED8_2	2.8898	1.25348	0.686012	1.8272	0.067669	0.102475
PEG10_353	2.25825	4.55455	0.975844	4.6673	3.05189e-06	7.98098e-06
OCM.2_2	3.10688	0.131253	0.873261	0.150302	0.880526	0.92222
MVB12A	139.068	0.181118	0.105344	1.7193	0.0855602	0.126751
AHNAK_9	0.840656	-0.221978	1.35797	-0.163463	0.870154	0.913861
RPL32	8692.98	2.53666	0.125265	20.2504	3.52542e-91	1.73224e-89
TADA3	324.683	-0.912123	0.0756198	-12.062	1.67729e-33	1.66495e-32
FAM3D	118.217	-0.356566	0.69203	-0.515246	0.606381	0.687547
DCTN5	463.744	0.314982	0.0786661	4.00404	6.22696e-05	0.000144081
C22ORF29_192	0.160863	0.354002	4.06092	0.0871728	0.930534	NA
ARL3	776.329	0.054504	0.0584016	0.933261	0.350685	0.436825
CR318592.1_183	0.665834	-0.831395	1.95582	-0.425087	0.670773	0.744474
MSRB1	642.828	-0.0258319	0.0666118	-0.387798	0.698166	0.768736
GLYAT_1	2.4546	0.372067	0.732447	0.507979	0.611468	0.692109
SMC5	52.4182	0.460838	0.183977	2.50487	0.0122498	0.0212177
TMEM109	211.063	0.69421	0.124857	5.56005	2.69696e-08	8.33627e-08
ARL16	26.5833	-0.367086	0.286582	-1.28091	0.200224	0.269988
KCNA6_2	0.195433	1.59128	3.89392	0.408659	0.68279	NA
DNAJC5	170.725	0.425961	0.0981607	4.33943	1.42853e-05	3.51902e-05
PRSS33_1	200.645	-0.170055	0.16201	-1.04966	0.293877	0.375933
GUK1	97.2624	0.617733	0.220684	2.79917	0.00512334	0.00944231
C22ORF29_34	0.803241	-2.75856	1.892	-1.45801	0.144837	0.202857
SH3YL1	22.1181	1.33338	0.274798	4.85223	1.2208e-06	3.3095e-06
ORAOV1	41.1777	-0.0661157	0.200726	-0.329383	0.741866	0.806628
AJUBA	141.095	3.9387	0.195443	20.1527	2.54879e-90	1.23473e-88
EFHD2	122.19	-1.053	0.147419	-7.14291	9.13757e-13	3.83394e-12
RTL1_304	0.229616	0.262492	3.12576	0.083977	0.933075	NA
UBXN6	182.892	-0.573984	0.104482	-5.49361	3.93795e-08	1.20423e-07
POP5	120.307	1.57974	0.176311	8.95997	3.24768e-19	1.89811e-18
MUC4_5	1.72476	0	1.72627	0	1	1
GNB3	0.445324	0	2.77348	0	1	1
RTL1_251	1.07663	-1.22377	1.62836	-0.751535	0.452331	0.54044
PRDM12_2	0.974796	0	2.42615	0	1	1
C1ORF86	50.6782	-0.132056	0.224857	-0.587287	0.557011	0.641714
TTK	563.012	-0.0188975	0.0552397	-0.342101	0.732275	0.798921
MUC4_13	0.535173	0	5.8494	0	1	1
SUMO1	608.275	1.59769	0.139569	11.4473	2.42592e-30	2.1729e-29
PSMA8	149.718	1.21549	0.195896	6.20475	5.47834e-10	1.91103e-09
PEG10_360	0.21591	0	6.96848	0	1	NA
CR388166.2_8	2.09723	-0.404075	0.961814	-0.420117	0.6744	0.747286
LMAN1_2	0.677091	0.459756	1.79301	0.256416	0.79763	0.854723
C22ORF29_196	0.206556	1.33313	3.89252	0.342486	0.731985	NA
MAPKAPK2	115.233	0.0854199	0.175493	0.486742	0.626441	0.705229
PDE7A	274.945	-0.0945233	0.110881	-0.852477	0.393949	0.482031
NOL7	1115.48	0.144105	0.0867584	1.661	0.0967141	0.141794
UBAP2L	0.296105	1.03636	2.4002	0.431779	0.665902	NA
TOMM40	638.863	0.263491	0.0714329	3.68864	0.000225454	0.000492191
TLK1	540.947	0.449064	0.108623	4.13416	3.56256e-05	8.45648e-05
NUSAP1_2	128.118	0.81417	0.17666	4.60869	4.05205e-06	1.05126e-05
ZFP64_64	1.92519	-2.00144	0.936539	-2.13706	0.0325928	0.0524704
PIK3R2	133.278	-1.35695	0.122682	-11.0607	1.94524e-28	1.64188e-27
POC1A_1	644.24	0.246667	0.0680742	3.62349	0.000290649	0.000626567
DUOXA2_2	13.0345	0.276335	0.4123	0.670228	0.502712	0.588973
XB.GENE.5993458	6.58821	2.67502	0.726204	3.68357	0.000229988	0.000501851
PRRG4_1	185.471	-0.200967	0.101905	-1.97209	0.0485989	0.0756789
VWA3A	138.483	0.0895084	0.110754	0.808173	0.418991	0.507705
PLCXD2_2	0.207364	0.213324	3.77104	0.0565691	0.954888	NA
RTKN2_2	16.9272	1.25701	0.34922	3.59949	0.000318846	0.000684137
APOPT1	147.344	0.543711	0.13733	3.95915	7.52181e-05	0.000172327
ANP32E_3	0.545117	3.04096	2.18593	1.39115	0.16418	0.226718
PLD1	67.2856	-0.291887	0.168592	-1.73132	0.0833946	0.12377
AGPAT5	257.23	-0.832076	0.103431	-8.04475	8.64185e-16	4.24169e-15
RTL1_245	2.8393	0.677447	0.796166	0.850887	0.394832	0.482764
SLC35D3	0.287539	-3.208	3.66315	-0.875747	0.381167	NA
RTL1_248	0.388946	-1.64835	2.35837	-0.698935	0.484593	NA
PREPL_1	1.5962	-1.09974	1.01543	-1.08302	0.278798	0.360092
GLI1_2	0.344624	0.600792	5.85258	0.102654	0.918237	NA
POLR2D	420.236	0.0307716	0.0756278	0.406882	0.684094	0.755965
AKAP17A	327.405	-1.97137	0.136315	-14.4618	2.11091e-47	3.32667e-46
ZFP64_63	1.14635	0.262197	1.40655	0.186411	0.852122	0.89878
MYL6B_2	196.775	-0.220088	0.100887	-2.18154	0.0291436	0.0474001
XB.GENE.5918131_2	543.335	0.269336	0.0943654	2.85419	0.0043147	0.00803052
VAMP7	317.176	-0.922711	0.0788771	-11.6981	1.30371e-31	1.21274e-30
TBX20	4.98637	-0.362663	0.62488	-0.580372	0.561664	0.646047
EFR3A	125.135	0.690456	0.111477	6.19371	5.87645e-10	2.0442e-09
GXYLT1	111.647	-0.200385	0.142998	-1.40131	0.161122	0.222942
SPRTN	0.203877	0	6.96848	0	1	NA
NDUFB2	572.996	-0.130729	0.119592	-1.09312	0.274339	0.354833
GCSH	150.28	-1.54622	0.19734	-7.83533	4.67617e-15	2.22074e-14
HMX2_1	4.86294	-1.97526	1.41297	-1.39795	0.162127	0.22422
CR318592.1_187	0.721108	0.476009	1.85634	0.256424	0.797624	0.854723
ZNF576_11	0.551175	-0.92346	2.40392	-0.384148	0.700869	0.770972
ABTB2B_1	1.3138	3.02296	1.16338	2.59843	0.00936515	0.0165123
POLR3G	41.9955	-0.998176	0.323662	-3.08401	0.00204232	0.00396812
RTL1_351	0.186863	-2.43944	3.97803	-0.613229	0.539725	NA
ZNF22_90	0.654316	-1.21197	1.72998	-0.700569	0.483572	0.570728
FAM213B	84.9214	0.0630201	0.157901	0.399112	0.689811	0.760877
TAF7	448.16	0.305489	0.0791854	3.8579	0.000114366	0.000257816
TMCO1	195.111	0.217366	0.136228	1.5956	0.110577	0.159937
PSMD10	103.709	-2.7968	0.213814	-13.0805	4.25635e-39	5.0569e-38
ZC3HAV1L_2	0.140125	0.0484193	4.72453	0.0102485	0.991823	NA
SI.CH73.257C13.2_14	1.72459	1.23102	1.01146	1.21708	0.223574	0.297134
SI.CH211.254N4.3_2	0.806547	1.582	1.88906	0.837454	0.402337	0.490549
NDUFB10	112.603	1.02138	0.143571	7.11415	1.12606e-12	4.68894e-12
GLTP	155.798	0.566105	0.262532	2.15633	0.0310581	0.0502054
SLC25A25	338.598	-0.0988516	0.10081	-0.980576	0.326802	0.411607
SNRNP35	286.804	-1.74605	0.116685	-14.9638	1.26632e-50	2.23359e-49
SI.DKEY.226K3.4_2	7.48527	-0.719183	0.528819	-1.35998	0.173837	0.238099
TAX1BP1	294.016	0.749115	0.0900203	8.32162	8.67656e-17	4.50461e-16
PSG8_2	1.8916	0.835111	0.714405	1.16896	0.242419	0.318728
NKX6.3_1	0.995311	0.634778	1.49538	0.424494	0.671206	0.744534
RTL1_255	0.227779	-1.47039	3.4352	-0.428037	0.668624	NA
KCNK6	1112.18	0.136706	0.0835374	1.63646	0.101744	0.14844
FAM162A	230.327	0.100786	0.0939293	1.07299	0.283274	0.364982
APOE	135.608	2.29598	0.206864	11.0989	1.26928e-28	1.07661e-27
PEG10_370	0.170144	1.46012	4.98635	0.292823	0.769657	NA
TOMM20	1270	0.842866	0.0883851	9.53629	1.48031e-21	9.62393e-21
SEC23B	741.261	0.414649	0.0590603	7.02078	2.2064e-12	8.98895e-12
TPM3_1	1858.21	0.857999	0.131151	6.54209	6.06638e-11	2.25201e-10
PEG10_366	0.424756	-1.77791	2.53871	-0.700319	0.483728	NA
IFITM3_7	0.235236	0	6.96848	0	1	NA
RTL1_253	0.230831	1.3298	4.32032	0.307801	0.758234	NA
SLC25A45_2	1.55881	4.56837	1.03285	4.42307	9.73066e-06	2.4332e-05
KSR2_1	46.5559	-0.518807	0.186833	-2.77685	0.0054888	0.0100606
RTL1_352	0.36413	1.11264	2.16776	0.513267	0.607765	NA
DNASE2B	1.15458	0	1.95648	0	1	1
THG1L	74.8699	-0.316451	0.23092	-1.37039	0.170564	0.23417
REXO2	28.7631	1.02587	0.283782	3.61498	0.000300373	0.000646113
EXOC1	39.6227	0.485721	0.169082	2.8727	0.00406982	0.00759427
CR388166.1_37	0.722629	-0.280314	2.09786	-0.133619	0.893704	0.932401
NTPCR	375.513	-0.571822	0.0999166	-5.723	1.04662e-08	3.33783e-08
POU3F3_2	0.94128	-0.193259	2.33471	-0.0827765	0.934029	0.964058
GKUP_1	0.13291	0.826631	4.1542	0.198987	0.842273	NA
CCDC129	9.58633	1.95868	1.10875	1.76657	0.0773009	0.115573
PKD1_2	0.209455	0	4.35028	0	1	NA
WDR37	146.312	0.793965	0.116651	6.80635	1.00105e-11	3.90487e-11
MMAB	70.1146	-0.0526876	0.181598	-0.290133	0.771715	0.832725
ZNF22_94	0.655676	-0.866436	1.95662	-0.442824	0.657893	0.732849
LIN28B_1	30.9876	-0.048193	0.224335	-0.214826	0.829903	0.881207
ITPA	5.28459	0.716963	0.618734	1.15876	0.246555	0.323519
TMEM230	40.6996	0.804033	0.289348	2.77877	0.00545644	0.0100093
TNFRSF6B_2	1.00362	-0.855663	1.45467	-0.588218	0.556386	0.641102
ZNF22_95	0.749805	0.471647	1.97254	0.239106	0.811023	0.865704
RNF10	359.266	0.566055	0.0865547	6.53986	6.15784e-11	2.28416e-10
ZFP3_68	4.11545	0.798012	0.654158	1.21991	0.2225	0.295907
SOGA3_1	0.399003	-0.703413	2.50856	-0.280405	0.779167	NA
CD69_11	0.361223	0.176138	2.2431	0.0785242	0.937411	NA
IER2_1	53.5681	2.21256	0.369161	5.99349	2.05379e-09	6.84497e-09
DDIT3	41.9363	1.21333	0.219987	5.51544	3.47916e-08	1.06868e-07
PAWR	270.51	-0.88671	0.106444	-8.33031	8.06304e-17	4.19241e-16
ADO	34.0548	0.213069	0.281172	0.757787	0.448578	0.537029
MESDC2	203.405	-0.3017	0.138638	-2.17617	0.0295428	0.0479643
VAMP8_2	150.428	-0.057293	0.17688	-0.323908	0.746008	0.810261
EIF1AX	609.373	1.67423	0.0844798	19.8182	2.07587e-87	9.42567e-86
ZNF22_99	0.393363	-2.95828	2.41334	-1.22581	0.220272	NA
CEP63_2	0.289099	0.233213	2.5156	0.0927069	0.926136	NA
GPATCH2	284.9	0.490267	0.0932834	5.25568	1.47482e-07	4.33375e-07
RPL13	7369.9	2.4253	0.130673	18.5601	6.76219e-77	2.41647e-75
ATRAID	24.7638	-0.191016	0.293344	-0.651168	0.514938	0.601198
OLFM4_2	0.21234	0	6.96848	0	1	NA
TRIM48_29	3.79145	0.302269	0.649668	0.465267	0.641741	0.719214
RYR2_2	0.298227	0	3.90235	0	1	NA
PEG10_387	0.263974	1.62179	2.78947	0.581397	0.560973	NA
ZNF763_5	12.1624	-3.8254	1.39539	-2.74146	0.00611663	0.0111122
NKIRAS2	6.18651	1.11884	0.483676	2.3132	0.0207116	0.0346233
SNRPN	10389.3	1.69857	0.115301	14.7316	4.03816e-49	6.76699e-48
COA1_2	23.3817	-0.205765	0.411449	-0.500098	0.617006	0.697058
DPY19L4	90.0384	0.453243	0.118498	3.82491	0.000130819	0.000292984
SNAPIN	12.0958	0.902081	0.527647	1.70963	0.0873343	0.129101
RFPL4A_2	0.240303	-0.257384	3.89561	-0.0660703	0.947322	NA
PEG10_383	2.35558	0.81009	1.41255	0.573495	0.56631	0.650575
PLA2G5_2	15.7881	0.0200686	0.318359	0.0630378	0.949736	0.974291
ERH	879.713	2.18397	0.130871	16.6879	1.60414e-62	3.99091e-61
ERV3.1_18	1.96465	-1.24771	1.48546	-0.839949	0.400937	0.489102
C22ORF29_201	0.198008	-0.424933	4.3934	-0.0967208	0.922948	NA
TFPI2_3	0.477108	0.600163	2.38993	0.251121	0.80172	0.858022
SNAP29	210.43	1.30519	0.249004	5.24164	1.59155e-07	4.6648e-07
CR388166.2_182	0.571536	0.190053	1.44442	0.131577	0.895319	0.933166
AP4S1	26.5107	-0.139532	0.256591	-0.54379	0.586586	0.66912
OSBPL3	140.262	0.34183	0.112385	3.04159	0.00235329	0.0045301
HIST1H2AM_2	1188.96	-2.493	0.159286	-15.651	3.26835e-55	6.53575e-54
CR388166.2_180	3.44511	-0.864919	0.632963	-1.36646	0.171795	0.235719
SDR42E1	139.867	-0.322851	0.110429	-2.9236	0.00346014	0.00651672
KY_3	1.37998	-3.26201	1.56968	-2.07814	0.0376963	0.0599152
CTNNA1_2	844.179	1.01943	0.0727308	14.0164	1.23707e-44	1.81059e-43
CR388166.2_183	0.338233	-1.3254	3.30852	-0.400604	0.688712	NA
CDC25B	542.601	1.7426	0.207468	8.39934	4.48995e-17	2.37131e-16
IRGC_6	0.571049	1.11663	2.12898	0.524489	0.599938	0.681503
RSPO3_2	0.49052	0	6.96848	0	1	1
FBLN2	0.286157	0	6.96848	0	1	NA
ACTR1A	153.312	-1.11841	0.0964992	-11.5898	4.6411e-31	4.2625e-30
PEG10_384	0.571363	2.10445	1.98364	1.0609	0.288736	0.370943
CAMLG	28.0343	0.167752	0.26353	0.636558	0.524413	0.610085
TJAP1	47.4584	-1.24455	0.180098	-6.91042	4.83232e-12	1.91981e-11
BTBD9	223.464	0.014633	0.0875419	0.167155	0.867248	0.911366
SMEK2	717.394	0.372613	0.0685964	5.43197	5.5736e-08	1.69088e-07
SSC4D_3	0.379775	0.849171	1.98487	0.427822	0.668781	NA
GTF3C6	198.101	0.264435	0.082532	3.20404	0.00135515	0.00268455
LRRC41	88.1461	-0.00229	0.165079	-0.0138722	0.988932	1
TIPARP_2	64.5634	-0.0614641	0.146744	-0.418851	0.675325	0.748058
BET1L	123.085	-0.375425	0.210381	-1.7845	0.0743422	0.111525
SI.CH73.257C13.2_15	0.181495	1.01092	3.93794	0.256714	0.7974	NA
C2ORF40_1	1.64415	0	1.92745	0	1	1
MGME1	149.775	-0.0792794	0.0954484	-0.830599	0.4062	0.494689
HOXB6	0.772799	1.04761	2.27413	0.460662	0.645041	0.721913
CR388166.2_192	0.248434	-1.90331	3.18495	-0.597596	0.55011	NA
AIM1_2	0.157587	1.86653	5.81899	0.320765	0.748389	NA
RANGRF_2	69.323	0.665261	0.178654	3.72375	0.000196288	0.000431532
CR388166.2_189	0.547183	2.37851	1.54211	1.54237	0.122985	0.175683
METTL23	129.153	-0.116083	0.104399	-1.11192	0.266171	0.345847
CETN2_2	386.231	0.981791	0.0946807	10.3695	3.41349e-25	2.55789e-24
KLC3	0.617256	2.21382	1.98826	1.11345	0.265517	0.345188
PTGER3	1.61731	0.250133	0.90221	0.277245	0.781592	0.84147
ZFP64_66	0.461097	-3.05324	2.62747	-1.16205	0.245217	0.32204
DRD2_2	2.07851	-0.272601	0.81566	-0.33421	0.738221	0.803707
RDH5_1	0.377817	0.0606721	2.41939	0.0250774	0.979993	NA
DNAJB5	481.884	-2.00481	0.0747787	-26.8099	2.47559e-158	3.21313e-156
DUT	2066.15	0.211358	0.0607326	3.48014	0.000501147	0.0010519
CR388166.2_178	0.857375	1.00731	1.45674	0.691483	0.489262	0.576058
ERV3.1_20	1.50835	-0.273539	1.18862	-0.230133	0.817988	0.871179
PRTGA_2	0.361229	2.36659	3.43193	0.68958	0.490459	NA
DHFR	213.754	0.77519	0.106477	7.28035	3.32944e-13	1.4328e-12
ZNF22_101	0.372551	1.4703	2.86802	0.512654	0.608193	NA
TRPS1_4	0.266877	0	6.96848	0	1	NA
TWIST2_2	0.290555	-1.79401	3.10157	-0.578419	0.562981	NA
P4HA3_2	0.475338	-1.32266	3.03056	-0.43644	0.662518	0.736826
HIF1A	650.421	0.704691	0.0661482	10.6532	1.68458e-26	1.32135e-25
ABHD17A	935.65	-0.236648	0.0568618	-4.16182	3.15726e-05	7.53863e-05
ZFP64_67	2.49297	-0.95224	0.894074	-1.06506	0.28685	0.368899
PEG10_15	0.317898	1.25361	2.54366	0.492838	0.622127	NA
MYADML2	16.8666	1.38659	0.283232	4.89561	9.79993e-07	2.6842e-06
CR388166.2_7	1.79374	-0.283752	1.40232	-0.202345	0.839647	0.8884
LAMTOR3	32.6698	2.18152	0.305939	7.13058	9.99474e-13	4.18083e-12
C15ORF65	70.0117	2.53495	0.299489	8.46423	2.57841e-17	1.3803e-16
RNF150	113.646	-1.21858	0.14051	-8.67255	4.22541e-18	2.36602e-17
PEG10_17	0.730337	1.2446	1.60085	0.777463	0.436886	0.525971
CLDN20	0.356094	0	3.15078	0	1	NA
ZNF22_104	0.548128	0.173125	2.18245	0.079326	0.936773	0.965384
XB.GENE.5901104	1.86183	0.801011	1.4397	0.556372	0.577957	0.661623
KDELR3_2	424.858	-0.261127	0.13066	-1.99852	0.0456603	0.0714751
CACNG5A	0.314174	0.034521	2.20572	0.0156506	0.987513	NA
IER2_2	146.919	1.94924	0.172457	11.3028	1.27156e-29	1.11927e-28
PEG10_391	0.17827	-0.315545	3.98425	-0.0791979	0.936875	NA
FAM213A	0.705455	2.20466	1.68556	1.30797	0.190882	0.258709
UBE4B	58.1764	1.54278	0.262837	5.86972	4.3654e-09	1.42964e-08
CR388166.1_38	0.254891	0.0495404	4.1994	0.011797	0.990588	NA
CR388166.2_191	0.435346	-0.863835	2.54705	-0.339151	0.734496	0.800729
TOLLIP	160.823	-0.771045	0.130824	-5.89374	3.77551e-09	1.24177e-08
CRABP1	1.86649	0.120152	1.51427	0.0793465	0.936757	0.965384
CNPY1	80.4082	0.106358	0.152259	0.698533	0.484844	0.571789
SLC38A2	273.155	1.19291	0.128056	9.31554	1.21333e-20	7.55679e-20
ACLYB	69.4717	1.07708	0.190624	5.65028	1.60183e-08	5.04071e-08
ZNF239_27	5.34136	1.53868	0.626546	2.45581	0.0140566	0.0241286
CR388166.2_197	3.83435	-2.83651	0.860815	-3.29514	0.000983729	0.00198302
SEMA4F	1119.89	-0.0018978	0.134268	-0.0141344	0.988723	1
UBAP1_2	3.14983	-0.0844471	0.799582	-0.105614	0.915889	0.949355
CRKL	772.011	-0.475048	0.0556235	-8.54041	1.33749e-17	7.27897e-17
C22ORF29_212	0.76945	0.596897	1.39598	0.427584	0.668954	0.742934
BDH1_2	405.328	0.530509	0.0725967	7.30762	2.71913e-13	1.17419e-12
RPL21	6667.99	1.24232	0.127553	9.73961	2.04328e-22	1.37196e-21
MEPCE	132.747	0.362474	0.105624	3.43173	0.000599742	0.00124285
ZNF22_12	7.12248	0.0269979	0.463498	0.0582481	0.953551	0.976785
CGNL1	400.064	0.491663	0.103751	4.73887	2.14913e-06	5.69815e-06
FAM189A2	0.177853	0	4.45344	0	1	NA
CR318592.1_58	2.23885	6.45111	0.923149	6.98815	2.78526e-12	1.12771e-11
SMARCAD1	546.198	0.300841	0.0744315	4.04185	5.30305e-05	0.000123702
OTUD4	279.846	1.49478	0.183749	8.13489	4.12316e-16	2.06353e-15
CR388166.2_198	1.28166	-0.483968	1.20772	-0.400727	0.688621	0.75982
TMEM199	214.16	-0.0820626	0.168622	-0.486667	0.626494	0.705229
ZFP64_69	0.59166	0	2.17277	0	1	1
NDUFS7	268.015	0.900707	0.119616	7.52998	5.0748e-14	2.2869e-13
ABL1	555.464	-1.55802	0.0816119	-19.0906	3.02554e-81	1.20653e-79
ZNF576_4	0.688137	3.30627	1.7052	1.93893	0.0525098	0.0812174
CR388166.2_200	0.341425	-1.22373	3.60642	-0.339319	0.734369	NA
KCTD2_2	244.9	0.667451	0.122435	5.45145	4.99602e-08	1.51901e-07
CTDSPL2	1084.48	-0.0309354	0.0589828	-0.524482	0.599943	0.681503
ZNF22_102	1.61364	0.510224	0.974252	0.523708	0.600481	0.68203
CCDC9	139.773	-0.26542	0.110376	-2.40469	0.016186	0.0275365
ZNF22_106	8.64081	-0.813049	0.351845	-2.31082	0.0208429	0.0348218
MAMDC2_2	3.04039	2.24809	1.10213	2.03978	0.0413723	0.0652678
PCNX	69.253	-0.714485	0.161821	-4.41527	1.00886e-05	2.52086e-05
AARS	246.562	0.445741	0.093734	4.75538	1.98071e-06	5.26786e-06
ZFP3_99	2.41609	2.70274	0.812092	3.32811	0.000874358	0.00177451
CR388166.2_193	0.296029	-1.32566	3.33984	-0.396924	0.691424	NA
SYF2	531.115	0.686134	0.0821418	8.35305	6.65216e-17	3.47194e-16
NDUFAF4	123.615	-0.40765	0.1289	-3.16252	0.00156412	0.00308032
ZNRD1	240.117	0.014776	0.110904	0.133233	0.894009	0.932437
PEG10_520	0.222275	1.05869	3.11503	0.339864	0.733959	NA
PQLC3_1	69.6033	1.33616	0.27522	4.85488	1.2046e-06	3.26947e-06
CACNG5	0.26034	-2.18385	2.6619	-0.820412	0.411981	NA
TMEM208	231.822	0.654646	0.12051	5.43229	5.56348e-08	1.68819e-07
C22ORF29_213	0.23196	-2.22454	2.6375	-0.843425	0.398991	NA
ABTB2_1	0.675285	1.59316	1.38467	1.15057	0.249911	0.327193
SNCB	19.1985	5.54863	0.796727	6.96428	3.30091e-12	1.32789e-11
SLC12A4	75.5607	-0.255841	0.19775	-1.29376	0.195748	0.264678
ARFRP1	259.976	-0.190192	0.10995	-1.72981	0.0836647	0.124157
ZSCAN4_4	0.333863	0.373105	2.01629	0.185046	0.853193	NA
CR388166.1_40	3.44109	-0.597671	0.863911	-0.69182	0.48905	0.575861
SCAMP2	618.007	0.180911	0.0724194	2.4981	0.0124861	0.021608
TUBA2_3	41.5376	-0.317923	0.315717	-1.00699	0.313941	0.398122
ZNF22_107	5.16451	-2.39644	0.536036	-4.47067	7.79742e-06	1.96947e-05
FIGLA	86.7267	-0.0245486	0.138436	-0.177327	0.859251	0.904861
ATP6V0C	622.104	0.973214	0.141488	6.87842	6.05196e-12	2.38987e-11
CR318592.1_4	39.2034	-0.27555	0.217662	-1.26596	0.205529	0.276274
SGTB	56.3236	-0.190568	0.191021	-0.997629	0.318459	0.403074
SUPT16H_2	0.348033	0	6.96848	0	1	NA
SDHAF2	297.012	0.398279	0.100523	3.96207	7.43033e-05	0.000170463
CR318592.1_198	0.356352	0	3.22724	0	1	NA
XPR1	265.738	-0.351975	0.0885912	-3.97302	7.09659e-05	0.000163214
IL12A	6.39493	-2.03592	0.530255	-3.8395	0.000123285	0.000277013
CCER1	21.9048	-1.74089	0.283138	-6.14855	7.81945e-10	2.69286e-09
SPI1	1.63324	0	1.57623	0	1	1
KCP_4	0.351911	1.00969	2.95691	0.341468	0.732751	NA
ANKRD65_2	0.352817	-2.19344	2.70612	-0.810546	0.417626	NA
PEG10_421	0.200652	1.84877	6.91496	0.267358	0.789193	NA
CR318592.1_71	1.43743	-0.162911	1.04501	-0.155894	0.876116	0.91847
ZFP64_70	12.1108	-0.217696	0.343909	-0.633005	0.52673	0.61216
PTTG1IP_3	0.653999	-3.63424	1.93345	-1.87967	0.0601537	0.0920982
ZBED1_4	1.0147	-2.72718	1.3267	-2.05562	0.0398194	0.063013
CHST2	73.1765	0.345923	0.259482	1.33313	0.182489	0.248533
ZNF22_105	3.78968	-0.469364	0.652043	-0.719836	0.471626	0.559558
PEG10_402	0.921275	-0.0460732	1.4874	-0.0309756	0.975289	0.992825
SI.DKEYP.72H1.1	0.321276	0	3.29592	0	1	NA
EIF4E1B	798.7	-0.234554	0.0667695	-3.51289	0.000443269	0.000935638
YPEL5	102.042	-0.267835	0.172635	-1.55145	0.120795	0.172898
SNRPD3	11475.4	1.64508	0.103536	15.8889	7.55831e-57	1.5949e-55
PCNP	1767.52	0.677721	0.0671555	10.0918	6.00459e-24	4.24736e-23
RMI2	52.7999	0.224995	0.188427	1.19406	0.232453	0.307479
ANKS1A	217.618	0.0950771	0.115717	0.821633	0.411286	0.499777
LIPM	348.512	-0.118436	0.110753	-1.06937	0.284903	0.366875
C22ORF29_217	0.305934	2.05251	2.24681	0.913522	0.360968	NA
MRPS25	145.78	1.26654	0.198164	6.3914	1.64368e-10	5.951e-10
MYBL1	0.387395	-1.32604	2.8682	-0.462325	0.643849	NA
PRTGA_4	0.319302	1.34109	3.22659	0.415638	0.677675	NA
ZFP64_51	23.0843	-0.542009	0.338607	-1.6007	0.109443	0.158447
GSTP1_1	678.869	1.85121	0.137932	13.4211	4.54625e-41	5.78605e-40
ZNF22_109	0.29314	-0.615029	2.90409	-0.21178	0.832279	NA
ATP2C2_1	105.434	-0.198859	0.18931	-1.05044	0.293517	0.375717
ZBTB8OS	19.7187	2.63328	0.40917	6.43566	1.22939e-10	4.48407e-10
PEG10_423	1.03959	-1.92806	1.38777	-1.38932	0.164736	0.227257
ZFP64_71	0.290932	1.12674	5.90907	0.190679	0.848777	NA
NMRK2_2	506.748	1.00691	0.104466	9.63862	5.49222e-22	3.63278e-21
C12ORF49	18.0037	-0.218029	0.313286	-0.695943	0.486465	0.573454
CR388166.2_208	1.24847	-3.27152	1.59248	-2.05436	0.039941	0.0631908
SETD9	95.3624	-0.166899	0.16668	-1.00132	0.316674	0.401059
TIMM10B	666.899	-0.278901	0.0829004	-3.36429	0.000767419	0.00157045
CR388166.2_211	1.23211	1.35425	1.19254	1.13559	0.256127	0.334135
DCUN1D5	600.362	0.93196	0.131294	7.09827	1.26324e-12	5.24589e-12
PRKACA_2	0.173918	-2.60554	5.14743	-0.506183	0.612728	NA
LMNB2	2718.02	2.12621	0.0837301	25.3937	2.96315e-142	3.26136e-140
CNDP1_2	0.808752	0	2.50978	0	1	1
NXPE2_5	0.774061	-0.469177	1.28468	-0.365209	0.714955	0.783149
CYP2E1_2	0.287008	0	6.96848	0	1	NA
PEG10_414	0.125572	0	5.45008	0	1	NA
MTFR1L	322.41	0.336324	0.0819423	4.1044	4.05367e-05	9.56283e-05
TRIM48_27	1.339	0	1.64737	0	1	1
PEG10_417	0.245477	-2.42835	6.95845	-0.348979	0.727105	NA
TACC1	80.9691	2.79731	0.265192	10.5483	5.1751e-26	3.99098e-25
KLHL41	1.45874	0	6.96848	0	1	1
TSEN15	280.92	-0.30323	0.101839	-2.97754	0.00290576	0.00552327
UBE2O	564.712	0.0900161	0.123946	0.726253	0.467684	0.555455
ERLIN1	300.241	0.0273907	0.127871	0.214205	0.830387	0.881423
DPYSL2_1	90.0056	0.307084	0.155485	1.97501	0.0482666	0.0752381
MCRS1	145.646	0.029379	0.133872	0.219455	0.826295	0.87832
PEG10_427	0.399638	-0.0953689	2.18429	-0.0436612	0.965174	NA
LAMA5_2	7.92746	-2.10286	0.615007	-3.41925	0.00062795	0.00129876
SERPINA3_2	0.344597	-2.22283	3.01955	-0.736147	0.461641	NA
TIAM1_1	755.329	-0.00075319	0.0790872	-0.00952354	0.992401	1
SLCO1E1	0.326459	-1.78986	2.97062	-0.602521	0.546827	NA
FAS	0.115875	-0.868246	6.38388	-0.136006	0.891816	NA
CTD.3088G3.8	0.264314	0	6.96848	0	1	NA
MYSM1_2	0.245367	0.20849	3.40778	0.0611805	0.951215	NA
RAB27B	353.146	-0.00657272	0.0860063	-0.0764214	0.939084	0.9668
PEG10_437	0.384836	0.670099	2.03198	0.329777	0.741569	NA
CR388166.2_216	0.42011	2.0181	2.08452	0.968136	0.332976	NA
C22ORF29_224	0.216807	0.0488861	4.48557	0.0108985	0.991304	NA
CR318592.1_203	0.372848	1.05539	3.21879	0.327884	0.742999	NA
FAT4_B1	0.51989	0.219916	4.51041	0.0487573	0.961113	0.982109
FTH1	5658.97	3.25408	0.0821723	39.6007	0	0
PEG10_435	0.136121	2.19204	5.19097	0.422279	0.672821	NA
CHCHD3	18.9584	1.43974	0.296684	4.85275	1.2176e-06	3.30214e-06
KLHDC8A_2	0.19471	0	6.96848	0	1	NA
RPLP2	7431.77	1.50317	0.149602	10.0478	9.39474e-24	6.60127e-23
IRS1_2	12.3524	-0.566909	0.323648	-1.75162	0.0798394	0.118981
TIMD4_2	0.136772	0.046695	6.17721	0.00755924	0.993969	NA
AEN	103.569	-0.342005	0.147345	-2.32112	0.0202803	0.0339476
CR388166.2_214	1.31493	-0.361842	1.20745	-0.299675	0.764425	0.826374
RPS2	16546.3	3.90202	0.143773	27.1401	3.31407e-162	4.4701e-160
CR388166.2_217	0.583095	0.488008	1.67514	0.291324	0.770803	0.831938
ZFP64_72	3.28544	0.0581259	0.751647	0.0773314	0.93836	0.96646
PEG10_430	0.618012	-1.02826	2.0242	-0.507984	0.611465	0.692109
RASSF3	1305.1	-0.514786	0.0808313	-6.36864	1.90713e-10	6.88488e-10
PEG10_439	0.256645	1.12589	3.75476	0.299858	0.764286	NA
CITED2	223.385	1.11822	0.284331	3.93279	8.39649e-05	0.000191764
RFXANK	36.0446	-1.37102	0.262431	-5.22431	1.74806e-07	5.09963e-07
PEG10_432	0.208031	0.0579792	4.311	0.0134491	0.989269	NA
APOBEC2	16.4597	2.95178	0.592148	4.98487	6.20034e-07	1.72471e-06
FASN_2	0.322354	0	6.96848	0	1	NA
RBFOX2_2	0.293823	2.81114	2.73011	1.02968	0.303162	NA
SAT2_2	50.8362	1.6124	0.393976	4.09264	4.26491e-05	0.000100422
NCAPH2	130.017	-0.0768682	0.177437	-0.433213	0.66486	0.738924
CAMK2G	124.882	1.08527	0.156006	6.95656	3.48679e-12	1.3998e-11
CNKSR3	8.5292	0.204745	0.352469	0.580888	0.561316	0.645809
RTL1_350	1.91173	-0.0864084	0.850603	-0.101585	0.919086	0.951738
MAT1A	744.654	0.0345288	0.073344	0.470779	0.637799	0.715437
ADAMTS5_1	0.226332	1.73054	4.23628	0.408504	0.682903	NA
MEX3A	200.841	-0.546074	0.108168	-5.04841	4.45504e-07	1.2524e-06
C19ORF40	183.983	-0.967301	0.101742	-9.50743	1.95438e-21	1.26295e-20
WDR38	0.374094	0	2.75873	0	1	NA
MYL7	33.5059	0.543563	0.249231	2.18097	0.0291859	0.0474634
PEG10_513	2.71422	0.433346	0.79769	0.543252	0.586957	0.669376
AKIP1_2	146.918	-3.61522	0.254261	-14.2186	7.02698e-46	1.06006e-44
NDUFS8	205.546	0.46479	0.136677	3.40063	0.000672302	0.00138425
ATP6V1F	509.842	0.273049	0.149003	1.8325	0.0668765	0.101365
CR388166.2_54	5.58672	0.844535	0.585742	1.44182	0.149353	0.208398
MAU2	61.3716	-0.0601412	0.183112	-0.32844	0.742579	0.807174
CARHSP1	891.446	0.123427	0.100523	1.22785	0.219505	0.292489
CR318592.1_162	0.533339	0.996906	1.84314	0.540872	0.588596	0.670911
PRDM8	5.2634	-0.977277	1.47077	-0.664466	0.506392	0.59273
G6PC2_3	1.57464	2.05131	1.38032	1.4861	0.137252	0.193395
MRPL32	200.023	0.128475	0.107336	1.19694	0.231328	0.306315
H2AFX	94.9652	1.26128	0.240119	5.25275	1.49848e-07	4.40045e-07
RFK	55.1029	-0.362006	0.15954	-2.26905	0.023265	0.0385452
MBD1_A1	7.02274	-0.459274	0.380528	-1.20694	0.227456	0.301884
RETNLB_1	1.91869	-0.333539	1.55725	-0.214185	0.830403	0.881423
PEG10_441	3.39334	1.79046	0.960901	1.86331	0.0624186	0.0952901
WDR48	229.304	0.360459	0.0944828	3.81507	0.000136143	0.000304314
PCDHB8_4	0.369966	-1.78934	2.94449	-0.60769	0.543393	NA
MRPS17	394.979	-1.05444	0.0712166	-14.8061	1.33784e-49	2.27516e-48
CR388166.2_219	1.11148	3.48862	1.22383	2.85058	0.00436401	0.00811681
EPN1	191.94	0.144943	0.0843164	1.71903	0.0856086	0.126809
GNA13	541.355	-0.585119	0.0869134	-6.73222	1.67098e-11	6.4306e-11
ATP6V1A_1	318.168	0.013825	0.0985515	0.140282	0.888438	0.928315
UBAP2	141.66	0.473508	0.187599	2.52405	0.0116011	0.0201704
PTP4A2_2	1718.13	0.112751	0.0657188	1.71565	0.0862255	0.127599
CR388166.2_220	1.91872	-0.805273	0.905676	-0.88914	0.373928	0.461348
SRR_2	2.22829	1.98063	0.9364	2.11515	0.0344173	0.055143
CRISPLD1_1	0.262313	2.72268	5.9297	0.45916	0.646119	NA
TTLL10	0.229891	0	3.42637	0	1	NA
RTL1_32	0.833428	-2.25397	1.44747	-1.55718	0.119429	0.171264
MYCBP2_2	0.472157	1.55161	2.19497	0.706894	0.479632	0.567198
CDKN1B_1	26.5659	2.27569	0.365696	6.2229	4.88036e-10	1.70806e-09
PI4K2B	329.807	-0.583692	0.0972537	-6.00175	1.95206e-09	6.51539e-09
CR318592.1_37	0.195477	1.68667	3.00246	0.561764	0.574277	NA
ZNF22_114	2.42095	-1.48108	1.0672	-1.38782	0.165193	0.227728
FQ378013.1	94.9882	-2.00715	0.188181	-10.6661	1.46678e-26	1.1538e-25
NGLY1	237.199	-0.247281	0.0885167	-2.79361	0.00521235	0.00959095
ZNF239_20	4.33731	0.409311	0.574645	0.712286	0.476288	0.564116
ZNF576_6	1.02316	0.356345	1.26444	0.281821	0.778081	0.838477
TRIM59_2	1.53408	1.54763	2.24824	0.688373	0.491218	0.577995
RTL1_277	0.236889	0.325834	3.32659	0.0979483	0.921973	NA
ZNF346	2458.2	0.926088	0.067328	13.7549	4.7619e-43	6.55798e-42
SI.DKEY.14D8.6	0.511762	0	2.25496	0	1	1
SLC30A1	911.678	0.10991	0.0761006	1.44427	0.148662	0.207558
DNM2_1	369.731	0.184425	0.0699203	2.63765	0.00834819	0.0148506
LHFPL2	47.2929	-1.32362	0.196392	-6.73971	1.58705e-11	6.11956e-11
PDZD11	336.431	-0.95129	0.117023	-8.12907	4.32586e-16	2.1634e-15
PEG10_59	1.4389	2.24313	0.913699	2.45499	0.0140887	0.0241777
CR388166.1_7	4.40308	-0.82496	0.634682	-1.2998	0.193669	0.262099
GDI1_2	1026.95	1.10364	0.0887636	12.4335	1.71936e-35	1.81682e-34
CR388166.2_226	0.233466	1.20139	3.42539	0.350731	0.72579	NA
PEG10_450	0.329635	-0.264554	2.45963	-0.107559	0.914346	NA
CDKN1A_3	122.044	-0.0842802	0.111988	-0.752583	0.451701	0.539934
XB.GENE.5918131_4	17.7806	0.633027	0.37034	1.70931	0.0873933	0.129175
ZNF22_115	6.17834	-0.217643	0.414996	-0.524446	0.599968	0.681503
RALBP1	396.809	-0.593035	0.0849024	-6.98491	2.85043e-12	1.15206e-11
AP1B1	400.109	0.551697	0.09982	5.52692	3.25897e-08	1.00284e-07
CR388166.2_227	0.324466	1.58344	3.44209	0.460021	0.645501	NA
FAM222A	327.19	-1.25368	0.089764	-13.9664	2.49887e-44	3.60372e-43
ESF1	320.827	0.336882	0.0945914	3.56144	0.000368826	0.000785186
PEG10_51	0.646675	2.06297	1.7867	1.15462	0.248244	0.325488
KCNA2_1	0.238275	-1.3205	2.85723	-0.46216	0.643967	NA
MUS81	151.094	0.882059	0.173449	5.08541	3.6683e-07	1.03952e-06
CERS6	272.517	-1.04643	0.0931327	-11.2359	2.7157e-29	2.36024e-28
MCFD2	56.0202	0.117023	0.210458	0.556041	0.578183	0.661674
CR388166.1_42	0.786101	-0.775217	1.66256	-0.466279	0.641016	0.718519
PIEZO2_1	1.08271	-1.28161	1.68454	-0.760806	0.446773	0.535308
NMRK2_1	426.181	0.542822	0.0702587	7.72605	1.10938e-14	5.16336e-14
FAM210B	61.3276	-0.644856	0.175724	-3.66971	0.000242823	0.000528016
PQLC2L_B1	0.203246	-0.733568	6.9575	-0.105436	0.91603	NA
USPL1_1	346.196	-1.54247	0.105111	-14.6747	9.35749e-49	1.5455e-47
BRWD1	41.471	-1.42833	0.202363	-7.05823	1.68641e-12	6.93e-12
MRPS18C_2	2.59364	0.0608807	1.37573	0.0442535	0.964702	0.984671
PGGT1B	290.18	0.183456	0.080851	2.26906	0.0232647	0.0385452
C22ORF29_228	0.171178	2.08779	5.75984	0.362474	0.716998	NA
RNF144B	76.5448	-1.45483	0.132848	-10.9511	6.56762e-28	5.4334e-27
CFHR2_9	0.360793	0	2.71387	0	1	NA
RDH5_2	1.11495	0.153316	1.86503	0.0822057	0.934483	0.964058
PEG10_446	2.92209	0.213457	0.898195	0.237651	0.812152	0.866707
CAPN8_2	0.600814	0.161871	1.52006	0.10649	0.915194	0.94885
ZCRB1	50.4819	0.165036	0.859839	0.191939	0.84779	0.895405
ZNF576_5	2.42529	-0.514532	0.730529	-0.704329	0.481228	0.568499
NANOS3_2	0.996295	-0.394091	1.3741	-0.286801	0.774265	0.834846
TSPO_3	2.73682	0.380793	1.32984	0.286344	0.774615	0.835134
LYN	218.993	-1.68863	0.0921577	-18.3233	5.39312e-75	1.86898e-73
DPM3	114.393	0.00480815	0.130582	0.0368211	0.970628	0.988958
CFHR2_3	1.38967	0.0833338	1.62834	0.0511771	0.959184	0.980639
CR388166.2_239	0.892364	-0.572094	1.17344	-0.487536	0.625879	0.704882
KIF11	1117.82	0.0490252	0.0794704	0.6169	0.537301	0.622657
DNTTIP2	918.608	0.506072	0.0616127	8.21377	2.14346e-16	1.09019e-15
CR318592.1_212	0.378718	0.850558	1.93676	0.439166	0.660541	NA
SLC31A1	40.8801	0.380371	0.237525	1.6014	0.109289	0.158274
MRPS12	189.165	0.941785	0.177936	5.29284	1.20429e-07	3.56392e-07
MICA_6	1.46578	0.931021	1.16853	0.796743	0.425601	0.514762
MFSD9	0.39651	-2.71206	2.18652	-1.24035	0.214844	NA
ZNF22_116	0.627747	1.08161	1.54195	0.701459	0.483017	0.57022
PDGFA_2	1.45435	4.12465	1.79627	2.29624	0.0216624	0.0360463
MOSPD1_1	1.42939	-0.814824	1.02606	-0.794131	0.427119	0.516099
PREB	163.209	0.365641	0.14851	2.46207	0.0138136	0.0237352
SPCS3	209.644	-0.115792	0.129696	-0.892792	0.371969	0.459426
PEG10_465	0.236734	2.55349	3.61808	0.705759	0.480338	NA
PSMF1	7.14409	2.24941	0.498275	4.5144	6.34966e-06	1.61955e-05
SFT2D1	46.2214	0.729182	0.244278	2.98505	0.00283535	0.00539764
LHFPL5_1	50.3032	-0.282962	0.17861	-1.58425	0.113138	0.163143
EXOSC4	509.965	0.314016	0.0841004	3.73382	0.000188595	0.000415149
RTL1_288	0.11168	-1.22147	5.56507	-0.219489	0.826269	NA
TMEM19	404.895	-0.318822	0.096594	-3.30064	0.000964632	0.00194538
RTL1_291	0.281621	-1.41416	2.76843	-0.510818	0.609479	NA
DGUOK_1	168.23	-0.677006	0.159836	-4.23562	2.27923e-05	5.52751e-05
AMPD2_1	0.353472	0	3.47737	0	1	NA
C12ORF65	57.4737	-0.353717	0.183372	-1.92896	0.0537362	0.0829465
ZNF576_7	0.318532	-1.0547	2.60051	-0.405574	0.685056	NA
RTL1_27	0.683657	-2.50854	2.03742	-1.23123	0.218236	0.291023
ZNF22_117	0.392859	-2.67696	2.05925	-1.29997	0.193612	NA
NOB1	409.26	0.43205	0.0973927	4.43617	9.15744e-06	2.29612e-05
PEG10_454	0.213945	0	4.82907	0	1	NA
ARL11	199.768	-1.93996	0.146821	-13.2131	7.37475e-40	9.06719e-39
BCL2L2.PABPN1	274.618	1.12462	0.160665	6.99979	2.56341e-12	1.03972e-11
CUL1	971.759	-0.35211	0.0606553	-5.80511	6.43244e-09	2.07838e-08
UQCRQ	105.54	1.99947	0.181836	10.996	3.9926e-28	3.33922e-27
NCBP1	1093.5	0.541409	0.0630686	8.58445	9.12737e-18	5.02297e-17
C22ORF29_23	4.10296	0.808267	0.762142	1.06052	0.288908	0.371129
MFAP2	29.8939	0.716805	0.472261	1.51782	0.129061	0.183356
NLRP3_7	0.119743	-1.80512	6.36573	-0.283569	0.776741	NA
PEG10_468	0.345001	-1.12579	2.52645	-0.445601	0.655885	NA
C22ORF29_71	0.643716	-1.17262	1.84544	-0.635415	0.525158	0.610793
CR388166.2_243	1.12106	1.83435	1.61062	1.13891	0.254742	0.332486
CR318592.1_213	0.733028	1.90232	1.91168	0.995102	0.319687	0.4044
PEG10_474	0.172324	2.52329	4.35857	0.578927	0.562639	NA
PFDN5	758.033	-0.263452	0.107409	-2.45279	0.0141752	0.024314
ZNF22_120	3.33943	-2.92956	0.699422	-4.18854	2.8075e-05	6.74564e-05
CDK16	97.5907	1.41208	0.145254	9.72144	2.44304e-22	1.63639e-21
TRIM48_30	0.677125	3.4953	1.56452	2.2341	0.0254763	0.0418912
TMEM165	886.715	-0.831663	0.0620758	-13.3976	6.24914e-41	7.94599e-40
MED7	194.448	-1.12615	0.138302	-8.1427	3.86561e-16	1.93745e-15
ZNF22_123	8.99151	0.459381	0.351122	1.30832	0.190763	0.258599
MLX	18.6498	0.746558	0.295534	2.52613	0.0115326	0.0200639
CIRBP	219.789	1.06475	0.151062	7.04845	1.80923e-12	7.41681e-12
FUT5_1	278.904	0	1.78724	0	1	1
R3HDM2_1	201.519	-0.62952	0.119285	-5.27744	1.30999e-07	3.86552e-07
PEG10_475	0.361115	-1.66579	2.80103	-0.594705	0.55204	NA
ZNF576_8	5.62084	1.28235	0.572749	2.23893	0.0251602	0.0414159
PAQR9_3	0.283631	-2.00393	3.14806	-0.63656	0.524411	NA
ZNF22_121	0.279132	-1.78149	2.64103	-0.674543	0.499966	NA
PEG10_466	10.8421	-0.0212831	0.441683	-0.0481863	0.961568	0.982346
MCM5	2186.84	0.973524	0.112407	8.6607	4.68888e-18	2.61702e-17
RAB24	13.3093	-0.164149	0.438779	-0.374105	0.708326	0.777932
OTUD5	0.618766	1.74526	1.64068	1.06374	0.287446	0.369561
GNAS	545.066	-0.123614	0.0733622	-1.68498	0.0919933	0.135406
CR388166.2_247	1.72365	0.72264	1.06926	0.675832	0.499147	0.585545
HOXD13	0.527864	-0.153729	2.33289	-0.0658966	0.94746	0.972628
CHD8	518.719	0.15172	0.0852406	1.7799	0.0750925	0.112541
SELT	156.247	0.587558	0.149098	3.94076	8.12234e-05	0.000185626
EGR3_2	1.97669	-2.27039	1.67315	-1.35696	0.174795	0.239144
FLRT3	386.664	2.60831	0.345267	7.55447	4.20564e-14	1.90208e-13
NUCKS1	8962.7	2.3234	0.0874486	26.5688	1.55888e-155	1.96763e-153
URGCP_2	0.513274	2.09817	1.54485	1.35817	0.174409	0.238676
ADAMTSL2_1	0.850846	0	2.41773	0	1	1
RALGAPA1_1	20.9287	0.365158	0.242194	1.50771	0.13163	0.186466
GSTP1_3	27.9112	3.08266	0.502151	6.1389	8.30927e-10	2.85655e-09
ZNF664_28	5.88279	-2.00274	0.510951	-3.91962	8.86877e-05	0.000201947
SUGP2_6	2634.36	2.54088	0.086422	29.4009	5.35589e-190	9.44697e-188
RTL1_309	0.65441	-0.793172	1.93112	-0.410732	0.681269	0.753448
WDHD1	320.551	0.298215	0.122296	2.43846	0.01475	0.0252276
BCDIN3D	68.4919	-0.53346	0.210328	-2.53632	0.0112025	0.0195093
PRDX1_1	913.742	0.00507433	0.0813054	0.0624108	0.950236	0.974472
HNRNPK_2	13554.5	2.99284	0.0706224	42.378	0	0
LINS_2	6.5423	-0.277886	0.506595	-0.548538	0.583323	0.666046
PFDN2	1009.56	-0.442918	0.104396	-4.24269	2.20855e-05	5.36369e-05
TIMM17B	59.9054	0.677191	0.175724	3.85372	0.000116339	0.000262176
B3GNT2	470.826	-1.88012	0.109983	-17.0946	1.62716e-65	4.42419e-64
ZIC1	0.26696	0.253947	5.97893	0.0424736	0.966121	NA
CR388166.2_250	0.145432	0.220312	4.56931	0.0482157	0.961544	NA
CR388166.1_43	0.52768	-1.22779	2.55658	-0.480248	0.631051	0.709256
CHMP4C	465.814	0.662258	0.0648895	10.2059	1.86524e-24	1.35134e-23
PEG10_471	0.141001	1.63785	5.93799	0.275826	0.782681	NA
DIRAS1	56.2121	-2.18305	0.241622	-9.03499	1.64017e-19	9.68474e-19
TPRKB	98.76	-0.768784	0.170347	-4.51305	6.39016e-06	1.62898e-05
PRPS1	1115.23	0.453884	0.0691985	6.55917	5.41092e-11	2.01416e-10
DYM	210.341	0.53332	0.0942879	5.65629	1.54682e-08	4.87317e-08
C11ORF1	9.78563	0.366211	0.353248	1.0367	0.299877	0.382719
C2ORF66	0.297619	0	3.08864	0	1	NA
FCN1	0.190099	1.32636	4.94465	0.268242	0.788513	NA
TRIM74_2	0.301188	0	3.33899	0	1	NA
C1ORF50	233.533	0.339128	0.100314	3.38067	0.000723106	0.0014833
ATP5O	1749.86	0.409747	0.080068	5.11748	3.09639e-07	8.8382e-07
SRRM1	989.073	0.324307	0.0550271	5.89359	3.77898e-09	1.24262e-08
PEG10_486	0.227136	2.04066	3.19729	0.638245	0.523314	NA
PEG10_479	2.72045	1.16478	0.796091	1.46312	0.143434	0.201097
PEG10_256	0.376328	2.04161	2.3474	0.869733	0.384446	NA
RFESD	45.033	-1.05523	0.224913	-4.69173	2.70911e-06	7.10888e-06
PEG10_487	0.638122	-1.28367	1.68052	-0.76385	0.444956	0.533626
PSMC6	728.72	1.71026	0.11719	14.5939	3.07188e-48	5.00153e-47
CTNNB1	6053.46	1.59889	0.0717055	22.298	3.86488e-110	2.65865e-108
CR388166.2_251	0.878886	-3.35802	1.77085	-1.89628	0.0579229	0.08895
RPS18	7125.24	1.73526	0.127106	13.6522	1.96e-42	2.63079e-41
C3_5	0.610749	0	4.77411	0	1	1
SOUL2	391.273	0.24897	0.102719	2.4238	0.0153589	0.0262038
C22ORF29_252	0.231768	0.218152	4.27254	0.0510591	0.959278	NA
PEG10_480	0.407671	2.33007	2.00963	1.15945	0.246272	NA
DEDD2	74.892	5.455	0.658103	8.28897	1.14231e-16	5.8861e-16
SMG5	35.1758	0.272313	0.28116	0.968534	0.332778	0.418038
CR388166.2_260	0.184197	0.00263508	5.69174	0.000462965	0.999631	NA
CR388166.2_257	0.401048	0.0464449	2.33098	0.0199251	0.984103	NA
CR388166.1_45	0.196358	0	6.96848	0	1	NA
RALA	430.717	0.450821	0.068417	6.58931	4.41862e-11	1.65194e-10
ZNF22_124	0.238456	2.17381	3.7465	0.580224	0.561763	NA
SLC35B4	446.314	-1.42019	0.0774066	-18.3471	3.48188e-75	1.20969e-73
CKAP2L	163.535	-1.78248	0.0982393	-18.1442	1.42643e-73	4.7749e-72
EMG1	341.191	1.41497	0.116413	12.1547	5.4138e-34	5.47268e-33
TRAK1_1	81.2609	-0.648458	0.139817	-4.6379	3.51974e-06	9.17481e-06
LZTS2	97.1396	-0.403364	0.120716	-3.34143	0.000833467	0.00169804
C22ORF29_242	0.336182	1.20094	3.45184	0.347913	0.727906	NA
HBA1_3	4.34258	3.24686	0.897994	3.61568	0.000299563	0.000644673
LHX2_3	0.685679	0.462091	2.13599	0.216335	0.828726	0.880162
MPV17L2	11.0149	1.01229	0.465695	2.17372	0.0297264	0.048234
TRIM48_31	0.268228	0	3.41008	0	1	NA
HCAR2	1.22809	-2.72511	1.21488	-2.24311	0.0248897	0.041005
MIB1	376.992	-0.426573	0.109941	-3.88002	0.000104447	0.000236075
ABCG2_7	0.382053	1.03357	2.13602	0.483876	0.628474	NA
F3	1.83618	0.2228	0.990775	0.224874	0.822077	0.874721
CR318592.1_221	0.137106	0	6.96848	0	1	NA
ZFP64_8	19.3108	-0.290825	0.24123	-1.20559	0.227975	0.302457
CR388166.2_259	0.570462	2.01593	1.71403	1.17614	0.239541	0.31558
KIAA1143	90.0621	2.00325	0.228216	8.77786	1.66619e-18	9.48032e-18
TAF13	258.86	-0.118822	0.111286	-1.06771	0.285649	0.367699
DGUOK_2	23.2573	0.224864	0.295423	0.76116	0.446562	0.535174
DDTL	165.307	1.00065	0.14147	7.07322	1.51379e-12	6.24491e-12
MAR.07	307.286	0.795658	0.106905	7.44266	9.86807e-14	4.36711e-13
MTDH	1017.18	0.198591	0.0880752	2.25479	0.0241464	0.0399047
TOR1AIP1_1	465.765	-0.405302	0.0880018	-4.60562	4.11244e-06	1.06647e-05
SI.CH73.257C13.2_6	5.41403	-0.0774113	0.545109	-0.142011	0.887072	0.92724
CTIF_2	0.284202	-2.41969	2.71832	-0.890142	0.373389	NA
ZNF22_126	0.24861	0.169245	3.39032	0.0499201	0.960186	NA
GSK3B	358.706	-0.0925644	0.0617894	-1.49806	0.134117	0.18958
CALCA	8.75161	-2.30275	0.540537	-4.26011	2.04322e-05	4.97621e-05
VPS37B	821.592	-0.86737	0.0682211	-12.7141	4.93757e-37	5.47831e-36
PTPN12	678.487	0.210894	0.0784032	2.68986	0.00714815	0.0128538
MPHOSPH8	617.867	0.099897	0.0955052	1.04599	0.295568	0.37792
ZP3.2_2	5.18547	-0.275397	0.515321	-0.534417	0.593053	0.674985
RTL1_35	0.272912	-1.32562	3.33469	-0.397525	0.69098	NA
PEG10_489	0.318857	-1.51385	2.73957	-0.552586	0.580547	NA
PEG10_499	0.366249	1.76259	2.73258	0.645028	0.518909	NA
PRKG1_1	0.178352	-0.899214	3.9314	-0.228726	0.819082	NA
CR318592.1_222	0.299813	0	2.73675	0	1	NA
ZFP3_85	12.9227	3.64507	0.80212	4.5443	5.51188e-06	1.41399e-05
BARHL2	1.1547	0.709223	1.09811	0.645859	0.518371	0.60418
MLANA	150.16	-0.0183094	0.145089	-0.126194	0.899578	0.936567
BAD	605.202	-1.06084	0.0694714	-15.2702	1.20825e-52	2.25857e-51
CALCB_1	32.2691	-0.783065	0.252002	-3.10738	0.00188755	0.00367988
CR388166.2_262	0.314923	-1.06735	2.2241	-0.479903	0.631297	NA
CR388166.2_266	0.273079	0.0562544	2.81072	0.0200142	0.984032	NA
PNPLA2	31.5767	-0.436768	0.301905	-1.4467	0.14798	0.206691
SLC25A24	373.814	0.386956	0.0727966	5.31558	1.06316e-07	3.15986e-07
ZSCAN31_5	1.26775	1.82042	1.29665	1.40394	0.160338	0.222059
C22ORF29_35	0.32008	-1.81656	3.07646	-0.590472	0.554874	NA
GINS4	0.346848	0	6.96848	0	1	NA
RTL1_30	0.193831	0.521211	4.4356	0.117506	0.906459	NA
CCDC68_1	21.797	0.0218861	0.241725	0.0905414	0.927857	0.958584
KRT2L_2	0.606238	0.988269	1.74864	0.565163	0.571963	0.65591
RTL1_324	0.305248	0	5.87072	0	1	NA
CHODL	0.242735	1.9672	2.90163	0.677964	0.497795	NA
CR318592.1_225	0.343299	2.84663	2.59196	1.09825	0.272094	NA
EMC9_1	31.6481	-0.951878	0.34299	-2.77524	0.00551613	0.0101053
RHOG.2	47.3565	-1.03051	0.223107	-4.61892	3.85738e-06	1.00226e-05
FTSJ3	1181.96	-0.0455868	0.0624357	-0.73014	0.465305	0.553012
PEG10_491	0.277843	1.98781	2.33804	0.850202	0.395213	NA
MDFIC	36.0058	0.717639	0.281356	2.55064	0.0107525	0.0187755
CR388166.2_144	0.196467	-2.55728	3.8995	-0.655796	0.511955	NA
LSP1_1	945.501	3.12988	0.0800058	39.1207	0	0
CR388166.2_35	3.63883	-0.111961	0.854197	-0.131072	0.895718	0.933441
FAM162B	11.1928	-1.04403	0.515319	-2.02599	0.0427657	0.0672732
RIOK1	103.472	-0.271573	0.158609	-1.71221	0.0868573	0.128438
CXORF40A	5.06281	0.393457	0.643838	0.611111	0.541126	0.626457
PEG10_503	0.166977	1.22963	5.80698	0.211751	0.832301	NA
SCARB2	145.43	0.105904	0.12103	0.875021	0.381562	0.469169
DEGS3	424.392	3.41778	0.809131	4.22401	2.39989e-05	5.80991e-05
PEG10_504	0.397476	2.26038	2.24419	1.00721	0.313833	NA
PPOX	206.269	-0.627585	0.107847	-5.8192	5.9129e-09	1.91591e-08
ZFP64_74	0.387205	-0.505056	2.30427	-0.219182	0.826508	NA
C6ORF47	384.064	-0.533073	0.085744	-6.21703	5.06647e-10	1.7705e-09
CYP8B1_B1	0.476651	2.42893	2.07819	1.16877	0.242495	0.31877
UQCRB	1091.22	0.0937021	0.0744039	1.25937	0.207897	0.278885
B3GNT6	3.25091	-3.62751	1.24273	-2.91899	0.0035117	0.0066084
AVPR1A_1	0.519562	0.493339	1.69205	0.291562	0.770622	0.831807
C1ORF109	51.3593	0.620555	0.259773	2.38884	0.0169017	0.0286513
PKP1_2	0.1587	-2.17921	5.16271	-0.422105	0.672948	NA
OARD1	6.34706	0.518045	0.481768	1.0753	0.28224	0.36381
BX284673.1_4	0.674617	0.879976	2.1246	0.414184	0.678739	0.751375
SNIP1_2	2.68767	1.12238	0.812563	1.38129	0.167191	0.230251
PEG10_501	0.377167	2.57664	2.17649	1.18385	0.236472	NA
SCUBE3_2	1.03532	1.83135	1.59197	1.15037	0.249992	0.32725
HSPA9_1	1256.88	0.383349	0.076863	4.98744	6.11854e-07	1.70368e-06
ADAM28	186.814	-0.541424	0.113499	-4.77031	1.8394e-06	4.9072e-06
ANAPC16	13.755	0.821759	0.450628	1.82358	0.0682149	0.103196
MPEG1_2	0.860886	0	2.07814	0	1	1
CR388166.2_276	0.280763	0.229011	6.96057	0.0329012	0.973753	NA
ZNF22_129	0.794893	0.583055	1.43942	0.405061	0.685433	0.75708
NEK7	158.44	0.16576	0.116868	1.41836	0.156087	0.216716
PEG10_510	0.840293	0.882817	1.8528	0.476476	0.633735	0.711633
DDX47	636.344	0.84936	0.0721853	11.7664	5.81608e-32	5.48066e-31
NDE1	190.717	0.708176	0.105741	6.6973	2.12305e-11	8.11809e-11
ZNF239_5	139.288	-0.911812	0.11524	-7.91228	2.52719e-15	1.21613e-14
ZNF385D_1	2.59145	0.919384	1.39888	0.657226	0.511035	0.597436
PLK4	170.581	-0.280579	0.122161	-2.2968	0.0216301	0.0360056
SI.CH73.257C13.2_21	0.496085	0.347556	1.5755	0.2206	0.825404	0.87754
EIF4E2	39.723	0.559471	0.188385	2.96983	0.00297962	0.00565585
PRC1.2_3	1242.59	-0.723431	0.0601636	-12.0244	2.64491e-33	2.60664e-32
XKRX	276.957	-0.783918	0.101624	-7.71394	1.2199e-14	5.66625e-14
ZPBP	0.365917	0	2.31262	0	1	NA
ARPC2	815.346	0.369738	0.072715	5.08476	3.68094e-07	1.04288e-06
PRRX2	0.952262	0	5.89709	0	1	1
PPFIBP1	32.8913	0.438064	0.27845	1.57322	0.115667	0.166442
UBE3B_2	0.901669	-0.114464	1.29214	-0.0885848	0.929412	0.959902
STK38L_2	147.617	-0.204335	0.100724	-2.02867	0.0424923	0.0668736
ZFP64_73	0.769619	-0.273927	1.49951	-0.182678	0.855051	0.90144
RGPD1	0.130808	1.1878	4.65004	0.255438	0.798385	NA
OMA1	33.1015	-0.26849	0.225728	-1.18944	0.234266	0.309371
RBBP8NL	164.967	3.98517	0.847978	4.69962	2.60647e-06	6.84739e-06
ZNF239_7	33.4978	-0.573539	0.199613	-2.87325	0.00406275	0.0075821
CR388166.2_289	1.00576	1.26809	1.61518	0.785111	0.432389	0.521459
GRHL3	1574.24	4.04561	0.340597	11.878	1.5404e-32	1.47582e-31
LRRCC1	215.11	-0.256621	0.118248	-2.1702	0.0299918	0.0486417
TXNL4B	9.45645	0.815438	0.380687	2.14202	0.0321921	0.0518859
POLG	53.4181	-2.65754	0.411358	-6.4604	1.04428e-10	3.82107e-10
SSBP1	191.375	0.241422	0.108984	2.21521	0.0267458	0.0438162
HIVEP3_3	1.03775	1.58527	1.33254	1.18966	0.23418	0.309318
SRFBP1	229.902	-0.0927305	0.0882303	-1.05101	0.293256	0.375523
PEG10_515	0.18045	-1.83169	4.45936	-0.410751	0.681255	NA
GOLT1B	638.127	-0.105869	0.0690808	-1.53254	0.125389	0.178712
UBE2D3_1	234.417	1.79413	0.226355	7.92616	2.26022e-15	1.08956e-14
ARRDC3	270.231	1.64754	0.155583	10.5895	3.33518e-26	2.59533e-25
PEG10_512	0.234883	-1.48064	3.87859	-0.381747	0.702649	NA
SNAPC2_2	10.7612	-0.215216	0.433956	-0.495938	0.619938	0.699722
GNB2	558.156	0.51878	0.0816353	6.35485	2.0863e-10	7.51199e-10
RTL1_356	0.247796	1.60651	6.92343	0.232039	0.816507	NA
NKX6.1	0.207757	0.0506195	3.82893	0.0132203	0.989452	NA
TRIM48_32	1.46827	1.26889	1.08206	1.17266	0.240932	0.31714
RAB40C_2	25.473	0.340053	0.274796	1.23747	0.215911	0.288343
TRUB2	249.908	-0.712979	0.0892231	-7.99097	1.33882e-15	6.50407e-15
PEG10_33	0.358242	0.0773431	2.36933	0.0326434	0.973959	NA
CD99L2_1	138.183	0.557728	0.122586	4.54971	5.37205e-06	1.37992e-05
TRIM48_34	1.72866	0.433836	0.990489	0.438002	0.661385	0.736028
XB.GENE.5871768	1926.55	-0.117854	0.0647774	-1.81937	0.0688546	0.104019
TRIM48_33	3.86137	1.08303	0.646779	1.67449	0.0940339	0.138085
SMOC1	1.67862	0.0786777	1.72142	0.0457052	0.963545	0.983708
LRRD1	1.14636	-1.09086	1.7878	-0.61017	0.541749	0.627126
INO80	183.92	-0.936958	0.158402	-5.91506	3.31752e-09	1.09507e-08
NDUFAF2	88.5973	-0.303792	0.16784	-1.81001	0.0702943	0.106019
HEBP1	33.1826	1.08544	0.306202	3.54483	0.000392861	0.000833201
CCND2	336.928	-0.493742	0.0819515	-6.02481	1.69306e-09	5.68541e-09
ATXN7L3_1	2.26899	0.856685	0.896274	0.95583	0.339158	0.424542
RPL31	5530.67	1.51156	0.161554	9.3564	8.25012e-21	5.17343e-20
RTN3	1080.02	0.144681	0.0783534	1.84653	0.064816	0.0985455
CR388166.2_295	1.50918	1.08604	1.06358	1.02112	0.307199	0.390867
ZNF622	362.334	0.139113	0.0794955	1.74995	0.0801273	0.119384
ZGC.161969	291.736	0.767169	0.0892188	8.59873	8.06004e-18	4.44627e-17
C15ORF27_1	10.6991	0.0200923	0.460312	0.0436492	0.965184	0.984943
BAZ1A_2	99.8567	0.787829	0.189106	4.16607	3.09893e-05	7.40321e-05
ATP5B	4771.22	0.671037	0.0595707	11.2645	1.96359e-29	1.71307e-28
ZNF22_65	2.60951	-4.59995	1.19817	-3.83917	0.000123453	0.000277346
STK17A_1	410.438	-0.702348	0.0923673	-7.60386	2.87432e-14	1.31074e-13
FNTA	705.931	0.496377	0.0593056	8.36981	5.77108e-17	3.02701e-16
GSTZ1	8.35156	1.11266	0.44282	2.51267	0.0119823	0.0207858
ZNF22_130	3.16296	0.87732	0.76174	1.15173	0.249431	0.32664
ZNF484_3	92.2023	-0.752984	0.1187	-6.34358	2.24481e-10	8.06372e-10
ZCCHC8_1	1180.84	0.345154	0.0777899	4.43701	9.12185e-06	2.28761e-05
SSR3	587.43	0.406356	0.103413	3.92945	8.51418e-05	0.000194259
HMGA2	1859.83	0.798161	0.0778625	10.2509	1.17236e-24	8.5612e-24
MCM3	4073.86	3.60809	0.127405	28.3199	1.9673e-176	2.87938e-174
PEG10_539	0.433273	0.920446	1.77123	0.519665	0.603297	0.684606
KIAA1524	333.17	-1.44051	0.0976291	-14.755	2.85848e-49	4.80769e-48
LRRC52	100.624	-0.206487	0.138471	-1.49119	0.135912	0.191802
ZNF22_131	0.253779	-1.85211	3.84937	-0.481148	0.630412	NA
ZNF22_132	0.0929792	1.1012	6.90517	0.159475	0.873295	NA
MAGOH	1931.44	0.528802	0.081055	6.52399	6.84603e-11	2.52921e-10
GLUD1	282.031	1.20489	0.181433	6.64093	3.11712e-11	1.1772e-10
CAV2	419.587	-0.0709123	0.0593026	-1.19577	0.231786	0.306773
PEG10_532	1.22376	-0.350102	1.06304	-0.32934	0.741899	0.806628
CR318592.1_235	0.232701	0.251121	3.79239	0.066217	0.947205	NA
RNF145	128.16	-1.384	0.160896	-8.60183	7.84538e-18	4.32959e-17
SI.CH73.257C13.2_23	0.792922	1.76563	1.43376	1.23147	0.218149	0.290935
PEG10_530	0.406571	-1.11555	3.00137	-0.371681	0.71013	NA
MED25	163.577	0.473084	0.0976583	4.84428	1.27071e-06	3.44074e-06
PRORY	2.6128	-0.226772	0.916121	-0.247535	0.804494	0.860069
RNASEK	82.9878	0.611099	0.235155	2.59871	0.00935758	0.0165011
RWDD2B	120.023	-0.885604	0.14838	-5.96849	2.39461e-09	7.95965e-09
CR388166.2_297	0.205457	-0.899267	3.93541	-0.228507	0.819252	NA
ARID5B_3	0.586956	-0.444353	1.86255	-0.238573	0.811437	0.866078
LARS2	321.532	0.149835	0.10843	1.38185	0.167016	0.230034
MYBL2B	851.106	-0.180156	0.0543301	-3.31596	0.000913292	0.00184618
DHX33	119.202	-0.162461	0.12321	-1.31857	0.187313	0.254297
PEG10_65	0.591456	-2.31437	1.6409	-1.41043	0.158413	0.219614
ABHD14B	7.67599	0.89185	0.42964	2.07581	0.0379117	0.0602088
MZT2A	13.0787	0.315913	0.448102	0.705003	0.480808	0.5681
G6PCA.2	0.180228	0.324855	4.96805	0.0653889	0.947864	NA
TMED7	1185.51	-0.201616	0.0829283	-2.43121	0.0150485	0.0256997
TRIM63	0.384495	0	6.96848	0	1	NA
C22ORF29_47	0.390253	-0.425731	2.27385	-0.187229	0.851481	NA
WWP1	49.2079	-0.4462	0.25849	-1.72618	0.0843149	0.125027
RSL24D1	1554.12	1.7713	0.0681329	25.9977	5.25189e-149	6.17568e-147
TMEM203	138.573	-2.57493	0.196838	-13.0815	4.2027e-39	5.00173e-38
SI.CH211.223P8.8	0.291547	0	3.99305	0	1	NA
CR318592.1_24	1.06687	3.21831	1.18316	2.7201	0.00652621	0.0118064
PEG10_534	0.431408	0	2.45322	0	1	1
KPNA4_1	1446.46	1.15404	0.06485	17.7954	7.66529e-71	2.41878e-69
CR388166.2_293	3.3842	0.718827	0.677013	1.06176	0.288343	0.370508
HIF3A	400.039	1.17233	0.102695	11.4157	3.49044e-30	3.11423e-29
FAM124B	1.05682	-0.281141	1.17289	-0.239699	0.810563	0.86528
GPR75_2	2.91611	3.22388	0.935562	3.44593	0.000569095	0.00118397
XB.GENE.5757686_6	0.338322	1.07386	2.74353	0.391416	0.69549	NA
PHACTR4	1061.18	-0.0204295	0.0765039	-0.267038	0.78944	0.848127
ATP6V1G3	685.911	1.30503	0.201664	6.47128	9.71765e-11	3.56141e-10
C16ORF72	1139.35	0.105879	0.0496779	2.1313	0.0330643	0.053161
TRIP10_2	45.5007	0.464936	0.230043	2.02108	0.043271	0.0679825
PEG10_540	0.129891	1.2421	4.09761	0.303128	0.761793	NA
FLT3LG	3.73191	-0.250966	0.52191	-0.48086	0.630616	0.708998
UMODL1	0.134059	1.02954	4.73537	0.217414	0.827885	NA
MEIS1_1	307.683	4.15188	0.235437	17.6348	1.3321e-69	4.06365e-68
CD69_9	7.95608	-0.452452	0.462425	-0.978433	0.32786	0.41269
ADAMTS18_1	1.92732	2.45471	1.26061	1.94724	0.0515058	0.0798442
ZMYM1_1	0.72594	-0.985524	1.97963	-0.497831	0.618603	0.698403
REXO4	81.7156	0.491214	0.252594	1.94468	0.0518135	0.0802397
CR318592.1_179	61.0533	-0.415334	0.151699	-2.73789	0.00618354	0.0112189
POPDC3	0.367284	-0.183392	2.37342	-0.0772688	0.93841	NA
B3GNT5	404.036	-1.72358	0.109423	-15.7516	6.69859e-56	1.3633e-54
CHRM1_1	0.333271	0.633016	3.04425	0.207939	0.835277	NA
ERI2	496.472	-0.329554	0.117985	-2.79317	0.00521935	0.00960126
PEG10_41	0.774129	0.233929	1.21755	0.19213	0.84764	0.895342
ARHGAP42_2	4.10971	0.469018	2.20604	0.212606	0.831634	0.882501
LSM14A	1260.69	0.258799	0.0637377	4.06037	4.89944e-05	0.000114715
CPAMD8_2	1.46125	-2.77345	1.68842	-1.64263	0.100459	0.146768
RPL10	8767.14	2.01732	0.122829	16.4238	1.29172e-60	3.03269e-59
A1CF	1.5141	1.63176	1.65355	0.986823	0.323729	0.408724
MYL1	66.2279	1.32068	0.201712	6.54737	5.85573e-11	2.17738e-10
HGS	685.574	0.282964	0.0647767	4.36829	1.25222e-05	3.09969e-05
NES	0.90219	-1.36628	1.91082	-0.71502	0.474597	0.5625
TMEM194B_1	101.614	-0.265092	0.154847	-1.71196	0.0869042	0.128493
CYB5A	25.5102	0.875914	0.279012	3.13934	0.00169327	0.00331994
ARHGDIB_2	1457.13	-0.774809	0.068616	-11.292	1.43801e-29	1.26094e-28
ATF3	2.91813	3.06093	0.738173	4.14664	3.37396e-05	8.03375e-05
ZFP3_92	9.59664	0.724614	0.433298	1.67232	0.0944612	0.138668
ZG16B_2	47.4485	1.51504	0.29512	5.13365	2.84182e-07	8.13521e-07
GCC1	175.668	-1.70487	0.115834	-14.7182	4.92586e-49	8.2345e-48
SPTLC1	449.342	-0.243003	0.0842537	-2.88418	0.00392429	0.00734264
TMED10_2	344.703	-0.0443317	0.0910552	-0.486866	0.626353	0.705229
CSNK1D	1353.21	0.180823	0.0709305	2.54929	0.0107942	0.0188365
SUGP2_5	21001.3	2.84348	0.106955	26.5858	9.91046e-156	1.26248e-153
BUD31_1	1329.4	0.606524	0.0752828	8.05661	7.84423e-16	3.85983e-15
RPL27A	2238.45	3.17538	0.151952	20.8973	5.66906e-97	3.22293e-95
LRP4_2	0.514361	0.365117	1.98467	0.183968	0.854039	0.90058
FZD10	123.459	4.47906	0.266572	16.8024	2.34175e-63	5.96626e-62
GAK	255.762	0.544629	0.0997419	5.46039	4.75102e-08	1.4458e-07
MRPL42	494.482	0.554962	0.0824873	6.72785	1.72194e-11	6.61559e-11
METTL12_2	5.17302	-0.910075	1.89426	-0.480438	0.630916	0.70919
UBE2J2	327.66	-0.00910083	0.100202	-0.0908246	0.927632	0.958423
SLC40A1_2	0.245134	-1.65244	4.23282	-0.390387	0.69625	NA
ZSCAN31_12	2.41724	-0.224337	0.678502	-0.330636	0.740919	0.805879
POLR1E	416.746	0.409094	0.0814595	5.02206	5.11205e-07	1.4295e-06
JPH1	72.9795	0.243972	0.294655	0.82799	0.407676	0.496223
ZC3H12A	29.0092	-0.57799	0.251256	-2.3004	0.0214254	0.0356996
OXSR1	146.224	0.414106	0.103937	3.9842	6.77083e-05	0.000156035
SPOP	563.418	-0.764834	0.0764253	-10.0076	1.41126e-23	9.84591e-23
UBE2F	43.2953	0.126551	0.169895	0.744882	0.456343	0.543723
DUSP18_1	57.4297	-0.439615	0.211342	-2.08011	0.0375151	0.0596892
GNB4_2	1136.73	0.40926	0.0537471	7.61456	2.64591e-14	1.20818e-13
DTYMK	478.531	0.572647	0.0585634	9.77823	1.39624e-22	9.42106e-22
TSPAN18	61.7137	-1.03428	0.1792	-5.77165	7.85008e-09	2.52222e-08
POLR2J2	971.926	0.236142	0.115343	2.0473	0.0406283	0.0641726
PPP1R37	131.799	-0.489004	0.102412	-4.77486	1.79833e-06	4.80602e-06
FAM13B	16.5562	2.94286	0.387246	7.59946	2.97359e-14	1.35556e-13
KIF22	1560.38	0.63646	0.0880843	7.22558	4.98973e-13	2.12337e-12
FOXD1_2	1.0045	0.598346	2.18863	0.273388	0.784555	0.844065
FCHSD2	18.2882	-0.19448	0.2554	-0.761472	0.446375	0.535044
SRRT	2273.18	0.435509	0.0705631	6.17191	6.74694e-10	2.33638e-09
TMEM70	317.048	-0.285246	0.0857379	-3.32696	0.000877994	0.00178084
KLC1_1	27.8465	0.906812	0.228494	3.96865	7.22797e-05	0.000166125
SERINC2	168.016	-0.28089	0.114779	-2.44723	0.0143959	0.0246679
ZFAND5_1	12.8043	-0.809603	0.377975	-2.14195	0.0321975	0.0518886
ARL5C	1083.17	-0.0983304	0.0674182	-1.45851	0.144699	0.202685
CLDN16	0.536564	-1.25865	1.81396	-0.693867	0.487766	0.574643
PPP1R13B	177.453	-0.232357	0.108772	-2.13618	0.0326646	0.0525799
PRPF31	621.806	0.717443	0.122724	5.84599	5.03556e-09	1.64286e-08
ITPKA	117.024	-0.674309	0.113843	-5.92317	3.15794e-09	1.04415e-08
RANGRF_1	12.3289	1.08276	0.398821	2.7149	0.0066296	0.0119792
PGAP2	152.681	-1.38816	0.147791	-9.39273	5.84657e-21	3.69656e-20
C22ORF29_67	0.569649	0.130824	2.39055	0.0547254	0.956357	0.978694
GINS1	441.907	-0.274644	0.101059	-2.71766	0.00657457	0.0118892
POLR3E	63.0821	-0.163779	0.16061	-1.01973	0.307855	0.391666
TMEM141	120.27	-0.0600614	0.159991	-0.375405	0.707359	0.77718
USP1	916.396	0.485124	0.110199	4.40223	1.07142e-05	2.66847e-05
CNN3	1444.4	0.869363	0.0812098	10.7052	9.62727e-27	7.63412e-26
MTMR2	42.0686	0.330398	0.207362	1.59333	0.111085	0.160537
SOX10	5.87576	0	1.47818	0	1	1
TDG	402.316	1.21384	0.136249	8.90901	5.14886e-19	2.99147e-18
MFSD1	191.477	-0.107926	0.128511	-0.839815	0.401012	0.48915
TRPV6_4	18.1315	0.377454	0.35802	1.05428	0.291753	0.373981
COX5B	2278.94	0.98619	0.0693331	14.2239	6.50771e-46	9.828e-45
TEAD3_2	94.6354	0.495382	0.143072	3.46247	0.000535239	0.00111759
TMEM229B	2.16943	0.01252	0.708878	0.0176617	0.985909	1
RPS7	6897.42	2.17093	0.140231	15.4811	4.65488e-54	8.98202e-53
RPP21	168.415	0.0803691	0.122441	0.656391	0.511573	0.597827
AIMP2	285.443	0.760435	0.0890281	8.54152	1.32471e-17	7.21798e-17
GGT5_1	0.50223	0	2.40966	0	1	1
ADORA2B	158.174	-2.14774	0.139042	-15.4467	7.93636e-54	1.52073e-52
YAP1	219.364	1.10605	0.182338	6.06595	1.31173e-09	4.44283e-09
RTF1	1057.69	0.188371	0.0546378	3.44764	0.000565508	0.0011774
RPS13	6524.46	1.84098	0.157255	11.707	1.17394e-31	1.09277e-30
JMJD6	91.4067	1.34793	0.126005	10.6974	1.04651e-26	8.27467e-26
FAM84B	236.947	-1.8868	0.114528	-16.4746	5.58849e-61	1.33483e-59
ODC1_2	0.485958	-1.50212	2.48603	-0.604225	0.545694	0.63079
USP33	35.9888	-0.176637	0.226461	-0.77999	0.435397	0.524627
RAB14	889.956	0.250236	0.0507432	4.93143	8.16294e-07	2.24881e-06
PEG10_150	0.707756	1.40536	1.52627	0.920785	0.357163	0.443597
FGFR4	431.456	1.9416	0.210407	9.22785	2.76122e-20	1.69504e-19
PEG10_45	0.558329	2.11972	1.63622	1.2955	0.195149	0.263895
TBC1D10A_2	230.435	-0.910399	0.0929689	-9.79252	1.21241e-22	8.19675e-22
KANK4	1.41467	0	1.64687	0	1	1
CEP68	235.53	0.576848	0.18309	3.15062	0.00162922	0.0032012
ZFP3_19	170.293	0.748577	0.206031	3.63332	0.000279796	0.000604402
NHP2L1	984.737	2.00232	0.0895185	22.3677	8.12074e-111	5.70026e-109
ZBTB45	215.076	-1.39127	0.13498	-10.3072	6.53807e-25	4.85433e-24
DCBLD1_1	184.472	-0.358406	0.146116	-2.45289	0.0141715	0.0243137
CTF1_1	71.3285	-1.2352	0.204364	-6.04409	1.50252e-09	5.0641e-09
DLGAP4A	297.926	0.0100255	0.0832519	0.120424	0.904147	0.939876
CABZ01112049.1_4	0.231639	1.44766	6.92892	0.208931	0.834502	NA
WIPI2	334.926	0.0117674	0.0773994	0.152034	0.87916	0.920932
RPS27A	6893.45	1.97824	0.151191	13.0844	4.04602e-39	4.82368e-38
ZYX	449.958	2.12012	0.212098	9.99595	1.5875e-23	1.10307e-22
C22ORF29_39	0.623912	-1.26545	1.84634	-0.685385	0.493101	0.579687
MT.ND1	6.24572e+06	-1.06737	0.232326	-4.5943	4.34209e-06	1.12459e-05
NDUFA13	178.019	0.52106	0.129457	4.02496	5.69856e-05	0.000132635
ZNF318_2	1234.15	0.237078	0.10292	2.30352	0.0212498	0.0354456
RPL10A	5460.52	1.68567	0.13257	12.7154	4.85685e-37	5.3931e-36
FAM109A_2	84.601	-1.23985	0.148872	-8.3283	8.2014e-17	4.26275e-16
DYRK3	85.2928	-1.96915	0.149385	-13.1817	1.11826e-39	1.3615e-38
SLC39A9	128.138	-2.06048	0.205047	-10.0488	9.2965e-24	6.53892e-23
PEG10_124	0.271728	-0.31669	6.9627	-0.0454837	0.963722	NA
PPP1R2	580.274	0.129711	0.0977203	1.32737	0.184386	0.250844
ST5_2	1.87352	0.92263	1.41482	0.652118	0.514325	0.600534
TXNRD3	737.301	0.552068	0.0590939	9.34223	9.43284e-21	5.90432e-20
PEG10_253	0.318223	0.395717	3.36017	0.117767	0.906252	NA
TM4SF1	2.82072	4.31129	1.00914	4.27224	1.93518e-05	4.72311e-05
HBA.L4	28.0883	0.11949	0.274553	0.435215	0.663407	0.737607
OR51E2_2	7.58202	0.981701	0.442251	2.21978	0.0264337	0.0433587
CIB1	40.3255	1.20298	0.23983	5.01597	5.2767e-07	1.47465e-06
SNX18	497.387	-0.938861	0.0788895	-11.901	1.16987e-32	1.12789e-31
SCYL3	443.821	-0.849458	0.113866	-7.46016	8.64187e-14	3.844e-13
PSMB2	1339.65	0.203887	0.132934	1.53375	0.125091	0.178342
LZIC	31.6518	1.51143	0.315286	4.79384	1.63618e-06	4.38801e-06
BCL7A_2	2.63044	1.61489	1.01768	1.58684	0.112549	0.162431
C22ORF29_59	0.570893	3.04272	2.15726	1.41045	0.158406	0.219614
CSTF3	1001.97	1.38034	0.10367	13.3147	1.90039e-40	2.37471e-39
ADAMTS16_2	0.79303	2.88861	1.85007	1.56135	0.118441	0.170025
MED18	275.721	-0.818028	0.0813694	-10.0533	8.88726e-24	6.25747e-23
INSIG2_1	49.301	-0.404909	0.211615	-1.91342	0.0556946	0.085777
RP11.849H4.2	842.583	0.138228	0.0698299	1.97949	0.047761	0.0744998
CEP19	7.22996	0.537939	0.587153	0.916182	0.359571	0.446317
DUSP4	325.675	-1.57237	0.139693	-11.2559	2.16711e-29	1.88823e-28
DBNL	723.545	0.511366	0.0552512	9.25529	2.13652e-20	1.31635e-19
FLOT2	604.923	0.643996	0.0719595	8.94943	3.57332e-19	2.08578e-18
ITGB1	1382.87	0.203915	0.0979064	2.08275	0.0372737	0.0593325
PLXNA1	519.552	-0.289299	0.112254	-2.57719	0.00996073	0.0174796
LPGAT1	257.521	-0.519457	0.0833487	-6.23234	4.59516e-10	1.61235e-09
TNIP1	163.863	0.785998	0.108606	7.23713	4.58272e-13	1.95319e-12
PSME3	775.726	-0.23875	0.0765214	-3.12005	0.00180823	0.00353075
EPS8L2	118.598	0.00208367	0.205906	0.0101195	0.991926	1
PPP2R5E	253.993	0.534782	0.0774701	6.90308	5.08881e-12	2.01763e-11
CR318592.1_116	0.292054	0	2.7614	0	1	NA
IFNGR1	416.29	-0.452761	0.099785	-4.53737	5.69607e-06	1.45907e-05
SGMS1	539.334	-0.87212	0.143611	-6.07279	1.25711e-09	4.26096e-09
MTBP	68.5674	-1.4133	0.176261	-8.01819	1.07312e-15	5.24476e-15
FAM83F	28.7405	-0.204704	0.290229	-0.705321	0.480611	0.56798
EXOC3	113.256	0.537789	0.125497	4.28528	1.82511e-05	4.46396e-05
SMURF2	47.5232	0.187751	0.171693	1.09352	0.274164	0.35464
RNF2_2	263.766	-0.353578	0.0975035	-3.62631	0.000287495	0.000620156
USH1C_1	0.274028	0	3.98981	0	1	NA
RSPO1	1.56976	3.30913	1.22028	2.71178	0.00669231	0.0120815
MAP7D3	164.453	-0.41775	0.140634	-2.97048	0.00297337	0.00564477
ALKBH5	261.579	4.49442	0.29556	15.2064	3.2052e-52	5.91908e-51
PSENEN	308.118	-0.125916	0.135894	-0.92658	0.354144	0.440411
PDE12	932.91	-0.317785	0.0578164	-5.49645	3.87504e-08	1.18552e-07
OR2G3_2	1.34631	-2.99339	1.31001	-2.28501	0.0223123	0.037065
ZFP64_21	2.77261	-1.59306	0.712404	-2.23618	0.0253399	0.0416967
AP1G1_1	327.436	-0.661991	0.0937496	-7.06127	1.64989e-12	6.78805e-12
UBE2W	24.2878	0.671443	0.398343	1.68559	0.0918749	0.135247
ERV3.1_7	32.4198	1.57989	0.325245	4.85753	1.1886e-06	3.22731e-06
ELF5_1	5.40471	0	1.47022	0	1	1
SLC25A42	96.4855	-0.268809	0.121017	-2.22125	0.0263337	0.043208
PDLIM5	249.825	0.177667	0.113458	1.56593	0.117365	0.168638
TEN1	42.4247	-1.46029	0.199566	-7.3173	2.53015e-13	1.0943e-12
KANSL1	405.144	-0.705072	0.116936	-6.02956	1.64407e-09	5.52899e-09
TIMM21	52.5997	0.226095	0.219682	1.02919	0.303391	0.386737
POU6F1	0.319437	2.15336	3.06189	0.703279	0.481882	NA
SPINT3_4	0.944123	0	2.31446	0	1	1
MAN1B1	105.797	0.273765	0.144831	1.89024	0.0587264	0.0901035
POP4	110.295	-0.103145	0.167703	-0.615046	0.538524	0.623865
ZNF239_16	5.51038	-1.04808	0.561797	-1.86559	0.0620991	0.0948446
GAL3ST1	0.696795	0	2.86317	0	1	1
CR388166.2_213	4.33774	0.933066	1.13986	0.818582	0.413025	0.501713
CR318592.1_66	0.21514	1.71365	3.08325	0.555793	0.578352	NA
PPP1R3B	172.713	0.262943	0.162965	1.61349	0.106638	0.154825
BAG3	1.36797	0.335362	1.10618	0.303171	0.76176	0.824052
PPDPF	6326.34	1.20936	0.0635948	19.0167	1.24139e-80	4.86581e-79
AGPAT3	112.131	0.611315	0.151195	4.04322	5.2721e-05	0.000123001
EIF2AK2_2	3.87202	0.966802	0.633637	1.5258	0.12706	0.180812
PEG10_76	0.265643	-2.05862	3.00316	-0.685486	0.493037	NA
ZC3H14	460.172	-0.446063	0.112441	-3.96708	7.27574e-05	0.000167182
AP1G1_2	183.388	0.843369	0.11774	7.16301	7.89252e-13	3.32268e-12
HES5.2_1	30.6805	0.0716865	0.399451	0.179463	0.857575	0.903616
RTL1_37	0.447384	-2.83937	2.43735	-1.16494	0.244042	0.32065
TMEM127	218.32	-1.60683	0.142313	-11.2908	1.45735e-29	1.27627e-28
FERD3L	1.40009	1.221	1.24531	0.980479	0.32685	0.411607
HYLS1	299.066	0.577835	0.121878	4.7411	2.12558e-06	5.64114e-06
PPM1A	170.176	2.80496	1.14249	2.45513	0.0140834	0.0241716
PLS3_2	763.522	0.60452	0.0695759	8.68865	3.6678e-18	2.06218e-17
RPS23	6760.88	1.67714	0.115957	14.4634	2.06306e-47	3.25873e-46
RPS19	6468.37	2.29366	0.133053	17.2387	1.3602e-66	3.85055e-65
TRA2A	2106.91	4.20982	0.143697	29.2964	1.15102e-188	1.95503e-186
NEUROD4	2.68883	-1.44313	1.55306	-0.929218	0.352776	0.438952
EXOC5	91.4913	1.74838	0.15822	11.0503	2.18589e-28	1.84161e-27
PRTGA_13	0.169966	-3.23412	5.74146	-0.563291	0.573237	NA
RTL1_38	1.01513	-1.71855	1.75179	-0.981022	0.326582	0.411457
CHP1	401.033	-0.966943	0.0948836	-10.1908	2.17872e-24	1.57348e-23
OAF	233.145	-0.852175	0.105461	-8.08049	6.45073e-16	3.19357e-15
SLC39A11	47.7167	-1.86242	0.223336	-8.33913	7.48402e-17	3.89724e-16
SLC20A1	1870.61	0.035652	0.0474825	0.750846	0.452745	0.540756
HSP90B1	2011.96	-0.546502	0.141245	-3.86917	0.000109206	0.000246506
SLC6A20_1	3.47684	-2.00052	1.48692	-1.34541	0.178491	0.243595
PKP1_1	40.015	2.86303	0.567427	5.04562	4.52046e-07	1.27001e-06
PEG10_121	3.04255	-3.19536	0.881536	-3.62477	0.000289223	0.000623591
RERGL_2	80.4429	-1.15302	0.327162	-3.52429	0.000424614	0.000897777
ZGC.174877_1	91.6322	-0.981334	0.207108	-4.73828	2.15545e-06	5.71271e-06
CR388166.1_1	824.366	-0.619307	0.230471	-2.68714	0.00720665	0.0129505
RPL9	4952.93	3.09599	0.120778	25.6338	6.40895e-145	7.2274e-143
SSR4	2622.76	1.12809	0.113584	9.93177	3.02834e-23	2.09471e-22
ITSN2B	11.6152	-2.57832	0.841414	-3.06427	0.00218201	0.00422223
INCA1	2.97757	0.851323	0.658163	1.29348	0.195844	0.264781
ENTPD7	261.141	0.272558	0.0934282	2.9173	0.00353073	0.00664238
RNH1_2	0.421218	0.0652009	2.15776	0.030217	0.975894	NA
ANKDD1A	362.659	0.309657	0.119485	2.59161	0.00955277	0.0168194
MEIS1_2	171.276	5.90876	0.448442	13.1762	1.20301e-39	1.4634e-38
MRPL21	213.253	-0.703531	0.141309	-4.97868	6.40181e-07	1.77931e-06
MACC1	73.0984	1.24807	1.14779	1.08737	0.276872	0.357739
GGT5_2	0.908941	0	2.13795	0	1	1
RNF225	125.455	-2.02323	0.586061	-3.45225	0.000555934	0.00115878
GPBP1L1	211.212	0.560254	0.134179	4.17541	2.97446e-05	7.12316e-05
BLMH	890.431	0.141832	0.0670958	2.11388	0.0345256	0.0553037
WHSC1	258.768	-0.114155	0.0980924	-1.16375	0.244524	0.321192
TARDBP_1	7237.85	2.25892	0.096485	23.4122	3.21355e-121	2.55561e-119
IER5_1	377.582	-0.404103	0.181027	-2.23228	0.0255966	0.0420789
LMNB3	73.4166	-1.87892	0.201299	-9.33397	1.01976e-20	6.36854e-20
PEG10_461	0.700143	1.94743	1.5082	1.29123	0.196625	0.265759
ARFGAP3	678.624	0.301235	0.0636067	4.7359	2.18085e-06	5.7767e-06
RIMS2_3	0.834092	-0.894087	1.68271	-0.531336	0.595186	0.677076
KDM1A_2	383.56	2.12704	0.152356	13.961	2.69513e-44	3.88268e-43
POLR2F	967.592	0.333479	0.0792635	4.20722	2.5853e-05	6.23462e-05
C22ORF29_44	0.941741	1.93132	1.38691	1.39254	0.16376	0.22616
SLC16A9_1	10.074	5.35335	0.880166	6.0822	1.18543e-09	4.03094e-09
PNN	741.296	0.367527	0.0980916	3.74677	0.000179125	0.00039557
SI.CH211.153B23.7	27.7439	0.353488	0.288909	1.22353	0.22113	0.294284
DCHS1A	0.204992	0	6.96848	0	1	NA
LITAF_1	2.62392	2.34954	0.884768	2.65554	0.00791821	0.014135
DAD1	1415.5	-0.00134867	0.0897497	-0.015027	0.988011	1
SI.DKEY.235D18.5	1.68839	0	1.61222	0	1	1
TTC36	1.15794	1.5142	1.15905	1.30641	0.191414	0.259277
C22ORF29_90	0.324844	-1.3197	2.80021	-0.471284	0.637438	NA
ZDHHC20B	217.019	0.329564	0.0788819	4.17795	2.94153e-05	7.05009e-05
TRIM71	450.71	-0.243511	0.112252	-2.16933	0.0300579	0.0487258
PRKRIR_1	133.691	0.795095	0.128755	6.17524	6.60619e-10	2.28821e-09
LYSMD1	78.9064	-1.22783	0.160932	-7.6295	2.3567e-14	1.08006e-13
INIP	350.072	-0.227465	0.0845977	-2.68879	0.00717115	0.0128902
PRADC1	7.39936	0.389745	0.448986	0.868056	0.385363	0.47266
VPS51	214.994	1.05378	0.122174	8.62518	6.39933e-18	3.54865e-17
ZFAND4	286.386	-1.3631	0.106691	-12.7761	2.22905e-37	2.49328e-36
HN1	728.148	-0.425612	0.139775	-3.04498	0.00232696	0.00448129
MYZAP_1	302.313	-2.07053	0.100382	-20.6265	1.5864e-94	8.45957e-93
SERPINB2	8.36094	1.30725	0.70092	1.86504	0.0621754	0.0949505
KPNA6	275.665	0.874237	0.095792	9.1264	7.08122e-20	4.26734e-19
RPAP2	81.9228	0.583169	0.160341	3.63706	0.000275772	0.000596458
TSC22D2_4	0.925949	-1.32261	1.20609	-1.0966	0.272814	0.35306
SUSD1_2	0.314398	0.416923	2.95738	0.140977	0.887888	NA
SLC2A1	81.6345	1.4922	0.266942	5.58997	2.27103e-08	7.05666e-08
TRNT1	180.958	0.449003	0.119366	3.76155	0.000168861	0.000374164
CDK2AP1	180.226	1.36694	0.157527	8.67744	4.04761e-18	2.26924e-17
CHRNA1	0.958183	-0.356089	1.36622	-0.260638	0.794372	0.852161
WNT8B_2	0.378614	0	2.85563	0	1	NA
EMX1	71.7953	0.319446	0.671625	0.475631	0.634337	0.712077
EEF1E1	1021.43	-0.503066	0.0725618	-6.93293	4.12201e-12	1.64665e-11
FTL_2	1302.82	3.11213	0.111789	27.8393	1.45155e-170	2.0378e-168
CTAGE8	161.396	-0.0875524	0.116984	-0.748413	0.454211	0.541699
ATP4A	339.76	2.80638	0.465523	6.02844	1.65547e-09	5.56327e-09
VKORC1L1_2	1056.74	-1.42602	0.0790739	-18.034	1.05413e-72	3.44483e-71
ENKD1	91.4992	0.326961	0.179831	1.81816	0.0690397	0.104253
KIRREL2	328.052	2.29296	0.356189	6.43748	1.21476e-10	4.43424e-10
CDKL4_2	8.4863	0.874464	0.392455	2.22819	0.0258677	0.0424941
GALNT12	420.853	-1.27873	0.116894	-10.9393	7.47798e-28	6.16799e-27
ZFP3_97	0.627324	0.581938	1.96061	0.296815	0.766608	0.828189
FAM57A	351.302	-1.49622	0.107519	-13.9158	5.0793e-44	7.21912e-43
ZNF593	665.437	1.33446	0.103511	12.892	4.99557e-38	5.71789e-37
RAB7B	570.178	1.87079	0.0785607	23.8133	2.4348e-125	2.10679e-123
PEG10_89	2.40108	-0.656691	0.931338	-0.705104	0.480745	0.568075
SNRNP27	1438.08	1.6209	0.184181	8.80056	1.36136e-18	7.77163e-18
KBTBD7	267.52	0.619926	0.155164	3.99529	6.46152e-05	0.000149182
NPM3	8.01649	1.08022	0.484215	2.23087	0.0256897	0.0422269
KIF15	724.515	0.559392	0.0957639	5.84136	5.17752e-09	1.68797e-08
[truncated: 12,610 more rows]

## Sheet: UN_VS_SB43_KD_10_5
	baseMean	log2FoldChange	lfcSE	stat	pvalue	padj
ICK	591.004	0.11778	0.0590559	1.99437	0.0461113	0.126982
MAP3K7	245.01	0.237039	0.0934183	2.53739	0.0111683	0.0429256
NEXN_2	0.360214	0	3.58418	0	1	NA
POLR3H	272.936	-0.10091	0.0707949	-1.42539	0.154045	0.302653
ARF6_1	265.361	-0.690621	0.132908	-5.19623	2.03376e-07	3.92786e-06
PEG10_234	1.19995	0.354808	1.27842	0.277537	0.781368	0.885711
ZNF22_42	0.509695	0	2.35796	0	1	NA
SNX7	332.06	-0.0947197	0.0852854	-1.11062	0.266732	0.443557
MICA_4	0.956884	-0.262978	1.31291	-0.200301	0.841245	0.924508
RRAGA	560.53	-0.247245	0.0711564	-3.47466	0.000511496	0.003553
FKBPL	230.536	0.241609	0.070669	3.41889	0.000628776	0.00422526
C12ORF29	110.527	-0.197412	0.122034	-1.61768	0.105732	0.231354
METTL7A_3	0.378747	0	2.48181	0	1	NA
TP53BP2	821.412	0.0589355	0.0516409	1.14126	0.253763	0.429107
RYR2_1	0.356655	-1.12981	2.582	-0.437572	0.661697	NA
FBXO9	2.61525	0.30825	1.0988	0.280533	0.779068	0.884169
C22ORF29_169	0.54457	3.63904	1.65829	2.19445	0.028203	NA
CKMT1B	1231.54	0.577289	0.341224	1.69182	0.0906806	0.207308
TMEM110	44.1046	-0.541683	0.175817	-3.08095	0.00206343	0.0110331
RTL1_306	0.321201	-0.386874	2.31704	-0.166969	0.867395	NA
ELMSAN1	351.895	-0.0477813	0.0782608	-0.610539	0.541505	0.708989
EXT2	373.351	-0.0733427	0.113406	-0.646728	0.517808	0.68955
EGR1_2	0.803795	-2.40272	1.18505	-2.02752	0.0426092	0.119561
DPP7	0.500918	-2.42176	1.54937	-1.56306	0.11804	NA
LATS1	323.85	-0.00208493	0.078689	-0.0264958	0.978862	1
EIF2B4	144.279	-0.0853003	0.131216	-0.650076	0.515643	0.687843
FRRS1_1	411.284	-0.0492969	0.114802	-0.429409	0.667625	0.804554
GABARAPL1	3.26775	-0.587207	0.745057	-0.788137	0.430617	0.612751
PHLDA2	99.2514	-0.321234	0.300875	-1.06767	0.285671	0.467182
MORF4L1	688.389	-0.0765652	0.0467701	-1.63705	0.101619	0.225136
FOXK1	577.615	-0.0352216	0.0547538	-0.643273	0.520047	0.691108
CR388166.1_24	5.88974	0.298931	0.515551	0.579827	0.562031	0.725208
PDSS1	115.565	-0.526471	0.117795	-4.46937	7.8451e-06	0.000100471
ZSCAN31_4	11.5901	0.510501	0.291448	1.7516	0.0798424	0.188476
VAMP3	220.399	0.146772	0.0829883	1.76859	0.0769626	0.18345
SAAL1	94.8215	-0.235442	0.138563	-1.69916	0.0892882	0.204871
RBM27_2	299.291	-0.0804741	0.0854622	-0.941634	0.34638	0.531069
SLC9C1	0.270405	-2.63686	2.24127	-1.1765	0.239394	NA
DNAJC27	156.554	0.0639304	0.0943423	0.677642	0.497998	0.67265
SEMA5B	10.4965	-0.21081	0.360752	-0.584362	0.558977	0.72303
SHE	46.5589	0.0660032	0.204452	0.32283	0.746824	0.861585
PAFAH1B2_1	234.679	-0.130703	0.13677	-0.955641	0.339254	0.524139
DCDC2_2	0.467518	1.55419	2.0684	0.751394	0.452416	NA
GPRC5B	0.242624	0	5.91102	0	1	NA
CHPFA	643.273	-0.0222377	0.0946114	-0.235043	0.814175	0.909073
NMT2	31.5328	0.0846402	0.176772	0.47881	0.632074	0.778132
CR388166.2_86	0.233042	0	3.97947	0	1	NA
ZFAND5_2	256.177	-0.247353	0.148705	-1.66338	0.0962368	0.216262
ADNP	957.051	-0.0646973	0.0489308	-1.32222	0.186095	0.344869
UBB_5	10.1373	-1.77208	0.520982	-3.40142	0.000670379	0.00443035
USP2	44.8765	0.984646	1.0218	0.963641	0.335226	0.519742
TMEM65	139.844	-0.0394157	0.121219	-0.32516	0.74506	0.860678
C19ORF26_2	0.349672	-1.63187	2.1774	-0.749459	0.453581	NA
RFC4	236.572	-0.0883303	0.111005	-0.79573	0.426189	0.608799
VWCE_2	0.204023	0	3.24183	0	1	NA
IL6ST	360.86	-0.00215484	0.0825263	-0.0261109	0.979169	1
CR388166.2_89	4.05791	-0.855975	0.922683	-0.927702	0.353562	0.538487
ZNF22_43	1.39151	0.945766	1.00781	0.938435	0.348021	0.532878
TRPC4AP	416.177	-0.0763999	0.0880275	-0.867909	0.385444	0.571315
DHH_2	0.542907	-0.441107	1.67546	-0.263275	0.792339	NA
RAB31	0.389482	-0.0635274	1.94423	-0.0326748	0.973934	NA
DMRTA2_2	0.397507	-0.988721	1.94463	-0.508437	0.611147	NA
NNT	181.01	-0.0462498	0.0965583	-0.478983	0.631951	0.778053
EXOSC3	733.715	-0.0262406	0.0798531	-0.328611	0.74245	0.858566
VASH1	11.0931	-0.134743	0.371454	-0.362744	0.716796	0.839795
FAM20C	0.25422	0	3.50537	0	1	NA
MRPS36	342.064	0.207152	0.0741166	2.79495	0.0051907	0.023234
USB1	26.5264	0.084747	0.164385	0.515541	0.606175	0.760349
MLST8	70.9692	0.082635	0.136782	0.604134	0.545754	0.712424
POLR1C	64.4287	-0.588621	0.144606	-4.0705	4.69115e-05	0.000475641
SURF6	560.361	0.290031	0.0840095	3.45236	0.000555703	0.00380992
LTB4DH	71.8315	0.171326	0.138953	1.23298	0.217582	0.385563
OR51E2_1	249.768	0.212575	0.0769612	2.76211	0.00574288	0.0252178
IFI6_1	0.524389	1.68607	1.19851	1.4068	0.159487	NA
TNFRSF17	0.534916	0.77192	1.20631	0.6399	0.522238	NA
ZNF521	308.791	0.0171325	0.0681772	0.251294	0.801587	0.900122
SMNDC1	1168.39	0.241975	0.0610034	3.96658	7.29105e-05	0.000696424
PTPRG	134.973	-0.157186	0.101719	-1.54529	0.122275	0.255817
RTL1_146	2.99881	-0.197227	0.814409	-0.242172	0.808647	0.905429
LYSMD3	140.861	-0.469383	0.143804	-3.26404	0.00109835	0.00661859
ZFP64_31	2.14664	0.372867	0.622954	0.598547	0.549475	0.714664
PEG10_246	0.359233	0.800299	2.08895	0.383111	0.701638	NA
GOLPH3L	389.854	0.196451	0.0867638	2.2642	0.0235618	0.0767038
PANK2	15.1463	-0.676115	0.238652	-2.83305	0.00461057	0.0211174
PPP1R42	40.719	-0.235463	0.218841	-1.07596	0.281947	0.462927
NAT10	469.373	0.0560799	0.0711584	0.7881	0.430638	0.612751
ZFP64_32	0.408376	0	2.49799	0	1	NA
BLOC1S5	158.045	0.215612	0.0906142	2.37945	0.0173384	0.0603446
SDR16C5	41.3649	0.0269124	0.209269	0.128602	0.897673	0.958143
RAB21	108.64	-0.328647	0.105617	-3.11168	0.00186029	0.0101317
CR388166.2_92	0.207889	-1.14977	3.23661	-0.355239	0.72241	NA
NECAP2	98.0029	-0.0358675	0.107632	-0.333241	0.738952	0.856369
HTATIP2	122.908	-0.303845	0.149886	-2.02718	0.0426441	0.119634
VAMP5	11.0358	-1.57354	0.638607	-2.46402	0.0137389	0.0502577
CDC42	711.637	-0.107712	0.0929289	-1.15908	0.246424	0.421114
MED19_2	0.856387	-2.30956	2.17793	-1.06044	0.288945	0.470669
LDHA	130.738	-0.812616	0.158629	-5.12273	3.01139e-07	5.64448e-06
HES6.2	2.96486	-0.26315	1.23282	-0.213455	0.830972	0.9191
ADPGK	323.559	-0.0912722	0.0738441	-1.23601	0.216455	0.384287
CALHM2_1	563.016	0.0566809	0.0570801	0.993008	0.320706	0.505127
HS3ST1_2	0.179124	-0.852833	3.34769	-0.254753	0.798914	NA
ABHD17B	178.517	-0.365693	0.203761	-1.79472	0.0726986	0.175711
CEBPD	21.8815	-0.1332	1.11305	-0.119671	0.904744	0.963453
ACTN2	1384.49	0.137573	0.059489	2.31258	0.020746	0.0694923
SSNA1	561.754	0.270093	0.0800537	3.3739	0.000741121	0.00481583
EEF1G	7992.02	0.490077	0.0901774	5.43458	5.49246e-08	1.21971e-06
CR318592.1_143	0.202356	-2.22494	3.77072	-0.590056	0.555153	NA
ZFP3_40	8.32516	-1.16459	0.386201	-3.01552	0.00256541	0.0132189
ZNF511	57.3758	-0.544856	0.15202	-3.58411	0.000338228	0.00250088
MBLAC1_1	107.659	0.232112	0.0898851	2.58231	0.00981402	0.0387595
RPRD2	332.111	-0.0669827	0.0679804	-0.985324	0.324465	0.508799
GOLPH3	848.388	-0.0291758	0.078258	-0.372815	0.709286	0.833291
GOLGA7	248.732	-1.02871	0.118946	-8.64859	5.21413e-18	5.4587e-16
TADA1	123.74	0.138835	0.102232	1.35804	0.174451	0.329117
AMBRA1	44.0691	-0.265078	0.18202	-1.45631	0.145306	0.291196
FXYD1	10.4865	0	1.19799	0	1	1
ZSCAN31_29	0.226196	-1.76094	2.62658	-0.670431	0.502583	NA
ZP4_5	55.6183	0.0582578	0.128058	0.454932	0.649158	0.791922
DCAF13	1429.81	0.371248	0.0570398	6.50858	7.58663e-11	2.96081e-09
PEX11G	111.266	0.0721196	0.121481	0.59367	0.552733	0.717699
ZNF22_44	1.3884	-1.36392	1.47576	-0.92422	0.355372	0.540037
CCNJ_1	707.714	-0.371575	0.065052	-5.71197	1.11676e-08	2.86043e-07
GEMIN2	582.977	0.0296902	0.0575969	0.515483	0.606216	0.760349
TRIM28	588.249	-0.360489	0.0572428	-6.29754	3.02403e-10	1.07231e-08
RABGGTB	75.8432	-0.370659	0.177717	-2.08567	0.0370086	0.107909
SSU72	876.418	0.194993	0.0665327	2.93079	0.00338102	0.0164209
GLTSCR2_1	1083.62	0.139676	0.0860909	1.62242	0.104713	0.229791
WDR83OS	1382.69	0.12459	0.0489771	2.54385	0.0109638	0.0423373
RPL22	2388.61	0.639018	0.108651	5.88139	4.06827e-09	1.1516e-07
GHITM	111.744	-0.805015	0.202602	-3.97338	7.08604e-05	0.00068029
GEMIN6	4.99237	0.154843	0.414614	0.373463	0.708804	0.832947
ZFP64_34	0.397955	-0.467254	2.61563	-0.178639	0.858221	NA
GTF2B	664.195	0.170637	0.069687	2.44863	0.0143401	0.052053
ID2	781.864	0.26819	0.112638	2.38099	0.0172664	0.0602383
SRBD1	250.057	-0.166152	0.0801452	-2.07314	0.0381593	0.110215
ACAT1	195.822	-0.234641	0.0876824	-2.67603	0.00744999	0.0310695
GSTM3_5	44.1747	0.501033	0.217292	2.3058	0.0211216	0.0703574
ZNF22_48	2.63293	0.827037	0.682117	1.21246	0.225338	0.395586
ANG_3	728.578	-2.09857	0.279152	-7.51765	5.57684e-14	3.62385e-12
RASSF2_2	41.8896	0.384292	0.149425	2.57182	0.0101167	0.0397407
NDUFAF7	98.3262	0.435655	0.145461	2.99501	0.00274439	0.013945
PEG10_254	0.291847	1.06008	5.90818	0.179426	0.857603	NA
BAG1	720.619	0.279525	0.0716736	3.89997	9.62039e-05	0.000885573
PEG10_251	0.314565	1.9847	2.24814	0.882819	0.377334	NA
TBC1D5_2	0.1914	1.93326	3.35938	0.575482	0.564965	NA
WWTR1	229.935	-0.24701	0.101137	-2.44232	0.0145931	0.0526958
EXOSC9	234.632	-0.0795576	0.0803811	-0.989755	0.322294	0.50672
RPS5	4006.91	0.489246	0.114286	4.28088	1.86157e-05	0.000210962
ZNF22_127	0.843606	-0.111834	1.17411	-0.0952494	0.924117	0.974734
ADNP2	292.045	-0.332284	0.101305	-3.28005	0.0010379	0.00635013
KIAA0408_1	0.287602	0	5.00469	0	1	NA
ZNF22_49	0.397301	1.86577	2.22707	0.837769	0.402161	NA
KCNA6_1	0.196716	0	5.91102	0	1	NA
C1QBP	585.105	-0.0264755	0.0977667	-0.270802	0.786543	0.889236
PHB2_2	417.122	-0.350891	0.110835	-3.16588	0.00154614	0.00880237
RTL1_349	0.578114	-0.183888	1.44698	-0.127084	0.898874	NA
CR749762.1	0.263334	-0.407533	3.49483	-0.11661	0.907169	NA
TACO1	7.29987	-0.250857	0.460776	-0.544423	0.58615	0.745116
PER1_2	0.149886	0	4.39979	0	1	NA
ERO1LB_2	1.58833	-0.412967	0.986525	-0.418608	0.675503	0.81016
SAYSD1	140.408	0.20131	0.0979862	2.05447	0.0399303	0.113935
RTL1_152	1.09411	-0.129298	1.27167	-0.101676	0.919014	0.972306
PEG10_258	0.232137	-1.38836	3.66496	-0.378821	0.704821	NA
METRNL_2	214.011	-0.612715	0.158652	-3.86201	0.000112459	0.00101104
BCL2L14	43.6572	0.0781091	0.166121	0.470193	0.638217	0.782394
IGF2BP1_2	2434.99	0.0159842	0.048146	0.331994	0.739894	0.857188
CR388166.2_94	0.204707	0.643388	3.71025	0.173408	0.862331	NA
RTL1_155	0.231661	-0.638093	3.05616	-0.208789	0.834613	NA
RANBP6	1490.18	0.126883	0.0386614	3.28192	0.00103104	0.00631698
KLC2	108.294	0.407838	0.108043	3.77476	0.000160159	0.00135167
MYPOP_18	0.43827	1.20596	2.06252	0.584702	0.558748	NA
NUDT18	3.03523	-0.596113	0.582462	-1.02344	0.306101	0.488954
TSTA3	420.11	0.153919	0.062119	2.47781	0.0132193	0.0488446
NFU1	78.3806	0.503027	0.150227	3.34845	0.000812644	0.00520368
RTL1_297	0.428185	-2.0613	1.73632	-1.18717	0.23516	NA
METTL15	74.3611	0.21421	0.109202	1.96159	0.0498099	0.13409
ZFP64_35	7.17664	-1.09904	0.51891	-2.11797	0.0341772	0.101722
EFNA3	228.871	-0.11284	0.101319	-1.11371	0.265405	0.44204
TMEM9B	318.219	-0.16526	0.0558314	-2.95999	0.00307652	0.015291
DKFZP313A047_9	0.20073	1.43808	5.88887	0.244204	0.807073	NA
CR388166.2_98	0.492063	-1.32499	2.05845	-0.643682	0.519782	NA
YWHAG	392.962	-0.151534	0.0873384	-1.73502	0.0827367	0.193317
FBL	3620.5	-0.268275	0.0506882	-5.29264	1.20561e-07	2.481e-06
ZNF22_50	0.788573	-0.0674628	1.11257	-0.0606371	0.951648	NA
GFPT2	300.098	-1.19055	0.390891	-3.04573	0.00232115	0.0121501
CR318592.1_22	1.29445	0.0641572	1.34263	0.0477846	0.961888	0.997696
CYP46A1	0.639042	0.102477	1.36932	0.074838	0.940344	NA
ZNF704_2	0.160518	-0.857131	5.08572	-0.168537	0.866161	NA
ARSA_2	2.22996	1.07207	0.643251	1.66664	0.0955867	0.214983
RTL1_157	0.417261	-0.399593	2.8468	-0.140366	0.888371	NA
EMC7_2	41.1615	0.257027	0.159858	1.60784	0.10787	0.234844
GKAP1	318.966	0.474681	0.0729511	6.50684	7.67481e-11	2.98638e-09
RTN4IP1	39.7611	-0.103428	0.188621	-0.54834	0.583459	0.742416
APOLD1_2	0.223536	1.86893	5.89109	0.317247	0.751056	NA
APOF	0.13472	0.295912	3.5274	0.0838896	0.933144	NA
CYB5D2	275.702	-0.0810726	0.07024	-1.15422	0.248409	0.423238
KLF13	0.554224	-0.224938	1.92354	-0.11694	0.906908	NA
RNF34	195.864	-0.108915	0.0935762	-1.16391	0.244459	0.418861
CIPC_2	14.4253	-0.344954	0.313307	-1.10101	0.270892	0.448912
SGOL1	671.868	0.178573	0.0411732	4.33711	1.44368e-05	0.00016808
PAX6	187.988	-0.601344	0.308425	-1.94972	0.0512091	0.136851
DACT1_2	3.9012	0.589353	0.567168	1.03912	0.29875	0.481118
TMEM107_1	0.504995	1.7838	1.56928	1.1367	0.255663	NA
ZNF664_11	10.6468	0.0362755	0.344015	0.105447	0.916021	0.970187
SULT1C2_3	0.494226	0	4.98701	0	1	NA
ZNF22_54	0.568152	-2.17128	2.0885	-1.03964	0.298509	NA
RTL1_156	0.265256	0	3.13195	0	1	NA
DCLK2	177.504	0.333423	0.0961588	3.46742	0.000525489	0.00364062
HS3ST1_3	0.61711	-0.610509	1.08194	-0.56427	0.57257	NA
CR318592.1_164	0.202914	1.61888	3.72449	0.434657	0.663812	NA
RAD17	178.325	-0.178316	0.0916022	-1.94663	0.0515788	0.137422
RTL1_176	0.228986	-0.159372	2.96937	-0.0536721	0.957196	NA
SPCS1	1229.23	0.38233	0.0603354	6.33674	2.34676e-10	8.48114e-09
PPP1R10_2	22.947	-0.326782	0.261911	-1.24768	0.212147	0.378626
RPLP0	5335.89	-0.00193765	0.0838434	-0.0231103	0.981562	1
NUB1	77.6677	-0.154201	0.146679	-1.05128	0.293128	0.475427
CR388166.2_102	0.260773	-1.78215	2.96769	-0.600517	0.548162	NA
CAV3	2.10102	-1.23545	1.58499	-0.77947	0.435703	0.617863
FAM89A	133.815	-0.555797	0.184066	-3.01955	0.00253148	0.0130798
CBX5	1538.21	-0.0116837	0.0575868	-0.202889	0.839222	0.923408
RHBG	0.565088	-0.857105	2.35145	-0.3645	0.715484	NA
SI.CH211.162K9.6_3	4.01548	-0.238037	0.500411	-0.475683	0.6343	0.779563
RPS6	9291.32	0.247245	0.120613	2.04991	0.0403733	0.114826
COA3	436.59	0.146812	0.0909948	1.61341	0.106655	0.232851
CR318592.1_152	0.330409	0.654843	2.37044	0.276254	0.782353	NA
FCF1	0.575599	-0.896626	5.90849	-0.151752	0.879382	NA
TCEANC	32.4493	-0.204158	0.165641	-1.23253	0.217751	0.385758
PARP16	600.869	-0.438476	0.0719594	-6.09339	1.10544e-09	3.49684e-08
ELOVL5	4.06663	0.928319	0.660834	1.40477	0.16009	0.310838
TMEM238	166.485	0.309328	0.134729	2.29592	0.0216802	0.0716931
ZCCHC10_2	0.44718	-2.25894	1.84776	-1.22253	0.221507	NA
OVGP1_1	0.503921	-0.143758	1.8012	-0.0798125	0.936386	NA
PDE6D	9.63126	-0.134919	0.391818	-0.34434	0.730591	0.850743
ARF4_2	508.763	-0.562487	0.142611	-3.9442	8.00667e-05	0.00075602
TATDN1	120.635	0.209202	0.13416	1.55934	0.118915	0.251122
ZNF576_1	0.437458	-0.385288	2.27143	-0.169624	0.865306	NA
MED4	111.4	-0.462778	0.148352	-3.11945	0.00181186	0.009946
ARL13B_2	8.56808	0.662918	0.361708	1.83274	0.0668409	0.165484
IGFBP6_2	35.1129	0.184723	0.258795	0.713783	0.475361	0.653283
MTMR3	32.7282	-0.0546877	0.136111	-0.401789	0.68784	0.818053
CR388166.2_104	0.774075	-2.05421	1.33229	-1.54187	0.123105	NA
KATNBL1	226.615	0.130084	0.0913532	1.42397	0.154455	0.303143
DAP	625.6	-0.196242	0.0693077	-2.83146	0.00463357	0.0211933
HIST1H2AM_3	1713.35	0.51636	0.132702	3.89111	9.97857e-05	0.000914078
CR388166.1_29	2.76457	0.413533	0.829669	0.498431	0.61818	0.769212
CCDC92	8.09385	-2.12391	1.04886	-2.02498	0.0428695	0.120011
TNIP3	15.2733	0	1.36386	0	1	1
TUBB4B	5191.48	-0.176104	0.194304	-0.906332	0.36476	0.55008
RTL1_323	3.5668	0.218498	0.533674	0.409422	0.68223	0.814563
WRB	80.8077	0.364046	0.140869	2.58428	0.00975828	0.038576
RAD1_2	0.287542	-1.80984	3.13462	-0.577371	0.563689	NA
SARNP	991.584	0.350584	0.0745381	4.70342	2.55838e-06	3.78336e-05
DNLZ	115.026	0.144007	0.078294	1.83932	0.0658688	0.163857
ZFP64_39	4.81078	-0.0899823	0.574124	-0.15673	0.875458	0.945176
MPHOSPH6	898.703	0.0202153	0.058882	0.343319	0.731359	0.851487
CR388166.2_103	0.912703	-1.55349	1.51191	-1.0275	0.304183	0.486985
FAM207A	421.109	0.173358	0.0675015	2.5682	0.0102228	0.0400145
ADD3	462.019	-0.153238	0.0927538	-1.6521	0.0985148	0.220032
ZNF22_110	2.69023	-1.48866	0.988293	-1.50629	0.131992	0.270864
GAR1	1461.83	0.0190093	0.0626691	0.303328	0.76164	0.872875
BRD3	1387.42	0.141142	0.0519358	2.71763	0.00657511	0.0281233
ZFP64_40	0.401171	0	2.79657	0	1	NA
RLIM_1	418.884	-0.000402469	0.0673688	-0.00597411	0.995233	1
MCEE	304.368	-0.0233287	0.0745634	-0.312871	0.754379	0.86747
ZFP64_42	6.07964	-0.430077	0.498237	-0.863198	0.388029	0.573564
ZNF576_10	0.0910373	-1.2039	5.90606	-0.203842	0.838477	NA
RAB27A	44.2487	-0.0408742	0.235018	-0.173919	0.861929	0.936988
METTL18	111.987	0.455289	0.100237	4.54214	5.56868e-06	7.54173e-05
GLYAT_2	217.733	0.184361	0.0910045	2.02585	0.0427805	0.119889
ZNF22_56	1.55504	-0.625465	1.09021	-0.573709	0.566165	0.727913
HSCB	224.096	-0.0676085	0.0845391	-0.79973	0.423867	0.606424
TTYH3	56.09	-0.0628188	0.153929	-0.408104	0.683197	0.81542
CR388166.2_105	0.291962	-1.75665	2.33116	-0.753551	0.451119	NA
SDPR_2	0.381352	0	2.23035	0	1	NA
RAC1	242.392	-0.777607	0.136047	-5.71573	1.09233e-08	2.80876e-07
CORO1B	624.379	0.182956	0.074421	2.45839	0.0139562	0.0509115
SIRT5	82.8768	-0.467652	0.131625	-3.55292	0.000380987	0.00277373
FAM126A	19.0369	-0.413821	0.253244	-1.63408	0.102242	0.22609
SENP8	83.7223	-0.11752	0.130696	-0.899184	0.368555	0.554218
PLXNA4_1	0.529359	2.37019	1.32912	1.78327	0.074542	NA
CECR5	515.612	-0.17296	0.0523412	-3.30447	0.000951565	0.00592919
NSUN4	213.92	-0.00970252	0.0990524	-0.0979534	0.921969	0.973745
PMM2	366.998	-0.256205	0.109022	-2.35002	0.0187723	0.0641017
SYT7	0.72407	-1.23424	1.44312	-0.85526	0.392407	NA
ZFYVE16	211.871	0.0962788	0.0854467	1.12677	0.25984	0.435908
COPG1	380.709	0.0464581	0.0745419	0.623248	0.533121	0.701526
ZNF22_57	1.97304	-0.383475	0.729776	-0.52547	0.599256	0.754778
NRM	72.062	-0.364982	0.121408	-3.00625	0.00264488	0.0135595
C12ORF43	154.86	-0.104765	0.13258	-0.790196	0.429413	0.611771
C22ORF29_150	0.204991	0	5.91102	0	1	NA
TRDMT1_2	6.24117	-0.552311	0.388499	-1.42165	0.155127	0.304007
C11ORF31	171.56	-0.48237	0.1153	-4.18362	2.86902e-05	0.000307435
HADHB	919.075	-0.19324	0.0803429	-2.40518	0.0161643	0.0571003
SAR1B	164.717	-0.161999	0.105454	-1.53621	0.124486	0.259293
CD69_15	3.52778	-0.56563	0.683012	-0.828141	0.40759	0.592389
SEMA4G	1.18786	0	1.38521	0	1	1
PEG10_263	0.603174	1.5675	1.92002	0.816399	0.414272	NA
LZTFL1	224.459	-0.0246094	0.0791219	-0.311032	0.755776	0.868267
PEG10_264	3.04307	-1.8927	0.957203	-1.97732	0.0480056	0.130592
ZFP64_41	7.47279	-0.485152	0.393187	-1.2339	0.217241	0.385217
LONRF2	19.7141	-0.0278157	0.225439	-0.123385	0.901803	0.961267
C3ORF33_2	0.406114	1.31169	2.01036	0.652463	0.514102	NA
NENF	63.0847	0.115406	0.1389	0.830855	0.406055	0.590744
GJC1_2	103.215	-0.398763	0.183089	-2.17797	0.0294083	0.090618
NAT1_1	15.4024	0.248129	0.212072	1.17003	0.241991	0.416241
PTPN1	264.3	0.0504527	0.0674537	0.747961	0.454484	0.633731
DSCR3	65.2508	0.338012	0.119443	2.8299	0.0046563	0.021253
XB.GENE.5802731	45.4456	-0.217824	0.204079	-1.06735	0.285814	0.467358
EDN2	0.360192	-0.392627	2.51294	-0.156242	0.875842	NA
SERTAD1	39.312	0.188601	0.219198	0.860413	0.389561	0.575056
ZNF484_16	29.7233	0.231088	0.411234	0.561939	0.574158	0.734314
SOUL5L	1.27165	0	3.17718	0	1	1
ZNF239_14	10.224	-0.298886	0.397157	-0.752562	0.451713	0.631403
TOX2	15.2619	-0.52748	0.363756	-1.45009	0.147033	0.293532
GHR_2	0.3883	-0.831787	2.02464	-0.410833	0.681195	NA
C1ORF35	204.173	0.0144632	0.0723179	0.199994	0.841485	0.924694
CR388166.2_109	0.422388	-3.16606	2.36582	-1.33825	0.180815	NA
SI.DKEY.21A6.5	42.3216	-0.165423	0.138018	-1.19856	0.2307	0.403067
CR388166.2_110	0.322053	-2.03384	3.10372	-0.655289	0.512281	NA
UBE2N	1916.17	0.330819	0.0706613	4.68175	2.8443e-06	4.1688e-05
FKBP8	84.4519	0.0678815	0.125148	0.542408	0.587538	0.746123
XPA	124.879	0.336863	0.110428	3.05053	0.0022844	0.0120149
PEG10_46	0.56421	-0.698835	1.36329	-0.512608	0.608225	NA
ANAPC15	159.296	0.171498	0.276943	0.619254	0.535749	0.703741
UBE2R2	519.654	-0.437358	0.107316	-4.07544	4.59278e-05	0.000467825
TAF9B	203.131	-0.323073	0.209846	-1.53957	0.123664	0.258029
CR388166.2_108	0.484249	-0.799511	2.15341	-0.371277	0.710431	NA
COL9A1_2	0.176556	-0.886793	3.77684	-0.234798	0.814366	NA
TPP2	237.421	-0.460731	0.0944306	-4.87904	1.06601e-06	1.74447e-05
GNPTG	49.1387	-0.389948	0.169737	-2.29737	0.0215976	0.0715095
SLMAP	242.618	-0.0291279	0.0774602	-0.376037	0.70689	0.831577
SPG21	436.248	0.129502	0.0714281	1.81303	0.0698267	0.170689
NIF3L1	49.821	-0.351503	0.154348	-2.27734	0.022766	0.0745806
NAA50	1489.4	0.247401	0.0506445	4.88506	1.03398e-06	1.70065e-05
CXCL12	16.5202	-0.929482	0.696803	-1.33392	0.182229	0.339901
PEG10_270	1.31682	-1.41646	1.09984	-1.28787	0.197791	0.360126
CR388166.2_111	0.481426	0.658651	2.17187	0.303264	0.761689	NA
MRAS	21.3994	0.47108	0.229882	2.04922	0.0404402	0.114956
C22ORF29_153	0.264294	-0.271068	2.12341	-0.127657	0.898421	NA
CR318592.1_156	0.706802	-1.48009	1.5379	-0.962405	0.335846	NA
ATP1B1	6.04682	0	4.73389	0	1	1
UBTD2	204.421	-0.618002	0.117387	-5.26463	1.40469e-07	2.85066e-06
DNAJC5G	20.6943	0.14132	0.265896	0.531487	0.595081	0.751753
EXOG	130.203	0.0981088	0.0864035	1.13547	0.256177	0.431851
TPM1	612.356	-0.492023	0.0821927	-5.9862	2.14795e-09	6.43946e-08
NT5C2	70.2264	0.05163	0.117113	0.440857	0.659317	0.799067
LGALSL	2.33984	0.134171	0.635358	0.211174	0.832752	0.920183
RPL7L1	760.556	-0.516144	0.113765	-4.53692	5.70827e-06	7.72285e-05
ANAPC10	368.158	0.113685	0.0703716	1.6155	0.106202	0.232093
STK38	0.563748	-2.43046	2.1208	-1.14601	0.251791	NA
CISD2	229.778	0.251393	0.0855121	2.93985	0.00328369	0.0160563
CTRB1	0.55668	0	1.83256	0	1	NA
BAAT_3	36.5184	-0.258432	0.203531	-1.26975	0.204175	0.368789
EXOSC8	241.921	0.679953	0.152601	4.45574	8.36035e-06	0.000106316
CETN3	666.81	0.341961	0.0753825	4.53634	5.72392e-06	7.73609e-05
MED19_3	485.816	0.147136	0.0921026	1.59753	0.110149	0.237919
RPUSD1	10.7909	-0.510343	0.34576	-1.476	0.139943	0.28317
PTS	2.48169	0.518867	0.560017	0.926519	0.354176	0.539252
HNRNPH1_1	9907.07	0.0559979	0.109532	0.511246	0.609179	0.762978
CPM_1	19.2083	-0.731577	0.305609	-2.39383	0.0166735	0.0585569
C1ORF123	58.4776	0.290657	0.175144	1.65953	0.0970094	0.217517
TMUB2	240.69	0.264634	0.0807884	3.27565	0.00105421	0.00642905
RNASET2	84.4859	-0.212258	0.117365	-1.80854	0.0705228	0.171824
DEDD1	19.3518	-1.46338	0.403137	-3.62997	0.000283456	0.00215579
ZFP64_44	0.686575	-0.355564	1.37917	-0.257811	0.796553	NA
SETD8	283.181	-1.07496	0.179506	-5.98845	2.11847e-09	6.36555e-08
SUGP2_4	10167.7	0.0114489	0.0613214	0.186703	0.851893	0.931862
BABAM1	51.5441	-0.0507668	0.170981	-0.296915	0.766532	0.875928
HBEGF	0.721135	-3.31885	1.68028	-1.97517	0.0482489	NA
PEG10_275	0.153414	-0.754728	3.44938	-0.218801	0.826805	NA
RTL1_170	0.418073	-0.176838	2.66514	-0.0663523	0.947097	NA
C9ORF78	505.47	-0.273361	0.106533	-2.56596	0.010289	0.0402377
ZFP64_33	3.22421	-0.568533	0.636294	-0.893508	0.371585	0.556745
CER1	102.72	-4.31047	0.334822	-12.8739	6.3142e-38	3.47044e-35
LMBR1L	1075.57	0.224867	0.0467897	4.80591	1.54048e-06	2.42199e-05
FAM174A	110.719	-0.917838	0.806478	-1.13808	0.255086	0.430728
SKOR1	0.454227	0.946396	2.23216	0.423983	0.671578	NA
T	7.18894	-0.580599	1.19593	-0.48548	0.627336	0.775557
GEMIN7	237.578	-0.041327	0.0578521	-0.714357	0.475007	0.653099
CBX3	5336.94	-0.130142	0.0571372	-2.27771	0.022744	0.0745383
ZBTB44	44.7472	-0.2849	0.140646	-2.02565	0.0428003	0.119894
RMDN3_2	201.56	0.066998	0.0867068	0.772696	0.439702	0.621064
TCTE3_2	0.365383	1.97718	2.1671	0.912361	0.361579	NA
MOS	58.3061	-0.404774	0.147321	-2.74757	0.00600394	0.0261984
CCDC28A	136.076	0.257298	0.110703	2.32423	0.0201134	0.067795
GDPD5	87.1158	-0.319703	0.163382	-1.95678	0.0503729	0.135082
AP5M1	37.1215	-0.34015	0.175934	-1.9334	0.0531868	0.140853
EPPK1_4	5.75248	0	1.25636	0	1	1
C22ORF29_155	0.289182	0.957686	5.09756	0.187871	0.850978	NA
EPB41	162.122	-0.267694	0.120863	-2.21486	0.0267695	0.0843768
MKNK2_1	173.238	-0.413033	0.0726956	-5.68167	1.33385e-08	3.34502e-07
DNAJC24	18.9948	0.406535	0.207216	1.96189	0.0497757	0.13408
STEAP1	55.9764	0.203077	0.127218	1.59629	0.110424	0.238255
LRRFIP1_2	100.834	-0.272555	0.100179	-2.72067	0.00651495	0.0280015
LAMA3	0.868149	0	2.06414	0	1	1
ALG2	54.1673	-0.383221	0.237951	-1.61051	0.107287	0.233883
RARB_2	1393.86	0.216797	0.0785196	2.76105	0.00576153	0.0252745
RABAC1	33.8154	-0.0711577	0.187344	-0.379825	0.704076	0.829421
ZFP64_45	0.495702	-3.34139	1.8238	-1.8321	0.0669369	NA
MRPS35	409.819	0.0764193	0.0548069	1.39434	0.163215	0.314716
RPP30	182.19	-0.062614	0.0884518	-0.707888	0.479015	0.656282
SATB1_2	0.51432	0	2.3718	0	1	NA
TRAPPC1	154.113	0.106882	0.0933207	1.14532	0.252076	0.42723
C22ORF29_51	2.64086	0.280493	0.655019	0.428222	0.66849	0.805228
CASP6	832.044	-0.24066	0.142906	-1.68405	0.0921726	0.209629
CD69_10	11.0844	-0.0031457	0.42131	-0.00746648	0.994043	1
MED10	225.471	-0.212007	0.127518	-1.66257	0.0963983	0.216478
PLEKHA4_3	0.410769	0.846081	1.67165	0.506134	0.612763	NA
VANGL1	157.875	-0.11346	0.112213	-1.01111	0.311963	0.495616
TNFRSF19	433.312	0.512641	0.106225	4.82598	1.39313e-06	2.21674e-05
MRPL57	249.615	-0.0931738	0.0973908	-0.9567	0.338719	0.523373
OTOGL	0.432754	-0.544196	1.41021	-0.385897	0.699573	NA
NIP7	977.157	0.228235	0.0606667	3.76211	0.000168484	0.00140574
RASD1	327.161	-2.33208	0.315457	-7.39271	1.4387e-13	8.43459e-12
PEG10_279	0.144019	-2.11295	3.47392	-0.608231	0.543034	NA
ZNF22_60	0.661631	0.886794	1.38142	0.641943	0.52091	NA
NEDD1_2	135.184	-0.072742	0.094739	-0.767816	0.442597	0.623483
FKBP1C	2766.63	-0.136485	0.0580357	-2.35175	0.0186855	0.0638715
SSC4D_1	2.63582	-0.917687	0.563346	-1.62899	0.103314	0.227858
CR318592.1_158	0.155972	0	3.40324	0	1	NA
TSPAN31	865.292	-0.136603	0.0633991	-2.15466	0.0311887	0.0948468
TOMM6	160.856	0.346261	0.0921705	3.75674	0.000172138	0.0014308
PEG10_424	2.11755	-1.91167	0.697238	-2.74177	0.00611083	0.0265857
TMEM106A	32.603	0.466162	0.237889	1.95958	0.0500449	0.134476
CD63_2	2497.25	-0.035614	0.0558641	-0.637511	0.523792	0.69402
RWDD1	296.874	-0.0265083	0.0758956	-0.349273	0.726885	0.848135
FARP1_1	439.996	0.105008	0.0637209	1.64793	0.0993667	0.221447
ELAVL2_1	55.2567	-0.21041	0.170762	-1.23218	0.217881	0.385832
ALDH1A2_1	813.127	-1.6477	0.234366	-7.03044	2.05886e-12	1.00961e-10
ZFP64_46	0.295027	1.16887	3.14255	0.371949	0.709931	NA
RAB32	54.8656	-0.324768	0.144383	-2.24934	0.0244908	0.0790066
SZL	765.173	0.82876	0.276695	2.99521	0.00274259	0.0139412
SEMA4D	302.075	-0.13837	0.0795827	-1.7387	0.082088	0.192193
GPX3_A1	73.813	-0.943795	0.188706	-5.00142	5.69104e-07	9.94311e-06
GAMT	212.136	-0.192866	0.168769	-1.14278	0.253129	0.428459
CSNK1G1	96.9841	-0.239932	0.0879561	-2.72786	0.0063746	0.0274975
CHGB_2	0.293888	1.99963	2.82015	0.709052	0.478292	NA
OIP5	53.674	-0.472677	0.176398	-2.67961	0.00737076	0.0308493
NPL	161.793	0.0344341	0.084624	0.406907	0.684076	0.815829
EXTL3_3	0.701717	0.637791	1.27098	0.50181	0.615801	NA
ACTG1_1	426.836	-0.138582	0.166657	-0.83154	0.405669	0.590442
CR318592.1_99	1.36981	-2.74514	1.20375	-2.2805	0.0225783	0.074032
WBP1_1	879.331	-0.0380554	0.0544179	-0.699318	0.484353	0.661931
CR388166.2_118	0.433247	0.0361382	2.3248	0.0155447	0.987598	NA
PHOSPHO2	49.5295	-0.304609	0.152582	-1.99636	0.0458948	0.126612
CR318592.1_160	0.0989103	1.42835	4.79104	0.298128	0.765605	NA
CS	1764.1	0.167382	0.0511752	3.27077	0.00107255	0.00649664
RTL1_177	0.282093	-1.42635	2.42597	-0.587951	0.556565	NA
SMARCD2	1.32066	-0.66044	0.72033	-0.916859	0.359217	0.544084
NXT1	372.013	0.14337	0.0671458	2.1352	0.0327446	0.0984802
UNC50	260.119	0.279433	0.083587	3.34302	0.000828734	0.00528108
S100Z	4.59501	-0.122893	0.907398	-0.135435	0.892268	0.955117
LRRC38	0.240036	0	5.91102	0	1	NA
RIMBP2	0.824448	0.0169602	1.00684	0.016845	0.98656	1
GNA14	654.762	-0.0018929	0.0704259	-0.0268779	0.978557	1
KIAA1161	310.977	0.0127796	0.070459	0.181376	0.856073	0.933492
C22ORF29_163	0.340635	-0.478583	2.35873	-0.202899	0.839214	NA
KAZALD1_1	197.474	-1.37727	0.22545	-6.10895	1.00286e-09	3.20376e-08
NOP16	1339.55	-0.21409	0.0604674	-3.5406	0.000399224	0.00287769
ZGC.112263	6.78973	-0.664078	0.477243	-1.39149	0.164077	0.31593
GNA11	18.2413	-0.424	0.227994	-1.8597	0.0629282	0.158383
ADAT3	149.331	0.234619	0.105519	2.22349	0.026183	0.0829444
SOCS5	450.992	-0.211655	0.0588363	-3.59735	0.000321479	0.00240201
ZNF106_2	0.265283	-0.854052	2.4118	-0.354114	0.723254	NA
TMEM147	300.429	-0.0680573	0.0934438	-0.728323	0.466416	0.644915
ETFB	657.15	0.265306	0.0470859	5.63451	1.75556e-08	4.28845e-07
PEG10_296	0.360588	0	2.48339	0	1	NA
RPUSD3	35.8463	-0.116089	0.166886	-0.695623	0.486665	0.663437
TMEM248	31.4983	-0.473725	0.212648	-2.22774	0.0258977	0.0823881
ZSCAN31_30	0.272545	1.2566	2.39384	0.524931	0.599631	NA
MEDAG_2	2.67425	-0.434052	0.794576	-0.546269	0.584881	0.743917
GLCE	310.64	0.522001	0.0946955	5.51242	3.53927e-08	8.1194e-07
MAPK10	0.2564	-0.997906	2.29559	-0.434706	0.663776	NA
PEG10_290	0.725024	-1.20308	1.43112	-0.840659	0.400539	NA
PGAM1_2	11.4623	-1.15177	0.35141	-3.27756	0.00104707	0.00639441
USP15	62.7044	-0.124363	0.134229	-0.926498	0.354187	0.539252
CBX8	21.0644	0.622448	0.267826	2.32408	0.0201213	0.0677957
KCTD13_2	426.674	-0.421219	0.098359	-4.28246	1.84834e-05	0.000209643
POFUT1	45.7558	0.0995543	0.204365	0.48714	0.626159	0.774637
ZNF763_3	2092.5	0.294256	0.0981023	2.99948	0.00270443	0.0138005
WNT3_2	0.303133	0	2.77488	0	1	NA
PEG10_299	0.973754	1.08425	1.34309	0.807278	0.419506	0.602603
RAB4B	12.7743	0.0319311	0.287568	0.111039	0.911586	0.968019
NDUFS3	645.198	0.599587	0.132852	4.51318	6.3863e-06	8.44951e-05
CEP89	168.303	-0.076056	0.0775267	-0.98103	0.326578	0.511079
XB.GENE.5937787	172.779	-0.635811	0.215496	-2.95046	0.00317302	0.0156469
GOSR1	205.546	-0.2935	0.0897102	-3.27165	0.00106922	0.00648166
AGTRAP	73.1076	0.313944	0.125094	2.50966	0.0120847	0.0456108
EXTL2	171.182	0.234906	0.121498	1.93341	0.0531854	0.140853
ZFAND2A	46.3327	-0.552264	0.17667	-3.12597	0.0017722	0.00976484
IGSF9B_2	0.417772	0.866586	2.02517	0.427908	0.668718	NA
RTL1_180	0.64327	1.24353	1.61999	0.767617	0.442715	NA
CDCA8_2	10.1281	-0.567805	0.420003	-1.35191	0.176405	0.331713
CXADR	875.172	-0.155292	0.0691283	-2.24643	0.0246767	0.0794896
ADAM12_2	0.720272	0	2.20342	0	1	NA
RBM25_2	2.41352	1.15985	4.37446	0.265142	0.7909	0.892299
PTPRQ	0.349057	0	3.30005	0	1	NA
FAM92B	44.1362	-0.0712162	0.17545	-0.405907	0.684811	0.816168
CLVS1	19.1549	-0.533107	0.263843	-2.02055	0.0433267	0.12088
CR388166.2_120	0.449119	-2.20981	1.94709	-1.13493	0.256405	NA
SLC10A7	27.6005	-0.0207174	0.238963	-0.0866971	0.930912	0.979005
YIF1B	342.626	-0.288523	0.0682188	-4.22937	2.34346e-05	0.000257384
PRSS8	32.7579	0.0069537	0.222068	0.0313134	0.97502	1
RIMKLB	794.178	0.165291	0.0880982	1.87621	0.0606266	0.154477
SLC22A16_2	0.207211	1.44721	3.67264	0.394053	0.693542	NA
EIF6	202.924	0.0191683	0.10177	0.18835	0.850602	0.930836
C5ORF30	376.27	-0.112686	0.079345	-1.4202	0.155549	0.304711
CR318592.1_60	1.45174	-0.73126	1.17378	-0.622996	0.533287	0.701577
MRS2	13.7567	-0.4665	0.289607	-1.61081	0.107222	0.233779
ST3GAL2	57.2951	-0.222689	0.124959	-1.7821	0.0747328	0.179432
HOXD8	3.94156	0	1.28421	0	1	1
PRDX1_2	39.2829	-0.0768573	0.232221	-0.330966	0.74067	0.857635
CLPB_A1	0.767049	-2.69401	1.99131	-1.35288	0.176094	NA
MMP1	0.340297	0.149618	2.44985	0.0610723	0.951302	NA
CR388166.2_241	0.163191	-0.947788	3.40573	-0.278292	0.780788	NA
ZFP64_49	3.77537	-1.79285	0.875609	-2.04755	0.0406044	0.115334
PRAF2	7.7826	-0.249932	0.34296	-0.728749	0.466155	0.64465
PM20D2	0.278725	-0.725267	2.89166	-0.250814	0.801958	NA
PEG10_302	0.450253	0	1.81463	0	1	NA
POU3F3_1	0.562299	-0.847317	2.16442	-0.391475	0.695446	NA
PRSS2	0.508334	2.75416	1.94858	1.41342	0.157532	NA
MRPL11	129.502	0.0666705	0.106161	0.628016	0.529994	0.699184
POLR2C	603.71	0.017967	0.0729413	0.246322	0.805433	0.902887
CR318592.1_165	0.279855	1.25211	3.21395	0.389586	0.696843	NA
RTL1_182	1.02212	-2.21456	1.28604	-1.722	0.0850688	0.197874
CR318592.1_190	1.30975	-1.7115	1.30492	-1.31158	0.189662	0.349222
METTL6	489.041	0.0677318	0.0558568	1.2126	0.225284	0.395586
SEC22A	86.067	0.0145191	0.120707	0.120284	0.904258	0.963184
[truncated: 14,081 more rows]

## Sheet: UN_VS_SB43_KD_10_5_22
	baseMean	log2FoldChange	lfcSE	stat	pvalue	padj
[truncated: 14,609 more rows]

[truncated: 5 more sheets: SB43_VS_SB43_KD_10_5_22, UN_VS_SB43_KD_22, UN_VS_DPY30_KD_10_5, DPY30_VS_DPY30_KD_10_5_22, UN_VS_DPY30_KD_22]
