# Supplementary material for: NANOG is required to establish the competence for germ-layer differentiation in the basal tetrapod axolotl
Source: PLoS Biol. 2023 Jun 14;21(6):e3002121. doi: 10.1371/journal.pbio.3002121 (PMC10599592; doi:10.1371/journal.pbio.3002121)
Supplement: S5 Table — Significantly enriched GO terms in the DEGs from S4 Table. (XLSX) [file pbio.3002121.s019.xlsx]

## Sheet: GSE_GO_UN_VS_SB43_KD_22
	ID	Description	setSize	enrichmentScore	NES	pvalue	p.adjust	qvalues	rank	leading_edge	core_enrichment
GO:0000976	GO:0000976	transcription cis-regulatory region binding	718	-0.52815	-1.84554	9.999e-05	9.999e-05	0.00731027	2722	tags=35%, list=19%, signal=30%	ZNF668/ZNF236/TCF7L2/KMT2D/SALL2/KLF13/SMAD9/ENO1/FOSL2/TFE3/ATF7/ZNF281/TGIF1/NR5A2/SOX13/ZBTB22/ZBTB40/TAF2/ZNF516/ZSCAN31/E2F3/ARNT2/NCOA2/NR3C1/GLI2/BRF1/DLX6/ZBED4/WBP2/ZNF197/TBPL1/TRIM24/SOHLH1/HOXA2/PATZ1/OLIG2/AHR/KLF6/ZBTB11/HIF3A/OLIG1/SP5/CUX1/ZBTB37/SMAD1/ZNF644/RELB/BHLHE40/NFATC1/HINFP/JUN/ZBTB39/MED8/KDM6A/MGA/RFX6/FOXD3/SOX9/MKX/HMGA2/NR1D2/SUV39H1/PROX1/HES2/USP3/FOSB/RAX/PAX4/H…
GO:0001067	GO:0001067	transcription regulatory region nucleic acid binding	719	-0.527604	-1.84361	9.999e-05	9.999e-05	0.00731027	2722	tags=35%, list=19%, signal=30%	ZNF668/ZNF236/TCF7L2/KMT2D/SALL2/KLF13/SMAD9/ENO1/FOSL2/TFE3/ATF7/ZNF281/TGIF1/NR5A2/SOX13/ZBTB22/ZBTB40/TAF2/ZNF516/ZSCAN31/E2F3/ARNT2/NCOA2/NR3C1/GLI2/BRF1/DLX6/ZBED4/WBP2/ZNF197/TBPL1/TRIM24/SOHLH1/HOXA2/PATZ1/OLIG2/AHR/KLF6/ZBTB11/HIF3A/OLIG1/SP5/CUX1/ZBTB37/SMAD1/ZNF644/RELB/BHLHE40/NFATC1/HINFP/JUN/ZBTB39/MED8/KDM6A/MGA/RFX6/FOXD3/SOX9/MKX/HMGA2/NR1D2/SUV39H1/PROX1/HES2/USP3/FOSB/RAX/PAX4/H…
GO:0005102	GO:0005102	signaling receptor binding	753	-0.533305	-1.86548	0.0001	0.0001	0.00731027	2505	tags=34%, list=17%, signal=30%	NCOR2/ITGA5/SCG2/FZD7/BICD1/ARNT2/NCOA2/SPRED2/HSPA1B/DLL1/TGFB1I1/DST/TRIM24/FRS3/FLNA/GRB2/ASXL3/GDNF/CXCL10/ITGB1BP1/CADM4/NAMPT/ANGPTL2/LRG1/RTP1/RASA1/SERPINE1/LTBP4/IL6ST/ADM/ACTN3/TIMP1/NCK1/CD320/FAP/GLA/FGF13/FBLN5/PDCL3/FGB/HSPA8/HGF/GNAI2/CMTM5/PTN/CMTM7/CNTF/LRP1/FBN1/APLP1/C5/VIP/ARHGEF11/TGFB1/LRRC4B/GNA12/EDN2/ITGAV/CCL22/LRPAP1/LAMB1/TGFBR1/OSGIN2/ARAP1/FERMT2/EFNB3/SNX17/ITGB3/PL…
GO:1990837	GO:1990837	sequence-specific double-stranded DNA binding	761	-0.524695	-1.83579	0.0001	0.0001	0.00731027	2695	tags=35%, list=18%, signal=30%	TCF7L2/KMT2D/SALL2/KLF13/SMAD9/ENO1/FOSL2/TFE3/ATF7/ZNF281/TGIF1/NR5A2/SOX13/ZBTB22/ABL1/ZBTB40/TAF2/ZNF516/ZSCAN31/LIN28B/E2F3/ARNT2/NCOA2/NR3C1/GLI2/BRF1/MLH3/DLX6/ZBED4/WBP2/ZNF197/TBPL1/TRIM24/SOHLH1/HOXA2/PATZ1/OLIG2/AHR/KLF6/CDC6/ZBTB11/HIF3A/OLIG1/SP5/CUX1/ZBTB37/SMAD1/ZNF644/RELB/BHLHE40/NFATC1/HINFP/JUN/ZBTB39/MED8/KDM6A/SHOX2/MGA/RFX6/FOXD3/SOX9/MKX/HMGA2/NR1D2/SUV39H1/PROX1/HES2/MBD2/U…
GO:0000977	GO:0000977	RNA polymerase II transcription regulatory region sequence-specific DNA binding	648	-0.541349	-1.88789	0.00010003	0.00010003	0.00731027	2722	tags=38%, list=19%, signal=32%	ZNF668/ZNF236/TCF7L2/SALL2/KLF13/SMAD9/ENO1/FOSL2/TFE3/ATF7/ZNF281/TGIF1/NR5A2/SOX13/ZBTB22/ZBTB40/ZNF516/ZSCAN31/E2F3/ARNT2/NCOA2/NR3C1/GLI2/DLX6/WBP2/ZNF197/TBPL1/TRIM24/SOHLH1/HOXA2/PATZ1/OLIG2/AHR/KLF6/ZBTB11/HIF3A/OLIG1/SP5/CUX1/ZBTB37/SMAD1/ZNF644/RELB/BHLHE40/NFATC1/HINFP/JUN/ZBTB39/MED8/KDM6A/MGA/RFX6/FOXD3/SOX9/MKX/HMGA2/NR1D2/PROX1/HES2/USP3/FOSB/RAX/PAX4/HNF1B/GATA6/ZIC3/MYCL/MEF2A/ZNF…
GO:0003700	GO:0003700	DNA-binding transcription factor activity	639	-0.556384	-1.93993	0.00010003	0.00010003	0.00731027	2722	tags=40%, list=19%, signal=34%	ZNF668/ZNF236/TCF7L2/SALL2/KLF13/SMAD9/ENO1/FOSL2/TFE3/ATF7/ZNF281/TGIF1/NR5A2/SOX13/ZBTB22/AFF3/ZBTB40/ZNF516/ZSCAN31/E2F3/ARNT2/NR3C1/HOMEZ/GLI2/DLX6/ZBED4/ZNF197/ZHX3/SOHLH1/HOXA2/PATZ1/OLIG2/AHR/KLF6/ZBTB11/HIF3A/OLIG1/SP5/CUX1/ZBTB37/SMAD1/ZHX2/ZNF644/RELB/BHLHE40/NFATC1/HINFP/JUN/ZBTB39/SHOX2/MGA/RFX6/FOXD3/SOX9/MKX/NR1D2/PROX1/HES2/FOSB/RAX/PAX4/HNF1B/GATA6/ZIC3/MYCL/MEF2A/ZNF664/FOXH1/ZNF…
GO:0000981	GO:0000981	DNA-binding transcription factor activity, RNA polymerase II-specific	620	-0.557575	-1.94365	0.00010004	0.00010004	0.00731027	2722	tags=40%, list=19%, signal=34%	ZNF668/ZNF236/TCF7L2/SALL2/KLF13/SMAD9/ENO1/FOSL2/TFE3/ATF7/ZNF281/TGIF1/NR5A2/SOX13/ZBTB22/ZBTB40/ZNF516/ZSCAN31/E2F3/ARNT2/NR3C1/HOMEZ/GLI2/DLX6/ZBED4/ZNF197/ZHX3/SOHLH1/HOXA2/PATZ1/OLIG2/AHR/KLF6/ZBTB11/HIF3A/OLIG1/SP5/CUX1/ZBTB37/SMAD1/ZHX2/ZNF644/RELB/BHLHE40/NFATC1/HINFP/JUN/ZBTB39/SHOX2/MGA/RFX6/FOXD3/SOX9/MKX/NR1D2/PROX1/HES2/FOSB/RAX/PAX4/HNF1B/GATA6/ZIC3/MYCL/MEF2A/ZNF664/FOXH1/ZNF423/E…
GO:0000987	GO:0000987	cis-regulatory region sequence-specific DNA binding	593	-0.544543	-1.89736	0.00010004	0.00010004	0.00731027	2722	tags=38%, list=19%, signal=33%	ZNF668/ZNF236/TCF7L2/SALL2/KLF13/SMAD9/FOSL2/TFE3/ATF7/ZNF281/TGIF1/NR5A2/SOX13/ZBTB40/ZNF516/ZSCAN31/E2F3/ARNT2/NCOA2/NR3C1/GLI2/BRF1/DLX6/WBP2/ZNF197/TRIM24/SOHLH1/HOXA2/PATZ1/OLIG2/AHR/KLF6/ZBTB11/HIF3A/OLIG1/SP5/ZBTB37/SMAD1/ZNF644/RELB/BHLHE40/NFATC1/HINFP/JUN/ZBTB39/MED8/KDM6A/MGA/RFX6/FOXD3/SOX9/MKX/HMGA2/NR1D2/PROX1/HES2/USP3/FOSB/RAX/PAX4/HNF1B/GATA6/ZIC3/MYCL/MEF2A/ZNF664/FOXH1/ZNF423/E…
GO:0000978	GO:0000978	RNA polymerase II cis-regulatory region sequence-specific DNA binding	575	-0.546433	-1.90238	0.00010007	0.00010007	0.00731027	2722	tags=39%, list=19%, signal=33%	ZNF668/ZNF236/TCF7L2/SALL2/KLF13/SMAD9/FOSL2/TFE3/ATF7/ZNF281/TGIF1/NR5A2/SOX13/ZBTB40/ZNF516/ZSCAN31/E2F3/ARNT2/NCOA2/NR3C1/GLI2/DLX6/WBP2/ZNF197/TRIM24/SOHLH1/HOXA2/PATZ1/OLIG2/AHR/KLF6/ZBTB11/HIF3A/OLIG1/SP5/ZBTB37/SMAD1/ZNF644/RELB/BHLHE40/NFATC1/HINFP/JUN/ZBTB39/MED8/KDM6A/MGA/RFX6/FOXD3/SOX9/MKX/HMGA2/NR1D2/PROX1/HES2/USP3/FOSB/RAX/PAX4/HNF1B/GATA6/ZIC3/MYCL/MEF2A/ZNF664/ZNF423/ELK4/GLI3/TF…
GO:0038023	GO:0038023	signaling receptor activity	467	-0.474269	-1.64504	0.000100251	0.000100251	0.00731027	2589	tags=33%, list=18%, signal=28%	NR5A2/ADGRA3/NGFR/SORL1/TNFRSF9/BCAM/IGF1R/NPR3/ABL1/MRC2/RRBP1/FZD7/NR3C1/FZD8/OR51E2/IGF2R/PAQR4/AHR/LRP8/GPR52/DDR2/IL17RD/GPC4/LTBP4/IL6ST/UNC5C/XPR1/NR1D2/FZD10/CD40/LRP1/OPN3/HRH3/GPR37/ADGRL1/ADGRL3/GLRB/PAQR9/ITGAV/DCC/TGFBR1/NRP1/EFNB3/CHRFAM7A/ITGB3/GRIN2D/SMO/LPAR2/ROBO1/GABRG1/EPHB4/STRA6/FGFR1/F2R/MMD/ADRB2/P2RX1/IFNAR1/PLXNB1/CALCRL/NR4A3/IL1R2/CHRNA1/THBD/RGR/LPAR1/ABCA1/CRY1/AMOT/…
GO:0060089	GO:0060089	molecular transducer activity	467	-0.474269	-1.64504	0.000100251	0.000100251	0.00731027	2589	tags=33%, list=18%, signal=28%	NR5A2/ADGRA3/NGFR/SORL1/TNFRSF9/BCAM/IGF1R/NPR3/ABL1/MRC2/RRBP1/FZD7/NR3C1/FZD8/OR51E2/IGF2R/PAQR4/AHR/LRP8/GPR52/DDR2/IL17RD/GPC4/LTBP4/IL6ST/UNC5C/XPR1/NR1D2/FZD10/CD40/LRP1/OPN3/HRH3/GPR37/ADGRL1/ADGRL3/GLRB/PAQR9/ITGAV/DCC/TGFBR1/NRP1/EFNB3/CHRFAM7A/ITGB3/GRIN2D/SMO/LPAR2/ROBO1/GABRG1/EPHB4/STRA6/FGFR1/F2R/MMD/ADRB2/P2RX1/IFNAR1/PLXNB1/CALCRL/NR4A3/IL1R2/CHRNA1/THBD/RGR/LPAR1/ABCA1/CRY1/AMOT/…
GO:0005198	GO:0005198	structural molecule activity	410	-0.527404	-1.82495	0.000100523	0.000100523	0.00731027	1481	tags=21%, list=10%, signal=19%	COL1A1/MRPL15/PANX1/POSTN/COL9A1/LLGL1/TUBA3D/CLDN8/COL12A1/FGL2/CTHRC1/COL7A1/TUBB3/COL5A1/ECM1/CRYBB1/OPTC/COL6A2/CLDN16/FGA/HMGA1/COL6A1/BVES/COL28A1/NEBL/FGG/MSN/NID2/PRPH/ANK2/FBLN1/CILP/EMILIN1/CLDN1/LAMA2/EMILIN2/SPARC/FN1/FBLN2/SRPX/COL19A1/CLDN20/EFEMP2/OGN/COL4A1/CLDN5/LTBP1/COL4A6/MYL1/HMCN2/KRT19/MARVELD1/MFAP2/TUBB/OLFM4/THBS3/SNTB1/NEFM/COL14A1/MYLPF/VIM/COL13A1/HMCN1/NEXN/COL6A6/AS…
GO:0005509	GO:0005509	calcium ion binding	352	-0.494136	-1.70398	0.000100786	0.000100786	0.00731027	2306	tags=31%, list=16%, signal=26%	ENPP2/SUSD1/S100A10/LRP8/ARSA/CAPN14/STIM1/LTBP4/ACTN3/EHD1/GUCA1A/CD320/FBLN5/PCDH9/PCDH19/VWCE/PLA2G5/MICU3/LRP1/FBN1/ADGRL3/VWA2/RASGRP1/LTBP3/PRRG1/THBS1/RAB11FIP4/RAPGEF2/GJB2/ANXA6/HPCAL1/PKDREJ/RGN/THBD/CDK5R1/SULF2/SCGN/ITLN1/CALU/SCUBE2/NKD1/SNCB/TRPM2/MASP1/ADAM8/MYL4/CGREF1/EHD4/ESYT1/MEX3B/NID2/CCBE1/SCUBE3/PCDHB8/TGM2/FBLN1/PCDH18/CALB2/EGFL6/DHH/TNNC1/SPARC/LRP2/FBLN2/ADGRE5/JAG2/IT…
GO:0004888	GO:0004888	transmembrane signaling receptor activity	359	-0.483542	-1.66784	0.000100806	0.000100806	0.00731027	2211	tags=30%, list=15%, signal=26%	LRP8/GPR52/DDR2/IL17RD/LTBP4/IL6ST/UNC5C/XPR1/FZD10/OPN3/HRH3/GPR37/ADGRL1/ADGRL3/GLRB/DCC/TGFBR1/NRP1/EFNB3/CHRFAM7A/GRIN2D/SMO/LPAR2/ROBO1/GABRG1/EPHB4/FGFR1/F2R/ADRB2/P2RX1/IFNAR1/PLXNB1/CALCRL/IL1R2/CHRNA1/THBD/RGR/LPAR1/ABCA1/CNTFR/LGR6/GLP1R/FZD5/GPR173/GPR146/NRP2/PTK2/FZD2/TGFBR2/CD74/ADRA2A/EPHB1/L1CAM/KDR/GRIA2/PTCH1/ADGRB2/S1PR2/LPAR4/IL10RA/PAX8/CHRNA4/PTPRD/ROR1/CHRM1/FLT1/ADORA2B/AD…
GO:0001216	GO:0001216	DNA-binding transcription activator activity	289	-0.524344	-1.79701	0.000101513	0.000101513	0.00731027	1665	tags=29%, list=11%, signal=27%	ELK4/TFEC/HOXB1/SPIB/OTX2/E4F1/ZNF319/CDX4/KLF7/NR4A3/BNC1/BARHL2/SPI1/CSRNP2/HOXA7/PLAGL2/TCF4/HNF4G/ONECUT2/PBX2/ETV4/SOX17/SATB2/ELK3/EBF2/HHEX/PAX6/ZNF521/CSRNP3/NPAS4/PBXIP1/PTF1A/FEZF2/PAX8/GLIS3/IRX3/RFX4/SIX1/LHX2/MYCN/RUNX1/FLI1/LEF1/IRX6/ETS1/GLI1/MEF2D/SOX12/DLX2/SOX21/SOX11/PITX1/HAND1/FOXC1/HOXB3/ALX1/HOXA13/MECOM/ZBTB16/OSR2/ETV2/PAX5/FOXD1/SCX/HOXD3/POU4F1/HOXB7/TCF15/EGR3/HOXA9/FO…
GO:0001228	GO:0001228	DNA-binding transcription activator activity, RNA polymerase II-specific	284	-0.523031	-1.79105	0.000101616	0.000101616	0.00731027	1665	tags=29%, list=11%, signal=26%	ELK4/TFEC/HOXB1/SPIB/OTX2/E4F1/ZNF319/CDX4/KLF7/NR4A3/BARHL2/SPI1/CSRNP2/HOXA7/PLAGL2/TCF4/HNF4G/ONECUT2/PBX2/ETV4/SOX17/SATB2/ELK3/EBF2/HHEX/PAX6/ZNF521/CSRNP3/NPAS4/PBXIP1/PTF1A/FEZF2/PAX8/GLIS3/RFX4/SIX1/LHX2/MYCN/RUNX1/FLI1/LEF1/IRX6/ETS1/GLI1/MEF2D/SOX12/DLX2/SOX21/SOX11/PITX1/HAND1/FOXC1/HOXB3/ALX1/HOXA13/MECOM/ZBTB16/OSR2/ETV2/PAX5/FOXD1/SCX/HOXD3/POU4F1/HOXB7/TCF15/EGR3/HOXA9/FOXC2/HOXC4/…
GO:0030545	GO:0030545	signaling receptor regulator activity	199	-0.64115	-2.15793	0.000103778	0.000103778	0.00731027	2294	tags=47%, list=16%, signal=40%	LYPD6B/GDNF/CXCL10/NAMPT/ADM/TIMP1/CD320/FGF13/HGF/CMTM5/PTN/CMTM7/CNTF/FBN1/C5/VIP/TGFB1/EDN2/CCL22/LRPAP1/OSGIN2/SEMA5B/APOA1/LTA/AVP/SEMA3F/NPPA/GDF6/CALCA/WNT3/NODAL/GPHB5/WNT5B/MIA/PGF/SEMA5A/TAL1/CCL28/SEMA6A/ADCYAP1/CALCB/FASLG/CSF3/PMCH/FGF9/STC2/GRP/FGF8/VGF/SFRP2/VEGFA/MSMP/WNT4/BMP5/PTH/DKK1/JAG2/OGN/FLRT3/FGF4/FGF16/SEMA3E/TDGF1/FGF3/NPFF/THBS4/WNT1/TGFB3/FGF17/CLEC11A/GREM2/IGF2/SPIN…
GO:0030546	GO:0030546	signaling receptor activator activity	189	-0.652541	-2.18844	0.000104243	0.000104243	0.00731027	2278	tags=48%, list=16%, signal=41%	GDNF/CXCL10/NAMPT/ADM/TIMP1/CD320/FGF13/HGF/CMTM5/PTN/CMTM7/CNTF/FBN1/C5/VIP/TGFB1/EDN2/CCL22/LRPAP1/OSGIN2/SEMA5B/APOA1/LTA/AVP/SEMA3F/NPPA/GDF6/CALCA/WNT3/NODAL/GPHB5/WNT5B/MIA/PGF/SEMA5A/TAL1/CCL28/SEMA6A/ADCYAP1/CALCB/FASLG/CSF3/PMCH/FGF9/STC2/GRP/FGF8/VGF/SFRP2/VEGFA/MSMP/WNT4/BMP5/PTH/DKK1/JAG2/OGN/FLRT3/FGF4/FGF16/SEMA3E/TDGF1/FGF3/NPFF/THBS4/WNT1/TGFB3/FGF17/CLEC11A/GREM2/IGF2/RETNLB/FGF7…
GO:0048018	GO:0048018	receptor ligand activity	183	-0.654609	-2.19228	0.00010446	0.00010446	0.00731027	2278	tags=49%, list=16%, signal=42%	GDNF/CXCL10/NAMPT/ADM/TIMP1/CD320/FGF13/HGF/CMTM5/PTN/CMTM7/CNTF/FBN1/C5/VIP/TGFB1/EDN2/CCL22/LRPAP1/OSGIN2/SEMA5B/APOA1/LTA/AVP/SEMA3F/NPPA/GDF6/CALCA/WNT3/NODAL/GPHB5/WNT5B/MIA/PGF/SEMA5A/CCL28/SEMA6A/ADCYAP1/CALCB/FASLG/CSF3/PMCH/FGF9/STC2/GRP/FGF8/VGF/SFRP2/VEGFA/MSMP/WNT4/BMP5/PTH/DKK1/JAG2/OGN/FLRT3/FGF4/FGF16/SEMA3E/TDGF1/FGF3/NPFF/THBS4/WNT1/TGFB3/FGF17/CLEC11A/GREM2/IGF2/RETNLB/FGF7/PDGF…
GO:0001217	GO:0001217	DNA-binding transcription repressor activity	167	-0.507104	-1.68616	0.000105407	0.000105407	0.00731027	3199	tags=45%, list=22%, signal=35%	ZGPAT/ZBTB34/BACH2/HIVEP1/ZBTB5/LRRFIP1/HSF1/THAP11/MYC/CDX2/HESX1/NACC1/FOXK2/TCF3/ZBTB12/ZNF668/ENO1/ZNF281/TGIF1/SOX13/NR3C1/HOXA2/PATZ1/SP5/ZBTB37/BHLHE40/HINFP/JUN/ZBTB39/FOXD3/NR1D2/PROX1/HES2/TFEC/IRX2/E4F1/PRDM1/SPI1/IRX1/TCF7/NFIL3/HEY1/ZBTB33/FOXP4/BHLHE41/ELK3/GTF2IRD1/DMBX1/FEZF1/HES6/HHEX/FOXQ1/PAX6/ZNF536/DACH1/FEZF2/GLIS3/IRX3/NR1D1/SATB1/ZFHX3/HES5/LEF1/SALL1/ZEB1/HAND1/ZBTB16/VAX…
GO:0001227	GO:0001227	DNA-binding transcription repressor activity, RNA polymerase II-specific	165	-0.505442	-1.67816	0.000105608	0.000105608	0.00731027	3199	tags=45%, list=22%, signal=35%	ZGPAT/ZBTB34/BACH2/HIVEP1/ZBTB5/LRRFIP1/HSF1/THAP11/MYC/CDX2/HESX1/NACC1/FOXK2/TCF3/ZBTB12/ZNF668/ENO1/ZNF281/TGIF1/SOX13/NR3C1/HOXA2/PATZ1/SP5/ZBTB37/BHLHE40/HINFP/JUN/ZBTB39/FOXD3/NR1D2/PROX1/HES2/TFEC/IRX2/E4F1/PRDM1/SPI1/IRX1/NFIL3/HEY1/ZBTB33/FOXP4/BHLHE41/ELK3/GTF2IRD1/DMBX1/FEZF1/HES6/HHEX/FOXQ1/PAX6/ZNF536/DACH1/FEZF2/GLIS3/IRX3/NR1D1/SATB1/ZFHX3/HES5/LEF1/SALL1/ZEB1/HAND1/ZBTB16/VAX1/HOX…
GO:1901681	GO:1901681	sulfur compound binding	156	-0.593215	-1.9605	0.000106112	0.000106112	0.00731027	1952	tags=33%, list=13%, signal=29%	CD34/PTN/PTPRS/LRP1/FBN1/APLP1/PCSK6/LRPAP1/NRP1/THBS1/FGFBP1/FGFR1/ANXA6/POSTN/SOST/LGR6/COL5A1/PGF/SEMA5A/LTF/TKTL2/NRP2/GAL3ST4/FGF9/PTCH1/VEGFA/ANG/FN1/EFEMP2/FGF4/SFRP1/FSTL1/KNG1/THBS4/THBS3/RSPO1/COL13A1/GREM2/ADAMTS1/PCOLCE2/FGF7/SMOC2/FGFRL1/FST/RSPO3/NDNF/SLIT1/FGF10/FGF20/FGFBP3/COL11A1/HADHA
GO:0001664	GO:0001664	G protein-coupled receptor binding	147	-0.601903	-1.97966	0.000106644	0.000106644	0.00731027	2476	tags=41%, list=17%, signal=34%	FZD7/BICD1/HSPA1B/FLNA/CXCL10/RTP1/ADM/HSPA8/GNAI2/APLP1/C5/ARHGEF11/GNA12/EDN2/CCL22/ARAP1/RAPGEF2/HOMER1/AVP/NPPA/MAGI2/CALCA/WNT3/PPP1R9B/GPHB5/WNT5B/CTHRC1/SLC9A3R1/CCL28/ADCYAP1/CALCB/ADRA2A/PMCH/TAC1/PTCH1/DLG4/NMU/S1PR2/NPB/MSMP/WNT4/PTH/PTCH2/EDNRB/SFRP1/AVPR1A/NPFF/WNT1/GPRC5B/RSPO1/FYN/S1PR1/RSPO3/NDP/EDN1/PALM/WNT5A/NES/WNT11/ADRA2C
GO:0004930	GO:0004930	G protein-coupled receptor activity	138	-0.53599	-1.75428	0.000107319	0.000107319	0.00731027	2003	tags=34%, list=14%, signal=30%	XPR1/FZD10/OPN3/HRH3/GPR37/ADGRL1/ADGRL3/SMO/LPAR2/F2R/ADRB2/CALCRL/RGR/LPAR1/GLP1R/FZD5/GPR173/GPR146/FZD2/ADRA2A/ADGRB2/S1PR2/LPAR4/PAX8/CHRM1/ADORA2B/ADGRE5/PDGFRB/GPR85/EDNRB/AVPR1A/PDGFRL/HTR1A/ACKR3/GPRC5B/PTGFR/CXCR4/GPR17/ADGRA2/TRHR/DRD2/S1PR1/GPR75/APLNR/P2RY4/EDNRA/ADRA2C
GO:0005539	GO:0005539	glycosaminoglycan binding	110	-0.688913	-2.20936	0.000109818	0.000109818	0.00731027	1940	tags=49%, list=13%, signal=43%	PTN/PTPRS/FBN1/APLP1/PCSK6/LRPAP1/NRP1/THBS1/FGFBP1/FGFR1/ANXA6/POSTN/SOST/SULF2/LGR6/COL5A1/PGF/SEMA5A/LTF/NRP2/TGFBR2/FGF9/PTCH1/VEGFA/ANG/TNFAIP6/FN1/PGLYRP1/HAPLN3/EFEMP2/FGF4/SFRP1/FSTL1/EGFLAM/TLR2/KNG1/THBS4/THBS3/RSPO1/COL13A1/GREM2/ADAMTS1/PCOLCE2/FGF7/SMOC2/FGFRL1/RSPO3/NDNF/SLIT1/VCAN/FGF10/FGFBP3/SHH/COL11A1
GO:0005201	GO:0005201	extracellular matrix structural constituent	98	-0.758485	-2.40411	0.000111037	0.000111037	0.00731027	2027	tags=63%, list=14%, signal=55%	FBLN5/FGB/FBN1/COL23A1/COL24A1/LAMB1/TFPI2/THBS1/COL1A1/POSTN/COL9A1/COL12A1/FGL2/CTHRC1/COL7A1/COL5A1/ECM1/OPTC/COL6A2/FGA/COL6A1/COL28A1/FGG/NID2/FBLN1/CILP/EMILIN1/LAMA2/EMILIN2/SPARC/FN1/FBLN2/SRPX/COL19A1/EFEMP2/OGN/COL4A1/LTBP1/COL4A6/HMCN2/MFAP2/THBS3/COL14A1/COL13A1/HMCN1/COL6A6/ASPN/TNC/LAMA3/FBN3/VCAN/COL5A2/COL11A2/SPON1/COL2A1/COL11A1/MATN3/TGFBI/COL8A1/MATN2/EMILIN3/COL3A1
GO:0019838	GO:0019838	growth factor binding	93	-0.666569	-2.10341	0.000111433	0.000111433	0.00731027	2133	tags=46%, list=15%, signal=40%	LTBP4/IL6ST/PTN/TSKU/PCSK6/ITGAV/TGFBR1/NRP1/LTBP3/ITGB3/THBS1/FGFBP1/ITGA6/FGFR1/COL1A1/IGFBP5/IL1R2/GPC1/COL5A1/NRP2/TGFBR2/COL6A1/KDR/IGFBP1/IL10RA/FLT1/LRP2/PDGFRB/COL4A1/LTBP1/VASN/TGFB3/IL11RA/PDGFRA/IGFBP3/SPINT3/PDGFA/IGFBP2/FGFRL1/FGFBP3/COL2A1/KLB/COL3A1
GO:0008201	GO:0008201	heparin binding	84	-0.70317	-2.1893	0.000113353	0.000113353	0.00731027	1940	tags=51%, list=13%, signal=45%	PTN/PTPRS/FBN1/APLP1/PCSK6/LRPAP1/NRP1/THBS1/FGFBP1/FGFR1/POSTN/SOST/LGR6/COL5A1/PGF/LTF/NRP2/FGF9/PTCH1/VEGFA/ANG/FN1/EFEMP2/FGF4/SFRP1/FSTL1/KNG1/THBS4/THBS3/RSPO1/COL13A1/GREM2/ADAMTS1/PCOLCE2/FGF7/SMOC2/FGFRL1/RSPO3/NDNF/SLIT1/FGF10/FGFBP3/COL11A1
GO:0008083	GO:0008083	growth factor activity	75	-0.666109	-2.05013	0.000114613	0.000114613	0.00731027	2098	tags=51%, list=14%, signal=44%	TIMP1/CD320/FGF13/HGF/PTN/CNTF/TGFB1/OSGIN2/GDF6/NODAL/MIA/PGF/CSF3/FGF9/FGF8/VGF/VEGFA/BMP5/DKK1/JAG2/OGN/FGF4/FGF16/TDGF1/FGF3/THBS4/TGFB3/FGF17/CLEC11A/IGF2/FGF7/PDGFA/GDF1/CSPG5/GDF10/FGF10/FGF20/LEFTY1
GO:0005125	GO:0005125	cytokine activity	66	-0.637095	-1.92844	0.000116877	0.000116877	0.00731027	2271	tags=48%, list=16%, signal=41%	CXCL10/NAMPT/TIMP1/CMTM5/CMTM7/CNTF/C5/TGFB1/CCL22/LTA/GDF6/WNT3/NODAL/WNT5B/CCL28/FASLG/CSF3/VEGFA/MSMP/WNT4/BMP5/WNT1/TGFB3/GREM2/GDF1/CER1/GDF10/NDP/EDN1/WNT5A/WNT11/LEFTY1
GO:0019955	GO:0019955	cytokine binding	66	-0.650911	-1.97026	0.000116877	0.000116877	0.00731027	2133	tags=45%, list=15%, signal=39%	LTBP4/IL6ST/TSKU/ITGAV/TGFBR1/NRP1/LTBP3/ITGB3/THBS1/IFNAR1/IL1R2/SOST/CNTFR/NRP2/TGFBR2/CD74/IL10RA/CHRD/LTBP1/SOSTDC1/ACKR3/VASN/TGFB3/IL11RA/CXCR4/GREM2/SPINT3/BMPR1B/CER1/NOG
GO:0005518	GO:0005518	collagen binding	40	-0.708811	-1.99483	0.000126199	0.000126199	0.00732687	1608	tags=52%, list=11%, signal=47%	THBS1/P3H1/COL6A2/ADAM9/COL6A1/SERPINH1/NID2/CCBE1/MMP9/P3H4/SPARC/FN1/ITGA9/LRRC15/COL14A1/PCOLCE2/PDGFA/ASPN/USH2A/TGFBI/LOX
GO:0005179	GO:0005179	hormone activity	37	-0.71356	-1.98062	0.000127959	0.000127959	0.00732687	2131	tags=57%, list=15%, signal=49%	ADM/FBN1/VIP/EDN2/AVP/NPPA/CALCA/GPHB5/ADCYAP1/CALCB/PMCH/STC2/GRP/VGF/PTH/NPFF/IGF2/RETNLB/NPPC/EDN1/SST
GO:0070888	GO:0070888	E-box binding	33	-0.705314	-1.92415	0.000129232	0.000129232	0.00732687	1320	tags=45%, list=9%, signal=41%	TCF4/CRY1/TAL1/BHLHE41/HES3/CIART/PTF1A/NR1D1/ZEB1/SCX/SNAI2/TCF15/MITF/MYF5/TCF21
GO:0030020	GO:0030020	extracellular matrix structural constituent conferring tensile strength	28	-0.820831	-2.17306	0.000132258	0.000132258	0.00732687	1856	tags=79%, list=13%, signal=69%	COL23A1/COL24A1/COL1A1/COL9A1/COL12A1/COL7A1/COL5A1/COL6A2/COL6A1/COL28A1/COL19A1/COL4A1/COL4A6/COL14A1/COL13A1/COL6A6/COL5A2/COL11A2/COL2A1/COL11A1/COL8A1/COL3A1
GO:0050839	GO:0050839	cell adhesion molecule binding	364	-0.430142	-1.48351	0.000201694	0.000201694	0.0108632	3062	tags=28%, list=21%, signal=23%	EEF1D/PKN2/LRRFIP1/PTPN6/NINJ1/TES/CDH18/ADAMTS5/CD46/ITGB4/SCRIB/KRT18/ITGB1/ENO1/GIGYF2/GOLGA2/LARP1/BCAM/CDC42EP1/PRDX1/DST/CTNNAL1/FLNA/ITGB1BP1/PAICS/LTBP4/ACTN3/PROM1/EHD1/NCK1/FAP/FBLN5/FGB/HSPA8/PTN/FBN1/IGSF9/ADGRL1/UBAP2/ITGAV/LAMB1/MB21D2/FERMT2/ITGB3/THBS1/CNN2/ITGA6/CTNND2/POSTN/TENM3/CDK5R1/DNAJB1/COL5A1/MMP14/EPN2/NPTN/CPE/ROBO3/ADAM9/LGALS12/CD81/PTK2/FGA/ITGB5/ADAM8/EHD4/KDR/FGG/…
GO:0050840	GO:0050840	extracellular matrix binding	33	-0.680902	-1.85755	0.000258465	0.000258465	0.0135446	1774	tags=52%, list=12%, signal=45%	ITGAV/ITGB3/THBS1/ITGA6/GPC1/ECM1/ADAM9/VEGFA/SPARC/FBLN2/ITGA9/LRRC15/SMOC2/OLFML2A/SHH/COL11A1/TGFBI
GO:0005104	GO:0005104	fibroblast growth factor receptor binding	19	-0.767363	-1.88193	0.000281373	0.000281373	0.014357	1192	tags=63%, list=8%, signal=58%	NPTN/FGF9/FGF8/FLRT3/FGF4/FGF16/FGF3/FGF17/FGF7/FGF10/FGF20/KLB
GO:0048407	GO:0048407	platelet-derived growth factor binding	11	-0.835777	-1.81232	0.00030326	0.00030326	0.0148465	1481	tags=82%, list=10%, signal=74%	COL1A1/COL5A1/COL6A1/PDGFRB/COL4A1/PDGFRA/PDGFA/COL2A1/COL3A1
GO:0009678	GO:0009678	pyrophosphate hydrolysis-driven proton transmembrane transporter activity	13	0.817841	2.16987	0.000306279	0.000306279	0.0148465	938	tags=54%, list=6%, signal=50%	ATP4A/ATP12A/ATP6V1G3/ATP6V1F/ATP6V1D/ATP6V1E1/ATP6V1H
GO:0070851	GO:0070851	growth factor receptor binding	87	-0.567007	-1.77485	0.000337724	0.000337724	0.0156087	2345	tags=36%, list=16%, signal=30%	FRS3/GRB2/GDNF/CADM4/IL6ST/PDCL3/CNTF/ITGB3/ECM1/PGF/NPTN/SLC9A3R1/CSF3/FGF9/DAB2IP/FGF8/VEGFA/PDGFRB/FLRT3/FGF4/FGF16/FGF3/PDGFRA/FGF17/CCDC88A/FYN/FGF7/PDGFA/FGF10/FGF20/KLB
GO:0005178	GO:0005178	integrin binding	86	-0.574859	-1.79675	0.000338104	0.000338104	0.0156087	2391	tags=42%, list=16%, signal=35%	DST/ITGB1BP1/LTBP4/ACTN3/FAP/FBLN5/PTN/FBN1/ITGAV/LAMB1/FERMT2/ITGB3/THBS1/COL5A1/MMP14/ADAM9/LGALS12/CD81/PTK2/ITGB5/KDR/S1PR2/SFRP2/FBLN1/EMILIN1/EGFL6/FN1/ADAM22/ICAM2/JAM2/THBS4/IGF2/GFAP/LAMA3/TGFBI/COL3A1
GO:0008307	GO:0008307	structural constituent of muscle	21	-0.72662	-1.81658	0.000416089	0.000416089	0.0183118	1001	tags=29%, list=7%, signal=27%	NEBL/MYL1/KRT19/MYLPF/NEXN/TTN
GO:0019829	GO:0019829	ATPase-coupled cation transmembrane transporter activity	30	0.636057	2.1055	0.000419992	0.000419992	0.0183118	1682	tags=43%, list=12%, signal=38%	ATP1B1/ATP4A/ATP12A/ATP6V1G3/ATP6V1F/ATP6V1D/ATP6V1E1/ATP6V1H/ATP2A3/KCNJ8/ABCC9/ATP6V0E1/ATP13A2
GO:0050431	GO:0050431	transforming growth factor beta binding	18	-0.768173	-1.86522	0.000424989	0.000424989	0.0183118	2133	tags=61%, list=15%, signal=52%	LTBP4/TSKU/ITGAV/TGFBR1/LTBP3/THBS1/TGFBR2/LTBP1/VASN/TGFB3/SPINT3
GO:0043394	GO:0043394	proteoglycan binding	22	-0.729693	-1.84356	0.000548396	0.000548396	0.0231155	1940	tags=50%, list=13%, signal=43%	PTN/PTPRS/LRP1/THBS1/COL5A1/SEMA5A/FN1/TNC/FST/FGF20/COL2A1
GO:0042626	GO:0042626	ATPase-coupled transmembrane transporter activity	64	0.542321	2.08994	0.000674764	0.000674764	0.0277778	2168	tags=38%, list=15%, signal=32%	ATP1B1/ATP4A/ATP12A/ABCB4/ABCA12/ATP6V1G3/SLC26A2/ATP6V1F/ATP6V1D/ATP6V1E1/ATP6V1H/SLC26A4/ABCA5/ABCD4/ATP2A3/KCNJ8/ABCC9/TAP2/ATP6V0E1/ATP13A2/SLC4A8/SLC4A1/ABCA2/CLCN7
GO:0004222	GO:0004222	metalloendopeptidase activity	61	-0.602576	-1.80463	0.000711069	0.000711069	0.0277778	2356	tags=39%, list=16%, signal=33%	ADAMDEC1/CLCA2/THOP1/TRABD2A/SPRTN/ADAMTS16/MMP11/MMP19/MMP14/ADAM9/MMP15/ADAM8/ADAM12/MMP9/MMP1/ADAMTS4/ADAM22/ADAMTS7/ADAMTS18/PAPPA2/ADAMTS1/MMP21/MMP2/MMP16
GO:0005391	GO:0005391	P-type sodium:potassium-exchanging transporter activity	5	0.936869	1.83564	0.000730638	0.000730638	0.0277778	9	tags=60%, list=0%, signal=60%	ATP1B1/ATP4A/ATP12A
GO:0008554	GO:0008554	P-type sodium transporter activity	5	0.936869	1.83564	0.000730638	0.000730638	0.0277778	9	tags=60%, list=0%, signal=60%	ATP1B1/ATP4A/ATP12A
GO:0008556	GO:0008556	P-type potassium transmembrane transporter activity	5	0.936869	1.83564	0.000730638	0.000730638	0.0277778	9	tags=60%, list=0%, signal=60%	ATP1B1/ATP4A/ATP12A
GO:0008237	GO:0008237	metallopeptidase activity	107	-0.495473	-1.58494	0.00077101	0.00077101	0.028749	2356	tags=26%, list=16%, signal=22%	ADAMDEC1/CLCA2/THOP1/TRABD2A/VASH1/SPRTN/ADAMTS16/MMP11/MMP19/MMP14/CPE/ADAM9/MMP15/ADAM8/ANPEP/ADAM12/MMP9/MMP1/ADAMTS4/ADAM22/ADAMTS7/ADAMTS18/PAPPA2/ADAMTS1/MMP21/MMP2/CPA6/MMP16
GO:0001637	GO:0001637	G protein-coupled chemoattractant receptor activity	5	-0.920292	-1.65201	0.00101747	0.00101747	0.0365336	403	tags=100%, list=3%, signal=97%	ACKR3/CXCR4/GPR17/GPR75
GO:0004950	GO:0004950	chemokine receptor activity	5	-0.920292	-1.65201	0.00101747	0.00101747	0.0365336	403	tags=100%, list=3%, signal=97%	ACKR3/CXCR4/GPR17/GPR75
GO:0001653	GO:0001653	peptide receptor activity	42	-0.619161	-1.75667	0.00112388	0.00112388	0.0391478	1828	tags=31%, list=13%, signal=27%	GPR37/F2R/CALCRL/GLP1R/S1PR2/EDNRB/AVPR1A/ACKR3/CXCR4/GPR17/GPR75/APLNR/EDNRA
GO:0008528	GO:0008528	G protein-coupled peptide receptor activity	41	-0.628517	-1.7762	0.00113065	0.00113065	0.0391478	1828	tags=32%, list=13%, signal=28%	GPR37/F2R/CALCRL/GLP1R/S1PR2/EDNRB/AVPR1A/ACKR3/CXCR4/GPR17/GPR75/APLNR/EDNRA
GO:0015399	GO:0015399	primary active transmembrane transporter activity	114	0.415017	1.76405	0.00118624	0.00118624	0.0403519	2168	tags=22%, list=15%, signal=19%	ATP1B1/ATP4A/ATP12A/ABCB4/ABCA12/ATP6V1G3/SLC26A2/ATP6V1F/ATP6V1D/ATP6V1E1/ATP6V1H/SLC26A4/ABCA5/ABCD4/ATP2A3/KCNJ8/ABCC9/TAP2/ATP6V0E1/ATP13A2/SLC4A8/SURF1/SLC4A1/ABCA2/CLCN7
GO:0005109	GO:0005109	frizzled binding	25	-0.689469	-1.78963	0.00120822	0.00120822	0.0403908	1406	tags=40%, list=10%, signal=36%	WNT3/WNT5B/CTHRC1/WNT4/SFRP1/WNT1/RSPO3/NDP/WNT5A/WNT11
GO:0036122	GO:0036122	BMP binding	7	-0.870766	-1.69627	0.00146604	0.00146604	0.0481791	1401	tags=71%, list=10%, signal=65%	SOST/SOSTDC1/GREM2/BMPR1B/CER1
GO:0015078	GO:0015078	proton transmembrane transporter activity	73	0.42372	1.67811	0.001514	0.001514	0.0489263	1998	tags=26%, list=14%, signal=23%	ATP4A/ATP12A/ATP6V1G3/ATP6V0A4/SLC9A9/SLC17A5/ATP6V1F/ATP6V1D/SLC4A11/CTNS/ATP6V1E1/ATP6V1H/OTOP2/SLC39A8/CLCN3/ATP6V0A2/ATP6V0E1/SURF1/SLC2A10
GO:0005501	GO:0005501	retinoid binding	22	-0.697735	-1.76282	0.00164519	0.00164519	0.0514505	2323	tags=59%, list=16%, signal=50%	IGF2R/PTGDS/OPN3/STRA6/LRAT/CYP26A1/CYP27C1/NR2F2/CRABP1/CYP26B1/CRABP2/C8G/ALDH1A2
GO:0019840	GO:0019840	isoprenoid binding	22	-0.697735	-1.76282	0.00164519	0.00164519	0.0514505	2323	tags=59%, list=16%, signal=50%	IGF2R/PTGDS/OPN3/STRA6/LRAT/CYP26A1/CYP27C1/NR2F2/CRABP1/CYP26B1/CRABP2/C8G/ALDH1A2
GO:0051427	GO:0051427	hormone receptor binding	17	-0.741152	-1.77484	0.00171625	0.00171625	0.0528208	1844	tags=47%, list=13%, signal=41%	VIP/NPPA/GPHB5/ADCYAP1/PTH/FABP4/FYN/NPPC
GO:0016015	GO:0016015	morphogen activity	5	-0.908655	-1.63112	0.00203493	0.00203493	0.0616504	1340	tags=100%, list=9%, signal=91%	WNT1/CER1/DAND5/SHH
GO:0005540	GO:0005540	hyaluronic acid binding	8	-0.851498	-1.70846	0.00208601	0.00208601	0.0622255	687	tags=50%, list=5%, signal=48%	C1QBP/TNFAIP6/HAPLN3/VCAN
GO:0005200	GO:0005200	structural constituent of cytoskeleton	54	-0.560216	-1.6544	0.00215957	0.00215957	0.0634438	1384	tags=20%, list=9%, signal=19%	TUBA3D/TUBB3/MSN/ANK2/KRT19/TUBB/NEFM/VIM/TUBB6/GFAP/DES
GO:0015464	GO:0015464	acetylcholine receptor activity	8	-0.850743	-1.70695	0.00224647	0.00224647	0.0647698	1843	tags=75%, list=13%, signal=66%	HRH3/CHRFAM7A/CHRNA1/CHRNA4/CHRM1/CHRNE
GO:0017147	GO:0017147	Wnt-protein binding	26	-0.664469	-1.73756	0.00227151	0.00227151	0.0647698	4043	tags=81%, list=28%, signal=59%	RECK/ROR2/FZD1/RYK/WLS/LRP5/PORCN/FZD7/FZD8/TRABD2A/FZD10/APCDD1/SFRP5/CTHRC1/FZD5/FZD2/SFRP2/ROR1/SFRP1/APCDD1L/WIF1
GO:0008227	GO:0008227	G protein-coupled amine receptor activity	10	-0.80695	-1.70511	0.00277606	0.00277606	0.0780093	1843	tags=60%, list=13%, signal=52%	HRH3/ADRB2/ADRA2A/CHRM1/HTR1A/ADRA2C
GO:0005172	GO:0005172	vascular endothelial growth factor receptor binding	9	-0.824732	-1.70239	0.00297899	0.00297899	0.0813536	2499	tags=89%, list=17%, signal=74%	ITGA5/CADM4/PDCL3/ITGB3/PGF/DAB2IP/VEGFA/CCDC88A
GO:0097493	GO:0097493	structural molecule activity conferring elasticity	9	-0.822875	-1.69856	0.00297899	0.00297899	0.0813536	2027	tags=78%, list=14%, signal=67%	FBLN5/FBN1/EMILIN1/EMILIN2/FBLN2/TTN/EMILIN3
GO:0005520	GO:0005520	insulin-like growth factor binding	15	-0.746225	-1.73044	0.00306078	0.00306078	0.0824262	2845	tags=73%, list=19%, signal=59%	ITGB4/IGF1R/IGF2R/ITGAV/ITGB3/ITGA6/IGFBP5/IGFBP1/LRP2/IGFBP3/IGFBP2
GO:0015079	GO:0015079	potassium ion transmembrane transporter activity	62	0.43317	1.66501	0.00323834	0.00323834	0.085692	1957	tags=34%, list=13%, signal=29%	ATP1B1/ATP4A/ATP12A/GRIK3/KCNN4/LRRC38/KCNS1/SLC9A9/TRPM5/KCNN3/KCNJ15/SLC12A8/KCNK1/KCNIP1/PKD2L1/KCNJ8/ABCC9/KCNK7/KCNK16/KCNK4/KCNK6
GO:0004017	GO:0004017	adenylate kinase activity	6	0.847933	1.7614	0.00327044	0.00327044	0.085692	825	tags=50%, list=6%, signal=47%	AK8/AK7/AK9
GO:0008569	GO:0008569	minus-end-directed microtubule motor activity	14	0.69906	1.89155	0.00343214	0.00343214	0.0875549	3393	tags=79%, list=23%, signal=60%	DNAH7/DNAH8/DNAH9/KIFC3/DNAH3/DNAH1/DNAH6/DNHD1/DNAH14/DNAH10/DYNC1H1
GO:0042625	GO:0042625	ATPase-coupled ion transmembrane transporter activity	11	0.754898	1.90494	0.00352216	0.00352216	0.0875549	1671	tags=55%, list=11%, signal=48%	ATP6V1G3/ATP6V1F/ATP6V1D/ATP6V1E1/ATP6V1H/ATP6V0E1
GO:0044769	GO:0044769	ATPase activity, coupled to transmembrane movement of ions, rotational mechanism	11	0.754898	1.90494	0.00352216	0.00352216	0.0875549	1671	tags=55%, list=11%, signal=48%	ATP6V1G3/ATP6V1F/ATP6V1D/ATP6V1E1/ATP6V1H/ATP6V0E1
GO:0046961	GO:0046961	proton-transporting ATPase activity, rotational mechanism	11	0.754898	1.90494	0.00352216	0.00352216	0.0875549	1671	tags=55%, list=11%, signal=48%	ATP6V1G3/ATP6V1F/ATP6V1D/ATP6V1E1/ATP6V1H/ATP6V0E1
GO:0031994	GO:0031994	insulin-like growth factor I binding	12	-0.775323	-1.71535	0.00360469	0.00360469	0.0884721	2845	tags=83%, list=19%, signal=67%	ITGB4/IGF1R/ITGAV/ITGB3/ITGA6/IGFBP5/IGFBP1/LRP2/IGFBP3/IGFBP2
GO:0005111	GO:0005111	type 2 fibroblast growth factor receptor binding	5	-0.895199	-1.60696	0.00406987	0.00406987	0.0979845	831	tags=80%, list=6%, signal=75%	FGF8/FGF17/FGF7/FGF10
GO:0030594	GO:0030594	neurotransmitter receptor activity	23	-0.668579	-1.70251	0.00409333	0.00409333	0.0979845	1843	tags=52%, list=13%, signal=46%	HRH3/GLRB/CHRFAM7A/GRIN2D/GABRG1/CHRNA1/GRIA2/CHRNA4/CHRM1/HTR1A/CHRNE/DRD2
GO:0017134	GO:0017134	fibroblast growth factor binding	20	-0.678211	-1.67834	0.00474529	0.00474529	0.110854	1774	tags=45%, list=12%, signal=40%	ITGAV/ITGB3/THBS1/FGFBP1/FGFR1/GPC1/FGFRL1/FGFBP3/KLB
GO:0045499	GO:0045499	chemorepellent activity	20	-0.679497	-1.68152	0.00474529	0.00474529	0.110854	1582	tags=45%, list=11%, signal=40%	SEMA5B/APOA1/SEMA3F/SEMA5A/SEMA6A/FLRT3/SEMA3E/SEMA3D/SEMA3A
GO:0004896	GO:0004896	cytokine receptor activity	36	-0.592298	-1.63696	0.00526586	0.00526586	0.120319	1506	tags=42%, list=10%, signal=37%	IL17RD/IL6ST/IFNAR1/IL1R2/CNTFR/CD74/IL10RA/ACKR3/IL11RA/CXCR4/GPR17/IL4R/F3/GFRA1/GPR75
GO:0004175	GO:0004175	endopeptidase activity	213	-0.415894	-1.4044	0.00527459	0.00527459	0.120319	2356	tags=21%, list=16%, signal=18%	ADAMDEC1/CLCA2/LGMN/THOP1/CAPN14/PCSK1/TRABD2A/FAP/USP34/SENP1/PCSK6/CFB/SPRTN/ESPL1/ADAMTS16/MMP11/MMP19/USP49/GZMA/MMP14/LTF/PRSS23/ADAM9/MMP15/MASP1/ADAM8/CFI/ADAM12/MMP9/MMP1/CFD/ADAMTS4/ADAM22/F7/SFRP1/ADAMTS7/F10/ADAMTS18/PAPPA2/ADAMTS1/F3/MMP21/MMP2/SHH/MMP16
GO:1901338	GO:1901338	catecholamine binding	5	-0.890347	-1.59825	0.00542649	0.00542649	0.121341	1512	tags=80%, list=10%, signal=72%	ADRB2/ADRA2A/DRD2/ADRA2C
GO:0043425	GO:0043425	bHLH transcription factor binding	23	-0.657621	-1.67461	0.00559421	0.00559421	0.121341	2187	tags=43%, list=15%, signal=37%	BHLHE40/SOX9/FOXH1/KDM1A/BHLHE41/LMO2/HAND1/SCX/TCF15/TCF21
GO:0140375	GO:0140375	immune receptor activity	37	-0.588174	-1.63259	0.0056302	0.0056302	0.121341	1506	tags=41%, list=10%, signal=36%	IL17RD/IL6ST/IFNAR1/IL1R2/CNTFR/CD74/IL10RA/ACKR3/IL11RA/CXCR4/GPR17/IL4R/F3/GFRA1/GPR75
GO:0003828	GO:0003828	alpha-N-acetylneuraminate alpha-2,8-sialyltransferase activity	3	-0.956507	-1.51676	0.00563227	0.00563227	0.121341	235	tags=67%, list=2%, signal=66%	ST8SIA2/ST8SIA4
GO:0005017	GO:0005017	platelet-derived growth factor-activated receptor activity	3	-0.956388	-1.51657	0.00563227	0.00563227	0.121341	641	tags=100%, list=4%, signal=96%	PDGFRL/PDGFRA
GO:0050998	GO:0050998	nitric-oxide synthase binding	10	-0.778496	-1.64498	0.00586058	0.00586058	0.124872	1062	tags=50%, list=7%, signal=46%	SNTA1/CD74/NOS1AP/CAV1/CAV3
GO:0043178	GO:0043178	alcohol binding	61	-0.524304	-1.57021	0.00639962	0.00639962	0.134875	2247	tags=46%, list=15%, signal=39%	SOAT1/PLCL2/CETP/ADH4/GLE1/TSPO/RBP4/APOF/GRAMD1B/PROM1/XPR1/PLCL1/APOA1/STRA6/LRAT/ANXA6/ABCA1/APOA4/CYP27C1/CD81/PTCH1/GRAMD1A/CRABP1/ITPR3/SYT2/CRABP2/C8G/CAV1
GO:1990757	GO:1990757	ubiquitin ligase activator activity	4	0.890805	1.63257	0.00651769	0.00651769	0.135887	382	tags=50%, list=3%, signal=49%	CDC20B/BTRC
GO:0004713	GO:0004713	protein tyrosine kinase activity	96	-0.471915	-1.49179	0.00680196	0.00680196	0.140305	1707	tags=21%, list=12%, signal=19%	NRP1/EFNB3/EPHB4/FGFR1/AATK/NRP2/PTK2/EPHB1/KDR/HIPK2/FLT1/EPHB2/PDGFRB/EPHA4/PDGFRL/PDGFRA/FYN/FGFRL1/LTK/TTN
GO:0046983	GO:0046983	protein dimerization activity	619	-0.359433	-1.25294	0.0070028	0.0070028	0.142634	2466	tags=19%, list=17%, signal=17%	E2F3/ARNT2/NCOA2/TERF1/SRM/FICD/ZBED4/ZHX3/SOHLH1/SLC39A13/ERCC5/FLNA/OLIG2/AHR/GDNF/S100A10/HIF3A/OLIG1/MAP3K9/RCC1/ZHX2/BHLHE40/RRAGC/RRM2/FAP/GLA/FBLN5/MGA/KYNU/HES2/DCK/RAP1GAP/MYCL/MEF2A/ACSL6/TOX3/BAK1/TFEC/RAB11FIP4/SRGAP2/FGFR1/CITED1/WRN/ADRB2/RDH5/GZMA/TRIM27/STK4/NR4A3/ABCG2/ST3GAL2/TENM3/SLC7A13/HEY1/TCF4/APOA4/MTCL1/GPHB5/TMEM192/TAL1/BHLHE41/HES3/CARD9/SETMAR/ADRA2A/MASP1/HES6/BTBD1…
GO:0005021	GO:0005021	vascular endothelial growth factor-activated receptor activity	5	-0.883525	-1.586	0.00712227	0.00712227	0.142634	1707	tags=100%, list=12%, signal=88%	NRP2/KDR/FLT1/PDGFRA
GO:0005272	GO:0005272	sodium channel activity	18	0.612501	1.77667	0.00713558	0.00713558	0.142634	1657	tags=50%, list=11%, signal=44%	GRIK3/SCNN1A/TRPM5/TRPM4/SLC4A11/KCNK1/PKD2L1/TPCN2/SCNN1G
GO:0042056	GO:0042056	chemoattractant activity	17	-0.695799	-1.66623	0.00729405	0.00729405	0.144314	2487	tags=59%, list=17%, signal=49%	SCG2/GDNF/CXCL10/HGF/PGF/FGF8/VEGFA/FGF7/WNT5A/FGF10
GO:0003682	GO:0003682	chromatin binding	426	-0.377047	-1.30531	0.0074342	0.0074342	0.145601	4298	tags=38%, list=29%, signal=27%	PBRM1/POLR3D/MED12/RCOR1/POLE3/TOX/TSPY10/SPHK2/SIN3B/KDM8/ARID1A/PAF1/EP400/PKNOX1/SMAD2/SAFB/CBX2/TOX4/RBBP4/KAT2A/EXO1/CHD7/STAT5B/CHAF1A/TICRR/NAP1L1/PRMT6/CCNT2/SUZ12/MECP2/SMARCA5/WDR82/HDAC4/PPARGC1A/SCMH1/ERCC3/ORC1/EZH2/ZC3H12A/SMARCD2/NUP98/CREBBP/HCFC1/TP53/BAP1/ZNF276/APEX1/SIN3A/LDB1/FOS/TOP1/YAP1/CHD4/LEMD3/CHAF1B/NCAPH2/PHF1/CTBP1/RNF168/PER1/NCOA1/HSF1/HESX1/CRTC2/CDC45/SFMBT2/CDK…
GO:0061134	GO:0061134	peptidase regulator activity	105	-0.462145	-1.4773	0.00760331	0.00760331	0.147424	2415	tags=27%, list=17%, signal=22%	SERPINB2/SERPINA10/ADRM1/FETUB/SERPINE1/TIMP1/SERPINB1/TIMP3/SERPINB5/C5/TFPI2/AVP/COL7A1/LTF/COL28A1/ITIH5/PZP/CPAMD8/SERPINH1/SFRP2/ITIH2/FBLN1/FN1/TFPI/KNG1/CAV1/SPINT3/PCOLCE2
GO:0005227	GO:0005227	calcium activated cation channel activity	11	0.718707	1.81361	0.00792486	0.00792486	0.152138	2453	tags=64%, list=17%, signal=53%	KCNN4/TRPM5/TRPM4/KCNN3/PKD2L1/ANO6/KCNK18
GO:0005545	GO:0005545	1-phosphatidylinositol binding	13	0.682946	1.81197	0.00888208	0.00888208	0.168842	469	tags=23%, list=3%, signal=22%	FRMPD2/SCARB1/SNAP91
GO:0019841	GO:0019841	retinol binding	11	-0.75487	-1.63688	0.00924943	0.00924943	0.169839	1555	tags=73%, list=11%, signal=65%	ADH4/RBP4/STRA6/LRAT/CYP27C1/CRABP1/CRABP2/C8G
GO:0004550	GO:0004550	nucleoside diphosphate kinase activity	12	0.691161	1.79339	0.00927033	0.00927033	0.169839	825	tags=42%, list=6%, signal=39%	AK8/NME5/NME7/AK7/AK9
GO:0004867	GO:0004867	serine-type endopeptidase inhibitor activity	38	-0.572217	-1.59718	0.0092722	0.0092722	0.169839	2415	tags=39%, list=17%, signal=33%	SERPINB2/SERPINA10/SERPINE1/SERPINB1/SERPINB5/TFPI2/COL7A1/COL28A1/ITIH5/PZP/CPAMD8/SERPINH1/ITIH2/TFPI/SPINT3
GO:0030023	GO:0030023	extracellular matrix constituent conferring elasticity	7	-0.830295	-1.61743	0.0092849	0.0092849	0.169839	2027	tags=86%, list=14%, signal=74%	FBLN5/FBN1/EMILIN1/EMILIN2/FBLN2/EMILIN3
GO:0003779	GO:0003779	actin binding	281	-0.390952	-1.3378	0.00956256	0.00956256	0.173283	2446	tags=23%, list=17%, signal=20%	AFAP1/XIRP2/INPPL1/DST/CTNNAL1/FLNA/AJUBA/SVIL/ESPN/ACTN3/TMEM201/FMNL1/VASH1/GAS2L1/SYNPO/SAMD14/KLHL3/BCL7B/FERMT2/FHOD3/PAWR/TMOD1/PFN2/CNN2/LIMCH1/FHDC1/KLHL17/MARCKS/ANXA6/PANX1/CDK5R1/PPP1R9B/LMOD2/WASF3/LSP1/PTK2/SSH2/ABI3/NEBL/MYO7B/MYL4/SPIRE1/MSN/RAI14/PALLD/MYPN/TNNT3/FSCN1/CDK5R2/ANG/SYNPO2/TNNC1/ERMN/LMOD3/MYH1/SNTB1/FMNL2/USH1C/CXCR4/TNNC2/CCDC88A/NEXN/MYO18B/TNNI2/TMOD4/TTN
GO:0043184	GO:0043184	vascular endothelial growth factor receptor 2 binding	7	-0.829407	-1.6157	0.00993647	0.00993647	0.178392	2499	tags=100%, list=17%, signal=83%	CADM4/PDCL3/ITGB3/DAB2IP/VEGFA/CCDC88A
GO:0005024	GO:0005024	transforming growth factor beta-activated receptor activity	9	-0.779355	-1.60873	0.0100345	0.0100345	0.178499	2133	tags=56%, list=15%, signal=47%	LTBP4/TGFBR1/TGFBR2/LTBP1/BMPR1B
GO:0016493	GO:0016493	C-C chemokine receptor activity	4	-0.904629	-1.53539	0.0105152	0.0105152	0.18535	403	tags=100%, list=3%, signal=97%	ACKR3/CXCR4/GPR75
GO:0003777	GO:0003777	microtubule motor activity	54	0.415011	1.55366	0.0107978	0.0107978	0.188617	1916	tags=31%, list=13%, signal=27%	DNAH7/DNAI2/DNAH8/KIF9/KIF19/DNAL4/DNAH9/KIF3B/KIFC3/KIF17/KIF24/DNAH3/DNAH1/KIF16B/KIF13B/DNAH6/DNHD1
GO:0015026	GO:0015026	coreceptor activity	23	-0.633125	-1.61223	0.0109155	0.0109155	0.18897	2698	tags=70%, list=18%, signal=57%	RECK/ROR2/RYK/LRP5/ITGB1/NGFR/GPC4/LRP1/ITGAV/NRP1/ITGB3/RGMB/ROR1/RGMA/ACKR3/CXCR4
GO:0004364	GO:0004364	glutathione transferase activity	13	0.675194	1.7914	0.0116386	0.0116386	0.199705	4287	tags=62%, list=29%, signal=44%	MGST1/GSTO1/GSTA1/PTGES/MGST2/GSTK1/GSTA4/GSTT1
GO:0050501	GO:0050501	hyaluronan synthase activity	3	-0.934547	-1.48194	0.0119913	0.0119913	0.202588	959	tags=67%, list=7%, signal=62%	HYAL1/HAS2
GO:0071855	GO:0071855	neuropeptide receptor binding	12	-0.731936	-1.61936	0.0120156	0.0120156	0.202588	1796	tags=58%, list=12%, signal=51%	EDN2/NPPA/ADCYAP1/PMCH/TAC1/NMU/EDN1
GO:0008134	GO:0008134	transcription factor binding	465	-0.365297	-1.26691	0.0122294	0.0122294	0.20312	3721	tags=30%, list=25%, signal=23%	SUZ12/ZMYND8/ATF4/PIAS2/HDAC4/PPARGC1A/E2F1/SRC/PSMD10/MED4/MED30/CREB1/EZH2/CREBBP/HCFC1/NRIP1/CRX/TP53/KAT6B/E2F2/APEX1/SIN3A/DAXX/TBX20/LDB1/FOS/SETD1A/YAP1/TDG/NCOA3/CHD4/PHF1/CTBP1/CGGBP1/PER1/NCOA1/HSF1/MYC/CRTC2/MAD2L2/KAT6A/RPS3/TCF3/GPX3/PADI2/CDK9/SIX3/CNOT1/DDX5/TCF7L2/C1QBP/ATF7/PCNA/PPID/SLC30A9/ZNF516/NCOR2/CBX3/ARNT2/NCOA2/DLL1/GLI2/BRF1/WBP2/TGFB1I1/TRIM24/CRTC1/GMNN/PIM1/FLNA/ENP…
GO:0016918	GO:0016918	retinal binding	12	-0.731605	-1.61863	0.012316	0.012316	0.20312	1863	tags=67%, list=13%, signal=58%	ADH4/RBP4/OPN3/STRA6/CYP27C1/CRABP1/CRABP2/ALDH1A2
GO:0038085	GO:0038085	vascular endothelial growth factor binding	5	-0.867571	-1.55737	0.0123792	0.0123792	0.20312	1940	tags=100%, list=13%, signal=87%	NRP1/KDR/PDGFRB/PDGFRA
GO:0005324	GO:0005324	long-chain fatty acid transporter activity	12	-0.730602	-1.61641	0.0124662	0.0124662	0.20312	830	tags=42%, list=6%, signal=39%	SLC27A4/SLC2A1/SLC27A3/FABP4/FABP1
GO:0140657	GO:0140657	ATP-dependent activity	371	0.236633	1.16254	0.0126582	0.0126582	0.20453	3417	tags=26%, list=23%, signal=21%	ATP1B1/ATP4A/ATP12A/ABCB4/ABCA12/ATP6V1G3/DNAH7/SLC26A2/MOV10/DNAI2/DNAH8/KIF9/KIF19/DNAL4/DNAH9/ATP6V1F/ATP6V1D/KIF3B/ATP10B/KIFC3/KIF17/KIF24/ATP6V1E1/RFT1/ATP6V1H/SLC26A4/ANXA1/MYH9/ACSM4/ABCA5/ABCD4/ATP2A3/MSH3/KCNJ8/ABCC9/DNAH3/DNAH1/TAP2/ATP6V0E1/ATP13A2/ATP8B1/POLQ/KIF16B/KIF13B/DNAH6/DDX43/SLC4A8/HLTF/DNHD1/MYO19/SLC4A1/ABCA2/CDK7/CLCN7/MCM8/DYNC1I2/ATAD2B/ZGRF1/IGHMBP2/VPS4B/ATP8A2/DDX4/…
GO:0051861	GO:0051861	glycolipid binding	15	0.622692	1.72226	0.0133715	0.0133715	0.21427	4244	tags=73%, list=29%, signal=52%	CLIP3/LYN/PLEKHA8/TPP1/MANF/GPAA1/EPDR1/GLTP/CLN3/PIGK/MPPE1
GO:0005080	GO:0005080	protein kinase C binding	40	-0.551981	-1.55345	0.0138819	0.0138819	0.220625	3575	tags=45%, list=24%, signal=34%	SRC/TIRAP/SRSF2/AKT1/TOP2B/C1QBP/ABL1/GRK5/FLNA/ITGAV/DACT3/YWHAG/MARCKS/ADAM9/HSPB1/AVPR1A/CCDC88A/HDAC9
GO:0019199	GO:0019199	transmembrane receptor protein kinase activity	101	-0.45468	-1.44696	0.0142589	0.0142589	0.224774	1734	tags=27%, list=12%, signal=24%	IGF1R/ABL1/IGF2R/DDR2/LTBP4/TGFBR1/NRP1/EFNB3/EPHB4/FGFR1/NRP2/PTK2/TGFBR2/EPHB1/KDR/FLT1/EPHB2/PDGFRB/EPHA4/LTBP1/SOSTDC1/PDGFRL/PDGFRA/FYN/BMPR1B/FGFRL1/LTK
GO:0022848	GO:0022848	acetylcholine-gated cation-selective channel activity	6	-0.834285	-1.56251	0.014435	0.014435	0.225716	1418	tags=50%, list=10%, signal=45%	CHRNA1/CHRNA4/CHRNE
GO:0098821	GO:0098821	BMP receptor activity	5	-0.86335	-1.54979	0.0145837	0.0145837	0.226216	480	tags=60%, list=3%, signal=58%	BMPR1A/SOSTDC1/BMPR1B
GO:0030215	GO:0030215	semaphorin receptor binding	18	-0.660364	-1.60344	0.0148746	0.0148746	0.227393	1582	tags=44%, list=11%, signal=40%	SEMA5B/PLXNB1/SEMA3F/SEMA5A/SEMA6A/SEMA3E/SEMA3D/SEMA3A
GO:0005231	GO:0005231	excitatory extracellular ligand-gated ion channel activity	10	-0.750275	-1.58535	0.0149599	0.0149599	0.227393	1794	tags=60%, list=12%, signal=53%	P2RX5/GLRB/P2RX1/CHRNA1/CHRNA4/CHRNE
GO:1990825	GO:1990825	sequence-specific mRNA binding	11	-0.734065	-1.59177	0.0150114	0.0150114	0.227393	769	tags=45%, list=5%, signal=43%	TYMS/SSB/DHX9/RBM24/NOVA1
GO:0042826	GO:0042826	histone deacetylase binding	96	-0.455597	-1.44021	0.015388	0.015388	0.231292	3960	tags=38%, list=27%, signal=28%	RBBP4/KAT2A/HSP90AB1/TFAP4/SMG5/RAC1/HDAC4/NRIP1/TP53/MIER1/CHD4/PKN2/NACC1/TOP2B/NCOR2/HSPA1B/GMNN/KPNA2/MEF2A/GLI3/MIER3/BRMS1L/PRDM1/SPI1/CRY1/TAL1/BHLHE41/MTA1/SATB2/CCND1/LEF1/MEF2D/HDAC9/NR2E1/TCF21/MEF2C
GO:0042169	GO:0042169	SH2 domain binding	28	-0.592723	-1.56917	0.0158709	0.0158709	0.236714	3907	tags=46%, list=27%, signal=34%	DAG1/SRC/DLC1/PTPN6/ABL1/AFAP1/INPPL1/SYNGR3/PAG1/SH3PXD2B/PTK2/SH2B2/CCDC88A
GO:0043539	GO:0043539	protein serine/threonine kinase activator activity	37	-0.558807	-1.55107	0.0161228	0.0161228	0.238636	1426	tags=32%, list=10%, signal=29%	IRGM/RICTOR/MAP2K6/STRADA/STK4/CDK5R1/LTF/DAB2IP/SPRY2/CDK5R2/IGF2/BMPR1B
GO:0051015	GO:0051015	actin filament binding	134	-0.428428	-1.40127	0.0165325	0.0165325	0.239316	2524	tags=27%, list=17%, signal=22%	ARPC1A/ABL1/XIRP2/CTNNAL1/FLNA/AJUBA/SVIL/ESPN/ACTN3/TMEM201/FMNL1/GAS2L1/SAMD14/FERMT2/FHOD3/TMOD1/KLHL17/MARCKS/ANXA6/PANX1/CDK5R1/PPP1R9B/ABI3/NEBL/MYO7B/MYL4/FSCN1/TNNC1/ERMN/MYH1/FMNL2/USH1C/TNNC2/NEXN/TMOD4/TTN
GO:0015662	GO:0015662	P-type ion transporter activity	13	0.654273	1.7359	0.0165391	0.0165391	0.239316	9	tags=23%, list=0%, signal=23%	ATP1B1/ATP4A/ATP12A
GO:0140358	GO:0140358	P-type transmembrane transporter activity	13	0.654273	1.7359	0.0165391	0.0165391	0.239316	9	tags=23%, list=0%, signal=23%	ATP1B1/ATP4A/ATP12A
GO:0004936	GO:0004936	alpha-adrenergic receptor activity	3	-0.927564	-1.47087	0.0167151	0.0167151	0.240072	1061	tags=67%, list=7%, signal=62%	ADRA2A/ADRA2C
GO:0005113	GO:0005113	patched binding	6	-0.82904	-1.55268	0.0172557	0.0172557	0.246014	1626	tags=83%, list=11%, signal=74%	SMO/PTCH1/DHH/CAV1/SHH
GO:0035254	GO:0035254	glutamate receptor binding	25	-0.606579	-1.57448	0.017452	0.017452	0.246997	1610	tags=28%, list=11%, signal=25%	GRIP2/HOMER1/CDK5R1/SLC9A3R1/DLG4/FYN/DRD2
GO:0030021	GO:0030021	extracellular matrix structural constituent conferring compression resistance	7	-0.806832	-1.57172	0.0175924	0.0175924	0.24718	592	tags=71%, list=4%, signal=69%	LUM/BGN/OGN/ASPN/VCAN
GO:0008146	GO:0008146	sulfotransferase activity	26	-0.597929	-1.56356	0.0180385	0.0180385	0.249889	2549	tags=42%, list=17%, signal=35%	HS6ST1/CHST6/CHST12/NDST1/CHST10/CHST2/GAL3ST4/HS3ST6/HS3ST2/GAL3ST1/SULT1C2
GO:0015081	GO:0015081	sodium ion transmembrane transporter activity	67	0.373943	1.45978	0.018043	0.018043	0.249889	1820	tags=30%, list=12%, signal=26%	ATP1B1/ATP4A/ATP12A/GRIK3/SCNN1A/SLC9A9/TRPM5/TRPM4/SLC4A11/KCNK1/PKD2L1/SLC8A2/SLC8B1/SLC18A1/SLC10A4/SLC10A3/TPCN2/SCNN1G/SLC4A5/SLC4A8
GO:0042289	GO:0042289	MHC class II protein binding	3	-0.922361	-1.46262	0.0192587	0.0192587	0.264834	1138	tags=100%, list=8%, signal=92%	CD74/COL2A1
GO:0005184	GO:0005184	neuropeptide hormone activity	12	-0.708532	-1.56758	0.0201262	0.0201262	0.269676	1844	tags=67%, list=13%, signal=58%	VIP/AVP/NPPA/ADCYAP1/CALCB/GRP/VGF/NPFF
GO:0051119	GO:0051119	sugar transmembrane transporter activity	11	-0.723922	-1.56977	0.0201668	0.0201668	0.269676	1704	tags=45%, list=12%, signal=40%	SLC50A1/SLC2A4/SLC2A1/SLC5A3/SLC2A11
GO:0015213	GO:0015213	uridine transmembrane transporter activity	3	-0.921628	-1.46146	0.0201672	0.0201672	0.269676	1073	tags=67%, list=7%, signal=62%	SLC28A3/SLC29A1
GO:0015214	GO:0015214	pyrimidine nucleoside transmembrane transporter activity	3	-0.921628	-1.46146	0.0201672	0.0201672	0.269676	1073	tags=67%, list=7%, signal=62%	SLC28A3/SLC29A1
GO:0001972	GO:0001972	retinoic acid binding	11	-0.723243	-1.5683	0.0206217	0.0206217	0.273865	1477	tags=73%, list=10%, signal=65%	IGF2R/LRAT/CYP26A1/CYP27C1/NR2F2/CRABP1/CYP26B1/CRABP2
GO:0045504	GO:0045504	dynein heavy chain binding	8	0.728886	1.66136	0.0209549	0.0209549	0.276398	1034	tags=62%, list=7%, signal=58%	DNAL1/DNAI2/DNALI1/DNAI1/DYNC2LI1
GO:0098960	GO:0098960	postsynaptic neurotransmitter receptor activity	16	-0.664776	-1.56842	0.0216513	0.0216513	0.283653	1843	tags=69%, list=13%, signal=60%	ADRB1/GABRB2/HRH3/GLRB/CHRFAM7A/GABRG1/CHRNA1/CHRNA4/CHRM1/CHRNE/DRD2
GO:0031995	GO:0031995	insulin-like growth factor II binding	7	-0.792935	-1.54465	0.0231308	0.0231308	0.301003	2323	tags=71%, list=16%, signal=60%	IGF2R/IGFBP5/IGFBP1/IGFBP3/IGFBP2
GO:0043236	GO:0043236	laminin binding	17	-0.650375	-1.55745	0.0235984	0.0235984	0.304645	1608	tags=59%, list=11%, signal=52%	ITGB1/BCAM/THBS1/ITGA6/GPC1/ECM1/ADAM9/ITGA9/LRRC15/SHH
GO:0004866	GO:0004866	endopeptidase inhibitor activity	75	-0.465617	-1.43306	0.0237249	0.0237249	0.304645	3109	tags=35%, list=21%, signal=27%	GAS6/NGF/LXN/CD27/SERPINB2/SERPINA10/FETUB/SERPINE1/TIMP1/SERPINB1/TIMP3/SERPINB5/C5/TFPI2/AVP/COL7A1/LTF/COL28A1/ITIH5/PZP/CPAMD8/SERPINH1/ITIH2/TFPI/KNG1/SPINT3
GO:0002020	GO:0002020	protease binding	84	-0.457855	-1.42552	0.0240308	0.0240308	0.306543	2191	tags=27%, list=15%, signal=23%	ADRM1/SH3PXD2A/SERPINE1/STIM1/TIMP1/PDZD3/FAP/TIMP3/LRP1/ITGAV/ITGB3/COL1A1/PANX1/CDK5R1/ECM1/PZP/CCBE1/FN1/ADAMTS4/ADAMTSL4/F3/TTN/COL3A1
GO:0038024	GO:0038024	cargo receptor activity	35	-0.548526	-1.51037	0.0243306	0.0243306	0.308338	2561	tags=40%, list=18%, signal=33%	SORL1/ENPP2/MIA3/LRP8/CD320/LRP1/SSC4D/ABCA1/CFI/DAB2/LRP2/LGALS3BP/ACKR3/COLEC12
GO:0015295	GO:0015295	solute:proton symporter activity	19	0.544416	1.60829	0.0245335	0.0245335	0.308891	4726	tags=63%, list=32%, signal=43%	SLC17A5/CTNS/SLC39A8/SLC2A10/SLC2A9/SLC33A1/SLC45A2/SLC36A1/SLC45A1/SLC45A3/SLC25A22/SLC15A4
GO:0004312	GO:0004312	fatty acid synthase activity	10	0.67304	1.64469	0.02473	0.02473	0.309355	1878	tags=50%, list=13%, signal=44%	ELOVL7/ELOVL6/OLAH/FASN/ELOVL1
GO:0033192	GO:0033192	calmodulin-dependent protein phosphatase activity	4	0.848946	1.55586	0.0251397	0.0251397	0.312465	940	tags=50%, list=6%, signal=47%	PPM1A/PPP3CC
GO:0030331	GO:0030331	estrogen receptor binding	32	-0.55934	-1.51921	0.0254182	0.0254182	0.313915	3645	tags=44%, list=25%, signal=33%	PPARGC1A/SRC/NRIP1/NCOA1/PADI2/CNOT1/PCNA/PPID/WBP2/PPARGC1B/NCOA6/TACC1/LEF1/RERG
GO:0044325	GO:0044325	transmembrane transporter binding	82	-0.456644	-1.4197	0.0258357	0.0258357	0.317051	2314	tags=27%, list=16%, signal=23%	FLNA/S100A10/ACTN3/PHPT1/FGF13/KCNE3/BAK1/HOMER1/PDE4B/PANX1/PPP1R9B/FKBP1B/RIMS2/NPTN/KCNE1/ANK2/SLC5A3/FXYD1/RIMS1/CAV1/FYN/CAV3
GO:0031690	GO:0031690	adrenergic receptor binding	16	-0.655807	-1.54725	0.0261259	0.0261259	0.317081	1880	tags=56%, list=13%, signal=49%	ADRB1/C1QBP/APLP1/RAPGEF2/MAGI2/SLC9A3R1/ADRA2A/DLG4/ADRA2C
GO:0004252	GO:0004252	serine-type endopeptidase activity	67	-0.476812	-1.44512	0.0261652	0.0261652	0.317081	2156	tags=30%, list=15%, signal=26%	PCSK1/FAP/PCSK6/CFB/MMP11/MMP19/GZMA/MMP14/LTF/PRSS23/MASP1/ADAM8/CFI/MMP9/MMP1/CFD/F7/F10/F3/MMP2
GO:0005544	GO:0005544	calcium-dependent phospholipid binding	30	0.467914	1.54891	0.0272995	0.0272995	0.326951	2697	tags=47%, list=18%, signal=38%	PLA2G4F/PCLO/SYT8/ESYT3/CPNE2/ANXA1/PLA2G4C/SYT5/SYT10/ANXA2/ANXA3/ANXA5/SYT7/PLA2G4A
GO:0001968	GO:0001968	fibronectin binding	17	-0.645334	-1.54538	0.0273169	0.0273169	0.326951	1774	tags=53%, list=12%, signal=47%	ITGAV/ITGB3/THBS1/IGFBP5/SFRP2/VEGFA/FBLN1/LRRC15/IGFBP3
GO:0019842	GO:0019842	vitamin binding	105	-0.434219	-1.38803	0.0276584	0.0276584	0.329007	2050	tags=24%, list=14%, signal=21%	CD320/EGLN1/KYNU/P4HA2/PLOD3/SLC19A1/OPN3/PSAT1/P4HA1/STRA6/P3H1/HDC/LRAT/SLC46A1/PHYKPL/CYP27C1/TKTL2/P3H2/CRABP1/SDS/IRX5/CRABP2/PLOD2/C8G/ALDH1A2
GO:0086083	GO:0086083	cell adhesive protein binding involved in bundle of His cell-Purkinje myocyte communication	3	0.887367	1.50312	0.0280124	0.0280124	0.329108	1571	tags=67%, list=11%, signal=60%	JUP/DSP
GO:0019210	GO:0019210	kinase inhibitor activity	47	-0.507388	-1.46684	0.0280397	0.0280397	0.329108	2654	tags=32%, list=18%, signal=26%	CDKN2B/SPRED2/NCK1/INCA1/SH3BP5/TAOK3/MAPK8IP1/TRIB1/YWHAG/SPRED1/SPRY2/HSPB1/SOCS1/DUS2/SPRY4
GO:0008970	GO:0008970	phospholipase A1 activity	6	0.770096	1.59971	0.0281761	0.0281761	0.329108	2116	tags=67%, list=14%, signal=57%	PLA2G4F/LIPG/PLA2G4C/ABHD3
GO:0005548	GO:0005548	phospholipid transporter activity	37	0.433876	1.51449	0.0288066	0.0288066	0.331905	4407	tags=62%, list=30%, signal=44%	ABCB4/MTTP/PCTP/ANO9/ATP10B/ATP8B1/OSBPL2/ANO6/PITPNA/PLEKHA8/ATP8A2/ATP8A1/MFSD2A/OSBPL5/TMEM30B/PRELID2/TMEM30A/GLTP/OSBPL8/CPTP/PRELID1/PITPNB/PLSCR2
GO:0070008	GO:0070008	serine-type exopeptidase activity	8	0.710124	1.6186	0.0291777	0.0291777	0.331905	3489	tags=88%, list=24%, signal=67%	SCPEP1/CPVL/TPP2/TPP1/CTSA/HPN/PRCP
GO:0004860	GO:0004860	protein kinase inhibitor activity	46	-0.509156	-1.4678	0.0291953	0.0291953	0.331905	2654	tags=33%, list=18%, signal=27%	CDKN2B/SPRED2/NCK1/INCA1/SH3BP5/TAOK3/MAPK8IP1/TRIB1/YWHAG/SPRED1/SPRY2/HSPB1/SOCS1/DUS2/SPRY4
GO:0030414	GO:0030414	peptidase inhibitor activity	78	-0.456768	-1.41292	0.0292944	0.0292944	0.331905	3109	tags=33%, list=21%, signal=26%	GAS6/NGF/LXN/CD27/SERPINB2/SERPINA10/FETUB/SERPINE1/TIMP1/SERPINB1/TIMP3/SERPINB5/C5/TFPI2/AVP/COL7A1/LTF/COL28A1/ITIH5/PZP/CPAMD8/SERPINH1/ITIH2/TFPI/KNG1/SPINT3
GO:0140303	GO:0140303	intramembrane lipid transporter activity	25	0.48899	1.54308	0.0293772	0.0293772	0.331905	3759	tags=56%, list=26%, signal=42%	ABCB4/ABCA12/ANO9/ATP10B/RFT1/ATP8B1/ANO6/ABCA2/ATP8A2/ATP9B/ATP8A1/MFSD2A/TMEM30B/TMEM30A
GO:0042166	GO:0042166	acetylcholine binding	5	-0.83378	-1.49671	0.0296761	0.0296761	0.331905	1678	tags=60%, list=11%, signal=53%	CHRFAM7A/CHRNA1/CHRNA4
GO:0005267	GO:0005267	potassium channel activity	41	0.414162	1.47381	0.0298727	0.0298727	0.331905	1957	tags=39%, list=13%, signal=34%	GRIK3/KCNN4/LRRC38/KCNS1/TRPM5/KCNN3/KCNJ15/KCNK1/KCNIP1/PKD2L1/KCNJ8/ABCC9/KCNK7/KCNK16/KCNK4/KCNK6
GO:0015145	GO:0015145	monosaccharide transmembrane transporter activity	9	-0.738411	-1.52421	0.0299467	0.0299467	0.331905	1537	tags=44%, list=11%, signal=40%	SLC2A4/SLC2A1/SLC5A3/SLC2A11
GO:0015252	GO:0015252	proton channel activity	5	0.798032	1.56361	0.0299562	0.0299562	0.331905	1056	tags=40%, list=7%, signal=37%	SLC4A11/OTOP2
GO:0015106	GO:0015106	bicarbonate transmembrane transporter activity	10	0.661321	1.61605	0.030415	0.030415	0.33318	1975	tags=70%, list=14%, signal=61%	SLC26A2/SLC4A11/SLC26A4/SLC39A8/SLC4A5/SLC4A8/SLC4A1
GO:0019887	GO:0019887	protein kinase regulator activity	140	-0.411783	-1.34914	0.0304297	0.0304297	0.33318	3319	tags=31%, list=23%, signal=24%	IRGM/PARVA/DAXX/CCNE1/GAS6/MOB3A/RICTOR/CCNH/MAP2K6/TPX2/CDKN2B/CCNA2/SPRED2/CXCL10/STRADA/NCK1/INCA1/FGF13/SH3BP5/TAOK3/MAPK8IP1/TRIB1/YWHAG/CCNJ/STK4/CDK5R1/LTF/TAL1/SPRED1/RGCC/DAB2IP/SPRY2/CCNE2/CDK5R2/CCND1/HSPB1/SOCS1/GPRC5B/IGF2/BMPR1B/DUS2/SPRY4/WNT11
GO:0005159	GO:0005159	insulin-like growth factor receptor binding	11	-0.703416	-1.52531	0.0307809	0.0307809	0.33318	1538	tags=27%, list=11%, signal=24%	YWHAG/SOCS1/IGF2
GO:0015108	GO:0015108	chloride transmembrane transporter activity	7	0.735122	1.60582	0.0308051	0.0308051	0.33318	2168	tags=71%, list=15%, signal=61%	SLC26A2/SLC26A4/SLC4A8/SLC4A1/CLCN7
GO:0086080	GO:0086080	protein binding involved in heterotypic cell-cell adhesion	5	0.794535	1.55676	0.0309303	0.0309303	0.33318	2958	tags=80%, list=20%, signal=64%	JUP/DSP/CD200/CXADR
GO:0004707	GO:0004707	MAP kinase activity	12	0.631402	1.63833	0.0313995	0.0313995	0.335018	1574	tags=33%, list=11%, signal=30%	MAPK10/MAPK15/MAPK12/MAPK13
GO:0004723	GO:0004723	calcium-dependent protein serine/threonine phosphatase activity	6	0.765558	1.59028	0.0314465	0.0314465	0.335018	940	tags=33%, list=6%, signal=31%	PPM1A/PPP3CC
GO:0008574	GO:0008574	plus-end-directed microtubule motor activity	15	0.580088	1.60443	0.0321554	0.0321554	0.340063	1716	tags=27%, list=12%, signal=24%	KIF19/KIF3B/KIF17/KIF16B
GO:0016504	GO:0016504	peptidase activator activity	27	-0.569186	-1.49851	0.0322709	0.0322709	0.340063	804	tags=19%, list=6%, signal=18%	SFRP2/FBLN1/FN1/CAV1/PCOLCE2
GO:0043422	GO:0043422	protein kinase B binding	9	-0.731857	-1.51068	0.0327689	0.0327689	0.342944	285	tags=22%, list=2%, signal=22%	BCL10/CCDC88A
GO:0004935	GO:0004935	adrenergic receptor activity	5	-0.830029	-1.48998	0.0328981	0.0328981	0.342944	1512	tags=80%, list=10%, signal=72%	ADRB1/ADRB2/ADRA2A/ADRA2C
GO:0004806	GO:0004806	triglyceride lipase activity	12	0.626161	1.62473	0.0331938	0.0331938	0.343924	3639	tags=58%, list=25%, signal=44%	PNPLA4/PNPLA2/LIPG/LIPE/PNPLA1/ABHD2/LIPM
GO:0140297	GO:0140297	DNA-binding transcription factor binding	310	-0.366471	-1.25839	0.0333468	0.0333468	0.343924	3516	tags=32%, list=24%, signal=25%	STAT5B/GBX2/PPARD/DDRGK1/CBX5/ZBTB17/ZMYND8/ATF4/HDAC4/PPARGC1A/SRC/MED4/MED30/CREB1/CREBBP/HCFC1/NRIP1/CRX/TP53/APEX1/SIN3A/DAXX/TBX20/LDB1/FOS/YAP1/TDG/NCOA3/CHD4/CTBP1/CGGBP1/NCOA1/HSF1/MYC/CRTC2/MAD2L2/RPS3/TCF3/PADI2/CNOT1/DDX5/TCF7L2/PCNA/PPID/SLC30A9/ZNF516/NCOR2/ARNT2/NCOA2/DLL1/WBP2/TGFB1I1/TRIM24/CRTC1/GMNN/MED16/BHLHE40/KDM3A/NFATC1/JUN/GAS2L1/SOX9/PROX1/GATA6/PPARGC1B/MEF2A/FOXH1/SIK1…
GO:0061135	GO:0061135	endopeptidase regulator activity	85	-0.447164	-1.3951	0.0341784	0.0341784	0.350635	2415	tags=34%, list=17%, signal=29%	PSME3/GAS6/NGF/LXN/CD27/SERPINB2/SERPINA10/ADRM1/FETUB/SERPINE1/TIMP1/SERPINB1/TIMP3/SERPINB5/C5/TFPI2/AVP/COL7A1/LTF/COL28A1/ITIH5/PZP/CPAMD8/SERPINH1/SFRP2/ITIH2/TFPI/KNG1/SPINT3
GO:0019956	GO:0019956	chemokine binding	8	-0.751146	-1.50711	0.0359435	0.0359435	0.366269	2870	tags=75%, list=20%, signal=60%	CCR4/ITGB1/ITGAV/ITGB3/ACKR3/CXCR4
GO:0015269	GO:0015269	calcium-activated potassium channel activity	4	0.832318	1.52538	0.0360801	0.0360801	0.366269	2453	tags=100%, list=17%, signal=83%	KCNN4/KCNN3/PKD2L1/KCNK18
GO:0003995	GO:0003995	acyl-CoA dehydrogenase activity	12	0.619879	1.60843	0.0373804	0.0373804	0.374661	4394	tags=83%, list=30%, signal=58%	ACADL/IVD/ACAD10/ACAD8/ACAD11/ACADVL/ACAD9/ACADS/TECR/ACADSB
GO:0005230	GO:0005230	extracellular ligand-gated ion channel activity	18	-0.622522	-1.51156	0.0375407	0.0375407	0.374661	1794	tags=50%, list=12%, signal=44%	GLRB/CHRFAM7A/GRIN2D/GABRG1/P2RX1/CHRNA1/GRIA2/CHRNA4/CHRNE
GO:0005523	GO:0005523	tropomyosin binding	12	-0.682522	-1.51004	0.0375488	0.0375488	0.374661	1659	tags=50%, list=11%, signal=44%	TMOD1/LMOD2/NEBL/TNNT3/LMOD3/TMOD4
GO:0019957	GO:0019957	C-C chemokine binding	4	-0.856617	-1.4539	0.0376796	0.0376796	0.374661	403	tags=75%, list=3%, signal=73%	CCR4/ACKR3/CXCR4
GO:0022804	GO:0022804	active transmembrane transporter activity	234	0.257303	1.19774	0.0380228	0.0380228	0.376144	2039	tags=20%, list=14%, signal=17%	ATP1B1/ATP4A/ATP12A/ABCB4/ABCA12/ATP6V1G3/SLC16A5/SLC26A2/SLC9A9/SLC17A5/SLC4A2/ATP6V1F/ATP6V1D/SLC35D3/SLC4A11/CTNS/SLC12A8/ATP6V1E1/ATP6V1H/SLC26A4/SLC8A2/SLC8B1/SLC18A1/SLC39A8/SLC10A4/ABCA5/SLC1A5/ABCD4/ATP2A3/SLCO4C1/KCNJ8/CLCN3/ABCC9/SLC10A3/TAP2/ATP6V0E1/ATP13A2/SLC35D2/SLC4A5/SLC4A8/SURF1/SLC35E2B/SLC4A1/SLC7A5/SLC2A10/ABCA2
GO:0005355	GO:0005355	glucose transmembrane transporter activity	8	-0.747374	-1.49955	0.0393132	0.0393132	0.384981	1537	tags=50%, list=11%, signal=45%	SLC2A4/SLC2A1/SLC5A3/SLC2A11
GO:0015149	GO:0015149	hexose transmembrane transporter activity	8	-0.747374	-1.49955	0.0393132	0.0393132	0.384981	1537	tags=50%, list=11%, signal=45%	SLC2A4/SLC2A1/SLC5A3/SLC2A11
GO:0016782	GO:0016782	transferase activity, transferring sulphur-containing groups	39	-0.514885	-1.44399	0.0397928	0.0397928	0.38772	2770	tags=33%, list=19%, signal=27%	CDK5RAP1/LIAS/HS6ST1/CHST6/CHST12/NDST1/CHST10/CHST2/GAL3ST4/HS3ST6/HS3ST2/GAL3ST1/SULT1C2
GO:0003988	GO:0003988	acetyl-CoA C-acyltransferase activity	7	-0.766438	-1.49303	0.0405604	0.0405604	0.392139	5	tags=29%, list=0%, signal=29%	ACAA2/HADHA
GO:0008046	GO:0008046	axon guidance receptor activity	5	-0.81872	-1.46967	0.0406987	0.0406987	0.392139	1591	tags=100%, list=11%, signal=89%	ROBO1/EPHB1/L1CAM/EPHB2
GO:0051428	GO:0051428	peptide hormone receptor binding	12	-0.677928	-1.49987	0.0408531	0.0408531	0.392139	1844	tags=42%, list=13%, signal=36%	VIP/GPHB5/ADCYAP1/PTH/FYN
GO:0042054	GO:0042054	histone methyltransferase activity	43	-0.504075	-1.43629	0.0414025	0.0414025	0.395454	5015	tags=58%, list=34%, signal=38%	EZH1/SMYD5/SETD7/SETDB1/FBL/ASH1L/RBBP5/PRDM2/CXXC1/KMT2A/PRMT1/PRMT6/SUZ12/WDR82/SMYD2/N6AMT1/EZH2/SETD1A/SETD1B/KMT2C/KMT2D/SUV39H1/SETMAR/SMYD1/MECOM
GO:0090722	GO:0090722	receptor-receptor interaction	3	-0.89429	-1.4181	0.0417878	0.0417878	0.395773	1548	tags=100%, list=11%, signal=89%	HTR1A/FGF20
GO:0008467	GO:0008467	[heparan sulfate]-glucosamine 3-sulfotransferase 1 activity	4	-0.850621	-1.44372	0.042061	0.042061	0.395773	460	tags=50%, list=3%, signal=48%	HS3ST6/HS3ST2
GO:0033691	GO:0033691	sialic acid binding	6	-0.79057	-1.48064	0.0421437	0.0421437	0.395773	235	tags=50%, list=2%, signal=49%	CD22/ST8SIA2/ST8SIA4
GO:0140326	GO:0140326	ATPase-coupled intramembrane lipid transporter activity	21	0.494081	1.50322	0.0422636	0.0422636	0.395773	3759	tags=57%, list=26%, signal=43%	ABCB4/ABCA12/ATP10B/RFT1/ATP8B1/ABCA2/ATP8A2/ATP9B/ATP8A1/MFSD2A/TMEM30B/TMEM30A
GO:0051371	GO:0051371	muscle alpha-actinin binding	11	-0.685696	-1.48688	0.0424564	0.0424564	0.395773	867	tags=36%, list=6%, signal=34%	PALLD/MYPN/SYNPO2/TTN
GO:0031406	GO:0031406	carboxylic acid binding	97	-0.428786	-1.35703	0.0432944	0.0432944	0.401653	2122	tags=26%, list=15%, signal=22%	CD22/NAPEPLD/IGF2R/PTGDS/EGLN1/P4HA2/PLOD3/SLC19A1/GLRB/P4HA1/P3H1/LRAT/SLC46A1/CYP26A1/CYP27C1/P3H2/NR2F2/CRABP1/CYP26B1/CRABP2/PLOD2/FABP4/FABP1/ST8SIA2/ST8SIA4
GO:0030295	GO:0030295	protein kinase activator activity	68	-0.456983	-1.38833	0.0436808	0.0436808	0.403309	1426	tags=31%, list=10%, signal=28%	IRGM/DAXX/GAS6/MOB3A/RICTOR/MAP2K6/TPX2/STRADA/FGF13/STK4/CDK5R1/LTF/TAL1/RGCC/DAB2IP/SPRY2/CDK5R2/GPRC5B/IGF2/BMPR1B/WNT11
GO:0016805	GO:0016805	dipeptidase activity	10	0.643484	1.57246	0.0440591	0.0440591	0.404874	4754	tags=80%, list=33%, signal=54%	PM20D2/CNDP1/SCRN3/SCRN2/CPQ/PEPD/CNDP2/SCRN1
GO:0016776	GO:0016776	phosphotransferase activity, phosphate group as acceptor	28	0.45106	1.47138	0.0450635	0.0450635	0.408116	825	tags=21%, list=6%, signal=20%	AK8/NME5/NME7/AK7/LRGUK/AK9
GO:0008525	GO:0008525	phosphatidylcholine transporter activity	14	0.571972	1.54767	0.0452418	0.0452418	0.408116	2184	tags=43%, list=15%, signal=36%	ABCB4/MTTP/PCTP/ATP10B/ATP8B1/PITPNA
GO:0070739	GO:0070739	protein-glutamic acid ligase activity	9	0.662142	1.57121	0.0452539	0.0452539	0.408116	2722	tags=56%, list=19%, signal=45%	TTLL9/TTLL5/TPGS1/TTLL11/TTLL6
GO:0070740	GO:0070740	tubulin-glutamic acid ligase activity	9	0.662142	1.57121	0.0452539	0.0452539	0.408116	2722	tags=56%, list=19%, signal=45%	TTLL9/TTLL5/TPGS1/TTLL11/TTLL6
GO:0003774	GO:0003774	cytoskeletal motor activity	76	0.329229	1.3175	0.0458498	0.0458498	0.411576	1931	tags=28%, list=13%, signal=24%	DNAH7/DNAI2/DNAH8/KIF9/KIF19/DNAL4/DNAH9/KIF3B/KIFC3/DNAI1/KIF17/KIF24/MYO3B/MYH9/DNAH3/DNAH1/KIF16B/KIF13B/DNAH6/DNHD1/MYO19
GO:0015217	GO:0015217	ADP transmembrane transporter activity	4	0.81689	1.49711	0.0460894	0.0460894	0.41182	2009	tags=50%, list=14%, signal=43%	SLC17A9/SLC25A17
GO:0046875	GO:0046875	ephrin receptor binding	24	-0.567587	-1.45937	0.0470381	0.0470381	0.418369	2524	tags=42%, list=17%, signal=35%	SRC/SIPA1L1/ABL1/GRB2/NCK1/EFNB3/CDK5R1/CHN1/EPHA4/FYN
GO:0043225	GO:0043225	ATPase-coupled inorganic anion transmembrane transporter activity	14	0.568264	1.53763	0.0474259	0.0474259	0.419892	2168	tags=43%, list=15%, signal=37%	SLC26A2/SLC26A4/ABCC9/SLC4A8/SLC4A1/CLCN7
GO:0050780	GO:0050780	dopamine receptor binding	12	-0.668099	-1.47813	0.0482127	0.0482127	0.424917	1801	tags=42%, list=12%, signal=37%	GNA12/PPP1R9B/SLC9A3R1/DLG4/PALM
GO:0031624	GO:0031624	ubiquitin conjugating enzyme binding	25	-0.559202	-1.4515	0.0488656	0.0488656	0.427001	108	tags=28%, list=1%, signal=28%	SIAH1/DCUN1D3/RNF217/AUP1/RNF19B/FOXL2/TRIM72
GO:0043395	GO:0043395	heparan sulfate proteoglycan binding	10	-0.696636	-1.47201	0.0488896	0.0488896	0.427001	1936	tags=50%, list=13%, signal=43%	PTPRS/LRP1/SEMA5A/FST/FGF20

## Sheet: GSE_GO_UN_VS_SB43_KD_10_5
	ID	Description	setSize	enrichmentScore	NES	pvalue	p.adjust	qvalues	rank	leading_edge	core_enrichment
GO:0000976	GO:0000976	transcription cis-regulatory region binding	718	-0.432599	-1.31253	0.00010001	0.00010001	0.0410855	2589	tags=25%, list=18%, signal=22%	KLF5/IRX1/KMT2D/BMI1/TFEC/GATA3/CC2D1A/CDX4/NOBOX/NR1I3/SUV39H1/SOX17/ATF5/WIZ/ZBTB11/BARHL2/FOXE1/GBX2/PRDM14/EOMES/BHLHE41/MAF1/BRF1/IRX3/ZNF236/HDAC4/ZBTB1/HEY2/DMRT3/DBP/CEBPG/ETS2/SOX12/PAX6/OVOL2/MYT1/SMAD1/CLOCK/HMX2/HOXC5/ENO1/RREB1/FOXN4/REL/SIM1/HNF1B/SP7/MTA1/NFYC/FOXH1/SPI1/ZNF384/TAF2/POU4F1/SP1/KLF4/NR5A2/DDIT3/SOX21/HSF1/ZNF740/MYCL/MYB/MSGN1/SOX11/NR2E3/HES6/NR4A3/KDM6A/SP9/MLX/MX…
GO:0001067	GO:0001067	transcription regulatory region nucleic acid binding	719	-0.431951	-1.31063	0.00010001	0.00010001	0.0410855	2589	tags=25%, list=18%, signal=22%	KLF5/IRX1/KMT2D/BMI1/TFEC/GATA3/CC2D1A/CDX4/NOBOX/NR1I3/SUV39H1/SOX17/ATF5/WIZ/ZBTB11/BARHL2/FOXE1/GBX2/PRDM14/EOMES/BHLHE41/MAF1/BRF1/IRX3/ZNF236/HDAC4/ZBTB1/HEY2/DMRT3/DBP/CEBPG/ETS2/SOX12/PAX6/OVOL2/MYT1/SMAD1/CLOCK/HMX2/HOXC5/ENO1/RREB1/FOXN4/REL/SIM1/HNF1B/SP7/MTA1/NFYC/FOXH1/SPI1/ZNF384/TAF2/POU4F1/SP1/KLF4/NR5A2/DDIT3/SOX21/HSF1/ZNF740/MYCL/MYB/MSGN1/SOX11/NR2E3/HES6/NR4A3/KDM6A/SP9/MLX/MX…
GO:0003700	GO:0003700	DNA-binding transcription factor activity	639	-0.465674	-1.41033	0.00010004	0.00010004	0.0410855	2509	tags=27%, list=17%, signal=24%	GATA3/CC2D1A/CDX4/NOBOX/MECP2/NR1I3/SOX17/ATF5/WIZ/ZBTB11/BARHL2/FOXE1/ZHX2/GBX2/EOMES/BHLHE41/IRX3/ZNF511/ZNF236/ZBTB1/HEY2/DMRT3/DBP/CEBPG/ETS2/SOX12/PAX6/OVOL2/MYT1/SMAD1/CLOCK/HMX2/HOXC5/ENO1/RREB1/FOXN4/REL/SIM1/HNF1B/SP7/NFYC/FOXH1/SPI1/ZNF384/POU4F1/SP1/KLF4/NR5A2/PBXIP1/DDIT3/SOX21/HSF1/ZNF740/MYCL/MYB/MSGN1/SOX11/NR2E3/HES6/NR4A3/SP9/MLX/MXI1/LMX1B/OSR1/HAND1/POU3F3/HOXB9/ZNF704/KLF8/PTF…
GO:0000977	GO:0000977	RNA polymerase II transcription regulatory region sequence-specific DNA binding	648	-0.446603	-1.35262	0.00010007	0.00010007	0.0410855	2533	tags=26%, list=17%, signal=23%	BMI1/TFEC/GATA3/CC2D1A/CDX4/NOBOX/NR1I3/SOX17/ATF5/WIZ/ZBTB11/BARHL2/FOXE1/GBX2/PRDM14/EOMES/BHLHE41/IRX3/ZNF236/HDAC4/ZBTB1/HEY2/DMRT3/DBP/CEBPG/ETS2/SOX12/PAX6/OVOL2/MYT1/SMAD1/CLOCK/HMX2/HOXC5/ENO1/RREB1/REL/SIM1/HNF1B/SP7/MTA1/NFYC/SPI1/ZNF384/POU4F1/SP1/KLF4/NR5A2/DDIT3/SOX21/HSF1/ZNF740/MYCL/MYB/MSGN1/SOX11/NR2E3/HES6/NR4A3/KDM6A/SP9/MLX/MXI1/LMX1B/OSR1/HAND1/POU3F3/HOXB9/ZNF704/KLF8/PTF1A/…
GO:0000981	GO:0000981	DNA-binding transcription factor activity, RNA polymerase II-specific	620	-0.471649	-1.42816	0.00010008	0.00010008	0.0410855	2509	tags=28%, list=17%, signal=24%	GATA3/CC2D1A/CDX4/NOBOX/NR1I3/SOX17/ATF5/WIZ/ZBTB11/BARHL2/FOXE1/ZHX2/GBX2/EOMES/BHLHE41/IRX3/ZNF511/ZNF236/ZBTB1/HEY2/DMRT3/DBP/CEBPG/ETS2/SOX12/PAX6/OVOL2/MYT1/SMAD1/CLOCK/HMX2/HOXC5/ENO1/RREB1/FOXN4/REL/SIM1/HNF1B/SP7/NFYC/FOXH1/SPI1/ZNF384/POU4F1/SP1/KLF4/NR5A2/PBXIP1/DDIT3/SOX21/HSF1/ZNF740/MYCL/MYB/MSGN1/SOX11/NR2E3/HES6/NR4A3/SP9/MLX/MXI1/LMX1B/OSR1/HAND1/POU3F3/HOXB9/KLF8/PTF1A/MAFB/TFAP2…
GO:0030545	GO:0030545	signaling receptor regulator activity	199	-0.508629	-1.49145	0.000207383	0.000207383	0.0610902	2342	tags=28%, list=16%, signal=24%	VEGFA/LRPAP1/FBN1/SFRP2/METRN/GPHA2/IL1B/METRNL/OGN/SEMA4B/CNTF/PMCH/ADM/WNT11/WFIKKN2/TGFA/GREM2/CCK/NODAL/CXCL10/CXCL12/WNT5B/THBS4/TGFB1/FST/TAL1/AVP/SEMA3D/APOA1/IL12A/TNF/CCL22/PTH/PRL/FASLG/VIP/FGF17/SHH/SST/LEFTY1/OSGIN1/CALCB/CMTM8/CALCA/FLRT3/FGF8/FGF23/HBEGF/GDNF/GDF10/NPFF/FGF3/CER1/FGF20/DAND5
GO:0030546	GO:0030546	signaling receptor activator activity	189	-0.511202	-1.49385	0.000208333	0.000208333	0.0610902	2342	tags=28%, list=16%, signal=24%	VEGFA/LRPAP1/FBN1/SFRP2/METRN/GPHA2/IL1B/METRNL/OGN/SEMA4B/CNTF/PMCH/ADM/WNT11/TGFA/GREM2/CCK/NODAL/CXCL10/CXCL12/WNT5B/THBS4/TGFB1/TAL1/AVP/SEMA3D/APOA1/IL12A/TNF/CCL22/PTH/PRL/FASLG/VIP/FGF17/SHH/SST/LEFTY1/OSGIN1/CALCB/CMTM8/CALCA/FLRT3/FGF8/FGF23/HBEGF/GDNF/GDF10/NPFF/FGF3/CER1/FGF20/DAND5
GO:0000987	GO:0000987	cis-regulatory region sequence-specific DNA binding	593	-0.434137	-1.31377	0.00030027	0.00030027	0.064932	2533	tags=26%, list=17%, signal=23%	BMI1/TFEC/GATA3/CC2D1A/CDX4/NOBOX/NR1I3/SOX17/WIZ/ZBTB11/FOXE1/EOMES/BHLHE41/MAF1/BRF1/IRX3/ZNF236/HDAC4/ZBTB1/HEY2/DMRT3/DBP/CEBPG/ETS2/SOX12/PAX6/OVOL2/MYT1/SMAD1/CLOCK/HOXC5/RREB1/FOXN4/REL/HNF1B/SP7/MTA1/NFYC/FOXH1/SPI1/ZNF384/POU4F1/SP1/KLF4/NR5A2/DDIT3/SOX21/HSF1/ZNF740/MYCL/MYB/MSGN1/SOX11/NR2E3/HES6/NR4A3/KDM6A/SP9/MLX/MXI1/HAND1/POU3F3/HOXB9/ZNF704/KLF8/PTF1A/MAFB/TFAP2B/MAZ/FOXO4/KLF6/H…
GO:0000978	GO:0000978	RNA polymerase II cis-regulatory region sequence-specific DNA binding	575	-0.435455	-1.31718	0.000300451	0.000300451	0.064932	2533	tags=26%, list=17%, signal=23%	BMI1/TFEC/GATA3/CC2D1A/CDX4/NOBOX/NR1I3/SOX17/WIZ/ZBTB11/FOXE1/EOMES/BHLHE41/IRX3/ZNF236/HDAC4/ZBTB1/HEY2/DMRT3/DBP/CEBPG/ETS2/SOX12/PAX6/OVOL2/MYT1/SMAD1/CLOCK/HOXC5/RREB1/REL/HNF1B/SP7/MTA1/NFYC/SPI1/ZNF384/POU4F1/SP1/KLF4/NR5A2/DDIT3/SOX21/HSF1/ZNF740/MYCL/MYB/MSGN1/SOX11/NR2E3/HES6/NR4A3/KDM6A/SP9/MLX/MXI1/HAND1/POU3F3/HOXB9/ZNF704/KLF8/PTF1A/MAFB/TFAP2B/MAZ/FOXO4/KLF6/HES1/HOXC10/TCF7L2/PAX8…
GO:0048018	GO:0048018	receptor ligand activity	183	-0.511546	-1.49323	0.000417493	0.000417493	0.064932	2342	tags=28%, list=16%, signal=24%	VEGFA/LRPAP1/FBN1/SFRP2/METRN/GPHA2/IL1B/METRNL/OGN/SEMA4B/CNTF/PMCH/ADM/WNT11/TGFA/GREM2/CCK/NODAL/CXCL10/CXCL12/WNT5B/THBS4/TGFB1/AVP/SEMA3D/APOA1/IL12A/TNF/CCL22/PTH/PRL/FASLG/VIP/FGF17/SHH/SST/LEFTY1/OSGIN1/CALCB/CMTM8/CALCA/FLRT3/FGF8/FGF23/HBEGF/GDNF/GDF10/NPFF/FGF3/CER1/FGF20/DAND5
GO:0008137	GO:0008137	NADH dehydrogenase (ubiquinone) activity	31	0.730899	2.10441	0.000427168	0.000427168	0.064932	3050	tags=77%, list=21%, signal=61%	ND5/NDUFV3/NDUFA12/NDUFS3/NDUFB7/NDUFA5/NDUFB2/NDUFB4/NDUFB5/NDUFS4/NDUFB8/NDUFB6/NDUFB3/NDUFA6/NDUFS5/NDUFS1/NDUFS8/NDUFS6/NDUFB9/NDUFV2/NDUFV1/NDUFC2/NDUFA8/NDUFA9
GO:0050136	GO:0050136	NADH dehydrogenase (quinone) activity	32	0.733313	2.12572	0.000434405	0.000434405	0.064932	3050	tags=78%, list=21%, signal=62%	ND5/NDUFV3/NDUFA12/NDUFS3/NDUFB7/NDUFA5/NDUFB2/NQO1/NDUFB4/NDUFB5/NDUFS4/NDUFB8/NDUFB6/NDUFB3/NDUFA6/NDUFS5/NDUFS1/NDUFS8/NDUFS6/NDUFB9/NDUFV2/NDUFV1/NDUFC2/NDUFA8/NDUFA9
GO:0003954	GO:0003954	NADH dehydrogenase activity	33	0.723759	2.10518	0.00044287	0.00044287	0.064932	3050	tags=76%, list=21%, signal=60%	ND5/NDUFV3/NDUFA12/NDUFS3/NDUFB7/NDUFA5/NDUFB2/NQO1/NDUFB4/NDUFB5/NDUFS4/NDUFB8/NDUFB6/NDUFB3/NDUFA6/NDUFS5/NDUFS1/NDUFS8/NDUFS6/NDUFB9/NDUFV2/NDUFV1/NDUFC2/NDUFA8/NDUFA9
GO:0003955	GO:0003955	NAD(P)H dehydrogenase (quinone) activity	33	0.717535	2.08707	0.00044287	0.00044287	0.064932	3050	tags=76%, list=21%, signal=60%	ND5/NDUFV3/NDUFA12/NDUFS3/NDUFB7/NDUFA5/NDUFB2/NQO1/NDUFB4/NDUFB5/NDUFS4/NDUFB8/NDUFB6/NDUFB3/NDUFA6/NDUFS5/NDUFS1/NDUFS8/NDUFS6/NDUFB9/NDUFV2/NDUFV1/NDUFC2/NDUFA8/NDUFA9
GO:0016655	GO:0016655	oxidoreductase activity, acting on NAD(P)H, quinone or similar compound as acceptor	40	0.682532	2.06657	0.000492854	0.000492854	0.0674431	3050	tags=68%, list=21%, signal=54%	ADH4/ND5/NDUFV3/NDUFA12/NDUFS3/NDUFB7/NDUFA5/NDUFB2/NQO1/NDUFB4/NDUFB5/NDUFS4/NDUFB8/NDUFB6/CRYZ/NDUFB3/NDUFA6/NDUFS5/NDUFS1/NDUFS8/NDUFS6/NDUFB9/NDUFV2/NDUFV1/NDUFC2/NDUFA8/NDUFA9
GO:1990837	GO:1990837	sequence-specific double-stranded DNA binding	761	-0.423348	-1.28551	0.00060006	0.00060006	0.0769814	2533	tags=24%, list=17%, signal=21%	BMI1/TFEC/GATA3/CC2D1A/CDX4/NOBOX/NR1I3/SUV39H1/SOX17/ATF5/WIZ/ZBTB11/BARHL2/FOXE1/GBX2/PRDM14/EOMES/BHLHE41/MAF1/BRF1/IRX3/ZNF236/HDAC4/ZBTB1/HEY2/DMRT3/DBP/CEBPG/ETS2/SOX12/PAX6/OVOL2/MYT1/SMAD1/CLOCK/HMX2/HOXC5/ENO1/RREB1/FOXN4/REL/SIM1/HNF1B/SP7/MTA1/NFYC/FOXH1/SPI1/ZNF384/TAF2/POU4F1/SP1/KLF4/NR5A2/DDIT3/SOX21/HSF1/ZNF740/MYCL/MYB/MSGN1/SOX11/NR2E3/HES6/NR4A3/KDM6A/SP9/MLX/MXI1/LMX1B/OSR1/HA…
GO:0017147	GO:0017147	Wnt-protein binding	26	-0.753007	-1.74482	0.000804397	0.000804397	0.0971254	2244	tags=46%, list=15%, signal=39%	SFRP2/APCDD1L/PORCN/ROR1/FZD8/SFRP1/FZD10/WIF1/FZD4/TRABD2A/SFRP5/APCDD1
GO:0004930	GO:0004930	G protein-coupled receptor activity	138	-0.537034	-1.53476	0.00107689	0.00107689	0.122803	2396	tags=33%, list=16%, signal=28%	TSHR/GPRC6A/LANCL1/GPR83/PTAFR/OPN3/GPR22/ACKR3/BRS3/PTGER4/S1PR1/F2RL1/GPR39/PDGFRB/S1PR2/ADRB1/ADRA1B/ADRA2A/PAX8/GPRC5C/FZD8/LPAR4/RXFP4/ADGRA2/HCAR2/NPY1R/GPR156/FZD10/HRH3/SSTR2/P2RY4/TRHR/ADRA2C/LPAR6/CXCR4/GNRHR/FZD4/DRD2/AVPR1A/PTGER3/ADGRF2/P2RY1/APLNR/TACR3/HTR1A
GO:0016651	GO:0016651	oxidoreductase activity, acting on NAD(P)H	61	0.587739	1.92851	0.00129199	0.00129199	0.131909	3369	tags=62%, list=23%, signal=48%	ADH4/ND5/NDUFV3/NCF2/NDUFA12/NDUFS3/NDUFB7/NDUFA5/NDUFB2/NQO1/NDUFB4/CYB5R1/AIFM3/NDUFB5/NDUFS4/NDUFB8/NDUFB6/CRYZ/NDUFB3/NDUFA6/NDUFS5/NDUFS1/CYBA/MTRR/NDUFS8/NDUFS6/CYB5R2/NDUFB9/CYB5R3/NDUFV2/DUOX1/NDUFV1/NDUFC2/NDUFA8/NDUFA9/CYB5RL/COX15/CBR4
GO:0005105	GO:0005105	type 1 fibroblast growth factor receptor binding	5	-0.943517	-1.58297	0.00132846	0.00132846	0.131909	343	tags=60%, list=2%, signal=59%	FGF17/FGF8/FGF23
GO:0003735	GO:0003735	structural constituent of ribosome	134	0.559058	2.10775	0.00134953	0.00134953	0.131909	3390	tags=57%, list=23%, signal=45%	MRPL43/MRPL52/RPL35A/RPL28/RPS27A/MRPS11/RPS25/MRPL17/RPS26/RPL22/RPLP2/RPL10/RPS13/RPL26L1/RPL18/MRPL30/RPL24/RPS19/RPL36AL/RPL14/RPS16/MRPL51/RPS5/MRPS33/RPL31/RPS7/RPS23/RPS8/MRPS21/RPL27/RPL12/RPL13A/MRPL21/RPL7A/RPL36/MRPL22/RPL19/MRPL4/RPL4/MRPL19/MRPL41/RPL34/RPS15/MRPL2/RPS3A/RPL27A/RPL6/RPL30/RPS15A/MRPS15/RPS2/RPS11/MRPL1/RPS14/RPS18/MRPS6/RPL22L1/MRPS14/RPL15/MRPL55/RPS24/MRPL16/RPS6/R…
GO:0019955	GO:0019955	cytokine binding	66	-0.604653	-1.61113	0.00152225	0.00152225	0.142028	1965	tags=32%, list=13%, signal=28%	ACKR3/TGFBR2/ZFP36/WFIKKN2/IL10RA/GREM2/GHR/SOST/LTBP4/IL20RB/IL12A/VASN/CXCR4/NOG/FZD4/SOSTDC1/NRP1/THBS1/CHRD/NRP2/CER1
GO:0004024	GO:0004024	alcohol dehydrogenase activity, zinc-dependent	3	0.977273	1.57962	0.00181612	0.00181612	0.162079	65	tags=33%, list=0%, signal=33%	ADH4
GO:0001228	GO:0001228	DNA-binding transcription activator activity, RNA polymerase II-specific	284	-0.462119	-1.37527	0.00244698	0.00244698	0.209281	2759	tags=31%, list=19%, signal=25%	ELF1/ZIC3/FOXO3/GRHL1/FOXF1/KLF5/TFEC/GATA3/CDX4/NR1I3/SOX17/ATF5/BARHL2/GBX2/DBP/CEBPG/SOX12/PAX6/OVOL2/SMAD1/CLOCK/RREB1/REL/SP7/NFYC/FOXH1/SPI1/ZNF384/POU4F1/SP1/KLF4/NR5A2/PBXIP1/DDIT3/SOX21/MYB/MSGN1/SOX11/NR2E3/NR4A3/HAND1/PTF1A/MAFB/TFAP2B/FOXO4/KLF6/HOXC10/PAX8/DLX2/ESR1/ALX1/SOX9/RUNX1/FOXJ1/UBP1/CEBPB/GATA4/LEF1/SPIB/GRHL2/FOXC2/CSRNP3/HOXB3/TFAP2E/RAX/ZNF750/HOXD13/ELK3/ELF3/HOXB1/DLX5…
GO:0001216	GO:0001216	DNA-binding transcription activator activity	289	-0.462181	-1.3765	0.0026482	0.0026482	0.217431	2759	tags=30%, list=19%, signal=25%	ELF1/ZIC3/FOXO3/GRHL1/FOXF1/KLF5/TFEC/GATA3/CDX4/NR1I3/SOX17/ATF5/BARHL2/GBX2/IRX3/DBP/CEBPG/SOX12/PAX6/OVOL2/SMAD1/CLOCK/RREB1/REL/SP7/NFYC/FOXH1/SPI1/ZNF384/POU4F1/SP1/KLF4/NR5A2/PBXIP1/DDIT3/SOX21/MYB/MSGN1/SOX11/NR2E3/NR4A3/HAND1/PTF1A/MAFB/TFAP2B/FOXO4/KLF6/HOXC10/PAX8/DLX2/ESR1/ALX1/SOX9/RUNX1/FOXJ1/UBP1/CEBPB/GATA4/LEF1/SPIB/GRHL2/FOXC2/CSRNP3/HOXB3/TFAP2E/RAX/ZNF750/HOXD13/ELK3/ELF3/HOXB1…
GO:0005242	GO:0005242	inward rectifier potassium channel activity	7	-0.88536	-1.58982	0.00333492	0.00333492	0.263283	307	tags=29%, list=2%, signal=28%	KCNJ2/ABCC9
GO:0035373	GO:0035373	chondroitin sulfate proteoglycan binding	3	0.971246	1.56988	0.00385925	0.00385925	0.288151	77	tags=33%, list=1%, signal=33%	PTN
GO:0090722	GO:0090722	receptor-receptor interaction	3	-0.970798	-1.46897	0.00393068	0.00393068	0.288151	8	tags=100%, list=0%, signal=100%	FGF20/HTR1A
GO:1904399	GO:1904399	heparan sulfate binding	3	0.970748	1.56907	0.00408627	0.00408627	0.289228	77	tags=33%, list=1%, signal=33%	PTN
GO:0060228	GO:0060228	phosphatidylcholine-sterol O-acyltransferase activator activity	4	-0.942417	-1.50701	0.00464636	0.00464636	0.31685	846	tags=100%, list=6%, signal=94%	APOA2/APOE/APOA4
GO:0008047	GO:0008047	enzyme activator activity	68	-0.571868	-1.52881	0.00478525	0.00478525	0.31685	856	tags=13%, list=6%, signal=13%	GUCA1A/APOA1/APOA2/LTC4S/APOE/NOXO1/APOA4/DNMT3L/CALM1
GO:0043395	GO:0043395	heparan sulfate proteoglycan binding	10	-0.825403	-1.59689	0.00545951	0.00545951	0.343615	1302	tags=40%, list=9%, signal=36%	ITGA2/FST/APOE/FGF20
GO:1901681	GO:1901681	sulfur compound binding	156	-0.495601	-1.43049	0.00552427	0.00552427	0.343615	1566	tags=19%, list=11%, signal=17%	GREM2/CXCL10/NDNF/FGFBP3/ITGA2/GSTP1/LTF/ACOT11/RYR2/SOST/THBS4/SFRP1/FST/LXN/EFEMP2/SLIT3/VTN/CD34/NELL1/ANG/ADAMTS1/NRP1/THBS1/APOE/NRP2/HBEGF/SLIT1/ADAMTS15/FGF20/HADHA
GO:0043425	GO:0043425	bHLH transcription factor binding	23	-0.718732	-1.62901	0.00587914	0.00587914	0.354932	2589	tags=48%, list=18%, signal=39%	CREBBP/KLF5/BHLHE41/FOXH1/SP1/HAND1/KDM1A/SOX9/SCX/RUNX2/ISL1
GO:0008227	GO:0008227	G protein-coupled amine receptor activity	10	-0.820251	-1.58692	0.00606612	0.00606612	0.355757	1446	tags=60%, list=10%, signal=54%	ADRB1/ADRA1B/ADRA2A/HRH3/ADRA2C/HTR1A
GO:0042043	GO:0042043	neurexin family protein binding	7	0.854676	1.70946	0.00701754	0.00701754	0.400123	9	tags=14%, list=0%, signal=14%	SYTL1
GO:0036122	GO:0036122	BMP binding	7	-0.865645	-1.55441	0.00730507	0.00730507	0.40526	1682	tags=57%, list=12%, signal=51%	GREM2/SOST/SOSTDC1/CER1
GO:0005539	GO:0005539	glycosaminoglycan binding	110	-0.516423	-1.4487	0.0075163	0.0075163	0.406005	2401	tags=31%, list=16%, signal=26%	POSTN/VEGFA/LRPAP1/FBN1/BGN/TGFBR2/FSTL1/GREM2/CXCL10/NDNF/FGFBP3/NOD2/LTF/NLRP3/SOST/LTBP4/THBS4/SFRP1/LXN/EFEMP2/SLIT3/VTN/VCAN/NELL1/ANG/ADAMTS1/SHH/NRP1/THBS1/APOE/NRP2/HBEGF/SLIT1/ADAMTS15
GO:0140677	GO:0140677	molecular function activator activity	97	-0.525867	-1.46038	0.00905838	0.00905838	0.476757	976	tags=12%, list=7%, signal=12%	DNAJB2/DNAJB1/GUCA1A/APOA1/APOA2/ATP1B2/LTC4S/APOE/NOXO1/APOA4/DNMT3L/CALM1
GO:0016015	GO:0016015	morphogen activity	5	-0.899997	-1.50995	0.011624	0.011624	0.536389	317	tags=80%, list=2%, signal=78%	NODAL/SHH/CER1/DAND5
GO:0016866	GO:0016866	intramolecular transferase activity	23	-0.690618	-1.56529	0.0120317	0.0120317	0.536389	3036	tags=43%, list=21%, signal=34%	PGM2L1/PUSL1/PUS1/CYP2J2/RPUSD1/LSS/RPUSD2/PGAM1/PMM1/RPUSD4
GO:0016509	GO:0016509	long-chain-3-hydroxyacyl-CoA dehydrogenase activity	3	-0.951835	-1.44028	0.012328	0.012328	0.536389	2	tags=67%, list=0%, signal=67%	EHHADH/HADHA
GO:0050780	GO:0050780	dopamine receptor binding	12	0.732613	1.67155	0.0127092	0.0127092	0.536389	921	tags=25%, list=6%, signal=23%	DLG4/PPP1R1B/SLC9A3R1
GO:0008201	GO:0008201	heparin binding	84	-0.529715	-1.45082	0.0128497	0.0128497	0.536389	1829	tags=27%, list=13%, signal=24%	FSTL1/GREM2/CXCL10/NDNF/FGFBP3/LTF/SOST/THBS4/SFRP1/LXN/EFEMP2/SLIT3/VTN/NELL1/ANG/ADAMTS1/NRP1/THBS1/APOE/NRP2/HBEGF/SLIT1/ADAMTS15
GO:0045125	GO:0045125	bioactive lipid receptor activity	10	-0.796919	-1.54178	0.0128905	0.0128905	0.536389	1627	tags=50%, list=11%, signal=44%	LPAR2/S1PR1/S1PR2/LPAR4/LPAR6
GO:0018812	GO:0018812	3-hydroxyacyl-CoA dehydratase activity	3	0.947839	1.53204	0.0133939	0.0133939	0.536389	284	tags=33%, list=2%, signal=33%	HACD4
GO:0102158	GO:0102158	very-long-chain 3-hydroxyacyl-CoA dehydratase activity	3	0.947839	1.53204	0.0133939	0.0133939	0.536389	284	tags=33%, list=2%, signal=33%	HACD4
GO:0102343	GO:0102343	3-hydroxy-arachidoyl-CoA dehydratase activity	3	0.947839	1.53204	0.0133939	0.0133939	0.536389	284	tags=33%, list=2%, signal=33%	HACD4
GO:0102344	GO:0102344	3-hydroxy-behenoyl-CoA dehydratase activity	3	0.947839	1.53204	0.0133939	0.0133939	0.536389	284	tags=33%, list=2%, signal=33%	HACD4
GO:0102345	GO:0102345	3-hydroxy-lignoceroyl-CoA dehydratase activity	3	0.947839	1.53204	0.0133939	0.0133939	0.536389	284	tags=33%, list=2%, signal=33%	HACD4
GO:0022843	GO:0022843	voltage-gated cation channel activity	43	-0.600849	-1.51293	0.0134195	0.0134195	0.536389	1506	tags=33%, list=10%, signal=29%	KCNS1/KCNH5/KCNA4/CACNA1E/KCNE3/CACNG5/CACNG1/CACNB2/KCNA2/KCNK18/KCNJ2/ABCC9/CACNA1S/HCN4
GO:0031748	GO:0031748	D1 dopamine receptor binding	6	0.859314	1.64879	0.0136268	0.0136268	0.536389	150	tags=33%, list=1%, signal=33%	DLG4/PPP1R1B
GO:0005198	GO:0005198	structural molecule activity	410	0.278803	1.15592	0.0138889	0.0138889	0.536389	2026	tags=23%, list=14%, signal=21%	OPTC/CLDN16/GFAP/ACTN3/PKP1/KRT17/CLDN10/LUM/AHNAK/KRT222/PPL/HMGA1/IMPG2/MFAP4/KRT19/TUBB/MRPL43/MRPL52/CLDN1/TGFBI/RPL35A/COL4A1/COL6A1/COL5A2/RPL28/RPS27A/EMILIN3/FBN3/MRPS11/HMCN1/RPS25/MRPL17/RPS26/RPL22/RPLP2/ACTR2/RPL10/SPARC/FGG/RPS13/COL5A1/RPL26L1/COL4A6/RPL18/MRPL30/RPL24/COL2A1/RPS19/RPL36AL/RPL14/ZP2/RPS16/MAP4/MRPL51/RPS5/MRPS33/RPL31/RPS7/LTBP1/RPS23/RPS8/MRPS21/RPL27/RPL12/ERC2/RP…
GO:0043546	GO:0043546	molybdopterin cofactor binding	4	-0.91974	-1.47075	0.0141112	0.0141112	0.536389	209	tags=50%, list=1%, signal=49%	GPHN/XDH
GO:0001664	GO:0001664	G protein-coupled receptor binding	147	-0.478982	-1.37665	0.0150657	0.0150657	0.562261	2167	tags=22%, list=15%, signal=19%	GPHA2/ITGB4/CALM3/PMCH/ADM/USP33/PDE4D/WNT11/HSPA1A/GNAL/S1PR1/CXCL10/DVL3/S1PR2/ADRB1/CXCL12/ADRA2A/USP20/WNT5B/SFRP1/NMU/AVP/ARRDC3/ADRA2C/CCL22/PTH/AVPR1A/P2RY1/CALCB/CALCA/CALM1/RTP1/NPFF
GO:0019825	GO:0019825	oxygen binding	19	-0.701653	-1.53422	0.0163499	0.0163499	0.599292	2776	tags=37%, list=19%, signal=30%	CBS/CYP26A1/NOX4/HBE1/HBA1/CYP3A5/CYP8B1
GO:0004888	GO:0004888	transmembrane signaling receptor activity	359	-0.420847	-1.26093	0.0175722	0.0175722	0.622441	2425	tags=24%, list=17%, signal=20%	NGFR/TSHR/GPRC6A/PKDCC/LANCL1/CD69/GPR83/WEE2/PTAFR/OPN3/GPR22/IL17RB/FLT1/TRPV4/NOTCH1/ACKR3/TGFBR2/PKD2L1/ABCA1/MET/BRS3/TNK1/UNC5C/TESK2/IL10RA/PTGER4/CHRNA7/SRMS/S1PR1/F2RL1/GPR39/GHR/EPHB2/PTPRD/PDGFRB/S1PR2/ADRB1/ADRA1B/ROR1/ADRA2A/PAX8/ITGA2/GFRA2/GPRC5C/FZD8/LPAR4/PTPRR/LTBP4/RXFP4/ADGRA2/HCAR2/NPY1R/GPR156/CD14/GFRA1/FZD10/IL20RB/HRH3/SSTR2/P2RY4/TRHR/ADRA2C/LPAR6/EPHB4/CXCR4/EGFR/PTPRE/…
GO:0033130	GO:0033130	acetylcholine receptor binding	5	0.87374	1.59626	0.0175879	0.0175879	0.622441	102	tags=40%, list=1%, signal=40%	DLG4/PSCA
GO:0031685	GO:0031685	adenosine receptor binding	3	-0.942437	-1.42605	0.018224	0.018224	0.634021	252	tags=67%, list=2%, signal=66%	USP4/P2RY1
GO:0005102	GO:0005102	signaling receptor binding	753	-0.389456	-1.18226	0.0193039	0.0193039	0.660395	2374	tags=19%, list=16%, signal=17%	MYO1C/PLAUR/MAF1/PICALM/VEGFA/TMBIM1/GALNT11/PDPK1/LRPAP1/LANCL1/ARF4/FBN1/SFRP2/GABARAPL1/PDCL3/MSN/METRN/GPHA2/IL1B/IZUMO1R/FAM83B/METRNL/ITGB4/BLNK/NCOR2/OGN/GLA/SEMA4B/TRAF4/NOTCH1/CALM3/TGFBR2/CNTF/PMCH/ABCA1/SNX17/LGALS12/ADM/USP33/PDE4D/TNK1/WNT11/WFIKKN2/TGFA/HSPA1A/GREM2/ANGPTL2/SRMS/GNAL/S1PR1/F2RL1/CCK/NODAL/CXCL10/DVL3/EPHB2/PTPRD/CAV1/PDGFRB/S1PR2/ADRB1/DLL1/ALCAM/CXCL12/ISG15/ADRA2A…
GO:0004908	GO:0004908	interleukin-1 receptor activity	3	0.936604	1.51388	0.0199773	0.0199773	0.668822	836	tags=67%, list=6%, signal=63%	IL1R2/IL1RAP
GO:0061783	GO:0061783	peptidoglycan muralytic activity	3	0.935506	1.51211	0.0202043	0.0202043	0.668822	944	tags=67%, list=6%, signal=62%	LYZ/LYG2
GO:0016508	GO:0016508	long-chain-enoyl-CoA hydratase activity	3	-0.93996	-1.42231	0.0205467	0.0205467	0.668822	2	tags=100%, list=0%, signal=100%	HSD17B4/HADHA
GO:0034190	GO:0034190	apolipoprotein receptor binding	6	-0.856243	-1.48746	0.0208535	0.0208535	0.668822	846	tags=100%, list=6%, signal=94%	NR1H2/PCSK9/APOA1/ABCA12/APOA2
GO:0001849	GO:0001849	complement component C1q complex binding	3	-0.938197	-1.41964	0.0214401	0.0214401	0.677054	291	tags=67%, list=2%, signal=65%	CALR/PTX3
GO:0031697	GO:0031697	beta-1 adrenergic receptor binding	5	0.862945	1.57654	0.0218593	0.0218593	0.679835	23	tags=20%, list=0%, signal=20%	DLG4
GO:0018455	GO:0018455	alcohol dehydrogenase [NAD(P)+] activity	5	0.86162	1.57412	0.0226131	0.0226131	0.69278	1490	tags=40%, list=10%, signal=36%	ADH4/ADHFE1
GO:0008301	GO:0008301	DNA binding, bending	13	-0.740764	-1.50642	0.0241052	0.0241052	0.705715	2213	tags=38%, list=15%, signal=33%	CEBPG/HMGB3/LEF1/HHEX/FOXC1
GO:0042813	GO:0042813	Wnt-activated receptor activity	14	-0.732384	-1.51072	0.024231	0.024231	0.705715	1381	tags=29%, list=9%, signal=26%	ROR1/FZD8/FZD10/FZD4
GO:0042731	GO:0042731	PH domain binding	4	-0.903002	-1.44398	0.0242643	0.0242643	0.705715	64	tags=75%, list=0%, signal=75%	INPP5A/LSM4/EPHA4
GO:0005021	GO:0005021	vascular endothelial growth factor-activated receptor activity	5	-0.87531	-1.46854	0.0244105	0.0244105	0.705715	257	tags=80%, list=2%, signal=79%	FLT1/NRP1/PDGFRA/NRP2
GO:0005536	GO:0005536	glucose binding	7	0.804807	1.60972	0.0248313	0.0248313	0.70791	1385	tags=43%, list=9%, signal=39%	UGP2/G6PD/HK2
GO:0030235	GO:0030235	nitric-oxide synthase regulator activity	7	-0.824582	-1.48068	0.0252501	0.0252501	0.709989	1959	tags=71%, list=13%, signal=62%	CALM3/HSP90AA1/ESR1/EGFR/CALM1
GO:0005163	GO:0005163	nerve growth factor receptor binding	3	0.925921	1.49661	0.0258797	0.0258797	0.717857	1083	tags=33%, list=7%, signal=31%	BDNF
GO:0005104	GO:0005104	fibroblast growth factor receptor binding	19	-0.682816	-1.49303	0.0273896	0.0273896	0.74961	343	tags=32%, list=2%, signal=31%	FGF17/FLRT3/FGF8/FGF23/FGF3/FGF20
GO:0004300	GO:0004300	enoyl-CoA hydratase activity	10	-0.76763	-1.48512	0.0286624	0.0286624	0.774124	2	tags=20%, list=0%, signal=20%	ECHDC1/HADHA
GO:0015453	GO:0015453	oxidoreduction-driven active transmembrane transporter activity	50	0.459522	1.45876	0.0296255	0.0296255	0.789743	3331	tags=56%, list=23%, signal=43%	ND5/NDUFV3/NDUFA12/NDUFS3/NDUFB7/NDUFA5/NDUFB2/NDUFB4/COX8A/NDUFB5/NDUFS4/NDUFB8/NDUFB6/NDUFB3/NDUFA6/NDUFS5/NDUFS1/NDUFS8/NDUFS6/NDUFB9/NDUFV2/NDUFV1/NDUFC2/COX6A1/NDUFA8/NDUFA9/COX5B/COX15
GO:0019212	GO:0019212	phosphatase inhibitor activity	30	0.523945	1.49638	0.0309847	0.0309847	0.792335	1876	tags=27%, list=13%, signal=23%	PTN/PPP1R1B/ANP32E/ELFN1/SET/CABIN1/ENSA/PPP1R9B
GO:0101020	GO:0101020	estrogen 16-alpha-hydroxylase activity	3	-0.926134	-1.40139	0.0310881	0.0310881	0.792335	500	tags=67%, list=3%, signal=64%	CYP3A5/CYP1B1
GO:0000285	GO:0000285	1-phosphatidylinositol-3-phosphate 5-kinase activity	3	-0.925964	-1.40113	0.0312668	0.0312668	0.792335	472	tags=67%, list=3%, signal=65%	PIKFYVE/PIP5K1B
GO:0052810	GO:0052810	1-phosphatidylinositol-5-kinase activity	3	-0.925964	-1.40113	0.0312668	0.0312668	0.792335	472	tags=67%, list=3%, signal=65%	PIKFYVE/PIP5K1B
GO:0106256	GO:0106256	hydroperoxy icosatetraenoate dehydratase activity	3	-0.925674	-1.40069	0.0318028	0.0318028	0.796089	109	tags=67%, list=1%, signal=66%	TBXAS1/CYP1B1
GO:0004022	GO:0004022	alcohol dehydrogenase (NAD+) activity	4	0.882442	1.51907	0.0341207	0.0341207	0.843823	1490	tags=50%, list=10%, signal=45%	ADH4/ADHFE1
GO:0004897	GO:0004897	ciliary neurotrophic factor receptor activity	5	0.843731	1.54144	0.0349246	0.0349246	0.846868	730	tags=40%, list=5%, signal=38%	IL13RA1/CNTFR
GO:0008484	GO:0008484	sulfuric ester hydrolase activity	7	0.782617	1.56534	0.0361673	0.0361673	0.846868	2363	tags=71%, list=16%, signal=60%	ARSA/GALNS/IDS/ARSD/SULF2
GO:0042609	GO:0042609	CD4 receptor binding	5	0.841073	1.53658	0.0364322	0.0364322	0.846868	113	tags=20%, list=1%, signal=20%	CD74
GO:0005343	GO:0005343	organic acid:sodium symporter activity	13	-0.720916	-1.46606	0.0368152	0.0368152	0.846868	3286	tags=69%, list=22%, signal=54%	SLC6A7/SLC6A9/SLC10A3/SLC38A2/SLC13A5/SLC6A20/SLC5A8/SLC10A4/SLC1A2
GO:0008083	GO:0008083	growth factor activity	75	-0.508343	-1.37439	0.0369472	0.0369472	0.846868	1077	tags=24%, list=7%, signal=22%	OGN/CNTF/TGFA/NODAL/CXCL12/THBS4/TGFB1/IL12A/FGF17/LEFTY1/OSGIN1/FGF8/FGF23/HBEGF/GDNF/GDF10/FGF3/FGF20
GO:0008517	GO:0008517	folic acid transmembrane transporter activity	4	-0.88773	-1.41956	0.037343	0.037343	0.846868	22	tags=50%, list=0%, signal=50%	SLC46A1/SLC25A32
GO:0001848	GO:0001848	complement binding	8	-0.784292	-1.45182	0.0378859	0.0378859	0.846868	1058	tags=25%, list=7%, signal=23%	C8A/PTX3
GO:0070330	GO:0070330	aromatase activity	7	-0.804629	-1.44485	0.0382722	0.0382722	0.846868	500	tags=43%, list=3%, signal=41%	CYP4B1/CYP3A5/CYP1B1
GO:0005125	GO:0005125	cytokine activity	66	-0.519963	-1.38547	0.0384075	0.0384075	0.846868	2151	tags=27%, list=15%, signal=23%	VEGFA/IL1B/CNTF/WNT11/GREM2/NODAL/CXCL10/CXCL12/WNT5B/TGFB1/IL12A/TNF/CCL22/FASLG/LEFTY1/CMTM8/GDF10/CER1
GO:0098821	GO:0098821	BMP receptor activity	5	-0.855499	-1.4353	0.0391896	0.0391896	0.846868	384	tags=40%, list=3%, signal=39%	ACVR2A/SOSTDC1
GO:0003777	GO:0003777	microtubule motor activity	54	0.434804	1.40131	0.0397196	0.0397196	0.846868	3878	tags=44%, list=27%, signal=33%	KIF26A/KIF9/KIF26B/DNAH14/DNAH12/KIF3C/DNAH1/DNAI2/DNAH9/KIF21B/DYNC1H1/CENPE/DYNC2H1/DNAH10/DNAH3/DYNC1I2/DNAL4/KIF20B/KIF5B/KIF3A/KIF15/KIF16B/KIF3B/DNAH5
GO:0001846	GO:0001846	opsonin binding	5	-0.854938	-1.43436	0.0400199	0.0400199	0.846868	291	tags=60%, list=2%, signal=59%	PHB/CALR/PTX3
GO:0004993	GO:0004993	G protein-coupled serotonin receptor activity	5	-0.854928	-1.43434	0.0400199	0.0400199	0.846868	704	tags=40%, list=5%, signal=38%	HRH3/HTR1A
GO:0099589	GO:0099589	serotonin receptor activity	5	-0.854928	-1.43434	0.0400199	0.0400199	0.846868	704	tags=40%, list=5%, signal=38%	HRH3/HTR1A
GO:0005499	GO:0005499	vitamin D binding	5	0.833848	1.52338	0.0407035	0.0407035	0.852544	864	tags=40%, list=6%, signal=38%	GC/S100G
GO:0042287	GO:0042287	MHC protein binding	11	0.692726	1.5441	0.0414398	0.0414398	0.856123	1096	tags=27%, list=8%, signal=25%	CD74/TUBB/COL2A1
GO:0035374	GO:0035374	chondroitin sulfate binding	5	0.831616	1.51931	0.0417085	0.0417085	0.856123	77	tags=20%, list=1%, signal=20%	PTN
GO:0033192	GO:0033192	calmodulin-dependent protein phosphatase activity	4	-0.881498	-1.40959	0.0421614	0.0421614	0.85685	34	tags=50%, list=0%, signal=50%	PPM1A/PPM1F
GO:0004298	GO:0004298	threonine-type endopeptidase activity	9	0.730137	1.56483	0.0434289	0.0434289	0.86703	2708	tags=78%, list=19%, signal=63%	PSMB3/PSMA4/PSMB2/PSMB7/PSMB6/PSMB4/PSMB5
GO:0005111	GO:0005111	type 2 fibroblast growth factor receptor binding	5	-0.850114	-1.42626	0.0435071	0.0435071	0.86703	343	tags=40%, list=2%, signal=39%	FGF17/FGF8
GO:0003988	GO:0003988	acetyl-CoA C-acyltransferase activity	7	-0.796284	-1.42986	0.0439892	0.0439892	0.868208	2	tags=43%, list=0%, signal=43%	HADHB/ACAT1/HADHA
GO:0016408	GO:0016408	C-acyltransferase activity	12	-0.722912	-1.4484	0.0445691	0.0445691	0.871275	2	tags=25%, list=0%, signal=25%	HADHB/ACAT1/HADHA
GO:0070851	GO:0070851	growth factor receptor binding	87	-0.489234	-1.34469	0.0461399	0.0461399	0.891738	718	tags=28%, list=5%, signal=26%	FRS2/IL27RA/SNX2/FGF1/GATA3/VEGFA/ARF4/PDCL3/IL1B/FAM83B/CNTF/TGFA/PDGFRB/IL12A/CADM4/FGF17/PDGFRA/FLRT3/FGF8/FGF23/HBEGF/GDNF/FGF3/FGF20
GO:0140297	GO:0140297	DNA-binding transcription factor binding	310	-0.409945	-1.22382	0.0466958	0.0466958	0.891738	2615	tags=20%, list=18%, signal=17%	MED4/KLF5/BBS2/CPNE1/SPEN/GBX2/EOMES/BHLHE41/GMNN/HDAC4/HEY2/GABARAPL1/ETS2/NCOR2/MTA1/FOXH1/SPI1/SIN3A/SP1/KLF4/HSPB1/DDIT3/HSF1/HDAC3/NCOA3/NCOA6/HES6/NR4A3/MDFIC/TOB2/HAND1/TRERF1/CITED2/FOXO4/DLL1/HES1/KDM1A/TCF7L2/ESR1/PADI2/CNOT7/SOX9/PRMT2/NLRP3/CEBPB/GATA4/LEF1/BCL10/PPARGC1B/ZBTB7A/TAL1/GATA6/HDAC9/PITX2/RBFOX2/SCX/HHEX/PROX1/RUNX2/CRX/CGGBP1/ISL1
GO:0004935	GO:0004935	adrenergic receptor activity	5	-0.844334	-1.41657	0.0469944	0.0469944	0.891738	1446	tags=80%, list=10%, signal=72%	ADRB1/ADRA1B/ADRA2A/ADRA2C
GO:0097718	GO:0097718	disordered domain specific binding	25	-0.621678	-1.4291	0.0475676	0.0475676	0.891738	1959	tags=28%, list=13%, signal=24%	CALM3/HSPA1A/NCOA3/HSP90AA1/EZR/DFFB/CALM1
GO:0005001	GO:0005001	transmembrane receptor protein tyrosine phosphatase activity	13	-0.706875	-1.4375	0.0487947	0.0487947	0.891738	1495	tags=31%, list=10%, signal=28%	PTPRD/PTPRR/PTPRE/PTPRN2
GO:0019198	GO:0019198	transmembrane receptor protein phosphatase activity	13	-0.706875	-1.4375	0.0487947	0.0487947	0.891738	1495	tags=31%, list=10%, signal=28%	PTPRD/PTPRR/PTPRE/PTPRN2
GO:0010851	GO:0010851	cyclase regulator activity	6	-0.819365	-1.42339	0.0491432	0.0491432	0.891738	1959	tags=67%, list=13%, signal=58%	CALM3/GUCA1A/PDZD3/CALM1
GO:0004065	GO:0004065	arylsulfatase activity	5	0.820689	1.49934	0.0494975	0.0494975	0.891738	2363	tags=80%, list=16%, signal=67%	ARSA/GALNS/ARSD/SULF2
GO:1901611	GO:1901611	phosphatidylglycerol binding	9	-0.754674	-1.42884	0.049699	0.049699	0.891738	391	tags=22%, list=3%, signal=22%	PITPNC1/PLEKHN1

## Sheet: GSE_GO_N_VS_SB43_KD_10_5_22
	ID	Description	setSize	enrichmentScore	NES	pvalue	p.adjust	qvalues	rank	leading_edge	core_enrichment
GO:0000981	GO:0000981	DNA-binding transcription factor activity, RNA polymerase II-specific	620	0.398209	1.41423	0.00010004	0.00010004	0.0135824	1909	tags=24%, list=13%, signal=22%	GCM1/PPARG/HAND2/ESRRG/TLX1/GRHL2/TBX3/GATA3/GRHL3/ZNF750/EMX1/ELF3/HOXA2/HOXB1/FOXI1/HES3/GATA5/MSX2/MYCN/ALX4/LMX1B/RXRA/MEOX1/CEBPD/MEIS1/ELF1/NR5A2/ISL1/GBX2/HMX2/DLX3/TFAP2B/TFAP2A/GLI2/FEZF1/HOXA3/CDX4/GLI3/MSX1/DMRT2/HOXA1/TSHZ1/HOXA9/HOXC6/GATA4/FEZF2/ETV1/SIX1/FOXA1/IRX5/DLX5/RAX/ELF5/LEF1/TLX3/IKZF5/DLX4/ZNF534/HES1/NR2F2/TBX1/EPAS1/GRHL1/HMX3/GATA2/HOXC8/MYT1/TBX20/XBP1/CDX2/HOXA7/SOX3…
GO:0000977	GO:0000977	RNA polymerase II transcription regulatory region sequence-specific DNA binding	648	0.39397	1.39996	0.00010005	0.00010005	0.0135824	2120	tags=25%, list=15%, signal=22%	GCM1/PPARG/HAND2/ESRRG/IKZF2/TLX1/GRHL2/TBX3/GATA3/GRHL3/ZNF750/EMX1/ELF3/HOXA2/HOXB1/FOXI1/HES3/GATA5/MSX2/MYCN/ALX4/LMX1B/RXRA/MEOX1/CEBPD/MEIS1/ELF1/NR5A2/ISL1/GBX2/HMX2/DLX3/TFAP2B/TFAP2A/GLI2/FEZF1/HOXA3/CDX4/GLI3/MSX1/DMRT2/HOXA1/HOXA9/HOXC6/GATA4/FEZF2/ETV1/SIX1/FOXA1/IRX5/DLX5/RAX/LEF1/TLX3/IKZF5/DLX4/ZNF534/HES1/NR2F2/TBX1/EPAS1/GRHL1/HMX3/GATA2/HOXC8/MYT1/TBX20/RBL2/XBP1/CDX2/HOXA7/SOX3…
GO:0000978	GO:0000978	RNA polymerase II cis-regulatory region sequence-specific DNA binding	575	0.395088	1.40079	0.00010006	0.00010006	0.0135824	2012	tags=24%, list=14%, signal=22%	GCM1/PPARG/HAND2/ESRRG/IKZF2/TLX1/GRHL2/TBX3/GATA3/GRHL3/ZNF750/EMX1/ELF3/HOXA2/HOXB1/FOXI1/HES3/GATA5/MYCN/RXRA/MEOX1/CEBPD/MEIS1/ELF1/NR5A2/ISL1/DLX3/TFAP2B/TFAP2A/GLI2/FEZF1/HOXA3/CDX4/GLI3/DMRT2/HOXA1/HOXA9/HOXC6/GATA4/FEZF2/ETV1/SIX1/FOXA1/IRX5/DLX5/RAX/LEF1/TLX3/IKZF5/DLX4/ZNF534/HES1/NR2F2/TBX1/EPAS1/GRHL1/GATA2/MYT1/TBX20/XBP1/CDX2/HOXA7/SOX3/GLIS2/UBP1/HNF1B/SOX7/TEAD1/ELK3/FOXA2/KLF3/FO…
GO:0005198	GO:0005198	structural molecule activity	410	0.581027	2.04566	0.000100331	0.000100331	0.0135824	2209	tags=37%, list=15%, signal=32%	KRT17/PPL/KRT6A/MAL/OPTC/GFAP/COL16A1/EVPL/TECTA/FBN3/THBS3/MYBPC3/FGA/EPPK1/KRT222/BGN/VCAN/LUM/COL4A1/COL18A1/COL9A3/COL13A1/BVES/EFEMP2/MUC4/TGFBI/COL11A1/EMILIN3/CLDN8/UMOD/ANK2/MRPL52/COL2A1/COL6A1/ACTB/TUBB4B/ACTN3/RPS27A/RPS8/RPS26/VIM/COL5A1/COL5A2/DSP/FGB/RPL26L1/RPS24/RPL9/RPL4/RPL14/RPL7/EPB42/RPL35A/AHNAK/COL12A1/RPL10/RPL27/RPL18/COL6A6/RPL22L1/OTOL1/RPLP2/RPL8/RPL34/RPL31/RPL28/RPL2…
GO:0005509	GO:0005509	calcium ion binding	352	0.482853	1.69372	0.000100523	0.000100523	0.0135824	2697	tags=32%, list=18%, signal=27%	ITPR1/CAPN9/VIL1/ITLN1/PLA2G4C/ANXA2/CDHR4/EFHC2/CDH26/SLIT3/EFCAB5/CAPN13/FBN3/DGKB/THBS3/MASP1/DNAH7/CDH11/MATN4/PCDH7/NELL1/VCAN/CRB1/F7/ANKEF1/EEF2K/FAT2/F10/LRP2/EFEMP2/ADAM8/TESC/SYT13/TKT/PRF1/SYT15/SMOC2/PCDH19/UMOD/TLL1/SMOC1/ADGRE5/CDH6/S100A11/SLC25A12/NCS1/SNCB/ACTN3/GCH1/PAMR1/NOTCH1/CDH2/EFHC1/ESYT1/FKBP7/SHH/EGFLAM/THBS4/RAB11FIP4/OTOL1/EHD4/TRPM4/SPARC/PLA2G4F/EFCAB2/SCUBE3/DLL4/F…
GO:0001216	GO:0001216	DNA-binding transcription activator activity	289	0.483554	1.68676	0.000100918	0.000100918	0.0135824	2012	tags=29%, list=14%, signal=26%	GCM1/HAND2/ESRRG/TLX1/GRHL2/TBX3/GATA3/GRHL3/ZNF750/ELF3/HOXB1/FOXI1/MYCN/ALX4/MEOX1/CEBPD/MEIS1/ELF1/NR5A2/ISL1/GBX2/DLX3/TFAP2B/TFAP2A/GLI2/CDX4/MSX1/DMRT2/HOXA1/HOXA9/GATA4/FEZF2/ETV1/SIX1/FOXA1/DLX5/RAX/LEF1/EPAS1/GRHL1/GATA2/TBX20/HOXA7/GLIS2/UBP1/ELK3/CASZ1/OVOL2/SALL2/MYB/KLF5/SPI1/HOXB7/TFCP2L1/SOX10/HOXD3/SP7/NPAS4/ETS1/ATF3/HOXB3/TCF15/HOXC4/STOX2/FOXC1/CREB3L2/SPIB/TFAP2C/IRX3/CREB3L4/…
GO:0001228	GO:0001228	DNA-binding transcription activator activity, RNA polymerase II-specific	284	0.486354	1.69569	0.000100959	0.000100959	0.0135824	2012	tags=30%, list=14%, signal=26%	GCM1/HAND2/ESRRG/TLX1/GRHL2/TBX3/GATA3/GRHL3/ZNF750/ELF3/HOXB1/FOXI1/MYCN/ALX4/MEOX1/CEBPD/MEIS1/ELF1/NR5A2/ISL1/GBX2/DLX3/TFAP2B/TFAP2A/GLI2/CDX4/MSX1/DMRT2/HOXA1/HOXA9/GATA4/FEZF2/ETV1/SIX1/FOXA1/DLX5/RAX/LEF1/EPAS1/GRHL1/GATA2/TBX20/HOXA7/GLIS2/UBP1/ELK3/CASZ1/OVOL2/SALL2/MYB/KLF5/SPI1/HOXB7/TFCP2L1/SOX10/HOXD3/SP7/NPAS4/ETS1/ATF3/HOXB3/TCF15/HOXC4/STOX2/FOXC1/CREB3L2/SPIB/TFAP2C/CREB3L4/FOXJ1…
GO:0003735	GO:0003735	structural constituent of ribosome	134	0.681097	2.27036	0.000105452	0.000105452	0.0135824	2207	tags=55%, list=15%, signal=47%	MRPL52/RPS27A/RPS8/RPS26/RPL26L1/RPS24/RPL9/RPL4/RPL14/RPL7/RPL35A/RPL10/RPL27/RPL18/RPL22L1/RPLP2/RPL8/RPL34/RPL31/RPL28/RPL22/RPL32/RPS4Y1/RPS7/RPS2/RPL12/RPLP0/RPS19/RPS14/RPL6/RPS25/RPS3A/RPS6/RPS17/MRPS18B/RPS16/RPL17/RPS12/RPS5/RPS20/RPL21/RPL10A/RPL23/RPS23/RPL24/RPL36/RPL35/RPL19/RPS11/RPL13A/RPLP1/RPS13/RPL36AL/RPL7A/RPS9/RPS15/RPL13/RPL11/RPL15/RPL5/RPS10/RPL18A/MRPS12/RPL23A/MRPL55/RPS…
GO:0005539	GO:0005539	glycosaminoglycan binding	110	0.586073	1.922	0.000107227	0.000107227	0.0135824	2348	tags=40%, list=16%, signal=34%	PTN/SLIT3/HK1/THBS3/DPYSL3/PGLYRP1/BGN/NELL1/HAPLN3/VCAN/LXN/COL13A1/KNG1/EFEMP2/COL11A1/SMOC2/NRP1/TGFBR2/SMOC1/FGFR2/CRISPLD2/COL5A1/SHH/SERPINA10/EGFLAM/THBS4/PGF/LTF/RPL22/FSTL1/PTPRF/FGF7/SFRP1/POSTN/NRP2/PPIA/FGFBP1/FGF10/HDGF/RSPO1/APP/THBS1/ANG/SOST
GO:0061134	GO:0061134	peptidase regulator activity	105	0.569918	1.85896	0.000108272	0.000108272	0.0135824	2139	tags=36%, list=15%, signal=31%	VIL1/MAL/ANXA2/C5/SERPINB1/SERPINF1/LXN/KNG1/PAPLN/TFPI/NGF/PZP/WFIKKN2/SERPINB5/CAV1/C3/PYCARD/SERPINA10/ATP2A3/LTF/ITIH5/ITIH2/SERPINH1/SERPINB2/NLRP1/COL7A1/SERPINE1/VCP/TIMP3/APAF1/SPP2/CAST/SERPINA3/SERPINB4/APP/COL28A1/FURIN/FETUB
GO:0005201	GO:0005201	extracellular matrix structural constituent	98	0.627484	2.03501	0.000109039	0.000109039	0.0135824	2145	tags=42%, list=15%, signal=36%	OPTC/COL16A1/TECTA/FBN3/THBS3/FGA/BGN/VCAN/LUM/COL4A1/COL18A1/COL9A3/COL13A1/EFEMP2/MUC4/TGFBI/COL11A1/EMILIN3/UMOD/COL2A1/COL6A1/COL5A1/COL5A2/FGB/COL12A1/COL6A6/OTOL1/TNC/COL4A6/SPARC/OGN/COL8A1/COL7A1/POSTN/COL4A2/MATN3/CTHRC1/HMCN1/VWA1/COL28A1/THBS1
GO:0008201	GO:0008201	heparin binding	84	0.581176	1.85032	0.000110926	0.000110926	0.0135824	2348	tags=40%, list=16%, signal=34%	PTN/SLIT3/THBS3/NELL1/LXN/COL13A1/KNG1/EFEMP2/COL11A1/SMOC2/NRP1/SMOC1/FGFR2/CRISPLD2/COL5A1/SERPINA10/THBS4/PGF/LTF/RPL22/FSTL1/PTPRF/FGF7/SFRP1/POSTN/NRP2/FGFBP1/FGF10/HDGF/RSPO1/APP/THBS1/ANG/SOST
GO:0061135	GO:0061135	endopeptidase regulator activity	85	0.58893	1.87563	0.000111025	0.000111025	0.0135824	2139	tags=38%, list=15%, signal=32%	VIL1/ANXA2/C5/SERPINB1/SERPINF1/LXN/KNG1/PAPLN/TFPI/NGF/PZP/WFIKKN2/SERPINB5/C3/SERPINA10/LTF/ITIH5/ITIH2/SERPINH1/SERPINB2/NLRP1/COL7A1/SERPINE1/TIMP3/SPP2/CAST/SERPINA3/SERPINB4/APP/COL28A1/FURIN/FETUB
GO:0030414	GO:0030414	peptidase inhibitor activity	78	0.587101	1.85282	0.00011207	0.00011207	0.0135824	2139	tags=40%, list=15%, signal=34%	VIL1/ANXA2/C5/SERPINB1/SERPINF1/LXN/KNG1/PAPLN/TFPI/NGF/PZP/WFIKKN2/SERPINB5/C3/SERPINA10/LTF/ITIH5/ITIH2/SERPINH1/SERPINB2/COL7A1/SERPINE1/TIMP3/SPP2/CAST/SERPINA3/SERPINB4/APP/COL28A1/FURIN/FETUB
GO:0004866	GO:0004866	endopeptidase inhibitor activity	75	0.618482	1.94364	0.000112524	0.000112524	0.0135824	2139	tags=41%, list=15%, signal=35%	VIL1/ANXA2/C5/SERPINB1/SERPINF1/LXN/KNG1/PAPLN/TFPI/NGF/PZP/WFIKKN2/SERPINB5/C3/SERPINA10/LTF/ITIH5/ITIH2/SERPINH1/SERPINB2/COL7A1/SERPINE1/TIMP3/SPP2/CAST/SERPINA3/SERPINB4/APP/COL28A1/FURIN/FETUB
GO:0003743	GO:0003743	translation initiation factor activity	48	0.602608	1.78378	0.000119246	0.000119246	0.0135824	4579	tags=69%, list=31%, signal=47%	EIF4A2/EIF4G1/EIF3A/EIF3C/EIF2D/EIF3G/EIF3M/EIF3D/EIF3K/EIF4E/EIF2S2/EIF3B/EIF3H/EIF6/EIF3L/EIF3I/EIF5/EIF3F/EIF3E/EIF4G2/EIF5B/EIF4B/EIF2S3/EIF4A1/DENR/EIF2S1/EIF1B/EIF1/EIF2B1/MTIF3/EIF2B5/EIF4H/EIF2A
GO:0004867	GO:0004867	serine-type endopeptidase inhibitor activity	38	0.688653	1.96093	0.000124131	0.000124131	0.0135824	2135	tags=53%, list=15%, signal=45%	ANXA2/SERPINB1/SERPINF1/PAPLN/TFPI/PZP/WFIKKN2/SERPINB5/SERPINA10/ITIH5/ITIH2/SERPINH1/SERPINB2/COL7A1/SERPINE1/SERPINA3/SERPINB4/APP/COL28A1/FURIN
GO:0005501	GO:0005501	retinoid binding	22	0.760208	1.95139	0.000134066	0.000134066	0.0135824	1005	tags=50%, list=7%, signal=47%	C8G/RXRA/RBP5/PTGDS/ADH4/UGT1A3/NR2F2/CRABP2/LRAT/CRABP1/RBP4
GO:0019840	GO:0019840	isoprenoid binding	22	0.760208	1.95139	0.000134066	0.000134066	0.0135824	1005	tags=50%, list=7%, signal=47%	C8G/RXRA/RBP5/PTGDS/ADH4/UGT1A3/NR2F2/CRABP2/LRAT/CRABP1/RBP4
GO:0019841	GO:0019841	retinol binding	11	0.882341	1.95616	0.000147667	0.000147667	0.0135824	1005	tags=64%, list=7%, signal=59%	C8G/RBP5/ADH4/CRABP2/LRAT/CRABP1/RBP4
GO:0071837	GO:0071837	HMG box domain binding	11	0.850425	1.8854	0.000147667	0.000147667	0.0135824	500	tags=45%, list=3%, signal=44%	GATA3/ALX4/MEOX1/HOXA3/DLX5
GO:0003700	GO:0003700	DNA-binding transcription factor activity	639	0.394145	1.40032	0.0002001	0.0002001	0.0175686	1909	tags=24%, list=13%, signal=21%	GCM1/PPARG/HAND2/ESRRG/IKZF2/TLX1/GRHL2/TBX3/GATA3/GRHL3/ZNF750/EMX1/ELF3/HOXA2/HOXB1/FOXI1/HES3/GATA5/MSX2/MYCN/ALX4/LMX1B/RXRA/MEOX1/CEBPD/MEIS1/ELF1/NR5A2/ISL1/GBX2/HMX2/DLX3/TFAP2B/TFAP2A/GLI2/FEZF1/HOXA3/CDX4/GLI3/MSX1/DMRT2/HOXA1/TSHZ1/HOXA9/HOXC6/GATA4/FEZF2/ETV1/SIX1/FOXA1/IRX5/DLX5/RAX/ELF5/LEF1/TLX3/IKZF5/DLX4/ZNF534/HES1/NR2F2/TBX1/EPAS1/GRHL1/HMX3/GATA2/HOXC8/MYT1/TBX20/XBP1/CDX2/HOXA…
GO:0008135	GO:0008135	translation factor activity, RNA binding	71	0.578303	1.80678	0.000226706	0.000226706	0.0190392	4579	tags=66%, list=31%, signal=46%	EEF2K/EEF1G/EIF4A2/EIF4G1/EIF3A/GSPT2/EIF3C/EIF2D/EIF3G/EIF3M/MTRF1L/ABTB1/EIF5A2/EIF3D/EIF3K/EIF4E/EIF2S2/EIF3B/EIF3H/EIF6/EIF3L/EIF3I/EEF2/EIF5/ETF1/EIF3F/EIF3E/EEF1B2/CPEB3/EIF4G2/EIF5B/EEF1D/EIF4B/EIF2S3/EIF4A1/DENR/EIF2S1/TSFM/EIF1B/EIF1/ABCF1/TUFM/EIF2B1/MTIF3/EIF2B5/EIF4H/EIF2A
GO:0000987	GO:0000987	cis-regulatory region sequence-specific DNA binding	593	0.390742	1.38646	0.00030015	0.00030015	0.0239205	2120	tags=24%, list=15%, signal=22%	GCM1/PPARG/HAND2/ESRRG/IKZF2/TLX1/GRHL2/TBX3/GATA3/GRHL3/ZNF750/EMX1/ELF3/HOXA2/HOXB1/FOXI1/HES3/GATA5/MYCN/RXRA/MEOX1/CEBPD/MEIS1/ELF1/NR5A2/ISL1/DLX3/TFAP2B/TFAP2A/GLI2/FEZF1/HOXA3/CDX4/GLI3/MSX1/DMRT2/HOXA1/HOXA9/HOXC6/GATA4/FEZF2/ETV1/SIX1/FOXA1/IRX5/DLX5/RAX/LEF1/TLX3/IKZF5/DLX4/ZNF534/HES1/NR2F2/TBX1/EPAS1/GRHL1/GATA2/MYT1/TBX20/XBP1/CDX2/HOXA7/SOX3/GLIS2/UBP1/HNF1B/SOX7/TEAD1/ELK3/FOXN4/FO…
GO:0052629	GO:0052629	phosphatidylinositol-3,5-bisphosphate 3-phosphatase activity	11	-0.786191	-2.04456	0.000309598	0.000309598	0.0239205	3005	tags=91%, list=21%, signal=72%	SYNJ1/MTMR2/MTM1/SYNJ2/MTMR8/MTMR14/MTMR6/MTMR7/MTMR3/MTMR1
GO:0106018	GO:0106018	phosphatidylinositol-3,5-bisphosphate phosphatase activity	14	-0.774734	-2.17354	0.000329056	0.000329056	0.024446	3005	tags=79%, list=21%, signal=62%	SYNJ1/MTMR2/MTM1/SYNJ2/MTMR8/MTMR14/MTMR6/MTMR7/MTMR3/MTMR1/PIKFYVE
GO:0004438	GO:0004438	phosphatidylinositol-3-phosphatase activity	18	-0.727747	-2.19273	0.00036245	0.00036245	0.0246576	3005	tags=67%, list=21%, signal=53%	SYNJ1/MTMR2/MTM1/SYNJ2/MTMR8/MTMR10/MTMR12/MTMR14/MTMR6/MTMR7/MTMR3/MTMR1
GO:0052744	GO:0052744	phosphatidylinositol monophosphate phosphatase activity	19	-0.733577	-2.24381	0.000368324	0.000368324	0.0246576	3005	tags=68%, list=21%, signal=54%	SYNJ1/MTMR2/MTM1/SYNJ2/MTMR8/MTMR10/MTMR12/MTMR14/MTMR6/INPP5F/MTMR7/MTMR3/MTMR1
GO:0030020	GO:0030020	extracellular matrix structural constituent conferring tensile strength	28	0.728988	1.96947	0.000387547	0.000387547	0.0246576	1574	tags=57%, list=11%, signal=51%	COL16A1/COL4A1/COL18A1/COL9A3/COL13A1/COL11A1/COL2A1/COL6A1/COL5A1/COL5A2/COL12A1/COL6A6/COL4A6/COL8A1/COL7A1/COL4A2
GO:0034593	GO:0034593	phosphatidylinositol bisphosphate phosphatase activity	23	-0.651308	-2.09518	0.000406174	0.000406174	0.0246576	3005	tags=57%, list=21%, signal=45%	SYNJ1/MTMR2/INPP4A/MTM1/SYNJ2/MTMR8/MTMR14/MTMR6/MTMR7/MTMR3/INPP4B/MTMR1/PIKFYVE
GO:0003729	GO:0003729	mRNA binding	225	0.445363	1.535	0.000407208	0.000407208	0.0246576	3730	tags=44%, list=26%, signal=33%	ZNF385A/RBM20/ZC3H12C/PCBP3/ESRP2/RBMS1/HNRNPD/RPS26/RPL7/CELF2/RPS7/RPS2/RPS14/RPS3A/RPS5/PTBP2/RPL24/RPL35/SERBP1/RPL13A/RPS13/CALR/EIF4G1/RPL5/EIF3A/CPSF6/DHX9/ZFP36L1/SRSF1/CIRBP/SF3B1/RBPMS/CPSF1/SRSF5/YTHDC1/UPF3B/PABPC4/EIF3D/PABPC1/NSRP1/ILF3/RPS3/EIF2S2/FUBP3/HNRNPA3/SRSF4/SPEN/CSTF2/MYEF2/HNRNPLL/A1CF/CSDC2/ETF1/TARDBP/KHDRBS1/TIA1/HNRNPAB/CCT5/ELAVL1/CELF3/FUBP1/HNRNPM/EXOSC8/NUDT21/RB…
GO:0004175	GO:0004175	endopeptidase activity	213	0.44305	1.5233	0.000408497	0.000408497	0.0246576	1682	tags=19%, list=12%, signal=17%	ASTL/CAPN9/MMP25/USP2/CAPN13/MASP1/PAPPA2/CFB/RHBDL2/F7/CLCA2/F10/TMPRSS9/ADAM8/PAPLN/TMPRSS4/MMP11/CFI/PGA4/TLL1/CFD/PRSS36/PYCARD/SHH/CTRB1/TRABD2A/LTF/ADAM9/ADAMTS18/ADAMTS16/GZMA/CLPP/USP20/PCSK1/SFRP1/ADAMDEC1/ADAM12/ECE1/PSMA4/CAPNS2/MMP2
GO:0052866	GO:0052866	phosphatidylinositol phosphate phosphatase activity	29	-0.667597	-2.28164	0.00044843	0.00044843	0.0262478	3005	tags=59%, list=21%, signal=47%	SYNJ1/MTMR2/INPP4A/MTM1/SYNJ2/MTMR8/MTMR10/MTMR12/MTMR14/INPPL1/MTMR6/INPP5F/MTMR7/MTMR3/INPP4B/MTMR1/PIKFYVE
GO:0050682	GO:0050682	AF-2 domain binding	3	0.987204	1.58077	0.000542692	0.000542692	0.0308309	76	tags=33%, list=1%, signal=33%	ESRRG
GO:0000976	GO:0000976	transcription cis-regulatory region binding	718	0.373772	1.33063	0.00060012	0.00060012	0.0321994	2841	tags=28%, list=19%, signal=24%	GCM1/PPARG/HAND2/ESRRG/IKZF2/TLX1/GRHL2/TBX3/GATA3/GRHL3/ZNF750/EMX1/ELF3/HOXA2/HOXB1/FOXI1/HES3/GATA5/MSX2/MYCN/ALX4/LMX1B/RXRA/MEOX1/CEBPD/MEIS1/ELF1/NR5A2/ISL1/GBX2/HMX2/DLX3/TFAP2B/TFAP2A/GLI2/FEZF1/HOXA3/CDX4/GLI3/MSX1/DMRT2/HOXA1/HOXA9/HOXC6/GATA4/FEZF2/ETV1/SIX1/FOXA1/IRX5/DLX5/RAX/LEF1/TLX3/IKZF5/DLX4/ZNF534/HES1/NR2F2/TBX1/EPAS1/GRHL1/HMX3/GATA2/HOXC8/MYT1/TBX20/RBL2/XBP1/CDX2/HOXA7/SOX3…
GO:0001067	GO:0001067	transcription regulatory region nucleic acid binding	719	0.373537	1.32981	0.00060012	0.00060012	0.0321994	2841	tags=28%, list=19%, signal=24%	GCM1/PPARG/HAND2/ESRRG/IKZF2/TLX1/GRHL2/TBX3/GATA3/GRHL3/ZNF750/EMX1/ELF3/HOXA2/HOXB1/FOXI1/HES3/GATA5/MSX2/MYCN/ALX4/LMX1B/RXRA/MEOX1/CEBPD/MEIS1/ELF1/NR5A2/ISL1/GBX2/HMX2/DLX3/TFAP2B/TFAP2A/GLI2/FEZF1/HOXA3/CDX4/GLI3/MSX1/DMRT2/HOXA1/HOXA9/HOXC6/GATA4/FEZF2/ETV1/SIX1/FOXA1/IRX5/DLX5/RAX/LEF1/TLX3/IKZF5/DLX4/ZNF534/HES1/NR2F2/TBX1/EPAS1/GRHL1/HMX3/GATA2/HOXC8/MYT1/TBX20/RBL2/XBP1/CDX2/HOXA7/SOX3…
GO:0050840	GO:0050840	extracellular matrix binding	33	0.646651	1.79796	0.000634518	0.000634518	0.0328048	1253	tags=45%, list=9%, signal=42%	ANXA2/BGN/ITGB3/TGFBI/COL11A1/SMOC2/ITGA2/SMOC1/OLFML2A/ITGA9/GPC1/SHH/LGALS3/ADAM9/SPARC
GO:0045182	GO:0045182	translation regulator activity	108	0.505758	1.65468	0.000645369	0.000645369	0.0328048	4579	tags=58%, list=31%, signal=40%	EEF2K/RPL10/RPL22/EEF1G/RPS14/EIF4A2/RPS9/EIF4G1/EIF4EBP3/EIF3A/GSPT2/PAIP2B/CIRBP/EIF3C/EIF2D/EIF3G/EIF3M/MTRF1L/ABTB1/EIF5A2/EIF3D/NEURL1/EIF3K/PABPC1/EIF4E/EIF2S2/EIF3B/EIF3H/EIF6/EIF3L/EIF3I/EEF2/EIF5/ETF1/EIF3F/EIF3E/EEF1B2/CPEB3/IGF2BP1/EIF4G2/EIF5B/EEF1D/EIF4B/MTOR/EIF2S3/CNBP/SHMT1/EIF4A1/DENR/EIF2S1/TSFM/EIF1B/EIF4EBP2/PURA/EIF1/ABCF1/TUFM/EIF2B1/MTIF3/EIF4A3/EIF2B5/EIF4H/EIF2A
GO:0004252	GO:0004252	serine-type endopeptidase activity	67	0.554506	1.72034	0.00068501	0.00068501	0.0331472	1682	tags=28%, list=12%, signal=25%	MASP1/CFB/RHBDL2/F7/F10/TMPRSS9/ADAM8/TMPRSS4/MMP11/CFI/TLL1/CFD/PRSS36/CTRB1/LTF/GZMA/CLPP/PCSK1/MMP2
GO:0004222	GO:0004222	metalloendopeptidase activity	61	0.560627	1.71601	0.000693963	0.000693963	0.0331472	1682	tags=26%, list=12%, signal=23%	ASTL/MMP25/PAPPA2/CLCA2/ADAM8/PAPLN/MMP11/TLL1/TRABD2A/ADAM9/ADAMTS18/ADAMTS16/ADAMDEC1/ADAM12/ECE1/MMP2
GO:0050839	GO:0050839	cell adhesion molecule binding	364	0.406868	1.42801	0.000703588	0.000703588	0.0331472	2693	tags=26%, list=18%, signal=22%	PPL/ANXA2/PTN/GFAP/CDH26/COL16A1/TRIM29/PFKP/EVPL/FGA/CDH11/PTPRZ1/ITGB3/ROBO3/EPS8L1/ADAM8/TGFBI/EGFR/ITGA2/CXCL12/PTPN6/MYH9/ITGB6/CDH6/S100A11/PALLD/ACTN3/RPS26/CDH2/COL5A1/DSP/FGB/P4HB/RPL14/THBS4/EZR/AHNAK/EHD4/RPL34/HSP90AB1/RPS2/EEF1G/ITGB4/ADAM9/RPL6/CDC42EP1/PDLIM1/RPL24/FERMT1/ARHGEF16/SERBP1/IGSF9/PTPRF/CDH15/RPL7A/CALR/YWHAE/RPL15/UNC45A/POSTN/PLEC/FMNL2/PUF60/CAST/CTNNAL1/RPL23A/ARGL…
GO:0090079	GO:0090079	translation regulator activity, nucleic acid binding	84	0.529047	1.68436	0.000776484	0.000776484	0.0357105	4579	tags=61%, list=31%, signal=42%	EEF2K/EEF1G/EIF4A2/EIF4G1/EIF3A/GSPT2/PAIP2B/EIF3C/EIF2D/EIF3G/EIF3M/MTRF1L/ABTB1/EIF5A2/EIF3D/EIF3K/PABPC1/EIF4E/EIF2S2/EIF3B/EIF3H/EIF6/EIF3L/EIF3I/EEF2/EIF5/ETF1/EIF3F/EIF3E/EEF1B2/CPEB3/EIF4G2/EIF5B/EEF1D/EIF4B/EIF2S3/SHMT1/EIF4A1/DENR/EIF2S1/TSFM/EIF1B/PURA/EIF1/ABCF1/TUFM/EIF2B1/MTIF3/EIF2B5/EIF4H/EIF2A
GO:0019843	GO:0019843	rRNA binding	57	0.560249	1.69707	0.000815946	0.000815946	0.0366527	3324	tags=49%, list=23%, signal=38%	RPL9/RPL8/RPS4Y1/RPL12/RPLP0/RPS14/RPS5/RPL23/RPL19/RPS11/RPS13/RPS9/RPL11/RPL5/RPL23A/CIRBP/RPS3/RPS18/ANG/EEF2/MRPS18C/NPM1/IMP3/MRPS18A/DDX21/RPF1/PTCD3/EMG1
GO:0019838	GO:0019838	growth factor binding	93	0.508828	1.63845	0.000879411	0.000879411	0.0386057	2409	tags=33%, list=16%, signal=28%	PTN/ERBB3/ITGB3/COL4A1/LRP2/EGFR/NRP1/WFIKKN2/TGFBR2/IL1R2/ERBB2/COL2A1/FGFR2/COL6A1/GPC1/COL5A1/RHBDF1/RPS2/ITGB4/RPS19/LTBP3/DUSP1/NRP2/KDR/FGFBP1/NGFR/KLB/FURIN/THBS1/COL3A1/NTRK1
GO:1990837	GO:1990837	sequence-specific double-stranded DNA binding	761	0.362593	1.29209	0.00110011	0.00110011	0.0472211	2138	tags=22%, list=15%, signal=20%	GCM1/PPARG/HAND2/ESRRG/IKZF2/TLX1/GRHL2/TBX3/GATA3/GRHL3/ZNF750/EMX1/ELF3/HOXA2/HOXB1/FOXI1/HES3/GATA5/MSX2/MYCN/ALX4/LMX1B/RXRA/MEOX1/CEBPD/MEIS1/ELF1/NR5A2/ISL1/GBX2/HMX2/DLX3/TFAP2B/TFAP2A/GLI2/FEZF1/HOXA3/ZNF385D/CDX4/GLI3/MSX1/DMRT2/HOXA1/HOXA9/HOXC6/GATA4/FEZF2/ETV1/SIX1/FOXA1/IRX5/DLX5/RAX/ELF5/LEF1/TLX3/IKZF5/DLX4/ZNF534/HES1/NR2F2/TBX1/EPAS1/GRHL1/HMX3/GATA2/HOXC8/MYT1/TBX20/RBL2/XBP1/CD…
GO:0005225	GO:0005225	volume-sensitive anion channel activity	9	-0.795854	-1.95222	0.00140607	0.00140607	0.0567577	1962	tags=67%, list=13%, signal=58%	TTYH1/LRRC8C/TTYH3/LRRC8B/LRRC8D/LRRC8E
GO:0008126	GO:0008126	acetylesterase activity	4	-0.938334	-1.76176	0.00141044	0.00141044	0.0567577	819	tags=75%, list=6%, signal=71%	ABHD2/ABHD3/ABHD1
GO:0034338	GO:0034338	short-chain carboxylesterase activity	4	-0.938334	-1.76176	0.00141044	0.00141044	0.0567577	819	tags=75%, list=6%, signal=71%	ABHD2/ABHD3/ABHD1
GO:1901681	GO:1901681	sulfur compound binding	156	0.453895	1.53193	0.00145833	0.00145833	0.0574875	2959	tags=32%, list=20%, signal=26%	PTN/SLIT3/THBS3/DPYSL3/NELL1/CD34/LXN/COL13A1/KNG1/EFEMP2/COL11A1/TKT/SMOC2/NRP1/ITGA2/MGST1/SMOC1/FGFR2/CRISPLD2/COL5A1/SERPINA10/THBS4/PTGES/PGF/LTF/RPL22/FSTL1/PTPRF/FGF7/SFRP1/POSTN/NRP2/PPIA/FGFBP1/FGF10/HDGF/RSPO1/APP/THBS1/ANG/SOST/PTGES2/CBS/ANXA6/MMACHC/PTPRS/FGFBP3/AGRN/HMGCL/MMP7
GO:0016538	GO:0016538	cyclin-dependent protein serine/threonine kinase regulator activity	36	-0.488272	-1.7643	0.0015	0.0015	0.0579474	2804	tags=50%, list=19%, signal=41%	CCNYL1/CCNH/CCNA2/KAT2B/CCNJ/CCNT1/CCNG1/CCNB2/CCNF/CCNE1/CCNB3/INCA1/CCNY/CDK5R1/CCNE2/CDKN2B/CDKN2C/CDK5R2
GO:0017075	GO:0017075	syntaxin-1 binding	14	-0.686298	-1.92543	0.00197433	0.00197433	0.0747761	3031	tags=36%, list=21%, signal=28%	SLC6A4/SNPH/DAPK1/UNC13B/SYBU
GO:0008236	GO:0008236	serine-type peptidase activity	80	0.508569	1.60968	0.00212148	0.00212148	0.0788041	1682	tags=24%, list=12%, signal=21%	MASP1/CFB/RHBDL2/F7/F10/TMPRSS9/ADAM8/TMPRSS4/MMP11/CFI/TLL1/CFD/PRSS36/CTRB1/LTF/GZMA/CLPP/PCSK1/MMP2
GO:0005178	GO:0005178	integrin binding	86	0.500205	1.59569	0.00232919	0.00232919	0.0848872	2145	tags=28%, list=15%, signal=24%	PTN/GFAP/CDH26/COL16A1/PTPRZ1/ITGB3/TGFBI/EGFR/ITGA2/CXCL12/MYH9/ITGB6/ACTN3/COL5A1/P4HB/THBS4/ITGB4/ADAM9/FERMT1/CALR/KDR/PPIA/ANXA7/THBS1
GO:0090722	GO:0090722	receptor-receptor interaction	3	-0.957946	-1.64861	0.00268216	0.00268216	0.0959409	134	tags=67%, list=1%, signal=66%	FGF20/HTR1A
GO:0017171	GO:0017171	serine hydrolase activity	82	0.496512	1.57394	0.00279174	0.00279174	0.0980447	1682	tags=23%, list=12%, signal=21%	MASP1/CFB/RHBDL2/F7/F10/TMPRSS9/ADAM8/TMPRSS4/MMP11/CFI/TLL1/CFD/PRSS36/CTRB1/LTF/GZMA/CLPP/PCSK1/MMP2
GO:0033293	GO:0033293	monocarboxylic acid binding	37	0.599364	1.69913	0.0029914	0.0029914	0.103106	917	tags=24%, list=6%, signal=23%	PPARG/RXRA/PTGDS/UGT1A3/NR2F2/CRABP2/LRAT/FABP2/CRABP1
GO:0000149	GO:0000149	SNARE binding	86	-0.343493	-1.48471	0.0030426	0.0030426	0.103106	3031	tags=27%, list=21%, signal=21%	SLC6A4/SYT2/SNAP91/STX16/BLOC1S6/SYT10/NAPG/SNAP47/SNPH/VPS18/STX3/DAPK1/TSNARE1/ABCA1/UVRAG/UNC13B/SYT11/EXOC3L4/SEC24B/SYT12/ANKRD27/STX11/SYBU
GO:0005391	GO:0005391	P-type sodium:potassium-exchanging transporter activity	5	0.900129	1.63313	0.0033687	0.0033687	0.108449	187	tags=60%, list=1%, signal=59%	ATP12A/ATP4A/ATP1B1
GO:0008554	GO:0008554	P-type sodium transporter activity	5	0.900129	1.63313	0.0033687	0.0033687	0.108449	187	tags=60%, list=1%, signal=59%	ATP12A/ATP4A/ATP1B1
GO:0008556	GO:0008556	P-type potassium transmembrane transporter activity	5	0.900129	1.63313	0.0033687	0.0033687	0.108449	187	tags=60%, list=1%, signal=59%	ATP12A/ATP4A/ATP1B1
GO:0004568	GO:0004568	chitinase activity	3	0.961693	1.53992	0.00343705	0.00343705	0.108835	367	tags=33%, list=3%, signal=33%	CHIA
GO:0019200	GO:0019200	carbohydrate kinase activity	18	0.704948	1.74009	0.00358967	0.00358967	0.110059	247	tags=17%, list=2%, signal=16%	PFKP/HK1/PFKFB1
GO:0042805	GO:0042805	actinin binding	18	0.70503	1.74029	0.00358967	0.00358967	0.110059	1586	tags=39%, list=11%, signal=35%	PPARG/PDLIM7/PDLIM4/PALLD/PDLIM2/PDLIM1/TTN
GO:0098631	GO:0098631	cell adhesion mediator activity	36	0.598159	1.69021	0.00374906	0.00374906	0.11315	1389	tags=28%, list=10%, signal=25%	ANXA2/TRIM29/ROBO3/ITGA2/S100A11/PALLD/DSP/CDC42EP1/PDLIM1/IGSF9
GO:0008237	GO:0008237	metallopeptidase activity	107	0.469981	1.53578	0.00388224	0.00388224	0.115367	3028	tags=29%, list=21%, signal=23%	ASTL/MMP25/PAPPA2/CLCA2/ADAM8/PAPLN/MMP11/TLL1/CNDP1/ANPEP/TRABD2A/CPA6/ADAM9/ADAMTS18/ADAMTS16/ADAMDEC1/ADAM12/ECE1/MMP2/CPM/MMP21/MPND/EIF3H/CPE/EIF3F/SPRTN/ADAM21/METAP2/XPNPEP1/MMP7/PRSS2
GO:0051393	GO:0051393	alpha-actinin binding	15	0.724057	1.72192	0.00396544	0.00396544	0.116054	1586	tags=47%, list=11%, signal=42%	PPARG/PDLIM7/PDLIM4/PALLD/PDLIM2/PDLIM1/TTN
GO:0098632	GO:0098632	cell-cell adhesion mediator activity	31	0.61024	1.677	0.00409417	0.00409417	0.118033	2292	tags=35%, list=16%, signal=30%	ANXA2/TRIM29/ROBO3/S100A11/PALLD/DSP/CDC42EP1/PDLIM1/IGSF9/KRT18/ANXA1
GO:0030021	GO:0030021	extracellular matrix structural constituent conferring compression resistance	7	0.837275	1.65675	0.00436187	0.00436187	0.123902	1313	tags=57%, list=9%, signal=52%	BGN/VCAN/LUM/OGN
GO:0001972	GO:0001972	retinoic acid binding	11	0.777657	1.72407	0.00472534	0.00472534	0.132281	917	tags=55%, list=6%, signal=51%	RXRA/UGT1A3/NR2F2/CRABP2/LRAT/CRABP1
GO:0042834	GO:0042834	peptidoglycan binding	5	0.888425	1.61189	0.00488462	0.00488462	0.134786	263	tags=40%, list=2%, signal=39%	HK1/PGLYRP1
GO:0005518	GO:0005518	collagen binding	40	0.570412	1.63829	0.00504305	0.00504305	0.137198	3161	tags=45%, list=22%, signal=35%	DDR1/LUM/TGFBI/ITGA2/COL6A1/ITGA9/ADAM9/SERPINH1/SPARC/SMAD7/LOX/PPIB/THBS1/COL6A2/ITGA3/PDGFB/COL14A1/ADGRG1
GO:0140678	GO:0140678	molecular function inhibitor activity	81	0.484784	1.53509	0.00513737	0.00513737	0.137823	2292	tags=28%, list=16%, signal=24%	ITPR1/ANXA2/PPP1R12A/LEF1/CAV1/TNNI3/SNCB/NOTCH1/ID4/RPS7/RPS20/SMAD7/RPL23/RPS15/RPL11/RPL5/ID3/GCKR/ID2/CCAR2/TXNIP/SMAD6/ANXA1
GO:0005544	GO:0005544	calcium-dependent phospholipid binding	30	0.606748	1.65736	0.00552273	0.00552273	0.146131	2615	tags=43%, list=18%, signal=36%	PLA2G4C/ANXA2/CPNE3/SYT13/SYT15/ESYT1/PLA2G4F/SYT7/ANXA7/ANXA11/SYT8/ANXA1/ANXA6
GO:0043178	GO:0043178	alcohol binding	61	0.512854	1.56978	0.00613	0.00613	0.158104	1470	tags=23%, list=10%, signal=21%	ITPR1/C8G/ADAP1/RBP5/ADH4/CRABP2/CAV1/TSPO/LRAT/CRABP1/RBP4/CETP/VDAC2/OSBPL2
GO:0050693	GO:0050693	LBD domain binding	7	0.823014	1.62853	0.00613893	0.00613893	0.158104	215	tags=29%, list=1%, signal=28%	PPARG/RXRA
GO:0019783	GO:0019783	ubiquitin-like protein-specific protease activity	81	-0.347445	-1.4818	0.00667939	0.00667939	0.16976	2768	tags=31%, list=19%, signal=25%	OTUD1/JOSD2/OTUB2/JOSD1/TNFAIP3/DESI2/STAMBPL1/USP38/CYLD/MYSM1/OTUD3/SENP7/USP18/USP8/USP21/SENP1/USP22/USP12/DESI1/TANK/USP34/USP43/USP46/USP54/USP3
GO:0045296	GO:0045296	cadherin binding	254	0.392849	1.36314	0.00699017	0.00699017	0.175352	3650	tags=34%, list=25%, signal=26%	PPL/ANXA2/CDH26/TRIM29/PFKP/EVPL/CDH11/EPS8L1/EGFR/MYH9/CDH6/S100A11/RPS26/CDH2/RPL14/EZR/AHNAK/EHD4/RPL34/HSP90AB1/RPS2/EEF1G/RPL6/CDC42EP1/PDLIM1/RPL24/ARHGEF16/SERBP1/CDH15/RPL7A/YWHAE/RPL15/UNC45A/PLEC/FMNL2/PUF60/CAST/CTNNAL1/RPL23A/ARGLU1/RANBP1/RTN4/KDR/BZW1/YWHAB/RAN/CAPZA1/KRT18/HSPA5/ANXA1/EEF2/CDH1/EIF5/EIF3E/MAPRE1/CCT8/EMD/CD46/TMPO/TWF1/CNN2/NUDC/EIF4G2/RSL1D1/SPTAN1/EEF1D/PCBP1/FAS…
GO:0052745	GO:0052745	inositol phosphate phosphatase activity	15	-0.625804	-1.78523	0.00714043	0.00714043	0.176824	3005	tags=67%, list=21%, signal=53%	INPP5B/INPP5J/SYNJ1/INPP4A/MINPP1/INPP5A/INPP5F/INPP1/MTMR7/INPP4B
GO:0038064	GO:0038064	collagen receptor activity	3	0.950722	1.52235	0.00741679	0.00741679	0.181343	629	tags=67%, list=4%, signal=64%	DDR1/ITGA2
GO:0030548	GO:0030548	acetylcholine receptor regulator activity	5	0.877246	1.59161	0.00774802	0.00774802	0.184764	1237	tags=60%, list=8%, signal=55%	LYPD6/SLURP1/LYPD6B
GO:0099602	GO:0099602	neurotransmitter receptor regulator activity	5	0.877246	1.59161	0.00774802	0.00774802	0.184764	1237	tags=60%, list=8%, signal=55%	LYPD6/SLURP1/LYPD6B
GO:0003955	GO:0003955	NAD(P)H dehydrogenase (quinone) activity	33	0.582616	1.61992	0.00786802	0.00786802	0.185338	5253	tags=82%, list=36%, signal=53%	NDUFV3/NDUFS3/NDUFC2/NDUFS8/NDUFA7/NDUFB7/NDUFS7/NDUFS1/NDUFB3/NDUFB1/NDUFV1/NDUFB2/NDUFB9/ND5/CBR4/NDUFA10/NDUFA8/NDUFS2/NDUFA6/NDUFA9/NDUFB5/NDUFB6/NDUFS5/NDUFS6/NDUFA13/NDUFB4/NDUFB10
GO:0050700	GO:0050700	CARD domain binding	6	-0.818163	-1.74745	0.00843558	0.00843558	0.196313	1655	tags=67%, list=11%, signal=59%	RIPK2/BCL10/CARD9/IRGM
GO:0140346	GO:0140346	phosphatidylserine flippase activity	5	-0.84374	-1.69728	0.00861009	0.00861009	0.197742	588	tags=60%, list=4%, signal=58%	ATP11A/ATP11C/ATP8A2
GO:0005164	GO:0005164	tumor necrosis factor receptor binding	16	-0.594283	-1.72884	0.00870171	0.00870171	0.197742	1524	tags=44%, list=10%, signal=39%	TRADD/TRIM37/CASP8/LTA/FADD/TNF/TRAF5
GO:0008061	GO:0008061	chitin binding	4	0.907229	1.55708	0.00904662	0.00904662	0.201682	367	tags=25%, list=3%, signal=24%	CHIA
GO:0008137	GO:0008137	NADH dehydrogenase (ubiquinone) activity	31	0.58878	1.61803	0.00908393	0.00908393	0.201682	5253	tags=84%, list=36%, signal=54%	NDUFV3/NDUFS3/NDUFC2/NDUFS8/NDUFA7/NDUFB7/NDUFS7/NDUFS1/NDUFB3/NDUFB1/NDUFV1/NDUFB2/NDUFB9/ND5/NDUFA10/NDUFA8/NDUFS2/NDUFA6/NDUFA9/NDUFB5/NDUFB6/NDUFS5/NDUFS6/NDUFA13/NDUFB4/NDUFB10
GO:0004843	GO:0004843	thiol-dependent deubiquitinase	70	-0.357058	-1.47924	0.00919732	0.00919732	0.201879	2768	tags=34%, list=19%, signal=28%	USP44/USP32/OTUD1/JOSD2/OTUB2/JOSD1/TNFAIP3/DESI2/STAMBPL1/USP38/CYLD/MYSM1/OTUD3/USP18/USP8/USP21/USP22/USP12/TANK/USP34/USP43/USP46/USP54/USP3
GO:0016655	GO:0016655	oxidoreductase activity, acting on NAD(P)H, quinone or similar compound as acceptor	40	0.55313	1.58866	0.00934809	0.00934809	0.202883	5253	tags=70%, list=36%, signal=45%	NDUFV3/ADH4/NDUFS3/NDUFC2/NDUFS8/NDUFA7/NDUFB7/NDUFS7/NDUFS1/NDUFB3/NDUFB1/NDUFV1/NDUFB2/NDUFB9/ND5/CBR4/NDUFA10/NDUFA8/NDUFS2/NDUFA6/NDUFA9/NDUFB5/NDUFB6/NDUFS5/NDUFS6/NDUFA13/NDUFB4/NDUFB10
GO:1990948	GO:1990948	ubiquitin ligase inhibitor activity	7	0.811564	1.60588	0.0095315	0.0095315	0.204565	1522	tags=86%, list=10%, signal=77%	RPS7/RPS20/RPL23/RPS15/RPL11/RPL5
GO:0055105	GO:0055105	ubiquitin-protein transferase inhibitor activity	8	0.794718	1.62722	0.00978999	0.00978999	0.207804	1522	tags=75%, list=10%, signal=67%	RPS7/RPS20/RPL23/RPS15/RPL11/RPL5
GO:0050136	GO:0050136	NADH dehydrogenase (quinone) activity	32	0.580903	1.60557	0.0100791	0.0100791	0.211615	5253	tags=81%, list=36%, signal=52%	NDUFV3/NDUFS3/NDUFC2/NDUFS8/NDUFA7/NDUFB7/NDUFS7/NDUFS1/NDUFB3/NDUFB1/NDUFV1/NDUFB2/NDUFB9/ND5/NDUFA10/NDUFA8/NDUFS2/NDUFA6/NDUFA9/NDUFB5/NDUFB6/NDUFS5/NDUFS6/NDUFA13/NDUFB4/NDUFB10
GO:0051371	GO:0051371	muscle alpha-actinin binding	11	0.744106	1.64969	0.010189	0.010189	0.211622	1586	tags=55%, list=11%, signal=49%	PDLIM7/PDLIM4/PALLD/PDLIM2/PDLIM1/TTN
GO:0051020	GO:0051020	GTPase binding	218	-0.263744	-1.29508	0.0106383	0.0106383	0.216747	1072	tags=15%, list=7%, signal=14%	GOLGA5/RAPGEF6/HPS6/ITPKA/ABCA1/SPHK2/DIAPH3/DOCK4/UNC13B/TBC1D30/DENND1B/RRAGC/ENO1/ATG14/MYRIP/RASA1/POU4F1/RILP/MAP3K11/RIN3/CDC42EP4/RABGEF1/RPH3AL/RNF152/FMNL3/RIMS1/EVI5L/ANKRD27/CDKL5/MICALL1/HSP90AA1/USP6NL
GO:0019829	GO:0019829	ATPase-coupled cation transmembrane transporter activity	30	0.584521	1.59664	0.0106602	0.0106602	0.216747	1170	tags=27%, list=8%, signal=25%	ATP12A/ATP13A4/ATP4A/ATP1B1/ATP6V1G3/ATP7B/ATP2A3/ATP6V1D
GO:0017147	GO:0017147	Wnt-protein binding	26	0.608153	1.61744	0.0108539	0.0108539	0.218388	2635	tags=46%, list=18%, signal=38%	ROR1/APCDD1L/FZD10/APCDD1/FZD5/TRABD2A/WIF1/SFRP1/CTHRC1/ROR2/FZD4/FZD6
GO:0009678	GO:0009678	pyrophosphate hydrolysis-driven proton transmembrane transporter activity	13	0.712708	1.6385	0.0111659	0.0111659	0.222348	2559	tags=46%, list=18%, signal=38%	ATP12A/ATP4A/ATP6V1G3/ATP6V1D/ATP6V1E1/ATP6V1F
GO:0003954	GO:0003954	NADH dehydrogenase activity	33	0.570284	1.58563	0.0115482	0.0115482	0.227615	5422	tags=82%, list=37%, signal=52%	NDUFV3/NDUFS3/NDUFC2/NDUFS8/NDUFA7/NDUFB7/NDUFS7/NDUFS1/NDUFB3/NDUFB1/NDUFV1/NDUFB2/NDUFB9/ND5/NDUFA10/NDUFA8/NDUFS2/NDUFA6/NDUFA9/NDUFB5/NDUFB6/NDUFS5/NDUFS6/NDUFA13/NDUFB4/NDUFB10/AIFM1
GO:0046920	GO:0046920	alpha-(1->3)-fucosyltransferase activity	4	0.896947	1.53943	0.0118302	0.0118302	0.230662	149	tags=50%, list=1%, signal=50%	FUT5/FUT9
GO:0001222	GO:0001222	transcription corepressor binding	28	-0.486307	-1.64327	0.0119416	0.0119416	0.230662	4061	tags=43%, list=28%, signal=31%	FAM89B/THAP7/WIZ/EZH2/PHF1/NEK6/ZBTB7A/ESR1/RORA/ZBTB16/ZNF644/NR1D1
GO:0009055	GO:0009055	electron transfer activity	84	0.463294	1.47501	0.0125347	0.0125347	0.23972	5424	tags=62%, list=37%, signal=39%	NDUFV3/HAAO/NOX4/CYP19A1/ETFDH/AOC2/NDUFS3/COX8A/UQCRC1/NDUFC2/UQCR10/NDUFS8/CYC1/UQCRH/COX4I1/AKR1A1/NDUFA7/COX5A/NDUFB7/NDUFS7/NDUFS1/COX5B/COX6A1/NDUFB3/NDUFB1/NDUFV1/COX7A2L/NCF2/NDUFB2/NDUFB9/SDHB/ND5/NDUFA10/NDUFA8/ALDH4A1/NDUFS2/NDUFA6/NDUFA9/GLRX2/NDUFB5/NDUFB6/NDUFS5/CYBA/NDUFS6/NDUFA13/SDHD/NDUFB4/CIAPIN1/NDUFB10/UQCRFS1/GSR/COX15
GO:0070180	GO:0070180	large ribosomal subunit rRNA binding	6	0.82609	1.57487	0.0139573	0.0139573	0.26265	1352	tags=67%, list=9%, signal=61%	RPL12/RPLP0/RPL23/RPL19
GO:0008242	GO:0008242	omega peptidase activity	79	-0.345954	-1.46333	0.0140056	0.0140056	0.26265	3475	tags=38%, list=24%, signal=29%	USP13/GGT6/USP44/USP32/GGH/OTUD1/JOSD2/OTUB2/JOSD1/TNFAIP3/DESI2/STAMBPL1/GGT1/USP38/CYLD/MYSM1/OTUD3/USP18/USP8/USP21/GGT7/USP22/USP12/PGPEP1/TANK/USP34/USP43/USP46/USP54/USP3
GO:0005096	GO:0005096	GTPase activator activity	312	-0.287984	-1.44347	0.0142857	0.0142857	0.265327	2585	tags=27%, list=18%, signal=22%	TSC2/ARFGAP1/ARHGEF25/DEPDC1B/MCF2L/KNDC1/ARHGAP5/SMAP2/ARHGEF15/TBC1D10A/ACAP2/ARHGEF38/RAB3IL1/ACAP1/WDR41/TBC1D16/RCBTB2/RGS16/RGS8/ARHGAP25/GNA13/ARHGAP8/RASGRP4/DENND2D/ARHGAP17/FLCN/ARHGEF37/DOCK8/ASAP1/DOCK9/TBC1D14/FNIP1/DEPDC1/SIPA1L3/FGD3/ARHGAP42/GNAQ/ARHGEF11/PSD4/SOS1/RALGAPA2/TBC1D1/RASA2/TBC1D2B/RAPGEF3/RALGPS2/ITSN1/ASAP3/DENND4A/ARHGAP10/RAPGEF6/ELMO1/TBC1D8/RASGRP1/PLEKHG1/RASGE…
GO:0015247	GO:0015247	aminophospholipid flippase activity	7	-0.761576	-1.71492	0.0146905	0.0146905	0.26993	588	tags=43%, list=4%, signal=41%	ATP11A/ATP11C/ATP8A2
GO:0008046	GO:0008046	axon guidance receptor activity	5	0.86002	1.56035	0.0148223	0.0148223	0.26993	483	tags=60%, list=3%, signal=58%	EPHB1/ROBO1/EPHB2
GO:0070697	GO:0070697	activin receptor binding	7	-0.760705	-1.71296	0.0149528	0.0149528	0.26993	813	tags=57%, list=6%, signal=54%	GDF9/NODAL/MAGI2/BMP15
GO:0022858	GO:0022858	alanine transmembrane transporter activity	7	0.798318	1.57967	0.0155089	0.0155089	0.276154	781	tags=43%, list=5%, signal=41%	SLC38A3/SLC38A5/SLC7A8
GO:0004708	GO:0004708	MAP kinase kinase activity	18	-0.552405	-1.66442	0.0155854	0.0155854	0.276154	335	tags=22%, list=2%, signal=22%	PAK3/MAPK1/BRAF/MAP3K9
GO:0048306	GO:0048306	calcium-dependent protein binding	42	0.527564	1.53069	0.0158537	0.0158537	0.276154	2615	tags=36%, list=18%, signal=29%	ANXA2/STMN2/CPNE3/MASP1/S100A11/TNNI3/TNNC1/ALG2/ANXA7/S100Z/ANXA11/ANXA1/TNNT3/S100A10/ANXA6
GO:0004936	GO:0004936	alpha-adrenergic receptor activity	3	-0.906437	-1.55997	0.0158695	0.0158695	0.276154	1179	tags=100%, list=8%, signal=92%	ADRA2A/ADRA2C
GO:0031748	GO:0031748	D1 dopamine receptor binding	6	0.817772	1.55902	0.0167488	0.0167488	0.28383	588	tags=33%, list=4%, signal=32%	PPP1R1B/DLG4
GO:0035673	GO:0035673	oligopeptide transmembrane transporter activity	7	-0.75524	-1.70065	0.0167891	0.0167891	0.28383	3033	tags=86%, list=21%, signal=68%	SLC13A3/SLC15A1/ABCC5/ABCC4/SLC15A4/ABCB9
GO:0098641	GO:0098641	cadherin binding involved in cell-cell adhesion	16	0.665473	1.60472	0.0168327	0.0168327	0.28383	2292	tags=44%, list=16%, signal=37%	ANXA2/TRIM29/S100A11/CDC42EP1/PDLIM1/KRT18/ANXA1
GO:0061575	GO:0061575	cyclin-dependent protein serine/threonine kinase activator activity	8	-0.717205	-1.69061	0.0168983	0.0168983	0.28383	2804	tags=62%, list=19%, signal=51%	CCNYL1/CCNT1/CCNY/CDK5R1/CDK5R2
GO:0004709	GO:0004709	MAP kinase kinase kinase activity	21	-0.513479	-1.62018	0.0172018	0.0172018	0.286437	1005	tags=38%, list=7%, signal=36%	MAP3K14/MAP3K13/MAP3K11/MAP3K2/MOS/BRAF/MAP3K3/MAP3K9
GO:0030695	GO:0030695	GTPase regulator activity	328	-0.29273	-1.48432	0.0175439	0.0175439	0.287181	2585	tags=27%, list=18%, signal=23%	TSC2/ARFGAP1/ARHGEF25/DEPDC1B/MCF2L/DNAJA3/KNDC1/ARHGAP5/SMAP2/ARHGEF15/TBC1D10A/ACAP2/ARHGEF38/RAB3IL1/ACAP1/WDR41/TBC1D16/RCBTB2/RGS16/RGS8/ARHGAP25/GNA13/ARHGAP8/RASGRP4/DENND2D/ARHGAP17/KRIT1/FLCN/ARHGEF37/DOCK8/ASAP1/DOCK9/TBC1D14/FNIP1/DEPDC1/SIPA1L3/FGD3/ARHGAP42/GNAQ/ARHGEF11/PSD4/SOS1/RALGAPA2/TBC1D1/RASA2/TBC1D2B/RAPGEF3/RALGPS2/GPSM1/ITSN1/ASAP3/DENND4A/ARHGAP10/RAPGEF6/ELMO1/TBC1D8/RA…
GO:0060589	GO:0060589	nucleoside-triphosphatase regulator activity	328	-0.29273	-1.48432	0.0175439	0.0175439	0.287181	2585	tags=27%, list=18%, signal=23%	TSC2/ARFGAP1/ARHGEF25/DEPDC1B/MCF2L/DNAJA3/KNDC1/ARHGAP5/SMAP2/ARHGEF15/TBC1D10A/ACAP2/ARHGEF38/RAB3IL1/ACAP1/WDR41/TBC1D16/RCBTB2/RGS16/RGS8/ARHGAP25/GNA13/ARHGAP8/RASGRP4/DENND2D/ARHGAP17/KRIT1/FLCN/ARHGEF37/DOCK8/ASAP1/DOCK9/TBC1D14/FNIP1/DEPDC1/SIPA1L3/FGD3/ARHGAP42/GNAQ/ARHGEF11/PSD4/SOS1/RALGAPA2/TBC1D1/RASA2/TBC1D2B/RAPGEF3/RALGPS2/GPSM1/ITSN1/ASAP3/DENND4A/ARHGAP10/RAPGEF6/ELMO1/TBC1D8/RA…
GO:0004714	GO:0004714	transmembrane receptor protein tyrosine kinase activity	87	0.452544	1.44484	0.0181677	0.0181677	0.292663	2557	tags=28%, list=18%, signal=23%	DDR1/ERBB3/EPHB1/EPHA1/EGFR/EPHB2/NRP1/PKDCC/ERBB2/MET/FGFR2/FRK/MST1R/TNK2/EFNB3/NRP2/KDR/ROR2/SRMS/PTK2B/EPHB4/NTRK1/WEE1/STYK1
GO:0106310	GO:0106310	protein serine kinase activity	268	-0.258771	-1.2767	0.0181818	0.0181818	0.292663	3122	tags=30%, list=21%, signal=24%	MAPKAPK2/CDK14/GSK3B/AAK1/STK19/TESK1/RIPK1/STK38L/MAP2K5/MASTL/HIPK2/LRRK1/RPS6KB2/ATR/ARAF/RPS6KL1/NEK6/DYRK1A/TSSK6/MAPK7/RAF1/PKN2/STK4/PIK3R4/PASK/PRKCA/MKNK2/RIPK4/STK40/TAOK3/WNK2/RPS6KA4/DSTYK/SNRK/PAK3/STK39/STK11/ALPK1/PDIK1L/RPS6KC1/PLK2/PRKCZ/RIPK2/ROCK1/CDK6/CSNK1G3/STK17B/ULK2/PAK6/DAPK1/TESK2/MAP3K14/TLK2/AKT3/NEK8/TTBK2/CHEK2/SRPK2/PSKH1/PRKCH/MAP4K3/IRAK1/NLK/MAP3K13/PIKFYVE/MAP4…
GO:0003872	GO:0003872	6-phosphofructokinase activity	3	0.917638	1.46937	0.0188133	0.0188133	0.300326	123	tags=33%, list=1%, signal=33%	PFKP
GO:0003755	GO:0003755	peptidyl-prolyl cis-trans isomerase activity	26	0.585886	1.55822	0.0198771	0.0198771	0.30714	4552	tags=73%, list=31%, signal=50%	FKBP11/FKBP7/PPID/FKBP10/PPIA/PPIB/PPWD1/AIP/FKBP2/PPIL1/FKBP14/PIN1/PPIL4/PPIH/PPIE/FKBP3/FKBP9/FKBP1B/PIN4
GO:0015175	GO:0015175	neutral amino acid transmembrane transporter activity	27	0.579744	1.55633	0.019987	0.019987	0.30714	1125	tags=22%, list=8%, signal=21%	SLC43A1/SLC38A3/SLC38A5/SLC7A5/SLC7A8/SLC6A20
GO:0004857	GO:0004857	enzyme inhibitor activity	44	0.516172	1.50867	0.0200628	0.0200628	0.30714	2292	tags=32%, list=16%, signal=27%	ANXA2/PPP1R12A/SNCB/NOTCH1/RPS7/RPS20/RPL23/RPS15/RPL11/RPL5/GCKR/CCAR2/TXNIP/ANXA1
GO:0030229	GO:0030229	very-low-density lipoprotein particle receptor activity	3	-0.895591	-1.5413	0.0201162	0.0201162	0.30714	1529	tags=100%, list=10%, signal=90%	LDLR/LRP8
GO:0016651	GO:0016651	oxidoreductase activity, acting on NAD(P)H	61	0.481057	1.47246	0.0201249	0.0201249	0.30714	5424	tags=66%, list=37%, signal=41%	KMO/NDUFV3/ADH4/NOX4/GMPR/NDUFS3/NDUFC2/NDUFS8/NDUFA7/NDUFB7/NDUFS7/NDUFS1/GMPR2/MICAL1/NDUFB3/NDUFB1/NDUFV1/NCF2/NDUFB2/NDUFB9/NNT/ND5/CBR4/NDUFA10/NDUFA8/NDUFS2/NDUFA6/NDUFA9/NDUFB5/NDUFB6/NDUFS5/CYBA/NDUFS6/NDUFA13/CYB5RL/CYB5R1/NDUFB4/NDUFB10/AIFM1/COX15
GO:0004706	GO:0004706	JUN kinase kinase kinase activity	6	-0.777621	-1.66086	0.0201943	0.0201943	0.30714	1655	tags=83%, list=11%, signal=74%	RIPK1/RIPK2/MAP3K13/MAP3K11/MAP3K9
GO:0070181	GO:0070181	small ribosomal subunit rRNA binding	9	0.747503	1.57359	0.020633	0.020633	0.31109	2842	tags=67%, list=19%, signal=54%	RPS14/RPS13/CIRBP/RPS3/MRPS18C/MRPS18A
GO:0015562	GO:0015562	efflux transmembrane transporter activity	6	-0.775264	-1.65583	0.0209611	0.0209611	0.31109	2660	tags=83%, list=18%, signal=68%	ABCG2/ABCC5/ABCB6/ABCC4/XPR1
GO:0016859	GO:0016859	cis-trans isomerase activity	28	0.573453	1.54927	0.0210567	0.0210567	0.31109	4552	tags=68%, list=31%, signal=47%	FKBP11/FKBP7/PPID/FKBP10/PPIA/PPIB/PPWD1/AIP/FKBP2/PPIL1/FKBP14/PIN1/PPIL4/PPIH/PPIE/FKBP3/FKBP9/FKBP1B/PIN4
GO:0005173	GO:0005173	stem cell factor receptor binding	4	-0.841544	-1.58004	0.0211566	0.0211566	0.31109	703	tags=75%, list=5%, signal=71%	SPRED2/SPRED1/SH2B3
GO:0034596	GO:0034596	phosphatidylinositol phosphate 4-phosphatase activity	8	-0.707163	-1.66694	0.0212592	0.0212592	0.31109	3005	tags=75%, list=21%, signal=60%	SACM1L/SYNJ1/INPP4A/SYNJ2/INPP5F/INPP4B
GO:0005200	GO:0005200	structural constituent of cytoskeleton	54	0.488878	1.4703	0.0214269	0.0214269	0.311186	4311	tags=52%, list=30%, signal=37%	PPL/KRT6A/GFAP/ANK2/ACTB/TUBB4B/VIM/DSP/EPB42/TUBB3/KRT19/PLEC/EPB41L4B/ARPC4/AGRN/TUBB/TUBA3C/SPTAN1/TUBB4A/ACTR3/ARPC3/ARPC5/ARPC2/ACTR2/TLN1/SPTBN2/TUBA1B/CROCC
GO:0004953	GO:0004953	icosanoid receptor activity	6	0.806557	1.53764	0.0216749	0.0216749	0.312438	110	tags=33%, list=1%, signal=33%	PPARG/LTB4R2
GO:0101005	GO:0101005	deubiquitinase activity	71	-0.341486	-1.41728	0.0220339	0.0220339	0.315261	2768	tags=34%, list=19%, signal=28%	USP44/USP32/OTUD1/JOSD2/OTUB2/JOSD1/TNFAIP3/DESI2/STAMBPL1/USP38/CYLD/MYSM1/OTUD3/USP18/USP8/USP21/USP22/USP12/TANK/USP34/USP43/USP46/USP54/USP3
GO:0008191	GO:0008191	metalloendopeptidase inhibitor activity	9	0.743893	1.56599	0.0226497	0.0226497	0.321326	2139	tags=56%, list=15%, signal=47%	LXN/NGF/WFIKKN2/TIMP3/FETUB
GO:0051525	GO:0051525	NFAT protein binding	4	0.872728	1.49786	0.0227905	0.0227905	0.321326	1030	tags=50%, list=7%, signal=46%	GATA4/SPI1
GO:0008443	GO:0008443	phosphofructokinase activity	7	0.782593	1.54855	0.023748	0.023748	0.332399	247	tags=29%, list=2%, signal=28%	PFKP/PFKFB1
GO:0004016	GO:0004016	adenylate cyclase activity	5	-0.796015	-1.60127	0.0246002	0.0246002	0.341851	2985	tags=100%, list=20%, signal=80%	ADCY9/ADCY7/ADCY3/ADCY6
GO:0008349	GO:0008349	MAP kinase kinase kinase kinase activity	3	-0.88644	-1.52555	0.0250335	0.0250335	0.342039	526	tags=67%, list=4%, signal=64%	MAP4K3/MAP4K5
GO:0031014	GO:0031014	troponin T binding	4	0.868859	1.49122	0.0250522	0.0250522	0.342039	1711	tags=75%, list=12%, signal=66%	TNNT1/TNNI3/TNNC1
GO:0015651	GO:0015651	quaternary ammonium group transmembrane transporter activity	8	0.753514	1.54285	0.0252645	0.0252645	0.342039	1391	tags=50%, list=10%, signal=45%	SLC25A48/SLC44A4/SLC6A20/SLC25A45
GO:0003960	GO:0003960	NADPH:quinone reductase activity	4	0.866483	1.48714	0.0257481	0.0257481	0.342039	504	tags=25%, list=3%, signal=24%	ADH4
GO:0051434	GO:0051434	BH3 domain binding	4	-0.838086	-1.57354	0.025858	0.025858	0.342039	60	tags=75%, list=0%, signal=75%	BAX/BCL2L1/IRGM
GO:0070095	GO:0070095	fructose-6-phosphate binding	5	0.836375	1.51745	0.025939	0.025939	0.342039	1862	tags=60%, list=13%, signal=52%	PFKP/PFKFB1/GCKR
GO:0008353	GO:0008353	RNA polymerase II CTD heptapeptide repeat kinase activity	11	-0.634697	-1.65058	0.0260062	0.0260062	0.342039	1579	tags=27%, list=11%, signal=24%	CDK6/CDK19/MAPK1
GO:0015081	GO:0015081	sodium ion transmembrane transporter activity	67	0.464987	1.44261	0.0260304	0.0260304	0.342039	1134	tags=21%, list=8%, signal=19%	ATP12A/ATP4A/ATP1B1/TRPM5/SLC34A2/SCNN1A/SLC4A5/SLC18A1/SCNN1B/SLC9A2/SLC6A8/GRIK3/SLC6A20/TRPM4
GO:0008307	GO:0008307	structural constituent of muscle	21	0.602305	1.53179	0.0269429	0.0269429	0.351637	1588	tags=33%, list=11%, signal=30%	MYBPC3/ACTN3/KRT19/SMTN/PLEC/TTN/MYL9
GO:0015662	GO:0015662	P-type ion transporter activity	13	0.673363	1.54805	0.0278422	0.0278422	0.356273	1031	tags=38%, list=7%, signal=36%	ATP12A/ATP4A/ATP1B1/ATP7B/ATP2A3
GO:0140358	GO:0140358	P-type transmembrane transporter activity	13	0.673363	1.54805	0.0278422	0.0278422	0.356273	1031	tags=38%, list=7%, signal=36%	ATP12A/ATP4A/ATP1B1/ATP7B/ATP2A3
GO:0019905	GO:0019905	syntaxin binding	54	-0.363289	-1.43765	0.0278515	0.0278515	0.356273	3031	tags=26%, list=21%, signal=21%	SLC6A4/SYT2/STX16/BLOC1S6/SYT10/NAPG/SNAP47/SNPH/VPS18/DAPK1/ABCA1/UNC13B/SYT12/SYBU
GO:0005536	GO:0005536	glucose binding	7	0.774444	1.53243	0.028433	0.028433	0.360457	358	tags=29%, list=2%, signal=28%	HK1/UGP2
GO:0030547	GO:0030547	signaling receptor inhibitor activity	10	0.716829	1.55306	0.0286619	0.0286619	0.360457	591	tags=30%, list=4%, signal=29%	LYPD6/DKK3/WFIKKN2
GO:0001848	GO:0001848	complement binding	8	0.749474	1.53458	0.0287384	0.0287384	0.360457	1448	tags=50%, list=10%, signal=45%	C8G/C8A/CFB/CALR
GO:0061630	GO:0061630	ubiquitin protein ligase activity	198	-0.24841	-1.20734	0.0289256	0.0289256	0.360465	3521	tags=33%, list=24%, signal=25%	RNF115/RNF31/CBLC/PELI2/RNF170/RNF146/SYVN1/FANCL/UBE3C/ZNRF1/RAD18/TRAF6/NEDD4L/UBE2O/UBOX5/XIAP/MED11/TRIM44/SMURF1/PPIL2/MKRN1/RNF41/RNF34/TRIM48/RNF103/TRIM62/UBE4A/MEX3C/ZNRF2/RNF130/CCNB1IP1/HACE1/RNF144A/RNF216/RNF144B/BTRC/TRIM25/ITCH/VPS18/RNF19A/MED18/RNFT1/ANKIB1/NSMCE1/NEURL1B/RMND5A/FBXO30/TRIM37/TRIM24/RNF150/DTX3L/TMEM129/SH3RF1/NFX1/TRIM14/MIB2/DTX3/RNF112/HECW2/TRIM27/FBXL22/RNF1…
GO:0042800	GO:0042800	histone methyltransferase activity (H3-K4 specific)	14	-0.57571	-1.61517	0.029615	0.029615	0.364996	4667	tags=57%, list=32%, signal=39%	KMT2A/SETD1B/ASH2L/KMT2D/SETD1A/KMT2C/SETMAR/ASH1L
GO:0017083	GO:0017083	4-galactosyl-N-acetylglucosaminide 3-alpha-L-fucosyltransferase activity	3	0.902072	1.44445	0.0296671	0.0296671	0.364996	149	tags=67%, list=1%, signal=66%	FUT5/FUT9
GO:0015186	GO:0015186	L-glutamine transmembrane transporter activity	7	0.773142	1.52985	0.0298869	0.0298869	0.365373	249	tags=29%, list=2%, signal=28%	SLC38A3/SLC38A5
GO:0003953	GO:0003953	NAD+ nucleosidase activity	10	-0.644244	-1.62709	0.0305366	0.0305366	0.370968	2023	tags=70%, list=14%, signal=60%	IL1R1/TLR2/SIGIRR/TICAM2/TLR3/IL1RAP/TIRAP
GO:0070064	GO:0070064	proline-rich region binding	14	-0.569935	-1.59897	0.0312603	0.0312603	0.37234	4488	tags=57%, list=31%, signal=40%	ABL1/ABI2/BAIAP2/APBB1/CYLD/GHR/BAIAP2L1/ITSN1
GO:0004842	GO:0004842	ubiquitin-protein transferase activity	297	-0.236975	-1.19288	0.0315789	0.0315789	0.37234	3521	tags=32%, list=24%, signal=25%	MKRN2/TRIM2/NEURL4/RNF168/CBL/TRAF2/RNF115/RNF31/CBLC/PELI2/RNF170/LNX1/RNF146/SYVN1/ANKRD39/FANCL/UBE3C/ZNRF1/RAD18/FBXW2/TRAF6/WDSUB1/NEDD4L/UBE2O/UBOX5/XIAP/MED11/TRIM44/SMURF1/RFPL4A/TTC3/PPIL2/MKRN1/TRAF7/RNF41/MIB1/RNF34/CUL2/TRIM48/RNF103/CUL5/TRIM62/UBE4A/MEX3C/RNF141/TNFAIP3/ZNRF2/RNF130/CCNB1IP1/HACE1/RNF144A/RNF216/RNF144B/BTRC/TRIM25/ITCH/VPS18/SHARPIN/RNF19A/MED18/RNFT1/ANKIB1/NSMCE1…
GO:0017154	GO:0017154	semaphorin receptor activity	10	0.711182	1.54082	0.0321315	0.0321315	0.37234	1796	tags=40%, list=12%, signal=35%	PLXNA2/NRP1/MET/NRP2
GO:0061659	GO:0061659	ubiquitin-like protein ligase activity	209	-0.249683	-1.21852	0.0324074	0.0324074	0.37234	3521	tags=33%, list=24%, signal=25%	RNF115/RNF31/CBLC/PELI2/RNF170/RNF146/SYVN1/FANCL/UBE3C/ZNRF1/RAD18/TRAF6/NEDD4L/UBE2O/UBOX5/XIAP/MED11/TRIM44/SMURF1/PPIL2/MKRN1/RNF41/ZNF451/RNF34/TRIM48/RNF103/PIAS2/TRIM62/UBE4A/MEX3C/ZNRF2/RNF130/CCNB1IP1/HACE1/RNF144A/RNF216/RNF144B/BTRC/TRIM25/ITCH/VPS18/PIAS1/RNF19A/MED18/RNFT1/ANKIB1/NSMCE1/NEURL1B/RMND5A/FBXO30/TRIM37/TRIM24/RNF150/DTX3L/TMEM129/SH3RF1/NFX1/TRIM14/MIB2/DTX3/RNF112/HECW2…
GO:0016509	GO:0016509	long-chain-3-hydroxyacyl-CoA dehydrogenase activity	3	-0.875073	-1.50599	0.0324095	0.0324095	0.37234	75	tags=67%, list=1%, signal=66%	EHHADH/HADHA
GO:0004298	GO:0004298	threonine-type endopeptidase activity	9	0.72987	1.53647	0.0325783	0.0325783	0.37234	3710	tags=89%, list=25%, signal=66%	PSMA4/PSMB1/PSMB7/PSMB4/PSMB3/PSMB5/PSMB2/PSMB6
GO:0016505	GO:0016505	peptidase activator activity involved in apoptotic process	10	0.710532	1.53941	0.0325841	0.0325841	0.37234	1610	tags=50%, list=11%, signal=45%	MAL/PYCARD/ATP2A3/NLRP1/APAF1
GO:0048027	GO:0048027	mRNA 5'-UTR binding	19	0.60619	1.51137	0.0326609	0.0326609	0.37234	3603	tags=53%, list=25%, signal=40%	RPS7/RPS14/RPS3A/RPS13/RPL5/CCT5/IGF2BP1/RSL1D1/GNL3/SHMT1
GO:0008457	GO:0008457	beta-galactosyl-N-acetylglucosaminylgalactosylglucosyl-ceramide beta-1,3-acetylglucosaminyltransferase activity	4	-0.822241	-1.54379	0.0329102	0.0329102	0.37234	433	tags=75%, list=3%, signal=73%	B3GNT3/B3GNT5/B3GNT4
GO:0016504	GO:0016504	peptidase activator activity	27	0.556056	1.49274	0.0332252	0.0332252	0.37234	3674	tags=44%, list=25%, signal=33%	MAL/CAV1/PYCARD/ATP2A3/NLRP1/VCP/APAF1/APP/PSME1/PSENEN/CASP8AP2/APH1A
GO:0019960	GO:0019960	C-X3-C chemokine binding	3	0.897159	1.43658	0.0332851	0.0332851	0.37234	297	tags=33%, list=2%, signal=33%	ITGB3
GO:0033142	GO:0033142	progesterone receptor binding	3	-0.873475	-1.50324	0.0333035	0.0333035	0.37234	199	tags=100%, list=1%, signal=99%	PRMT2/TRERF1
GO:0051010	GO:0051010	microtubule plus-end binding	21	-0.482941	-1.52383	0.0336391	0.0336391	0.37234	2401	tags=38%, list=16%, signal=32%	APC/CLASP1/STIM1/CLASP2/MAPRE2/TTBK2/CLIP4/MAPRE3
GO:0022857	GO:0022857	transmembrane transporter activity	569	0.33685	1.1943	0.0341171	0.0341171	0.37234	1445	tags=14%, list=10%, signal=14%	ITPR1/ATP6V0A4/OTOP2/ABCA12/ANXA2/CLCNKA/SLC43A1/SLC26A4/SLC38A3/CLIC3/SLC25A48/ATP12A/CALHM3/SLC2A2/ATP13A4/GJB5/ATP4A/ATP1B1/GJB7/SLC30A10/SLC2A9/SLC38A5/GC/SLCO4C1/TRPM5/SLC34A2/SCNN1A/SLC39A4/GJB1/SLC4A5/CLCA2/FXYD1/SLC18A1/SCNN1B/SLC4A2/SLC9A2/GJB3/SLC44A4/NDUFV3/P2RX5/PRF1/SLC7A5/SLC16A9/P2RX1/GRIA2/SLC6A8/ANO9/SLC37A1/ATP6V1G3/SLC7A7/SVOPL/ABCB4/SLC25A12/SLC7A8/NCS1/ATP7B/AQP11/SLC7A4/SLC3…
GO:0016918	GO:0016918	retinal binding	12	0.676271	1.52876	0.0346846	0.0346846	0.37234	1005	tags=42%, list=7%, signal=39%	RBP5/ADH4/CRABP2/CRABP1/RBP4
GO:0005165	GO:0005165	neurotrophin receptor binding	10	0.707349	1.53252	0.034696	0.034696	0.37234	547	tags=30%, list=4%, signal=29%	NTF3/NGF/EFNA5
GO:0009922	GO:0009922	fatty acid elongase activity	5	0.81999	1.48773	0.0346977	0.0346977	0.37234	2169	tags=80%, list=15%, signal=68%	ELOVL6/ELOVL7/ELOVL1/ELOVL5
GO:0102336	GO:0102336	3-oxo-arachidoyl-CoA synthase activity	5	0.81999	1.48773	0.0346977	0.0346977	0.37234	2169	tags=80%, list=15%, signal=68%	ELOVL6/ELOVL7/ELOVL1/ELOVL5
GO:0102337	GO:0102337	3-oxo-cerotoyl-CoA synthase activity	5	0.81999	1.48773	0.0346977	0.0346977	0.37234	2169	tags=80%, list=15%, signal=68%	ELOVL6/ELOVL7/ELOVL1/ELOVL5
GO:0102338	GO:0102338	3-oxo-lignoceronyl-CoA synthase activity	5	0.81999	1.48773	0.0346977	0.0346977	0.37234	2169	tags=80%, list=15%, signal=68%	ELOVL6/ELOVL7/ELOVL1/ELOVL5
GO:0102756	GO:0102756	very-long-chain 3-ketoacyl-CoA synthase activity	5	0.81999	1.48773	0.0346977	0.0346977	0.37234	2169	tags=80%, list=15%, signal=68%	ELOVL6/ELOVL7/ELOVL1/ELOVL5
GO:0004713	GO:0004713	protein tyrosine kinase activity	96	0.428518	1.38542	0.0350531	0.0350531	0.373364	2557	tags=27%, list=18%, signal=22%	DDR1/ERBB3/EPHB1/EPHA1/EGFR/EPHB2/NRP1/PKDCC/ERBB2/MET/FGFR2/FRK/MST1R/TNK2/EFNB3/TTN/NRP2/KDR/ROR2/SRMS/PTK2B/EPHB4/NTRK1/HIPK1/WEE1/STYK1
GO:0016853	GO:0016853	isomerase activity	117	0.413371	1.36087	0.0351796	0.0351796	0.373364	3806	tags=33%, list=26%, signal=25%	DSEL/ITGB3/DSE/PTGDS/PMM1/TOP2B/FKBP11/FKBP7/P4HB/PTGES/PPID/FKBP10/PDIA3/PPIA/PPIB/MRI1/PDIA4/HYI/PTGES3/PPWD1/PTGES2/AIP/GLCE/FKBP2/PPIL1/ITPK1/HSPD1/FKBP14/PUS3/SRR/MCEE/PDIA6/FUOM/RPE/PIN1/ALOX12B/PPIL4/TOP1/PPIH
GO:0016312	GO:0016312	inositol bisphosphate phosphatase activity	4	-0.817549	-1.53498	0.0357311	0.0357311	0.375134	851	tags=100%, list=6%, signal=94%	INPP1/MTMR7/INPP4B
GO:0042626	GO:0042626	ATPase-coupled transmembrane transporter activity	64	0.458	1.41106	0.0357348	0.0357348	0.375134	1917	tags=22%, list=13%, signal=19%	ABCA12/SLC26A4/ATP12A/ATP13A4/ATP4A/ATP1B1/ATP6V1G3/ABCB4/ATP7B/ATP2A3/ATP6V1D/ABCC6/ABCD4/ATP6V1E1
GO:0050692	GO:0050692	DNA binding domain binding	3	0.894408	1.43218	0.0361795	0.0361795	0.376829	215	tags=67%, list=1%, signal=66%	PPARG/RXRA
GO:0005484	GO:0005484	SNAP receptor activity	33	-0.413711	-1.46133	0.0362865	0.0362865	0.376829	4074	tags=36%, list=28%, signal=26%	STX18/STX4/STX2/SNAP29/GOSR1/STX16/USE1/SNAP47/BET1L/STX3/TSNARE1/STX11
GO:0048407	GO:0048407	platelet-derived growth factor binding	11	0.685115	1.51891	0.036769	0.036769	0.378491	2831	tags=55%, list=19%, signal=44%	COL4A1/COL2A1/COL6A1/COL5A1/COL3A1/PDGFB
GO:0004726	GO:0004726	non-membrane spanning protein tyrosine phosphatase activity	8	-0.672941	-1.58627	0.0370673	0.0370673	0.378491	1304	tags=75%, list=9%, signal=68%	PTPN2/DUSP22/PTPN12/PTPN4/PTPN9/PTPN18
GO:0048020	GO:0048020	CCR chemokine receptor binding	9	-0.65355	-1.60315	0.0371204	0.0371204	0.378491	4070	tags=56%, list=28%, signal=40%	NES/CCL20/MSMP/CXCL13/CCL22
GO:1990254	GO:1990254	keratin filament binding	4	0.851439	1.46132	0.0372303	0.0372303	0.378491	1859	tags=75%, list=13%, signal=65%	EPPK1/VIM/FAM83H
GO:0034595	GO:0034595	phosphatidylinositol phosphate 5-phosphatase activity	11	-0.612731	-1.59346	0.0396285	0.0396285	0.400762	4301	tags=64%, list=29%, signal=45%	INPP5B/INPP5J/SYNJ1/SYNJ2/INPPL1/INPP5F/PIKFYVE
GO:0038085	GO:0038085	vascular endothelial growth factor binding	5	0.810676	1.47083	0.040256	0.040256	0.404988	1802	tags=60%, list=12%, signal=53%	PTN/NRP1/KDR
GO:0035612	GO:0035612	AP-2 adaptor complex binding	8	-0.666057	-1.57005	0.0406105	0.0406105	0.406437	4694	tags=75%, list=32%, signal=51%	LDLRAP1/ARRB1/BMP2K/AAK1/FCHO1/LMBRD1
GO:0005243	GO:0005243	gap junction channel activity	7	0.756013	1.49596	0.0410339	0.0410339	0.408427	459	tags=57%, list=3%, signal=55%	GJB5/GJB7/GJB1/GJB3
GO:0005105	GO:0005105	type 1 fibroblast growth factor receptor binding	5	-0.76887	-1.54667	0.0415744	0.0415744	0.408427	2051	tags=60%, list=14%, signal=52%	FGF8/FGF23/FGF18
GO:0015075	GO:0015075	ion transmembrane transporter activity	419	0.344984	1.21501	0.0416165	0.0416165	0.408427	2871	tags=23%, list=20%, signal=19%	ITPR1/ATP6V0A4/OTOP2/ANXA2/CLCNKA/SLC26A4/SLC38A3/CLIC3/SLC25A48/ATP12A/CALHM3/SLC2A2/ATP13A4/ATP4A/ATP1B1/SLC30A10/SLC2A9/SLC38A5/SLCO4C1/TRPM5/SLC34A2/SCNN1A/SLC39A4/SLC4A5/CLCA2/FXYD1/SLC18A1/SCNN1B/SLC4A2/SLC9A2/SLC44A4/P2RX5/SLC7A5/P2RX1/GRIA2/SLC6A8/ANO9/SLC37A1/ATP6V1G3/SLC25A12/SLC7A8/NCS1/ATP7B/PIEZO2/GRIK3/ATP2A3/KCNE1/SLC6A20/TRPM4/TRPM7/LRRC38/ATP6V1D/VDAC2/SLC2A1/TMC5/SLC25A45/NIPAL2…
GO:0046030	GO:0046030	inositol trisphosphate phosphatase activity	8	-0.662808	-1.56239	0.0417007	0.0417007	0.408427	4301	tags=75%, list=29%, signal=53%	INPP5B/INPP5J/SYNJ1/INPP4A/INPP5A/INPP4B
GO:0070138	GO:0070138	ubiquitin-like protein-specific isopeptidase activity	4	-0.8095	-1.51987	0.042078	0.042078	0.408427	1554	tags=75%, list=11%, signal=67%	USPL1/SENP1/DESI1
GO:0070140	GO:0070140	SUMO-specific isopeptidase activity	4	-0.8095	-1.51987	0.042078	0.042078	0.408427	1554	tags=75%, list=11%, signal=67%	USPL1/SENP1/DESI1
GO:0140327	GO:0140327	flippase activity	14	-0.549066	-1.54042	0.0424482	0.0424482	0.40996	588	tags=36%, list=4%, signal=34%	ATP11A/ATP11C/ATP10D/ATP8A2/ATP10A
GO:0036313	GO:0036313	phosphatidylinositol 3-kinase catalytic subunit binding	3	0.887524	1.42115	0.0434153	0.0434153	0.416057	98	tags=33%, list=1%, signal=33%	FAM83B
GO:0015101	GO:0015101	organic cation transmembrane transporter activity	18	0.602458	1.4871	0.0436283	0.0436283	0.416057	1391	tags=28%, list=10%, signal=25%	SLC25A48/SLC44A4/SLC7A8/SLC6A20/SLC25A45
GO:0015182	GO:0015182	L-asparagine transmembrane transporter activity	3	0.886796	1.41999	0.0437771	0.0437771	0.416057	249	tags=67%, list=2%, signal=66%	SLC38A3/SLC38A5
GO:0031995	GO:0031995	insulin-like growth factor II binding	7	-0.700102	-1.57649	0.044596	0.044596	0.416057	2449	tags=71%, list=17%, signal=59%	IGFBP2/IGF2R/INSR/IGFBP1/IGFBP6
GO:0015267	GO:0015267	channel activity	179	0.37941	1.29207	0.0448824	0.0448824	0.416057	1178	tags=17%, list=8%, signal=16%	ITPR1/OTOP2/ANXA2/CLCNKA/CLIC3/CALHM3/GJB5/GJB7/TRPM5/SCNN1A/GJB1/CLCA2/FXYD1/SCNN1B/GJB3/P2RX5/PRF1/P2RX1/GRIA2/ANO9/NCS1/AQP11/PIEZO2/GRIK3/AQP3/KCNE1/TRPM4/TRPM7/LRRC38/VDAC2
GO:0004602	GO:0004602	glutathione peroxidase activity	13	0.649982	1.49429	0.0449536	0.0449536	0.416057	1082	tags=23%, list=7%, signal=21%	GPX8/MGST1/PTGES
GO:0022803	GO:0022803	passive transmembrane transporter activity	180	0.378892	1.29094	0.0452484	0.0452484	0.416057	1178	tags=17%, list=8%, signal=16%	ITPR1/OTOP2/ANXA2/CLCNKA/CLIC3/CALHM3/GJB5/GJB7/TRPM5/SCNN1A/GJB1/CLCA2/FXYD1/SCNN1B/GJB3/P2RX5/PRF1/P2RX1/GRIA2/ANO9/NCS1/AQP11/PIEZO2/GRIK3/AQP3/KCNE1/TRPM4/TRPM7/LRRC38/VDAC2
GO:0052739	GO:0052739	phosphatidylserine 1-acylhydrolase activity	4	-0.804037	-1.50961	0.0456041	0.0456041	0.416057	2165	tags=75%, list=15%, signal=64%	LPL/PLA2G15/ABHD3
GO:0052740	GO:0052740	1-acyl-2-lysophosphatidylserine acylhydrolase activity	4	-0.804037	-1.50961	0.0456041	0.0456041	0.416057	2165	tags=75%, list=15%, signal=64%	LPL/PLA2G15/ABHD3
GO:0005163	GO:0005163	nerve growth factor receptor binding	3	0.884442	1.41622	0.045767	0.045767	0.416057	514	tags=67%, list=4%, signal=64%	NTF3/NGF
GO:0140416	GO:0140416	transcription regulator inhibitor activity	14	0.635002	1.48324	0.0461008	0.0461008	0.416057	2138	tags=43%, list=15%, signal=37%	LEF1/ID4/SMAD7/ID3/ID2/SMAD6
GO:0005523	GO:0005523	tropomyosin binding	12	0.659971	1.49191	0.0463925	0.0463925	0.416057	923	tags=25%, list=6%, signal=23%	TNNT1/TNNT2/PYCARD
GO:0008233	GO:0008233	peptidase activity	338	0.350253	1.22839	0.0464322	0.0464322	0.416057	3069	tags=22%, list=21%, signal=18%	ASTL/CAPN9/MMP25/USP2/CAPN13/MASP1/PAPPA2/CFB/RHBDL2/F7/CLCA2/F10/TMPRSS9/ADAM8/PAPLN/TMPRSS4/KY/MMP11/CFI/PGA4/TLL1/CNDP1/CFD/GGT5/ANPEP/PRSS36/PYCARD/SHH/CTRB1/TRABD2A/LTF/CPA6/ADAM9/ADAMTS18/ADAMTS16/GZMA/CLPP/USP20/NLRP1/PCSK1/SFRP1/ADAMDEC1/ADAM12/ECE1/PSMA4/CAPNS2/MMP2/SPCS2/CPM/PDIA3/MMP21/PSMA6/FURIN/MPND/EIF3H/PSMB1/CTSZ/CAPN1/CPE/EIF3F/SPRTN/PSMB7/ADAM21/PSMB4/PM20D1/CASP6/PSMB3/METAP2/…
GO:0019865	GO:0019865	immunoglobulin binding	5	0.803596	1.45798	0.0466566	0.0466566	0.416057	1124	tags=40%, list=8%, signal=37%	UMOD/LGALS3
GO:0035374	GO:0035374	chondroitin sulfate binding	5	0.802999	1.4569	0.0469934	0.0469934	0.416057	2882	tags=100%, list=20%, signal=80%	PTN/DPYSL3/ANXA6/PTPRS/AGRN
GO:0004904	GO:0004904	interferon receptor activity	4	-0.801808	-1.50543	0.0470146	0.0470146	0.416057	1043	tags=50%, list=7%, signal=46%	IL22RA1/IFNGR1
GO:0000702	GO:0000702	oxidized base lesion DNA N-glycosylase activity	4	0.842166	1.44541	0.0473208	0.0473208	0.416057	184	tags=25%, list=1%, signal=25%	OGG1
GO:0004859	GO:0004859	phospholipase inhibitor activity	6	0.768401	1.46489	0.0477833	0.0477833	0.416057	2292	tags=50%, list=16%, signal=42%	ANXA2/SNCB/ANXA1
GO:0036002	GO:0036002	pre-mRNA binding	28	0.536598	1.4497	0.0477974	0.0477974	0.416057	4338	tags=61%, list=30%, signal=43%	CELF2/U2AF1/TARDBP/U2AF2/CELF3/U2AF1L4/ZRSR2/PRPF8/SOX9/RBM4/SNRPC/SLU7/HNRNPU/SF1/SRSF2/RBM22/PTBP1
GO:0019199	GO:0019199	transmembrane receptor protein kinase activity	101	0.414625	1.34869	0.0483275	0.0483275	0.416057	2557	tags=25%, list=18%, signal=21%	DDR1/ERBB3/EPHB1/EPHA1/EGFR/EPHB2/NRP1/TGFBR2/PKDCC/ERBB2/MET/FGFR2/FRK/MST1R/TNK2/EFNB3/NRP2/KDR/ROR2/SRMS/PTK2B/EPHB4/NTRK1/WEE1/STYK1
GO:0046934	GO:0046934	phosphatidylinositol-4,5-bisphosphate 3-kinase activity	5	-0.757476	-1.52375	0.0484625	0.0484625	0.416057	1808	tags=80%, list=12%, signal=70%	PIK3CA/IPMK/PIK3CB/PIK3CD
GO:0005502	GO:0005502	11-cis retinal binding	3	-0.852252	-1.46672	0.0485025	0.0485025	0.416057	2162	tags=100%, list=15%, signal=85%	CYP27C1/OPN3
GO:0015057	GO:0015057	thrombin-activated receptor activity	3	-0.852405	-1.46698	0.0485025	0.0485025	0.416057	178	tags=67%, list=1%, signal=66%	F2RL1/F2RL2
GO:0034040	GO:0034040	ATPase-coupled lipid transmembrane transporter activity	4	0.840793	1.44305	0.0487126	0.0487126	0.416057	40	tags=25%, list=0%, signal=25%	ABCA12
GO:0022829	GO:0022829	wide pore channel activity	15	0.620896	1.47659	0.0487183	0.0487183	0.416057	1178	tags=40%, list=8%, signal=37%	GJB5/GJB7/GJB1/GJB3/PRF1/VDAC2
GO:0004022	GO:0004022	alcohol dehydrogenase (NAD+) activity	4	0.839854	1.44144	0.0488866	0.0488866	0.416057	504	tags=25%, list=3%, signal=24%	ADH4
GO:0060228	GO:0060228	phosphatidylcholine-sterol O-acyltransferase activator activity	4	-0.800074	-1.50217	0.0488952	0.0488952	0.416057	1309	tags=100%, list=9%, signal=91%	APOE/APOA4/APOA2
GO:0043546	GO:0043546	molybdopterin cofactor binding	4	0.838082	1.4384	0.0494085	0.0494085	0.418202	1093	tags=50%, list=7%, signal=46%	AOX1/XDH
GO:0031957	GO:0031957	very long-chain fatty acid-CoA ligase activity	7	-0.689728	-1.55313	0.0495803	0.0495803	0.418202	3639	tags=71%, list=25%, signal=54%	ACSF3/SLC27A6/SLC27A2/SLC27A3/SLC27A4

## Sheet: GSE_GO_UN_VS_NANOG_KD_22
	ID	Description	setSize	enrichmentScore	NES	pvalue	p.adjust	qvalues	rank	leading_edge	core_enrichment
GO:0000977	GO:0000977	RNA polymerase II transcription regulatory region sequence-specific DNA binding	648	-0.342612	-1.39719	0.000100321	0.000100321	0.0155942	3503	tags=35%, list=24%, signal=28%	TRIM24/SMAD2/PKNOX1/FOXP2/TOP1/ZNF516/GBX2/TFAP2A/BARHL2/ESRRA/GMEB2/SIX3/SALL2/HIC2/MXI1/TGIF1/ZNF740/HES6/ZBTB33/SP7/ZNF770/NFYA/GMEB1/NR1D2/NFYB/DHX9/KLF3/RFX7/FOXJ1/MSX1/MYBBP1A/POU2F2/RHOXF1/RFX4/IRX3/BHLHE22/RBBP4/PER1/PBX4/HOXA1/FOXD1/SOX5/FOXB2/ZIC1/FOXC1/ZBTB39/DMRT3/TWIST2/TFAP2C/TP63/NR2F6/CIART/PRDM4/EN2/ATF4/ZEB1/TARDBP/ELF3/ZBTB17/APP/RBL2/SOX7/OSR1/E4F1/GZF1/IRX5/HMX3/MEF2C/GLI2/RP…
GO:0003700	GO:0003700	DNA-binding transcription factor activity	639	-0.339674	-1.38457	0.000100341	0.000100341	0.0155942	2432	tags=27%, list=17%, signal=23%	SOX7/OSR1/E4F1/GZF1/IRX5/HMX3/MEF2C/GLI2/ZNF239/TRPS1/KLF6/ZFHX4/ZBTB46/NFIL3/ZBTB1/ZBTB6/RXRA/E2F8/CEBPD/SOX9/CSRNP3/SOX21/DMRTA2/OLIG3/SOX11/THAP1/TSHZ3/DBX2/TBX20/BNC1/DBX1/SNAI2/SOX13/HEY1/GATA5/CREBZF/FOXP4/STOX2/PAX8/ZNF197/PAX3/GLI1/ZBTB16/OSR2/HOXB7/ZNF704/KLF13/SOX3/ZNF362/ZNF367/DMTF1/MEIS1/ZBTB5/DACH1/FOXK2/FOXD3/FOXD2/EMX2/XBP1/MYBL2/FOXP1/MYF5/CREB3L4/FOXG1/GRHL1/DLX4/PITX1/GRHL3/SP8…
GO:0005198	GO:0005198	structural molecule activity	410	-0.56728	-2.27503	0.000101595	0.000101595	0.0155942	2454	tags=41%, list=17%, signal=35%	MRPL2/LAMA2/FBLN1/MRPL15/NUP88/RPS3A/RPS3/RPL36/MRPS34/MRPL46/MRPL30/RPS13/ACTN3/RPL36AL/COL12A1/RPS20/MRPS18C/RPS11/COL5A1/RPS7/MRPL12/RPS16/RPS25/MRPL43/RPL32/CILP/DSP/RPL35A/NUP93/RPL30/RPL35/RPL17/RPL12/RPL23A/MATR3/RPL19/NDUFA7/RPL23/RPS4Y1/RPL27/RPS24/RPL15/RPS10/RPL7A/RPS17/RPL18A/RPS19/RPL10/RPS18/RPS27A/EMILIN1/RPS15A/RPL28/RPLP0/EIF3A/RPL34/NDC1/COL28A1/RPL14/RPL22/RPL5/RPL11/RPS14/RPS2…
GO:0050839	GO:0050839	cell adhesion molecule binding	364	-0.403179	-1.60847	0.000102155	0.000102155	0.0155942	3926	tags=38%, list=27%, signal=29%	UBAP2/STK38/EIF3E/DST/CAPZB/PRDX1/NPNT/ITGA3/PSMB6/EIF2S3/LAMA5/PPP1CA/PICALM/PTK2/YWHAB/PCBP1/VASP/LYPLA2/GIGYF2/HDLBP/KIRREL2/MYO1B/ARHGEF16/JAM3/EIF4G2/BCAM/NDRG1/DBN1/SPTAN1/RSL1D1/CAST/DAB2IP/PPIA/CAPZA1/DCHS1/VTN/TENM3/RAN/BZW1/YWHAE/EMD/TMPO/ITGA2/CD81/CORO1B/EEF2/PAICS/PTPRF/SERBP1/EGFL6/FBLN1/RTN4/ACTN3/TRIM29/ANXA7/ITGAV/HCFC1/COL5A1/CCT8/HSPA8/CTNND2/FSCN1/RANBP1/DSP/NOP56/PUF60/ARGLU1…
GO:0005509	GO:0005509	calcium ion binding	352	-0.423922	-1.68848	0.000102333	0.000102333	0.0155942	2461	tags=32%, list=17%, signal=28%	DAG1/RAPGEF2/GLCE/CABP1/PLA2G4F/AGRN/FKBP9/SDF4/NDUFAB1/FKBP14/MELK/EGFL6/FBLN1/MAN1A1/TKT/ANXA11/DLL4/ACTN3/NCS1/ANXA7/CAPNS2/TGM2/SYT13/DGKB/SLIT3/SNCB/PCDH18/CDH2/ESYT1/DLL1/FKBP10/PITPNM2/SLIT1/ADAM8/SLC25A23/LRP2/ANXA6/RCN3/SHH/S100A11/SCUBE3/VCAN/CRB1/MYL4/LTBP3/EGFL8/EEF2K/NKD1/RAB11FIP4/NELL1/SPARC/PCDH19/PCDHB8/PAMR1/PCDH10/VWCE/F10/SCGN/HSP90B1/HSPA5/DNAH7/SVEP1/SLC25A12/TNNC1/CDH26/CAL…
GO:0001216	GO:0001216	DNA-binding transcription activator activity	289	-0.400478	-1.58012	0.000103274	0.000103274	0.0155942	2156	tags=28%, list=15%, signal=24%	CEBPD/SOX9/CSRNP3/SOX21/SOX11/TBX20/BNC1/STOX2/PAX8/ZNF197/GLI1/ZBTB16/OSR2/HOXB7/KLF13/DMTF1/MEIS1/FOXK2/FOXD2/MYBL2/MYF5/CREB3L4/GRHL1/PITX1/GRHL3/LHX2/LEF1/FEZF2/TLX1/PAX6/MITF/FOXF1/NPAS4/ZNF750/ETV1/RAX/EPAS1/FLI1/ISL1/TFAP2E/CASZ1/SATB2/PBXIP1/ELF1/HOXC10/MEOX1/NR2E1/ALX1/KLF7/SIX1/HAND1/ELK4/GLIS2/HAND2/MYCN/GCM1/ELK3/ESRRG/HOXB1/DMRT2/HOXA9/HOXA7/GRHL2/NR5A2/HOXD3/TCF21/FOXI1/TCF15/ONECUT…
GO:0001228	GO:0001228	DNA-binding transcription activator activity, RNA polymerase II-specific	284	-0.407347	-1.6055	0.000103391	0.000103391	0.0155942	1768	tags=26%, list=12%, signal=23%	STOX2/PAX8/ZNF197/GLI1/ZBTB16/OSR2/HOXB7/KLF13/DMTF1/MEIS1/FOXK2/FOXD2/MYBL2/MYF5/CREB3L4/GRHL1/PITX1/GRHL3/LHX2/LEF1/FEZF2/TLX1/PAX6/MITF/FOXF1/NPAS4/ZNF750/ETV1/RAX/EPAS1/FLI1/ISL1/TFAP2E/CASZ1/SATB2/PBXIP1/ELF1/HOXC10/MEOX1/NR2E1/ALX1/KLF7/SIX1/HAND1/ELK4/GLIS2/HAND2/MYCN/GCM1/ELK3/ESRRG/HOXB1/DMRT2/HOXA9/HOXA7/GRHL2/NR5A2/HOXD3/TCF21/FOXI1/TCF15/ONECUT2/HOXD8/SPIB/HOXC4/TFAP2B/ALX4/ETS1/FOXA1…
GO:0003729	GO:0003729	mRNA binding	225	-0.415463	-1.61288	0.00010543	0.00010543	0.0155942	4709	tags=52%, list=32%, signal=36%	LSM14A/SF1/DCP1B/LUC7L3/EIF2A/SRSF4/HNRNPAB/UPF3B/PTBP2/ZFP36/EIF4A3/HNRNPK/DDX6/NUDT21/YTHDC1/RAVER2/RNPS1/HNRNPM/SNRNP70/QKI/SUPT5H/UTP23/CARHSP1/DXO/AGO2/MRPL13/CNBP/FUS/PCBP1/PTBP1/DDX5/RAVER1/RBM4/HNRNPA2B1/ALYREF/HDLBP/MYEF2/ETF1/EIF4G2/IGF2BP1/RSL1D1/ZFP36L1/KHDRBS1/DHX9/SRSF1/FUBP1/EIF4A1/CPSF6/KHSRP/CASC3/SHMT1/HNRNPA3/SPEN/CCT5/CPEB3/SRSF3/ZC3H11A/PABPC4/ELAVL1/EIF2S2/CSTF2/TIA1/SRRM3/T…
GO:0003735	GO:0003735	structural constituent of ribosome	134	-0.662134	-2.45704	0.000111247	0.000111247	0.0155942	2742	tags=64%, list=19%, signal=53%	MRPL10/MRPS5/RPL27A/MRPS15/RSL24D1/MRPL2/MRPL15/RPS3A/RPS3/RPL36/MRPS34/MRPL46/MRPL30/RPS13/RPL36AL/RPS20/MRPS18C/RPS11/RPS7/MRPL12/RPS16/RPS25/MRPL43/RPL32/RPL35A/RPL30/RPL35/RPL17/RPL12/RPL23A/RPL19/NDUFA7/RPL23/RPS4Y1/RPL27/RPS24/RPL15/RPS10/RPL7A/RPS17/RPL18A/RPS19/RPL10/RPS18/RPS27A/RPS15A/RPL28/RPLP0/RPL34/RPL14/RPL22/RPL5/RPL11/RPS14/RPS26/RPL4/RPS5/RPS23/RPS6/RPL7L1/RPL6/RPL13/RPL7/RPL8/R…
GO:0045182	GO:0045182	translation regulator activity	108	-0.501905	-1.82043	0.000113895	0.000113895	0.0155942	4589	tags=61%, list=31%, signal=42%	EIF2A/EIF4EBP3/EIF2B3/EIF4A3/ABCF1/EIF2B5/NEURL1/EIF1AD/EIF2B1/EIF3E/EIF5B/AGO2/MCTS1/EIF2S3/EIF2S1/CNBP/EIF3F/EIF2B4/EIF3H/PAIP1/ETF1/EIF4EBP2/EIF4G2/IGF2BP1/EIF4B/MTOR/EIF4A1/SHMT1/CPEB3/EIF2S2/TSFM/EEF2/EIF3D/EIF6/EIF3L/DENR/EIF4E/EIF3I/EIF3B/EIF3G/EIF3J/EIF5A2/EIF3K/PABPC1/EEF1D/EIF5/ABTB1/RPL10/EIF2AK4/EIF4H/EIF3A/RPL22/RPS14/EIF3C/GSPT2/EIF3M/EEF1B2/CIRBP/EEF1G/MTRF1L/EEF2K/MTIF3/EIF4A2/EIF…
GO:0005539	GO:0005539	glycosaminoglycan binding	110	-0.493997	-1.79328	0.000114025	0.000114025	0.0155942	2631	tags=40%, list=18%, signal=33%	AGRN/PTPRF/APP/RSPO1/PTPRS/ADAMTS1/COL5A1/SERPINA10/NRP1/NDNF/SLIT3/FGFRL1/SLIT1/RPL22/ANXA6/C1QBP/SHH/TGFBR2/LTF/VCAN/FGF10/NELL1/COL11A1/FGFBP3/FGFBP1/LXN/FSTL1/BGN/GREM2/PTN/TNFAIP6/EGFLAM/HAPLN3/PGLYRP1/EFEMP2/PCOLCE2/SMOC1/RSPO3/SMOC2/KNG1/THBS4/COL13A1/THBS3/HK1
GO:0005201	GO:0005201	extracellular matrix structural constituent	98	-0.654802	-2.34515	0.0001155	0.0001155	0.0155942	1379	tags=44%, list=9%, signal=40%	VCAN/LAMB1/SPARC/FGG/SPON1/COL11A2/COL11A1/SRPX/BGN/COL16A1/FBLN2/CTHRC1/FGB/COL6A6/UMOD/LUM/COL2A1/COL18A1/ASPN/EFEMP2/LAMA3/COL4A6/MFAP2/MATN2/EMILIN3/FGA/COL14A1/FBN3/MUC4/COL4A1/COL8A1/COL9A3/MATN3/COL5A2/OPTC/COL7A1/COL13A1/TGFBI/OGN/THBS3/TECTA/TNC/COL3A1
GO:0005178	GO:0005178	integrin binding	86	-0.514333	-1.80823	0.000117786	0.000117786	0.0155942	2422	tags=38%, list=17%, signal=32%	ITGA2/CD81/EGFL6/FBLN1/ACTN3/ANXA7/ITGAV/COL5A1/FERMT1/ICAM2/EMILIN1/ADAM22/SFRP2/LAMB1/MYH9/ITGB3/CDH26/CALR/P4HB/EGFR/PTN/COL16A1/ITGB6/JAM2/ITGB4/GFAP/ADAM9/LAMA3/THBS4/CXCL12/TGFBI/PTPRZ1/COL3A1
GO:0090079	GO:0090079	translation regulator activity, nucleic acid binding	84	-0.514135	-1.8026	0.000118245	0.000118245	0.0155942	4469	tags=62%, list=31%, signal=43%	EIF2B3/ABCF1/EIF2B5/EIF1AD/EIF2B1/EIF3E/EIF5B/AGO2/MCTS1/EIF2S3/EIF2S1/EIF3F/EIF2B4/EIF3H/PAIP1/ETF1/EIF4G2/EIF4B/EIF4A1/SHMT1/CPEB3/EIF2S2/TSFM/EEF2/EIF3D/EIF6/EIF3L/DENR/EIF4E/EIF3I/EIF3B/EIF3G/EIF3J/EIF5A2/EIF3K/PABPC1/EEF1D/EIF5/ABTB1/EIF4H/EIF3A/EIF3C/GSPT2/EIF3M/EEF1B2/EEF1G/MTRF1L/EEF2K/MTIF3/EIF4A2/EIF4G1/EIF2D
GO:0008135	GO:0008135	translation factor activity, RNA binding	71	-0.547779	-1.87617	0.000121227	0.000121227	0.0155942	4589	tags=70%, list=31%, signal=49%	EIF2A/EIF2B3/ABCF1/EIF2B5/EIF1AD/EIF2B1/EIF3E/EIF5B/AGO2/MCTS1/EIF2S3/EIF2S1/EIF3F/EIF2B4/EIF3H/ETF1/EIF4G2/EIF4B/EIF4A1/CPEB3/EIF2S2/TSFM/EEF2/EIF3D/EIF6/EIF3L/DENR/EIF4E/EIF3I/EIF3B/EIF3G/EIF3J/EIF5A2/EIF3K/EEF1D/EIF5/ABTB1/EIF4H/EIF3A/EIF3C/GSPT2/EIF3M/EEF1B2/EEF1G/MTRF1L/EEF2K/MTIF3/EIF4A2/EIF4G1/EIF2D
GO:0003743	GO:0003743	translation initiation factor activity	48	-0.597818	-1.92672	0.000128403	0.000128403	0.0155942	4589	tags=79%, list=31%, signal=54%	EIF1/EIF2A/EIF2B3/EIF2B5/EIF1AD/EIF2B1/EIF3E/EIF5B/AGO2/MCTS1/EIF2S3/EIF2S1/EIF3F/EIF2B4/EIF3H/EIF4G2/EIF4B/EIF4A1/EIF2S2/EIF3D/EIF6/EIF3L/DENR/EIF4E/EIF3I/EIF3B/EIF3G/EIF3J/EIF3K/EIF5/EIF4H/EIF3A/EIF3C/EIF3M/MTIF3/EIF4A2/EIF4G1/EIF2D
GO:0030020	GO:0030020	extracellular matrix structural constituent conferring tensile strength	28	-0.729143	-2.12014	0.000137665	0.000137665	0.0157356	1095	tags=64%, list=7%, signal=60%	COL12A1/COL5A1/COL28A1/COL11A2/COL11A1/COL16A1/COL6A6/COL2A1/COL18A1/COL4A6/COL14A1/COL4A1/COL8A1/COL9A3/COL5A2/COL7A1/COL13A1/COL3A1
GO:0030021	GO:0030021	extracellular matrix structural constituent conferring compression resistance	7	-0.89108	-1.85326	0.000164474	0.000164474	0.0177555	1379	tags=71%, list=9%, signal=65%	VCAN/BGN/LUM/ASPN/OGN
GO:0005518	GO:0005518	collagen binding	40	-0.584271	-1.81903	0.000263123	0.000263123	0.0261142	1540	tags=32%, list=11%, signal=29%	SERPINH1/SPARC/P3H4/LOX/ITGA9/LUM/ASPN/PCOLCE2/ADAM9/COL14A1/USH2A/DDR1/TGFBI
GO:0050840	GO:0050840	extracellular matrix binding	33	-0.631178	-1.89204	0.000268781	0.000268781	0.0261142	2800	tags=61%, list=19%, signal=49%	DAG1/ITGA2/AGRN/ITGAV/PLEKHA2/LGALS3/SHH/SPARC/ITGB3/COL11A1/BGN/FBLN2/ITGA9/ADAM9/SMOC1/SMOC2/GPC1/TGFBI/OLFML2A/ANXA2
GO:0000981	GO:0000981	DNA-binding transcription factor activity, RNA polymerase II-specific	620	-0.341108	-1.38953	0.000301054	0.000301054	0.0266147	2432	tags=27%, list=17%, signal=23%	SOX7/OSR1/E4F1/GZF1/IRX5/HMX3/MEF2C/GLI2/ZNF239/TRPS1/KLF6/ZFHX4/ZBTB46/NFIL3/ZBTB1/ZBTB6/RXRA/E2F8/CEBPD/SOX9/CSRNP3/SOX21/DMRTA2/OLIG3/SOX11/THAP1/TSHZ3/DBX2/TBX20/DBX1/SNAI2/SOX13/HEY1/GATA5/CREBZF/FOXP4/STOX2/PAX8/ZNF197/PAX3/GLI1/ZBTB16/OSR2/HOXB7/KLF13/SOX3/ZNF367/DMTF1/MEIS1/ZBTB5/DACH1/FOXK2/FOXD3/FOXD2/EMX2/XBP1/MYBL2/FOXP1/MYF5/CREB3L4/FOXG1/GRHL1/DLX4/PITX1/GRHL3/SP8/LHX2/LEF1/FEZF2/TA…
GO:0000978	GO:0000978	RNA polymerase II cis-regulatory region sequence-specific DNA binding	575	-0.342888	-1.39346	0.000301326	0.000301326	0.0266147	3356	tags=34%, list=23%, signal=27%	ESRRA/GMEB2/SIX3/SALL2/HIC2/MXI1/TGIF1/ZNF740/HES6/ZBTB33/SP7/ZNF770/NFYA/GMEB1/NR1D2/NFYB/DHX9/KLF3/RFX7/FOXJ1/MYBBP1A/POU2F2/RFX4/IRX3/BHLHE22/RBBP4/PER1/PBX4/HOXA1/FOXD1/SOX5/FOXB2/ZIC1/FOXC1/ZBTB39/DMRT3/TFAP2C/TP63/NR2F6/CIART/PRDM4/EN2/ATF4/ZEB1/TARDBP/ELF3/ZBTB17/APP/SOX7/E4F1/GZF1/IRX5/MEF2C/GLI2/ZNF239/KLF6/ZFHX4/NFIL3/ZBTB1/ZBTB6/RBMX/RXRA/E2F8/CEBPD/SOX9/SOX21/DMRTA2/OLIG3/SOX11/THAP1/…
GO:0034593	GO:0034593	phosphatidylinositol bisphosphate phosphatase activity	23	0.628375	2.05945	0.000342349	0.000342349	0.0270949	3443	tags=61%, list=24%, signal=47%	MTMR3/MTMR7/INPP4B/MTMR14/MTMR1/MTMR2/PIKFYVE/INPP4A/INPP5J/MTMR6/MTM1/INPP5B/SYNJ1/MTMR8
GO:0061134	GO:0061134	peptidase regulator activity	105	-0.475454	-1.71797	0.000343132	0.000343132	0.0270949	2815	tags=36%, list=19%, signal=29%	FURIN/NLRP1/FETUB/APP/SPP2/APAF1/FBLN1/PYCARD/TIMP3/SERPINA10/SERPINB4/VCP/SERPINB2/ATP2A3/COL28A1/SERPINH1/CASP8AP2/SFRP2/LTF/WFDC2/PZP/LXN/C3/TFPI/SERPINB1/C5/PCOLCE2/WFIKKN2/VIL1/SERPINB5/KNG1/COL7A1/SPINT3/PAPLN/NGF/CAV1/ANXA2/MAL
GO:0019838	GO:0019838	growth factor binding	93	-0.498513	-1.7728	0.000348594	0.000348594	0.0270949	2412	tags=37%, list=17%, signal=31%	DUSP1/TGFB3/ACVR2A/ITGAV/COL5A1/NRP1/IL10RA/IGFBP3/RHBDF1/FGFRL1/RPS19/LRP2/IGFBP5/IL1R2/TGFBR2/LTBP3/RPS2/IGFBP2/ITGB3/FGFBP3/FGFBP1/EGFR/PTN/ITGB4/COL2A1/WFIKKN2/KLB/ERBB2/IL11RA/COL4A1/ERBB3/GPC1/SPINT3/COL3A1
GO:0000987	GO:0000987	cis-regulatory region sequence-specific DNA binding	593	-0.340235	-1.3844	0.000401566	0.000401566	0.0300118	3356	tags=34%, list=23%, signal=27%	ESRRA/GMEB2/SIX3/SALL2/HIC2/MXI1/TGIF1/ZNF740/HES6/ZBTB33/SP7/ZNF770/NFYA/GMEB1/NR1D2/NFYB/DHX9/KLF3/RFX7/MTOR/BRF1/FOXJ1/MSX1/MYBBP1A/POU2F2/ELL3/RFX4/IRX3/BHLHE22/RBBP4/PER1/PBX4/HOXA1/FOXD1/SOX5/FOXB2/ZIC1/FOXC1/ZBTB39/DMRT3/TFAP2C/TP63/NR2F6/CIART/PRDM4/EN2/ATF4/ZEB1/TARDBP/ELF3/ZBTB17/APP/SOX7/E4F1/GZF1/IRX5/MEF2C/GLI2/ZNF239/KLF6/ZFHX4/NFIL3/ZBTB1/ZBTB6/RBMX/RXRA/E2F8/CEBPD/SOX9/SOX21/DMRTA…
GO:0000976	GO:0000976	transcription cis-regulatory region binding	718	-0.32798	-1.34013	0.000501002	0.000501002	0.0347723	3696	tags=35%, list=25%, signal=28%	MYCL/MYC/ZIC4/SAFB/TFAP4/ZBTB26/ZNF646/ARNT/TFCP2L1/PIH1D1/PPARD/KMT2D/FOXC2/TRIM24/SMAD2/PKNOX1/FOXP2/TOP1/ZNF516/GBX2/TFAP2A/BARHL2/ESRRA/GMEB2/SIX3/SALL2/HIC2/MXI1/TGIF1/ZNF740/HES6/ZBTB33/XRN2/SP7/ZNF770/NPM1/MEN1/NFYA/GMEB1/NR1D2/NFYB/DHX9/KLF3/RFX7/MTOR/BRF1/RBBP5/FOXJ1/MSX1/MYBBP1A/POU2F2/RHOXF1/ELL3/RFX4/IRX3/BHLHE22/RBBP4/PER1/PBX4/HOXA1/FOXD1/SOX5/FOXB2/ZIC1/FOXC1/ZBTB39/DMRT3/TWIST2/TF…
GO:0001067	GO:0001067	transcription regulatory region nucleic acid binding	719	-0.327897	-1.33978	0.000501052	0.000501052	0.0347723	3696	tags=35%, list=25%, signal=28%	MYCL/MYC/ZIC4/SAFB/TFAP4/ZBTB26/ZNF646/ARNT/TFCP2L1/PIH1D1/PPARD/KMT2D/FOXC2/TRIM24/SMAD2/PKNOX1/FOXP2/TOP1/ZNF516/GBX2/TFAP2A/BARHL2/ESRRA/GMEB2/SIX3/SALL2/HIC2/MXI1/TGIF1/ZNF740/HES6/ZBTB33/XRN2/SP7/ZNF770/NPM1/MEN1/NFYA/GMEB1/NR1D2/NFYB/DHX9/KLF3/RFX7/MTOR/BRF1/RBBP5/FOXJ1/MSX1/MYBBP1A/POU2F2/RHOXF1/ELL3/RFX4/IRX3/BHLHE22/RBBP4/PER1/PBX4/HOXA1/FOXD1/SOX5/FOXB2/ZIC1/FOXC1/ZBTB39/DMRT3/TWIST2/TF…
GO:1990837	GO:1990837	sequence-specific double-stranded DNA binding	761	-0.325064	-1.33032	0.000600601	0.000600601	0.0389137	3696	tags=35%, list=25%, signal=27%	MYCL/MYC/LIN28B/ZIC4/SAFB/TFAP4/LMNB1/ZBTB26/MCM10/ZNF646/ARNT/TFCP2L1/PIH1D1/PPARD/KMT2D/FOXC2/MCM5/TRIM24/SMAD2/PKNOX1/FOXP2/TOP1/ZNF516/GBX2/TFAP2A/BARHL2/ESRRA/GMEB2/SIX3/SALL2/HIC2/MXI1/TGIF1/ZNF740/HES6/ZBTB33/XRN2/SP7/ZNF770/NPM1/MEN1/MSH2/NFYA/GMEB1/NR1D2/NFYB/DHX9/MCM2/KLF3/RFX7/MTOR/BRF1/RBBP5/FOXJ1/MSX1/MYBBP1A/POU2F2/RHOXF1/ELL3/RFX4/IRX3/BHLHE22/RBBP4/PER1/LBX2/PBX4/HOXA1/FOXD1/SOX5/…
GO:0005102	GO:0005102	signaling receptor binding	753	-0.327075	-1.33811	0.000600781	0.000600781	0.0389137	2477	tags=23%, list=17%, signal=20%	TSNAX/ALKBH1/PSMC5/LAMA2/ANGPTL4/GDF10/EGFL6/ARRDC3/FBLN1/RSPO1/GABARAPL1/LRRC4B/GRP/SEMA5B/TGFB3/FAM3B/PYCARD/DLL4/ACTN3/FKBP1B/ANXA7/PLXNB1/ITGAV/COL5A1/HSPA8/STX1B/RGMA/CD22/SLIT3/HSP90AB1/ADCYAP1/TMEFF1/CCL28/VCP/LGALS3/WNT5A/FERMT1/ICAM2/DLL1/MICA/EMILIN1/ADAM22/SEMA4G/PITPNM2/SLIT1/EIF3A/PDCL3/IL27RA/IZUMO1R/FASLG/EFNA5/SEMA3E/SCG2/C1QBP/CASP8AP2/HMGA1/TAC1/SHH/CADM4/TGFBR2/SFRP2/CCDC88A/MA…
GO:0005109	GO:0005109	frizzled binding	25	-0.650083	-1.84198	0.000699399	0.000699399	0.0438401	3721	tags=56%, list=25%, signal=42%	RNF43/WNT10B/FZD1/CCDC88C/WNT11/WNT5A/WNT3/WNT1/WNT8B/CTHRC1/NDP/WNT4/RSPO3/WNT9A
GO:0052866	GO:0052866	phosphatidylinositol phosphate phosphatase activity	29	0.59879	2.08484	0.000737463	0.000737463	0.0439617	3011	tags=52%, list=21%, signal=41%	MTMR3/MTMR7/INPP4B/MTMR14/MTMR1/INPP5F/MTMR2/PIKFYVE/INPP4A/INPP5J/MTMR12/MTMR6/MTM1/INPP5B/SYNJ1
GO:0030545	GO:0030545	signaling receptor regulator activity	199	-0.409363	-1.57337	0.000746587	0.000746587	0.0439617	1888	tags=27%, list=13%, signal=24%	ADCYAP1/CCL28/LGALS3/WNT5A/SEMA4G/FASLG/EFNA5/SEMA3E/SCG2/SHH/SFRP2/MANF/WNT3/FGF10/SLURP1/WNT1/TAL1/GDF6/CSF3/SEMA3D/SEMA3A/WNT8B/NTF3/GPHB5/MIA/DKK3/GREM2/PTN/NDP/GDNF/FLRT2/WNT4/C5/CSPG5/RLN3/CLEC11A/WFIKKN2/LYPD6B/EDN1/EREG/LYPD6/WNT9A/RETNLB/FAM3D/THBS4/SPINT3/CMTM5/CXCL12/OGN/PDGFD/NGF/BMP5/MACC1
GO:0008201	GO:0008201	heparin binding	84	-0.487223	-1.70825	0.000827717	0.000827717	0.0473054	2558	tags=38%, list=18%, signal=32%	PTPRF/APP/RSPO1/PTPRS/ADAMTS1/COL5A1/SERPINA10/NRP1/NDNF/SLIT3/FGFRL1/SLIT1/RPL22/LTF/FGF10/NELL1/COL11A1/FGFBP3/FGFBP1/LXN/FSTL1/GREM2/PTN/EFEMP2/PCOLCE2/SMOC1/RSPO3/SMOC2/KNG1/THBS4/COL13A1/THBS3
GO:0019843	GO:0019843	rRNA binding	57	-0.52945	-1.75266	0.000878955	0.000878955	0.0487985	4030	tags=56%, list=28%, signal=41%	BRIX1/UTP23/IMP4/DDX21/MRPS18A/IMP3/NPM1/EEF2/RPUSD4/RPS3/RPS13/PPAN/PTCD3/MRPS18C/RPS11/RRS1/RPL12/RPL23A/RPL19/RPL23/RPS4Y1/RPF1/RPS18/RPLP0/RPL5/RPL11/RPS14/RPS5/RPL8/RPL9/CIRBP/RPS9
GO:0009055	GO:0009055	electron transfer activity	84	-0.479146	-1.67993	0.00118245	0.00118245	0.0638248	4520	tags=56%, list=31%, signal=39%	NDUFA6/NDUFB2/SDHC/GLRX2/NDUFB5/P4HA2/NDUFS2/SDHB/NDUFB3/NDUFB9/NDUFV1/COX15/COX6A1/NDUFS1/NDUFA8/NDUFS6/NDUFA9/COX5B/UQCRFS1/NDUFA5/NDUFB7/CYCS/NDUFB4/COX8A/NDUFS8/UQCR10/ETFDH/AKR1A1/COX5A/NDUFS7/UQCRH/NDUFS3/COX4I2/UQCRC1/NDUFC2/NCF2/NDUFA10/CYC1/NDUFA7/COX4I1/GSR/ALDH4A1/NDUFV3/AOC2/NDUFB1/HAAO/NOX4
GO:0070697	GO:0070697	activin receptor binding	7	0.842816	1.94264	0.00127486	0.00127486	0.0669528	752	tags=57%, list=5%, signal=54%	BMP15/NODAL/MAGI2/GDF9
GO:0016859	GO:0016859	cis-trans isomerase activity	28	-0.623033	-1.81161	0.00137665	0.00137665	0.0695485	3070	tags=54%, list=21%, signal=42%	PPIA/AIP/PPIB/PPIH/FKBP9/FKBP14/FKBP1B/PPIL1/PPWD1/FKBP10/FKBP2/PPID/PPIE/FKBP11/FKBP7
GO:0003755	GO:0003755	peptidyl-prolyl cis-trans isomerase activity	26	-0.63272	-1.80511	0.00139587	0.00139587	0.0695485	3070	tags=58%, list=21%, signal=46%	PPIA/AIP/PPIB/PPIH/FKBP9/FKBP14/FKBP1B/PPIL1/PPWD1/FKBP10/FKBP2/PPID/PPIE/FKBP11/FKBP7
GO:0004867	GO:0004867	serine-type endopeptidase inhibitor activity	38	-0.57312	-1.76872	0.00145368	0.00145368	0.0706183	2113	tags=39%, list=14%, signal=34%	SERPINA10/SERPINB4/SERPINB2/COL28A1/SERPINH1/WFDC2/PZP/TFPI/SERPINB1/WFIKKN2/SERPINB5/COL7A1/SPINT3/PAPLN/ANXA2
GO:0043125	GO:0043125	ErbB-3 class receptor binding	5	-0.873946	-1.64579	0.00171057	0.00171057	0.081071	412	tags=60%, list=3%, signal=58%	PIK3R1/ERBB2/ERBB3
GO:0052745	GO:0052745	inositol phosphate phosphatase activity	15	0.684343	2.0014	0.00179856	0.00179856	0.0832116	3011	tags=60%, list=21%, signal=48%	MTMR7/INPP1/INPP4B/INPP5F/INPP4A/INPP5J/MINPP1/INPP5B/SYNJ1
GO:0030548	GO:0030548	acetylcholine receptor regulator activity	5	-0.870011	-1.63838	0.00205269	0.00205269	0.0906521	1179	tags=60%, list=8%, signal=55%	SLURP1/LYPD6B/LYPD6
GO:0099602	GO:0099602	neurotransmitter receptor regulator activity	5	-0.870011	-1.63838	0.00205269	0.00205269	0.0906521	1179	tags=60%, list=8%, signal=55%	SLURP1/LYPD6B/LYPD6
GO:0004866	GO:0004866	endopeptidase inhibitor activity	75	-0.480314	-1.6574	0.00215957	0.00215957	0.0927134	2815	tags=36%, list=19%, signal=29%	FURIN/FETUB/APP/SPP2/TIMP3/SERPINA10/SERPINB4/SERPINB2/COL28A1/SERPINH1/LTF/WFDC2/PZP/LXN/C3/TFPI/SERPINB1/C5/WFIKKN2/VIL1/SERPINB5/KNG1/COL7A1/SPINT3/PAPLN/NGF/ANXA2
GO:0044183	GO:0044183	protein folding chaperone	29	-0.598205	-1.75107	0.00219479	0.00219479	0.0927134	2978	tags=52%, list=20%, signal=41%	CCT6A/CCT5/CCT2/HSPA14/CCT3/CCT8/HSPA8/HSPA9/CCT4/HSP90AB1/CCT7/PDCL3/TCP1/HSPA5/CALR
GO:0008237	GO:0008237	metallopeptidase activity	107	-0.441776	-1.60063	0.00239535	0.00239535	0.0990327	2094	tags=24%, list=14%, signal=21%	ECE1/ADAMTS7/THOP1/MMP15/ADAM22/KEL/CPM/ADAM8/MPND/SPRTN/ADAMTS4/ADAMTS18/MMP11/CPE/CNDP1/MMP16/ADAMDEC1/ADAM9/PAPPA2/MMP2/ASTL/ANPEP/ADAM12/MMP25/PAPLN/CPA6
GO:0004222	GO:0004222	metalloendopeptidase activity	61	-0.495031	-1.65487	0.00260902	0.00260902	0.104961	2324	tags=34%, list=16%, signal=29%	ADAMTS1/ECE1/ADAMTS7/THOP1/MMP15/ADAM22/KEL/ADAM8/SPRTN/ADAMTS4/ADAMTS18/MMP11/MMP16/ADAMDEC1/ADAM9/PAPPA2/MMP2/ASTL/ADAM12/MMP25/PAPLN
GO:0004016	GO:0004016	adenylate cyclase activity	5	0.872124	1.79911	0.00264678	0.00264678	0.104961	188	tags=40%, list=1%, signal=39%	ADCY6/ADCY3
GO:0071837	GO:0071837	HMG box domain binding	11	-0.752555	-1.75788	0.00299071	0.00299071	0.116229	1681	tags=55%, list=12%, signal=48%	PAX3/PAX6/HOXA3/MEOX1/POU3F3/ALX4
GO:1901681	GO:1901681	sulfur compound binding	156	-0.403316	-1.51863	0.0030551	0.0030551	0.116403	2728	tags=29%, list=19%, signal=24%	ITGA2/FST/AGRN/GAL3ST4/MMACHC/PCIF1/PTPRF/APP/RSPO1/PTPRS/TKT/ADAMTS1/COL5A1/SERPINA10/NRP1/NDNF/SLIT3/FGFRL1/SLIT1/RPL22/ANXA6/TKTL2/LTF/CBS/FGF10/NELL1/COL11A1/FGFBP3/FGFBP1/LXN/FSTL1/PTGES2/GREM2/PTN/MGST1/EFEMP2/PCOLCE2/SMOC1/RSPO3/SMOC2/KNG1/THBS4/COL13A1/THBS3/HADHA
GO:0061135	GO:0061135	endopeptidase regulator activity	85	-0.458513	-1.61084	0.00341417	0.00341417	0.127582	2815	tags=34%, list=19%, signal=28%	FURIN/NLRP1/FETUB/APP/SPP2/TIMP3/SERPINA10/SERPINB4/SERPINB2/COL28A1/SERPINH1/SFRP2/LTF/WFDC2/PZP/LXN/C3/TFPI/SERPINB1/C5/WFIKKN2/VIL1/SERPINB5/KNG1/COL7A1/SPINT3/PAPLN/NGF/ANXA2
GO:0016853	GO:0016853	isomerase activity	117	-0.424901	-1.55381	0.00361459	0.00361459	0.132523	3070	tags=31%, list=21%, signal=24%	PPIA/AIP/PPIB/PDIA6/GLCE/PPIH/FKBP9/HSPD1/MCEE/PUS3/FKBP14/RPUSD4/PDIA3/FKBP1B/MRI1/RPUSD1/PTGES3/TOP3B/PPIL1/PMM1/PPWD1/FKBP10/FKBP2/PPID/TOP2B/DSE/ITGB3/PPIE/P4HB/PTGES2/PDIA4/ALOX12B/FKBP11/FKBP7/HYI/DSEL
GO:0052629	GO:0052629	phosphatidylinositol-3,5-bisphosphate 3-phosphatase activity	11	0.703748	1.87001	0.00383667	0.00383667	0.135341	3443	tags=82%, list=24%, signal=63%	MTMR3/MTMR7/MTMR14/MTMR1/MTMR2/MTMR6/MTM1/SYNJ1/MTMR8
GO:0030546	GO:0030546	signaling receptor activator activity	189	-0.384499	-1.47192	0.00385192	0.00385192	0.135341	1888	tags=25%, list=13%, signal=22%	ADCYAP1/CCL28/LGALS3/WNT5A/SEMA4G/FASLG/EFNA5/SEMA3E/SCG2/SHH/SFRP2/MANF/WNT3/FGF10/SLURP1/WNT1/TAL1/GDF6/CSF3/SEMA3D/SEMA3A/WNT8B/NTF3/GPHB5/MIA/GREM2/PTN/NDP/GDNF/FLRT2/WNT4/C5/CSPG5/RLN3/CLEC11A/EDN1/EREG/WNT9A/RETNLB/FAM3D/THBS4/CMTM5/CXCL12/OGN/PDGFD/NGF/BMP5/MACC1
GO:0051393	GO:0051393	alpha-actinin binding	15	-0.698082	-1.76042	0.00390039	0.00390039	0.135341	2800	tags=67%, list=19%, signal=54%	DAG1/SYNPO2/PDLIM1/PDLIM2/MYPN/PALLD/PDLIM7/TTN/PDLIM4/PPARG
GO:0042813	GO:0042813	Wnt-activated receptor activity	14	-0.707577	-1.75629	0.00409153	0.00409153	0.139482	3511	tags=71%, list=24%, signal=54%	FZD3/FZD10/FZD8/FZD4/FZD1/FZD6/PKD1/FZD2/FZD5/ROR1
GO:0030414	GO:0030414	peptidase inhibitor activity	78	-0.458826	-1.59382	0.00417561	0.00417561	0.139639	2815	tags=35%, list=19%, signal=28%	FURIN/FETUB/APP/SPP2/TIMP3/SERPINA10/SERPINB4/SERPINB2/COL28A1/SERPINH1/LTF/WFDC2/PZP/LXN/C3/TFPI/SERPINB1/C5/WFIKKN2/VIL1/SERPINB5/KNG1/COL7A1/SPINT3/PAPLN/NGF/ANXA2
GO:0005164	GO:0005164	tumor necrosis factor receptor binding	16	0.626235	1.86974	0.00423985	0.00423985	0.139639	2014	tags=44%, list=14%, signal=38%	TRAF5/TNF/CASP8/TRIM37/FADD/TRADD/TRAF2
GO:0003680	GO:0003680	minor groove of adenine-thymine-rich DNA binding	7	-0.803648	-1.67142	0.00460526	0.00460526	0.149146	2368	tags=71%, list=16%, signal=60%	MEF2C/HMGA2/HMGA1/HNRNPD/HAND2
GO:0052744	GO:0052744	phosphatidylinositol monophosphate phosphatase activity	19	0.590602	1.83617	0.00483559	0.00483559	0.154038	3443	tags=58%, list=24%, signal=44%	MTMR3/MTMR7/MTMR14/MTMR1/INPP5F/MTMR2/MTMR12/MTMR6/MTM1/SYNJ1/MTMR8
GO:0048018	GO:0048018	receptor ligand activity	183	-0.382712	-1.46196	0.00514139	0.00514139	0.161138	1888	tags=25%, list=13%, signal=22%	ADCYAP1/CCL28/LGALS3/WNT5A/SEMA4G/FASLG/SEMA3E/SCG2/SHH/SFRP2/MANF/WNT3/FGF10/SLURP1/WNT1/GDF6/CSF3/SEMA3D/SEMA3A/WNT8B/NTF3/GPHB5/MIA/GREM2/PTN/NDP/GDNF/FLRT2/WNT4/C5/CSPG5/RLN3/CLEC11A/EDN1/EREG/WNT9A/RETNLB/FAM3D/THBS4/CMTM5/CXCL12/OGN/PDGFD/NGF/BMP5/MACC1
GO:0004175	GO:0004175	endopeptidase activity	213	-0.370887	-1.43339	0.00529157	0.00529157	0.163212	2329	tags=23%, list=16%, signal=20%	PDIA3/ADAMTS1/TMPRSS4/CASP2/PYCARD/BACE1/CAPNS2/ECE1/PSMB5/PSMA4/CTSZ/ADAMTS7/THOP1/MMP15/GZMA/ADAM22/KEL/ADAM8/PRSS12/SHH/USP42/LTF/CFB/USP49/PSMB1/CLPP/F10/SPRTN/USP2/ADAMTS4/ADAMTS18/MMP11/USP20/RHBDL2/PRSS36/CFI/MMP16/MASP1/ADAMDEC1/ADAM9/PAPPA2/MMP2/ASTL/CAPN13/ADAM12/MMP25/PAPLN/PGA4/CAPN9/F7
GO:0050700	GO:0050700	CARD domain binding	6	0.818462	1.78937	0.00574856	0.00574856	0.171482	2657	tags=100%, list=18%, signal=82%	IRGM/BCL10/RIPK2/NOD2/CARD9/CARD10
GO:0080025	GO:0080025	phosphatidylinositol-3,5-bisphosphate binding	23	0.549159	1.79982	0.00581992	0.00581992	0.171482	4911	tags=65%, list=34%, signal=43%	PHLDA3/TPCN2/WIPI1/CLVS1/SNX5/WDR45B/WIPI2/PLEKHA4/KIF16B/SH3PXD2B/TPCN1/SNX14/COMMD1/HIP1/PLEKHA5
GO:0015175	GO:0015175	neutral amino acid transmembrane transporter activity	27	-0.58659	-1.68889	0.00582443	0.00582443	0.171482	1282	tags=30%, list=9%, signal=27%	MFSD12/SLC43A2/SLC7A5/SLC1A2/SLC38A5/SLC38A3/SLC43A1/SLC6A20
GO:0051015	GO:0051015	actin filament binding	134	-0.405591	-1.50507	0.00600734	0.00600734	0.174227	3342	tags=34%, list=23%, signal=27%	MYO1C/MYO1B/PSTPIP2/DBN1/SPTAN1/AJUBA/GAS2L1/SYNE2/CFL1/CAPZA1/CAMSAP3/SYNE1/TPM3/CORO1B/EEF2/MYO7B/ACTN3/COTL1/FSCN1/FHOD3/EZR/FERMT1/MICAL1/ANXA6/CAPZA2/MYL4/GAS2L2/SAMD14/CTNNAL1/MYH9/SHROOM3/MYH1/TNNI3/TNNC1/ZNF185/EGFR/USH1C/FMNL1/TNNC2/NEXN/TTN/ARPC1A/FMNL2/HCLS1/VIL1/TMOD4
GO:0106018	GO:0106018	phosphatidylinositol-3,5-bisphosphate phosphatase activity	14	0.643524	1.84011	0.00617103	0.00617103	0.176342	3443	tags=71%, list=24%, signal=55%	MTMR3/MTMR7/MTMR14/MTMR1/MTMR2/PIKFYVE/MTMR6/MTM1/SYNJ1/MTMR8
GO:0016849	GO:0016849	phosphorus-oxygen lyase activity	7	0.793533	1.82904	0.0063743	0.0063743	0.179511	188	tags=29%, list=1%, signal=28%	ADCY6/ADCY3
GO:0015368	GO:0015368	calcium:cation antiporter activity	6	0.813079	1.7776	0.00674831	0.00674831	0.18627	2585	tags=67%, list=18%, signal=55%	SLC8A2/SLC24A5/SLC8B1/SLC24A2
GO:0015651	GO:0015651	quaternary ammonium group transmembrane transporter activity	8	-0.776024	-1.67129	0.00680603	0.00680603	0.18627	371	tags=50%, list=3%, signal=49%	SLC22A16/SLC44A4/SLC6A20/SLC25A48
GO:0003955	GO:0003955	NAD(P)H dehydrogenase (quinone) activity	33	-0.55441	-1.66192	0.0071227	0.0071227	0.19036	5739	tags=70%, list=39%, signal=42%	NDUFA6/NDUFB2/NDUFB5/NDUFS2/NDUFB3/NDUFB9/NDUFV1/NDUFS1/NDUFA8/NDUFS6/NDUFA9/NDUFA5/NDUFB7/NDUFB4/NDUFS8/CBR4/NDUFS7/NDUFS3/NDUFC2/NDUFA10/NDUFA7/NDUFV3/NDUFB1
GO:0005096	GO:0005096	GTPase activator activity	312	0.254295	1.32871	0.00732601	0.00732601	0.19036	3109	tags=30%, list=21%, signal=24%	TBC1D24/RGS2/ARHGAP26/ARHGAP22/EVI5L/RABGEF1/NPRL3/TBC1D25/ARHGAP10/ARHGAP20/RASA3/TBC1D30/MON1A/ARHGEF37/ACAP2/KNDC1/RALGAPA2/DENND1B/ARHGAP42/SYDE1/STARD13/TBC1D8/PSD4/RGS4/RALGPS2/DENND2D/ASAP3/GNAQ/USP6NL/ARHGAP6/ARHGAP8/TBC1D2B/ANKRD27/FNIP1/ACAP1/RCBTB2/TSC2/RASGRP1/SMAP2/RGS16/RIN3/IQGAP3/TBC1D8B/RABEP1/ELMOD2/SIPA1L3/SOS1/AGFG2/RASGRP4/TBC1D16/SRGAP1/TBC1D9B/DEPDC1/DOCK9/DENND4A/ARHGEF38/…
GO:0017147	GO:0017147	Wnt-protein binding	26	-0.584288	-1.66693	0.00753769	0.00753769	0.19036	3511	tags=58%, list=24%, signal=44%	FZD3/RECK/FZD10/FZD8/FZD4/FZD1/FZD6/APCDD1/FZD2/SFRP2/CTHRC1/WIF1/FZD5/APCDD1L/ROR1
GO:0033142	GO:0033142	progesterone receptor binding	3	0.927606	1.61511	0.00756228	0.00756228	0.19036	34	tags=33%, list=0%, signal=33%	TRERF1
GO:0004438	GO:0004438	phosphatidylinositol-3-phosphatase activity	18	0.57559	1.77108	0.00758054	0.00758054	0.19036	3443	tags=56%, list=24%, signal=43%	MTMR3/MTMR7/MTMR14/MTMR1/MTMR2/MTMR12/MTMR6/MTM1/SYNJ1/MTMR8
GO:0050136	GO:0050136	NADH dehydrogenase (quinone) activity	32	-0.551887	-1.64371	0.00783255	0.00783255	0.19036	5739	tags=69%, list=39%, signal=42%	NDUFA6/NDUFB2/NDUFB5/NDUFS2/NDUFB3/NDUFB9/NDUFV1/NDUFS1/NDUFA8/NDUFS6/NDUFA9/NDUFA5/NDUFB7/NDUFB4/NDUFS8/NDUFS7/NDUFS3/NDUFC2/NDUFA10/NDUFA7/NDUFV3/NDUFB1
GO:0016504	GO:0016504	peptidase activator activity	27	-0.575155	-1.65597	0.00790459	0.00790459	0.19036	3346	tags=52%, list=23%, signal=40%	EBAG9/PSENEN/NLRP1/APP/APAF1/FBLN1/PYCARD/VCP/ATP2A3/CASP8AP2/SFRP2/PCOLCE2/CAV1/MAL
GO:0003954	GO:0003954	NADH dehydrogenase activity	33	-0.550638	-1.65061	0.00792904	0.00792904	0.19036	5739	tags=67%, list=39%, signal=41%	NDUFA6/NDUFB2/NDUFB5/NDUFS2/NDUFB3/NDUFB9/NDUFV1/NDUFS1/NDUFA8/NDUFS6/NDUFA9/NDUFA5/NDUFB7/NDUFB4/NDUFS8/NDUFS7/NDUFS3/NDUFC2/NDUFA10/NDUFA7/NDUFV3/NDUFB1
GO:0030695	GO:0030695	GTPase regulator activity	328	0.24218	1.2714	0.00793651	0.00793651	0.19036	3109	tags=30%, list=21%, signal=24%	TBC1D24/RGS2/ARHGAP26/ARHGAP22/EVI5L/RABGEF1/NPRL3/TBC1D25/ARHGAP10/GPSM1/ARHGAP20/RASA3/TBC1D30/MON1A/ARHGEF37/ACAP2/KNDC1/RALGAPA2/DENND1B/ARHGAP42/SYDE1/STARD13/TBC1D8/PSD4/RGS4/RALGPS2/DENND2D/ASAP3/GNAQ/USP6NL/ARHGAP6/ARHGAP8/TBC1D2B/ANKRD27/FNIP1/ACAP1/RCBTB2/ITGB1BP1/TSC2/RASGRP1/SMAP2/RGS16/RIN3/IQGAP3/TBC1D8B/RABEP1/ELMOD2/SIPA1L3/SOS1/AGFG2/RASGRP4/TBC1D16/SRGAP1/TBC1D9B/DEPDC1/DOCK9/DE…
GO:0060589	GO:0060589	nucleoside-triphosphatase regulator activity	328	0.24218	1.2714	0.00793651	0.00793651	0.19036	3109	tags=30%, list=21%, signal=24%	TBC1D24/RGS2/ARHGAP26/ARHGAP22/EVI5L/RABGEF1/NPRL3/TBC1D25/ARHGAP10/GPSM1/ARHGAP20/RASA3/TBC1D30/MON1A/ARHGEF37/ACAP2/KNDC1/RALGAPA2/DENND1B/ARHGAP42/SYDE1/STARD13/TBC1D8/PSD4/RGS4/RALGPS2/DENND2D/ASAP3/GNAQ/USP6NL/ARHGAP6/ARHGAP8/TBC1D2B/ANKRD27/FNIP1/ACAP1/RCBTB2/ITGB1BP1/TSC2/RASGRP1/SMAP2/RGS16/RIN3/IQGAP3/TBC1D8B/RABEP1/ELMOD2/SIPA1L3/SOS1/AGFG2/RASGRP4/TBC1D16/SRGAP1/TBC1D9B/DEPDC1/DOCK9/DE…
GO:0070698	GO:0070698	type I activin receptor binding	4	0.874973	1.68113	0.00803305	0.00803305	0.19036	752	tags=75%, list=5%, signal=71%	BMP15/NODAL/GDF9
GO:0008137	GO:0008137	NADH dehydrogenase (ubiquinone) activity	31	-0.553479	-1.63739	0.00829481	0.00829481	0.192803	5739	tags=71%, list=39%, signal=43%	NDUFA6/NDUFB2/NDUFB5/NDUFS2/NDUFB3/NDUFB9/NDUFV1/NDUFS1/NDUFA8/NDUFS6/NDUFA9/NDUFA5/NDUFB7/NDUFB4/NDUFS8/NDUFS7/NDUFS3/NDUFC2/NDUFA10/NDUFA7/NDUFV3/NDUFB1
GO:0003746	GO:0003746	translation elongation factor activity	14	-0.679973	-1.68777	0.0083346	0.0083346	0.192803	2725	tags=50%, list=19%, signal=41%	TSFM/EEF2/EIF5A2/EEF1D/ABTB1/EEF1B2/EEF1G
GO:0051371	GO:0051371	muscle alpha-actinin binding	11	-0.717083	-1.67502	0.00865733	0.00865733	0.195384	2533	tags=73%, list=17%, signal=60%	SYNPO2/PDLIM1/PDLIM2/MYPN/PALLD/PDLIM7/TTN/PDLIM4
GO:0140346	GO:0140346	phosphatidylserine flippase activity	5	0.833228	1.71887	0.00866218	0.00866218	0.195384	1070	tags=60%, list=7%, signal=56%	ATP8A2/ATP11A/ATP11C
GO:0004706	GO:0004706	JUN kinase kinase kinase activity	6	0.798308	1.74531	0.00874781	0.00874781	0.195384	1912	tags=83%, list=13%, signal=72%	MAP3K9/MAP3K11/RIPK1/MAP3K13/RIPK2
GO:0004530	GO:0004530	deoxyribonuclease I activity	3	0.9222	1.6057	0.00934164	0.00934164	0.205308	626	tags=67%, list=4%, signal=64%	DNASE1L1/DNASE1L3
GO:0140327	GO:0140327	flippase activity	14	0.620565	1.77446	0.00940347	0.00940347	0.205308	2069	tags=43%, list=14%, signal=37%	ATP10A/ATP8A2/ATP11A/ATP10D/ATP11C/MFSD2A
GO:0015026	GO:0015026	coreceptor activity	23	-0.596629	-1.66114	0.00974439	0.00974439	0.20945	2284	tags=35%, list=16%, signal=29%	ACVR2A/ITGAV/RGMA/NRP1/CXCR4/ITGB3/RAMP1/ROR1
GO:0016312	GO:0016312	inositol bisphosphate phosphatase activity	4	0.866963	1.66574	0.00986918	0.00986918	0.20945	1947	tags=100%, list=13%, signal=87%	MTMR7/INPP1/INPP4B/INPP4A
GO:0008467	GO:0008467	[heparan sulfate]-glucosamine 3-sulfotransferase 1 activity	4	-0.879542	-1.55534	0.00992028	0.00992028	0.20945	764	tags=75%, list=5%, signal=71%	HS3ST3A1/HS3ST2/HS3ST6
GO:0140326	GO:0140326	ATPase-coupled intramembrane lipid transporter activity	21	0.54656	1.74163	0.0100301	0.0100301	0.20945	3793	tags=67%, list=26%, signal=49%	ATP10A/ATP8A2/ATP11A/ATP10D/ATP11C/RFT1/ABCA2/MFSD2A/ABCA1/ATP9A/ATP9B/TMEM30A/ABCA3/ATP8A1
GO:1990948	GO:1990948	ubiquitin ligase inhibitor activity	7	-0.786155	-1.63503	0.0101974	0.0101974	0.20945	2193	tags=86%, list=15%, signal=73%	RPS20/RPS7/RPL23/RPL5/RPL11/RPS15
GO:0042805	GO:0042805	actinin binding	18	-0.635316	-1.66902	0.0102399	0.0102399	0.20945	2800	tags=56%, list=19%, signal=45%	DAG1/SYNPO2/PDLIM1/PDLIM2/MYPN/PALLD/PDLIM7/TTN/PDLIM4/PPARG
GO:0016701	GO:0016701	oxidoreductase activity, acting on single donors with incorporation of molecular oxygen	13	-0.680038	-1.65931	0.0105796	0.0105796	0.211936	2554	tags=46%, list=17%, signal=38%	HPDL/HGD/IDO2/TDO2/ALOX12B/HAAO
GO:0016702	GO:0016702	oxidoreductase activity, acting on single donors with incorporation of molecular oxygen, incorporation of two atoms of oxygen	13	-0.680038	-1.65931	0.0105796	0.0105796	0.211936	2554	tags=46%, list=17%, signal=38%	HPDL/HGD/IDO2/TDO2/ALOX12B/HAAO
GO:0017075	GO:0017075	syntaxin-1 binding	14	0.6138	1.75512	0.0111666	0.0111666	0.221413	1397	tags=29%, list=10%, signal=26%	SYBU/UNC13B/SNPH/DAPK1
GO:0005432	GO:0005432	calcium:sodium antiporter activity	5	0.823268	1.69832	0.011309	0.011309	0.22197	2585	tags=80%, list=18%, signal=66%	SLC8A2/SLC24A5/SLC8B1/SLC24A2
GO:0015171	GO:0015171	amino acid transmembrane transporter activity	53	-0.477328	-1.56159	0.0114286	0.0114286	0.222075	1282	tags=25%, list=9%, signal=22%	MFSD12/SLC43A2/SLC7A5/SLC1A2/SLC25A12/SLC7A7/SLC7A4/SLC7A13/SLC38A5/SLC38A3/SLC16A10/SLC43A1/SLC6A20
GO:0019215	GO:0019215	intermediate filament binding	9	-0.738958	-1.64044	0.0116987	0.0116987	0.224676	585	tags=56%, list=4%, signal=53%	FAM83H/VIM/NES/EVPL/EPPK1
GO:0030060	GO:0030060	L-malate dehydrogenase activity	4	-0.873667	-1.54495	0.0118689	0.0118689	0.224676	1033	tags=75%, list=7%, signal=70%	MDH2/MDH1/MDH1B
GO:0005200	GO:0005200	structural constituent of cytoskeleton	54	-0.473918	-1.55403	0.0119093	0.0119093	0.224676	1401	tags=48%, list=10%, signal=44%	YEATS4/ACTR2/ARPC3/TLN1/ACTR3/ANK3/SPTBN2/EPB42/ARPC2/ARPC4/EPB41L4B/TUBE1/SPTAN1/TUBA3C/AGRN/DSP/PLEC/ACTB/VIM/GFAP/PPL/TUBB3/TUBB/ANK2/DES/KRT6A
GO:0055105	GO:0055105	ubiquitin-protein transferase inhibitor activity	8	-0.750877	-1.61713	0.0123157	0.0123157	0.230109	2193	tags=75%, list=15%, signal=64%	RPS20/RPS7/RPL23/RPL5/RPL11/RPS15
GO:0015227	GO:0015227	acyl carnitine transmembrane transporter activity	3	-0.918777	-1.50401	0.0127111	0.0127111	0.233161	14	tags=100%, list=0%, signal=100%	SLC25A45/SLC25A48
GO:0045296	GO:0045296	cadherin binding	254	-0.346856	-1.35686	0.0128299	0.0128299	0.233161	4499	tags=39%, list=31%, signal=28%	ANK3/ZC3H15/AHNAK/RAB10/AHSA1/PTPN11/HNRNPK/CLIC1/DDX6/SPTBN2/IQGAP1/GLOD4/CNN2/CTNNB1/UBAP2/STK38/EIF3E/CAPZB/PRDX1/PSMB6/EIF2S3/PPP1CA/PICALM/YWHAB/PCBP1/VASP/LYPLA2/GIGYF2/HDLBP/MYO1B/ARHGEF16/EIF4G2/NDRG1/DBN1/SPTAN1/RSL1D1/CAST/DAB2IP/CAPZA1/DCHS1/RAN/BZW1/YWHAE/EMD/TMPO/CORO1B/EEF2/PAICS/SERBP1/RTN4/TRIM29/HCFC1/CCT8/HSPA8/CTNND2/FSCN1/RANBP1/NOP56/PUF60/ARGLU1/RPL23A/HSP90AB1/PDLIM1/EEF1D/…
GO:0015179	GO:0015179	L-amino acid transmembrane transporter activity	41	-0.502869	-1.57371	0.012839	0.012839	0.233161	1063	tags=24%, list=7%, signal=23%	SLC43A2/SLC7A5/SLC1A2/SLC25A12/SLC7A7/SLC7A13/SLC38A5/SLC38A3/SLC43A1/SLC6A20
GO:0031014	GO:0031014	troponin T binding	4	-0.870935	-1.54012	0.0136404	0.0136404	0.24413	1890	tags=100%, list=13%, signal=87%	TNNI2/TNNI3/TNNC1
GO:0016018	GO:0016018	cyclosporin A binding	11	-0.699047	-1.63289	0.0136943	0.0136943	0.24413	3070	tags=64%, list=21%, signal=50%	PPIA/PPIB/PPIH/PPIL1/PPWD1/PPID/PPIE
GO:0048029	GO:0048029	monosaccharide binding	49	-0.476325	-1.54037	0.0143516	0.0143516	0.253522	1554	tags=22%, list=11%, signal=20%	PLOD1/P3H2/PFKM/ALDOB/PLOD2/P4HA3/COLEC12/UGP2/OGFOD2/HK1/PFKP
GO:0140104	GO:0140104	molecular carrier activity	52	-0.467445	-1.52652	0.0147171	0.0147171	0.257636	3437	tags=40%, list=24%, signal=31%	TNPO3/XPO7/RANBP6/TMCO6/EMC8/MMGT1/TNPO2/RAN/NUTF2/NDUFAB1/XPO4/KPNA2/HSPA8/URM1/OXA1L/EMC4/BAG3/CSE1L/KPNB1/EMC9/HBE1
GO:0030547	GO:0030547	signaling receptor inhibitor activity	10	-0.710901	-1.62084	0.0149206	0.0149206	0.258867	866	tags=70%, list=6%, signal=66%	PXDN/LRPAP1/FST/DKK3/WFIKKN2/LYPD6/SPINT3
GO:0043177	GO:0043177	organic acid binding	78	-0.42916	-1.49077	0.0152708	0.0152708	0.262494	2219	tags=26%, list=15%, signal=22%	CRABP2/CAD/RXRA/PLOD1/SLC46A1/YARS2/GOT2/P3H2/PLOD2/LRAT/P4HA3/TDO2/UGT1A3/ASS1/HBE1/GAD1/NR2F2/CRABP1/OGFOD2/PPARG
GO:0001664	GO:0001664	G protein-coupled receptor binding	147	-0.376343	-1.40908	0.0153998	0.0153998	0.262494	3148	tags=29%, list=22%, signal=23%	PHB/FZD1/PTCH2/CCDC88C/RAPGEF2/ARAP1/WNT11/TSNAX/PSMC5/ARRDC3/RSPO1/HSPA8/ADCYAP1/CCL28/WNT5A/C1QBP/TAC1/S1PR1/WNT3/ADRB1/EDNRB/FYN/ADRA2C/WNT1/WNT8B/DLG4/GPHB5/USP20/CTHRC1/C3/GPRC5B/ITGB4/NDP/PPP1R1B/WNT4/C5/RLN3/NES/PALM/EDN1/RSPO3/WNT9A/CXCL12
GO:0042043	GO:0042043	neurexin family protein binding	7	-0.766188	-1.59351	0.0164474	0.0164474	0.277912	1128	tags=43%, list=8%, signal=40%	SYTL1/CPE/SYTL5
GO:0050664	GO:0050664	oxidoreductase activity, acting on NAD(P)H, oxygen as acceptor	9	-0.721394	-1.60145	0.0168269	0.0168269	0.281874	1918	tags=44%, list=13%, signal=39%	NCF2/MICAL1/KMO/NOX4
GO:0046624	GO:0046624	sphingolipid transporter activity	12	0.623805	1.70582	0.0171928	0.0171928	0.285541	2287	tags=58%, list=16%, signal=49%	ATP10A/MTTP/ATP10D/CPTP/ABCA2/PLEKHA8/ABCA1
GO:0097677	GO:0097677	STAT family protein binding	7	-0.764885	-1.5908	0.0174342	0.0174342	0.287097	147	tags=29%, list=1%, signal=28%	SPI1/PPARG
GO:0015453	GO:0015453	oxidoreduction-driven active transmembrane transporter activity	50	-0.466977	-1.51607	0.0181261	0.0181261	0.293933	4520	tags=70%, list=31%, signal=49%	NDUFA6/NDUFB2/NDUFB5/NDUFS2/NDUFB3/NDUFB9/NDUFV1/COX15/COX6A1/NDUFS1/NDUFA8/NDUFS6/NDUFA9/COX5B/UQCRFS1/NDUFA5/NDUFB7/NDUFB4/COX8A/NDUFS8/UQCR10/COX5A/NDUFS7/UQCRH/NDUFS3/COX4I2/UQCRC1/NDUFC2/NDUFA10/CYC1/NDUFA7/COX4I1/CYB561A3/NDUFV3/NDUFB1
GO:0005230	GO:0005230	extracellular ligand-gated ion channel activity	18	-0.608045	-1.59738	0.0182855	0.0182855	0.293933	2906	tags=56%, list=20%, signal=45%	GABRR1/PTK2B/GLRB/GRIK3/CHRNA1/CHRNE/CHRNA4/P2RX5/GRIA2/P2RX1
GO:1904929	GO:1904929	coreceptor activity involved in Wnt signaling pathway, planar cell polarity pathway	5	-0.817938	-1.54032	0.0183031	0.0183031	0.293933	176	tags=40%, list=1%, signal=40%	ROR2/ROR1
GO:0051213	GO:0051213	dioxygenase activity	70	-0.432608	-1.47774	0.0188221	0.0188221	0.299789	2554	tags=26%, list=17%, signal=21%	HPDL/ALKBH1/PTGS1/HGD/PLOD1/PHF2/ALKBH5/P3H2/ALKBH6/RSBN1L/IDO2/PLOD2/P4HA3/P4HB/TDO2/ALOX12B/HAAO/OGFOD2
GO:0035673	GO:0035673	oligopeptide transmembrane transporter activity	7	0.736025	1.69649	0.0193779	0.0193779	0.306132	3494	tags=86%, list=24%, signal=65%	SLC15A4/ABCC5/ABCB9/SLC13A3/SLC15A1/ABCC4
GO:0050998	GO:0050998	nitric-oxide synthase binding	10	-0.695819	-1.58646	0.0198413	0.0198413	0.310925	1148	tags=30%, list=8%, signal=28%	ACTB/CAV3/CAV1
GO:0034483	GO:0034483	heparan sulfate sulfotransferase activity	8	-0.736478	-1.58612	0.020094	0.020094	0.312366	2433	tags=38%, list=17%, signal=31%	NDST1/HS3ST2/HS3ST6
GO:0022857	GO:0022857	transmembrane transporter activity	569	-0.304399	-1.23646	0.0204984	0.0204984	0.313841	2686	tags=22%, list=18%, signal=19%	COX5A/SLC4A11/CHRNA1/SEC61A1/NDUFS7/SLC35A4/UQCRH/ATP12A/TIMM22/SLC40A1/TRPV6/NDUFS3/SLC37A1/COX4I2/VDAC2/SLC13A5/MFSD5/SCNN1A/UQCRC1/PKD1/SLC38A4/SLC35C2/SLC39A7/FKBP1B/NCS1/TMEM38A/ATP6V1D/ITGAV/NIPAL2/SLC29A2/NDUFC2/SLC22A16/SLC33A1/ABCD4/SLC16A6/NDUFA10/SLC29A1/CYC1/SLC39A6/SLC44A3/SLC46A1/NDUFA7/SFXN4/SLC25A3/COX4I1/SLC25A11/TMC5/GJC1/TRPM7/FXYD1/ATP2A3/CHRNE/SLC16A12/CYB561A3/SLC39A8/SLC25A…
GO:0140333	GO:0140333	glycerophospholipid flippase activity	11	0.637444	1.69383	0.0205536	0.0205536	0.313841	2069	tags=45%, list=14%, signal=39%	ATP10A/ATP8A2/ATP11A/ATP11C/MFSD2A
GO:0090555	GO:0090555	phosphatidylethanolamine flippase activity	4	0.835238	1.60479	0.0211154	0.0211154	0.313841	1070	tags=75%, list=7%, signal=70%	ATP8A2/ATP11A/ATP11C
GO:0008146	GO:0008146	sulfotransferase activity	26	-0.544316	-1.5529	0.0212172	0.0212172	0.313841	1048	tags=42%, list=7%, signal=39%	GAL3ST4/CHST9/NDST1/CHST14/CHST2/HS3ST2/TPST1/SULT1C2/GAL3ST1/HS3ST6/DSEL
GO:0005536	GO:0005536	glucose binding	7	-0.753925	-1.568	0.0213816	0.0213816	0.313841	302	tags=43%, list=2%, signal=42%	HK2/UGP2/HK1
GO:0015247	GO:0015247	aminophospholipid flippase activity	7	0.731149	1.68525	0.0214176	0.0214176	0.313841	1070	tags=43%, list=7%, signal=40%	ATP8A2/ATP11A/ATP11C
GO:0097493	GO:0097493	structural molecule activity conferring elasticity	9	-0.711697	-1.57993	0.0214744	0.0214744	0.313841	1703	tags=44%, list=12%, signal=39%	EMILIN1/FBLN2/TTN/EMILIN3
GO:0046030	GO:0046030	inositol trisphosphate phosphatase activity	8	0.698226	1.67658	0.0216654	0.0216654	0.313841	3011	tags=62%, list=21%, signal=50%	INPP4B/INPP4A/INPP5J/INPP5B/SYNJ1
GO:0015182	GO:0015182	L-asparagine transmembrane transporter activity	3	-0.898636	-1.47104	0.0217904	0.0217904	0.313841	402	tags=67%, list=3%, signal=65%	SLC38A5/SLC38A3
GO:0010484	GO:0010484	H3 histone acetyltransferase activity	4	0.832453	1.59944	0.021804	0.021804	0.313841	110	tags=25%, list=1%, signal=25%	BRCA2
GO:0008083	GO:0008083	growth factor activity	75	-0.42165	-1.45497	0.0220756	0.0220756	0.315414	1393	tags=24%, list=10%, signal=22%	MANF/FGF10/GDF6/CSF3/NTF3/MIA/PTN/GDNF/CSPG5/CLEC11A/EREG/THBS4/CXCL12/OGN/PDGFD/NGF/BMP5/MACC1
GO:0003779	GO:0003779	actin binding	281	-0.332437	-1.30942	0.0238046	0.0238046	0.337636	3197	tags=26%, list=22%, signal=21%	PSTPIP2/DBN1/SPTAN1/INO80/AJUBA/GAS2L1/SYNE2/CFL1/CAPZA1/CAMSAP3/SYNE1/BCL7B/TPM3/DAG1/EMD/DIXDC1/CORO1B/EEF2/MYO7B/SYNPO2/ACTN3/COTL1/FSCN1/SYNPO/PDLIM1/FHOD3/EZR/FERMT1/MICAL1/TRPM7/PDLIM2/ANXA6/CXCR4/CAPZA2/PLEC/CCDC88A/GIPC1/MYL4/GAS2L2/TNNI2/SAMD14/CTNNAL1/MYH9/SHROOM3/MYPN/MYH1/SMTN/PALLD/TNNI3/TNNC1/ZNF185/PDLIM7/TNNT3/P4HB/LMOD3/EGFR/SNTB1/MLPH/MYBPC3/USH1C/FMNL1/TNNC2/NEXN/TTN/MYO18B/ARP…
GO:0016715	GO:0016715	oxidoreductase activity, acting on paired donors, with incorporation or reduction of molecular oxygen, reduced ascorbate as one donor, and incorporation of one atom of oxygen	3	0.885957	1.54259	0.0244662	0.0244662	0.344505	699	tags=33%, list=5%, signal=32%	DBH
GO:0030228	GO:0030228	lipoprotein particle receptor activity	12	0.611584	1.6724	0.0248027	0.0248027	0.346731	1807	tags=58%, list=12%, signal=51%	LRP10/CXCL16/LDLR/LRP8/LRP12/SCARB1/VLDLR
GO:0015101	GO:0015101	organic cation transmembrane transporter activity	18	-0.595559	-1.56457	0.0251609	0.0251609	0.349226	2041	tags=33%, list=14%, signal=29%	SLC22A16/SLC29A1/SLC44A3/SLC44A4/SLC6A20/SLC25A48
GO:0004839	GO:0004839	ubiquitin activating enzyme activity	3	-0.891188	-1.45884	0.0263301	0.0263301	0.362862	938	tags=100%, list=6%, signal=94%	SAE1/UBA1
GO:0016505	GO:0016505	peptidase activator activity involved in apoptotic process	10	-0.682744	-1.55664	0.0268254	0.0268254	0.36546	3346	tags=70%, list=23%, signal=54%	EBAG9/NLRP1/APAF1/PYCARD/ATP2A3/CASP8AP2/MAL
GO:0008126	GO:0008126	acetylesterase activity	4	0.822321	1.57997	0.0270829	0.0270829	0.36546	674	tags=50%, list=5%, signal=48%	ABHD2/ABHD3
GO:0034338	GO:0034338	short-chain carboxylesterase activity	4	0.822321	1.57997	0.0270829	0.0270829	0.36546	674	tags=50%, list=5%, signal=48%	ABHD2/ABHD3
GO:0019825	GO:0019825	oxygen binding	19	-0.581963	-1.55039	0.0275362	0.0275362	0.369015	1329	tags=26%, list=9%, signal=24%	CBS/CYP2E1/TDO2/HBE1/NOX4
GO:0050780	GO:0050780	dopamine receptor binding	12	-0.657481	-1.57172	0.0283545	0.0283545	0.377379	946	tags=25%, list=6%, signal=23%	DLG4/PPP1R1B/PALM
GO:0070180	GO:0070180	large ribosomal subunit rRNA binding	6	-0.768767	-1.53154	0.0288285	0.0288285	0.381016	2373	tags=83%, list=16%, signal=70%	RPUSD4/RPL12/RPL19/RPL23/RPLP0
GO:0043394	GO:0043394	proteoglycan binding	22	-0.557382	-1.53684	0.0294952	0.0294952	0.381016	3667	tags=50%, list=25%, signal=38%	FGF20/SEMA5A/ITGA2/FST/AGRN/PTPRF/PTPRS/COL5A1/PTN/COL2A1/TNC
GO:0016303	GO:0016303	1-phosphatidylinositol-3-kinase activity	8	0.676715	1.62492	0.0294962	0.0294962	0.381016	1315	tags=25%, list=9%, signal=23%	PIK3CD/PIK3CB
GO:0070008	GO:0070008	serine-type exopeptidase activity	8	0.676212	1.62371	0.0297572	0.0297572	0.381016	4335	tags=88%, list=30%, signal=62%	TPP1/HPN/TPP2/SCPEP1/CPVL/CPD/PRCP
GO:0106019	GO:0106019	phosphatidylinositol-4,5-bisphosphate phosphatase activity	9	0.65114	1.62225	0.0297714	0.0297714	0.381016	3011	tags=56%, list=21%, signal=44%	INPP4B/INPP4A/INPP5J/INPP5B/SYNJ1
GO:0030229	GO:0030229	very-low-density lipoprotein particle receptor activity	3	0.876489	1.52611	0.0298043	0.0298043	0.381016	1807	tags=100%, list=12%, signal=88%	LDLR/LRP8/VLDLR
GO:0016508	GO:0016508	long-chain-enoyl-CoA hydratase activity	3	-0.881901	-1.44364	0.0305066	0.0305066	0.381638	29	tags=67%, list=0%, signal=67%	HSD17B4/HADHA
GO:0003689	GO:0003689	DNA clamp loader activity	9	-0.695413	-1.54378	0.0309295	0.0309295	0.381638	4028	tags=78%, list=28%, signal=56%	RFC5/RFC4/RFC1/RAD17/RFC3/RFC2/CHTF8
GO:0016651	GO:0016651	oxidoreductase activity, acting on NAD(P)H	61	-0.432091	-1.44447	0.0309355	0.0309355	0.381638	4293	tags=39%, list=29%, signal=28%	NDUFS1/NDUFA8/CYB5RL/NDUFS6/NDUFA9/NDUFA5/NDUFB7/NDUFB4/GMPR2/NDUFS8/CBR4/NDUFS7/NDUFS3/NDUFC2/GMPR/NCF2/NDUFA10/NDUFA7/MICAL1/NDUFV3/ADH4/KMO/NDUFB1/NOX4
GO:0015276	GO:0015276	ligand-gated ion channel activity	47	-0.455131	-1.46226	0.0309928	0.0309928	0.381638	2906	tags=36%, list=20%, signal=29%	GABRR1/PTK2B/GLRB/GRIK3/CHRNA1/SCNN1A/FKBP1B/CHRNE/ANXA6/CHRNA4/TRPM2/SCNN1B/TRPM5/ITPR1/P2RX5/GRIA2/P2RX1
GO:0022834	GO:0022834	ligand-gated channel activity	47	-0.455131	-1.46226	0.0309928	0.0309928	0.381638	2906	tags=36%, list=20%, signal=29%	GABRR1/PTK2B/GLRB/GRIK3/CHRNA1/SCNN1A/FKBP1B/CHRNE/ANXA6/CHRNA4/TRPM2/SCNN1B/TRPM5/ITPR1/P2RX5/GRIA2/P2RX1
GO:0008417	GO:0008417	fucosyltransferase activity	8	-0.7211	-1.553	0.0311133	0.0311133	0.381638	649	tags=38%, list=4%, signal=36%	FUT4/FUT9/FUT5
GO:0044325	GO:0044325	transmembrane transporter binding	82	-0.404405	-1.4132	0.031569	0.031569	0.381638	2302	tags=23%, list=16%, signal=20%	PKD1/PYCARD/HERPUD1/ACTN3/FKBP1B/HSP90AB1/FXYD1/ATP2A3/PHPT1/FYN/YWHAQ/PDE4B/TCAF1/KCNE1/TSPO/KCNE3/ANK2/CAV3/CAV1
GO:1904680	GO:1904680	peptide transmembrane transporter activity	10	0.629827	1.62514	0.0316045	0.0316045	0.381638	3647	tags=80%, list=25%, signal=60%	SLC15A4/ABCC5/ABCB9/TAP2/SLC13A3/SLC15A1/ABCC4/TAP1
GO:0016903	GO:0016903	oxidoreductase activity, acting on the aldehyde or oxo group of donors	30	-0.510429	-1.50277	0.0316206	0.0316206	0.381638	1296	tags=17%, list=9%, signal=15%	ALDH4A1/ADH4/ALDH1L2/FAR2/AOX1
GO:0099094	GO:0099094	ligand-gated cation channel activity	40	-0.474808	-1.47824	0.0322326	0.0322326	0.383832	2841	tags=35%, list=19%, signal=28%	PTK2B/GRIK3/CHRNA1/SCNN1A/FKBP1B/CHRNE/CHRNA4/TRPM2/SCNN1B/TRPM5/ITPR1/P2RX5/GRIA2/P2RX1
GO:0005355	GO:0005355	glucose transmembrane transporter activity	8	-0.717836	-1.54597	0.0327338	0.0327338	0.383832	1429	tags=50%, list=10%, signal=45%	SLC2A4/SLC2A1/SLC2A2/SLC2A9
GO:0015149	GO:0015149	hexose transmembrane transporter activity	8	-0.717836	-1.54597	0.0327338	0.0327338	0.383832	1429	tags=50%, list=10%, signal=45%	SLC2A4/SLC2A1/SLC2A2/SLC2A9
GO:0019834	GO:0019834	phospholipase A2 inhibitor activity	3	-0.877334	-1.43617	0.0328673	0.0328673	0.383832	44	tags=67%, list=0%, signal=66%	ANXA1/ANXA2
GO:0016538	GO:0016538	cyclin-dependent protein serine/threonine kinase regulator activity	36	0.402006	1.47919	0.0331313	0.0331313	0.383832	3023	tags=36%, list=21%, signal=29%	CDKN2C/CCNB3/CCNG1/CCNF/CCNT1/CDK5R1/CDK5R2/KAT2B/CDKN2B/CCNY/CCNA1/MNAT1/CCNO
GO:0043236	GO:0043236	laminin binding	17	-0.589595	-1.53127	0.0331809	0.0331809	0.383832	3213	tags=65%, list=22%, signal=51%	ITGA3/BCAM/DAG1/ITGA2/AGRN/PLEKHA2/LGALS3/SHH/ITGA9/ADAM9/GPC1
GO:0038132	GO:0038132	neuregulin binding	5	-0.792283	-1.49201	0.0331851	0.0331851	0.383832	2162	tags=80%, list=15%, signal=68%	ITGAV/ITGB3/ITGB4/ERBB3
GO:0016655	GO:0016655	oxidoreductase activity, acting on NAD(P)H, quinone or similar compound as acceptor	40	-0.47378	-1.47504	0.0334167	0.0334167	0.384224	5739	tags=60%, list=39%, signal=37%	NDUFA6/NDUFB2/NDUFB5/NDUFS2/NDUFB3/NDUFB9/NDUFV1/NDUFS1/NDUFA8/NDUFS6/NDUFA9/NDUFA5/NDUFB7/NDUFB4/NDUFS8/CBR4/NDUFS7/NDUFS3/NDUFC2/NDUFA10/NDUFA7/NDUFV3/ADH4/NDUFB1
GO:0001618	GO:0001618	virus receptor activity	38	-0.478599	-1.47701	0.0342276	0.0342276	0.388945	2800	tags=34%, list=19%, signal=28%	DAG1/ITGA2/CD81/EFNB2/ITGAV/CXCR4/CD46/EFNB3/ITGB3/EGFR/ITGB6/NCAM1/ANPEP
GO:0140272	GO:0140272	exogenous protein binding	38	-0.478599	-1.47701	0.0342276	0.0342276	0.388945	2800	tags=34%, list=19%, signal=28%	DAG1/ITGA2/CD81/EFNB2/ITGAV/CXCR4/CD46/EFNB3/ITGB3/EGFR/ITGB6/NCAM1/ANPEP
GO:0031694	GO:0031694	alpha-2A adrenergic receptor binding	4	-0.827566	-1.46343	0.0352524	0.0352524	0.398262	1266	tags=75%, list=9%, signal=69%	UCHL1/ADRB1/ADRA2C
GO:0046527	GO:0046527	glucosyltransferase activity	13	0.565447	1.58425	0.0359195	0.0359195	0.403453	3198	tags=38%, list=22%, signal=30%	GBA/GYG1/UGCG/UGGT2/ALG8
GO:0004888	GO:0004888	transmembrane signaling receptor activity	359	-0.313571	-1.25043	0.0366926	0.0366926	0.408836	3511	tags=33%, list=24%, signal=26%	FZD3/CLK4/GPR17/GPR39/EPHB4/DDR2/FZD10/TMEM63B/GPR174/FZD8/FZD4/CELSR1/GPRC5C/SRMS/BCAM/ADGRL2/CCR4/THBD/FZD1/PTCH2/PTPRN2/LTBP1/IFNAR1/GABRR1/PTK2B/ROBO1/GLRB/GRIK3/CD3E/ITGA2/PBK/CHRNA1/SEMA4D/GPR75/PTPRF/CLK2/PKDCC/MELK/CLK3/MAP2K6/FZD6/GPR52/MST1R/PKD1/ACVR2A/SSTR2/SORL1/FZD2/PLXNB1/LPAR2/ADRB2/GPR87/NRP1/IL10RA/ADGRF2/GPR83/FGFRL1/PAX8/IL27RA/CHRNE/IL1R2/CHRM1/CXCR4/TGFBR2/GPR21/S1PR1/EFNB3/…
GO:0005125	GO:0005125	cytokine activity	66	-0.419182	-1.4207	0.0368196	0.0368196	0.408836	2426	tags=35%, list=17%, signal=29%	GDF10/TGFB3/FAM3B/CCL28/WNT5A/FASLG/SCG2/WNT3/SLURP1/WNT1/GDF6/CSF3/WNT8B/GREM2/NDP/WNT4/C5/EDN1/WNT9A/FAM3D/CMTM5/CXCL12/BMP5
GO:0022824	GO:0022824	transmitter-gated ion channel activity	14	-0.613293	-1.52227	0.037733	0.037733	0.414244	2906	tags=57%, list=20%, signal=46%	GABRR1/PTK2B/GLRB/GRIK3/CHRNA1/CHRNE/CHRNA4/GRIA2
GO:0022835	GO:0022835	transmitter-gated channel activity	14	-0.613293	-1.52227	0.037733	0.037733	0.414244	2906	tags=57%, list=20%, signal=46%	GABRR1/PTK2B/GLRB/GRIK3/CHRNA1/CHRNE/CHRNA4/GRIA2
GO:1901474	GO:1901474	azole transmembrane transporter activity	8	-0.70611	-1.52072	0.0380813	0.0380813	0.41572	402	tags=38%, list=3%, signal=36%	SLC38A5/SLC44A4/SLC38A3
GO:0004576	GO:0004576	oligosaccharyl transferase activity	6	-0.754368	-1.50286	0.0383269	0.0383269	0.416063	3468	tags=83%, list=24%, signal=64%	OSTC/RPN1/STT3B/STT3A/RPN2
GO:0042834	GO:0042834	peptidoglycan binding	5	-0.783545	-1.47555	0.0391721	0.0391721	0.419626	625	tags=40%, list=4%, signal=38%	PGLYRP1/HK1
GO:0030515	GO:0030515	snoRNA binding	25	-0.522858	-1.48149	0.0394461	0.0394461	0.419626	5575	tags=68%, list=38%, signal=42%	NHP2/BMS1/TSR1/NUDT5/RRP9/HEATR1/DKC1/BYSL/NOLC1/IMP4/DDX21/IMP3/WDR3/NOP58/NOP14/NOP56/GAR1
GO:0048487	GO:0048487	beta-tubulin binding	36	0.390881	1.43825	0.039596	0.039596	0.419626	3387	tags=36%, list=23%, signal=28%	RGS2/TRPV4/SYT11/TTLL7/CDK5R1/BCAS3/GABARAPL2/IFT74/APPL1/FGF13/BBS4/HDAC6/HTT
GO:0005231	GO:0005231	excitatory extracellular ligand-gated ion channel activity	10	-0.664311	-1.51462	0.0398413	0.0398413	0.419626	2816	tags=60%, list=19%, signal=48%	GLRB/CHRNA1/CHRNE/CHRNA4/P2RX5/P2RX1
GO:0005176	GO:0005176	ErbB-2 class receptor binding	3	-0.866613	-1.41862	0.0403123	0.0403123	0.419626	375	tags=67%, list=3%, signal=65%	NRG1/MUC4
GO:0000149	GO:0000149	SNARE binding	86	0.298986	1.31551	0.0403439	0.0403439	0.419626	3289	tags=31%, list=23%, signal=24%	SYBU/SYT12/UNC13B/SNPH/EXOC3L4/EXOC3L2/SYT11/SYT10/STX3/UVRAG/ANKRD27/STX11/SNAP91/NAPG/DAPK1/SEC24B/NAPB/SYT5/ABCA1/GABARAPL2/STX8/CAPN10/VPS18/STX12/VTI1A/SNAP47/STX16
GO:0001972	GO:0001972	retinoic acid binding	11	-0.64891	-1.51578	0.0407681	0.0407681	0.419626	2442	tags=55%, list=17%, signal=45%	CRABP2/RXRA/LRAT/UGT1A3/NR2F2/CRABP1
GO:0089720	GO:0089720	caspase binding	4	0.799512	1.53615	0.0410833	0.0410833	0.419626	1912	tags=75%, list=13%, signal=65%	RIOK3/FADD/RIPK2
GO:0016615	GO:0016615	malate dehydrogenase activity	6	-0.750919	-1.49599	0.0413264	0.0413264	0.419626	1033	tags=67%, list=7%, signal=62%	ME3/MDH2/MDH1/MDH1B
GO:0008324	GO:0008324	cation transmembrane transporter activity	318	-0.31618	-1.25407	0.04138	0.04138	0.419626	2686	tags=23%, list=18%, signal=19%	COX5A/SLC4A11/CHRNA1/SEC61A1/UQCRH/ATP12A/SLC40A1/TRPV6/COX4I2/SLC13A5/SCNN1A/UQCRC1/PKD1/SLC39A7/FKBP1B/NCS1/TMEM38A/ATP6V1D/ITGAV/NIPAL2/SLC22A16/SLC33A1/SLC29A1/CYC1/SLC39A6/SLC44A3/SLC46A1/SLC25A3/COX4I1/TRPM7/ATP2A3/CHRNE/SLC39A8/ANXA6/ORAI2/CACNG5/SLC13A1/MFSD12/SLC4A4/ATP13A4/SLC4A5/KCNK10/SLC7A5/SLC1A2/CHRNA4/KCNE1/TMEM38B/SLC39A14/TRPM2/KCNE3/CACNG1/ATP7B/RHBG/SLC38A5/SLC44A4/SCNN1B/SLC1…
GO:0035374	GO:0035374	chondroitin sulfate binding	5	-0.780538	-1.46989	0.0413958	0.0413958	0.419626	2631	tags=80%, list=18%, signal=66%	AGRN/PTPRS/ANXA6/PTN
GO:0008235	GO:0008235	metalloexopeptidase activity	39	-0.465169	-1.44151	0.0416447	0.0416447	0.419626	1714	tags=18%, list=12%, signal=16%	MMP15/CPM/CPE/CNDP1/MMP16/ANPEP/CPA6
GO:0051082	GO:0051082	unfolded protein binding	86	-0.391939	-1.37793	0.0416961	0.0416961	0.419626	4346	tags=50%, list=30%, signal=35%	SRSF10/SHQ1/PFDN2/NDUFAF1/HSPE1/PFDN4/VBP1/NUDCD3/TOMM20/TRAP1/HTRA2/PFDN5/CANX/NPM1/HYOU1/PPIA/AIP/CHAF1B/CCT6A/CCT5/PPIB/CCT2/HSPD1/HSPA14/CCT3/CCT8/HSPA8/HSPA9/PTGES3/PDRG1/CCT4/HSP90AB1/ST13/NUDC/CCT7/SIL1/PFDN6/SERPINH1/TCP1/HSP90B1/HSPA5/CALR/DNAJB13
GO:0005501	GO:0005501	retinoid binding	22	-0.542655	-1.49623	0.0419739	0.0419739	0.419626	2845	tags=45%, list=19%, signal=37%	STRA6/CRABP2/RXRA/C8G/RBP5/ADH4/LRAT/UGT1A3/NR2F2/CRABP1
GO:0019840	GO:0019840	isoprenoid binding	22	-0.542655	-1.49623	0.0419739	0.0419739	0.419626	2845	tags=45%, list=19%, signal=37%	STRA6/CRABP2/RXRA/C8G/RBP5/ADH4/LRAT/UGT1A3/NR2F2/CRABP1
GO:0015075	GO:0015075	ion transmembrane transporter activity	419	-0.305964	-1.2288	0.0422878	0.0422878	0.419626	2686	tags=22%, list=18%, signal=19%	COX5A/SLC4A11/CHRNA1/SEC61A1/UQCRH/ATP12A/SLC40A1/TRPV6/SLC37A1/COX4I2/VDAC2/SLC13A5/MFSD5/SCNN1A/UQCRC1/PKD1/SLC39A7/FKBP1B/NCS1/TMEM38A/ATP6V1D/ITGAV/NIPAL2/SLC22A16/SLC33A1/SLC29A1/CYC1/SLC39A6/SLC44A3/SLC46A1/SFXN4/SLC25A3/COX4I1/SLC25A11/TMC5/GJC1/TRPM7/FXYD1/ATP2A3/CHRNE/SLC16A12/SLC39A8/SLC25A23/ANXA6/ORAI2/CACNG5/SLC13A1/SLCO1B3/SLC4A2/MFSD12/SLC4A4/ATP13A4/SLC4A5/KCNK10/SLC2A1/SLC7A5/SLC…
GO:0016174	GO:0016174	NAD(P)H oxidase H2O2-forming activity	6	-0.749041	-1.49224	0.0423263	0.0423263	0.419626	1734	tags=50%, list=12%, signal=44%	MICAL1/KMO/NOX4
GO:0046920	GO:0046920	alpha-(1->3)-fucosyltransferase activity	4	-0.819478	-1.44912	0.0428698	0.0428698	0.422384	649	tags=75%, list=4%, signal=72%	FUT4/FUT9/FUT5
GO:0035612	GO:0035612	AP-2 adaptor complex binding	8	0.654917	1.57258	0.0430697	0.0430697	0.422384	3159	tags=62%, list=22%, signal=49%	LMBRD1/FCHO1/LDLRAP1/AAK1/BMP2K
GO:0019855	GO:0019855	calcium channel inhibitor activity	7	-0.721189	-1.49992	0.0432566	0.0432566	0.422384	2215	tags=57%, list=15%, signal=49%	FKBP1B/PHPT1/TNNI3/ITPR1
GO:0043208	GO:0043208	glycosphingolipid binding	5	0.753829	1.55508	0.0442733	0.0442733	0.429805	1390	tags=60%, list=10%, signal=54%	LYN/MAG/EPDR1
GO:0033192	GO:0033192	calmodulin-dependent protein phosphatase activity	4	0.794611	1.52673	0.0445261	0.0445261	0.429805	1760	tags=50%, list=12%, signal=44%	PPM1A/PPP3CC
GO:0035005	GO:0035005	1-phosphatidylinositol-4-phosphate 3-kinase activity	5	0.753387	1.55416	0.0447546	0.0447546	0.429805	1315	tags=40%, list=9%, signal=36%	PIK3CD/PIK3CB
GO:0008656	GO:0008656	cysteine-type endopeptidase activator activity involved in apoptotic process	7	-0.717219	-1.49166	0.0449013	0.0449013	0.429805	2716	tags=71%, list=19%, signal=58%	NLRP1/APAF1/PYCARD/ATP2A3/CASP8AP2
GO:0008429	GO:0008429	phosphatidylethanolamine binding	9	-0.676789	-1.50243	0.0455128	0.0455128	0.433523	2382	tags=33%, list=16%, signal=28%	PLTP/ANXA11/ESYT1
GO:0015296	GO:0015296	anion:cation symporter activity	11	-0.644089	-1.50451	0.0462773	0.0462773	0.438516	1613	tags=45%, list=11%, signal=40%	SLC12A6/SLC39A8/SLC13A1/SLC39A14/SLC18A1
GO:0009975	GO:0009975	cyclase activity	6	0.707675	1.54716	0.0464884	0.0464884	0.438516	188	tags=33%, list=1%, signal=33%	ADCY6/ADCY3
GO:0016782	GO:0016782	transferase activity, transferring sulphur-containing groups	39	-0.461679	-1.43069	0.0469162	0.0469162	0.440196	1048	tags=21%, list=7%, signal=19%	CHST14/CHST2/HS3ST2/TPST1/SULT1C2/GAL3ST1/HS3ST6/DSEL
GO:0042277	GO:0042277	peptide binding	153	-0.35016	-1.3152	0.04752	0.04752	0.440196	4194	tags=41%, list=29%, signal=29%	RPS6KB2/SLC7A8/CD74/PFDN4/AP2M1/VBP1/GHR/GPR37/GLP1R/NOLC1/TOMM20/EPHA4/PICALM/PGRMC1/ITM2A/LRPAP1/PFDN5/FZD4/CLTA/NUP153/RANBP6/KDELR2/PPIA/TNPO2/PPIB/FURIN/CABP1/ITGA2/PPIH/SEC61A1/MMACHC/TIMM22/SLC40A1/SSTR2/SORL1/KPNA2/RXRA/BACE1/ADRB2/ECE1/PPIL1/THOP1/HSP90AB1/FBXO2/PPWD1/PFDN6/PPID/EDNRB/EPHB2/KPNB1/SLC7A5/PPIE/CALR/PTGES2/MGST1/RAMP1/TUBB3/ANPEP/LDLRAD3/FZD5/GRIA2/PPARG
GO:0030957	GO:0030957	Tat protein binding	10	-0.656189	-1.4961	0.047619	0.047619	0.440196	3186	tags=60%, list=22%, signal=47%	NPM1/SMARCA4/GABARAPL1/DLL1/MDFIC/ACTB
GO:0017081	GO:0017081	chloride channel regulator activity	11	0.582413	1.5476	0.0476843	0.0476843	0.440196	4672	tags=64%, list=32%, signal=43%	SGK1/WNK2/STX8/WNK1/WNK3/SGK3/STX7
GO:0017083	GO:0017083	4-galactosyl-N-acetylglucosaminide 3-alpha-L-fucosyltransferase activity	3	-0.857576	-1.40382	0.047939	0.047939	0.440196	649	tags=100%, list=4%, signal=96%	FUT9/FUT5
GO:0031406	GO:0031406	carboxylic acid binding	97	-0.378894	-1.35489	0.0480869	0.0480869	0.440196	2888	tags=25%, list=20%, signal=20%	SHMT1/GLRB/AGRN/NDUFAB1/CRABP2/CAD/RXRA/CD22/PLOD1/FABP1/SLC46A1/GOT2/P3H2/ST8SIA4/PLOD2/LRAT/P4HA3/UGT1A3/ST8SIA2/GAD1/NR2F2/CRABP1/OGFOD2/PPARG
GO:0004806	GO:0004806	triglyceride lipase activity	12	0.561256	1.53477	0.048478	0.048478	0.440196	4218	tags=58%, list=29%, signal=42%	PNPLA4/ABHD2/PNPLA3/LIPM/LIPE/LPL/DDHD2
GO:0004709	GO:0004709	MAP kinase kinase kinase activity	21	0.463479	1.47689	0.0484788	0.0484788	0.440196	1912	tags=43%, list=13%, signal=37%	MAP3K9/MAP3K11/MAP3K2/MOS/BRAF/RIPK1/MAP3K13/MAP3K3/RIPK2
GO:0030023	GO:0030023	extracellular matrix constituent conferring elasticity	7	-0.711926	-1.48065	0.0491776	0.0491776	0.441875	1703	tags=86%, list=12%, signal=76%	FBN1/FBLN5/LAMC1/EMILIN1/FBLN2/EMILIN3
GO:0015245	GO:0015245	fatty acid transmembrane transporter activity	5	0.74469	1.53622	0.0495669	0.0495669	0.441875	2139	tags=80%, list=15%, signal=68%	SLC5A8/MFSD2A/SLC27A2/SLC27A6
GO:0003872	GO:0003872	6-phosphofructokinase activity	3	-0.856403	-1.4019	0.0495733	0.0495733	0.441875	1235	tags=67%, list=8%, signal=61%	PFKM/PFKP
GO:0005163	GO:0005163	nerve growth factor receptor binding	3	-0.856365	-1.40184	0.0495733	0.0495733	0.441875	949	tags=100%, list=6%, signal=94%	NTF3/NGF

## Sheet: GSE_GO_UN_VS_DPY30_KD_22
	ID	Description	setSize	enrichmentScore	NES	pvalue	p.adjust	qvalues	rank	leading_edge	core_enrichment
GO:0005102	GO:0005102	signaling receptor binding	753	-0.321847	-1.39602	0.000100351	0.000100351	0.014148	3583	tags=32%, list=25%, signal=26%	SIX3/ANKRA2/STUB1/DRD2/EFNB2/TDGF1/COPA/GIPC1/EDN2/EDN1/NPPC/PDGFRA/EPHA4/MSN/SHH/SEMA4B/PLCL1/ARHGEF16/TUBB4B/ADCYAP1/NRG1/SFRP2/FCN1/SEMA4C/CD81/ARHGEF12/FGF20/LTBP4/PDPK1/GDF6/KDR/DLL4/FERMT1/IGFBP1/RNF43/SMO/DLL1/PACRG/CALCB/ADM/HSP90AB1/GNAZ/RLN3/EGFL6/PPIA/SH2B1/SMURF2/NPB/PDGFRB/FZD1/AIMP1/HGF/NCOA1/ITGAV/C1QBP/PLXNB1/ARAP1/VCP/TGFBR1/ALKBH1/FKBP1B/HMGA1/PTK2B/GABARAPL1/FN1/EIF3A/DLG4/CASP…
GO:0000977	GO:0000977	RNA polymerase II transcription regulatory region sequence-specific DNA binding	648	-0.326104	-1.40944	0.000100563	0.000100563	0.014148	3251	tags=32%, list=22%, signal=26%	IRF2/ZNF750/EVX1/TFAP4/ZNF770/OTX2/KLF13/ZNF668/RPS3/NR3C1/MSX1/SOX13/ZNF646/BCL6/ZBTB46/NFYC/SOX21/ZNF367/ZNF384/TEAD3/DLX2/MXI1/ESRRG/BARHL2/GZF1/PBX2/SALL2/DLX6/MYBL2/SMAD9/ALX1/NCOA1/DACH1/FOXC2/CEBPG/OSR1/FOXA1/HMGA2/MTA1/HEY2/KLF6/NR1D2/ZNF239/ZBTB22/ZBTB17/NFATC1/ASCL4/TGIF1/RHOXF1/EPAS1/ELF1/GLI2/THAP1/SKOR1/ZNF362/NR2F6/RFX4/OSR2/POU4F1/MYF5/RFX1/MYCN/MED8/HOXC10/FOXP4/TP63/SNAI2/MEF2A/H…
GO:0003700	GO:0003700	DNA-binding transcription factor activity	639	-0.334286	-1.44434	0.000100594	0.000100594	0.014148	2913	tags=34%, list=20%, signal=29%	IRF2/ZNF750/EVX1/TFAP4/ZNF770/OTX2/KLF13/ZNF668/NR3C1/RLF/MSX1/SOX13/ZNF646/BCL6/ZBTB46/NFYC/SOX21/ZNF367/ZNF384/TEAD3/DLX2/MXI1/ESRRG/BARHL2/DBX2/ZNF292/GZF1/HLX/PBX2/SALL2/DLX6/MYBL2/SMAD9/ALX1/DACH1/LBX2/FOXC2/CEBPG/OSR1/FOXA1/HEY2/TSHZ3/KLF6/NR1D2/ZNF239/ZBTB22/ZBTB17/NFATC1/ASCL4/TGIF1/RHOXF1/EPAS1/ELF1/GLI2/THAP1/SKOR1/ZNF362/CREBZF/NR2F6/RFX4/OSR2/POU4F1/MYF5/RFX1/ZBED4/MYCN/ISL2/HOXC10/ZH…
GO:0000981	GO:0000981	DNA-binding transcription factor activity, RNA polymerase II-specific	620	-0.334759	-1.44464	0.000100695	0.000100695	0.014148	3660	tags=38%, list=25%, signal=30%	RBPJ/ZNF536/MAFF/WIZ/TBX1/E2F8/HOXA2/PROX1/SIX3/HES3/OVOL2/ATF4/ATMIN/ZHX2/FOXL2/ZNF585A/RFX7/DLX3/CDX4/SCX/TCFL5/IRF2/ZNF750/EVX1/TFAP4/ZNF770/OTX2/KLF13/ZNF668/NR3C1/RLF/MSX1/SOX13/ZNF646/BCL6/ZBTB46/NFYC/SOX21/ZNF367/ZNF384/TEAD3/DLX2/MXI1/ESRRG/BARHL2/DBX2/ZNF292/GZF1/HLX/PBX2/SALL2/DLX6/MYBL2/SMAD9/ALX1/DACH1/LBX2/FOXC2/CEBPG/OSR1/FOXA1/HEY2/TSHZ3/KLF6/NR1D2/ZNF239/ZBTB22/ZBTB17/NFATC1/ASCL4…
GO:0000987	GO:0000987	cis-regulatory region sequence-specific DNA binding	593	-0.331256	-1.42717	0.000100817	0.000100817	0.014148	2913	tags=30%, list=20%, signal=25%	SOX21/ZNF367/ZNF384/TEAD3/DLX2/MXI1/ESRRG/GZF1/PBX2/SALL2/DLX6/MYBL2/SMAD9/DACH1/FOXC2/CEBPG/FOXA1/HMGA2/MTA1/HEY2/KLF6/NR1D2/HMGA1/ZNF239/ZBTB17/NFATC1/TGIF1/EPAS1/ELF1/GLI2/THAP1/SKOR1/ZNF362/NR2F6/RFX4/POU4F1/MYF5/RFX1/MYCN/MED8/ISL2/HOXC10/FOXP4/TP63/MTOR/SNAI2/MEF2A/ZNF865/BHLHE22/THRAP3/SP8/ZBTB48/PRDM4/RAX/ZBTB37/MEIS1/SOX12/ZBTB16/FOXK2/SOX7/ZBTB5/HOXA3/DMTF1/HAND2/LEF1/FEZF2/ZBTB40/DMRT2…
GO:0000978	GO:0000978	RNA polymerase II cis-regulatory region sequence-specific DNA binding	575	-0.331796	-1.42806	0.000100867	0.000100867	0.014148	2913	tags=30%, list=20%, signal=25%	SOX21/ZNF367/ZNF384/TEAD3/DLX2/MXI1/ESRRG/GZF1/PBX2/SALL2/DLX6/MYBL2/SMAD9/DACH1/FOXC2/CEBPG/FOXA1/HMGA2/MTA1/HEY2/KLF6/NR1D2/ZNF239/ZBTB17/NFATC1/TGIF1/EPAS1/ELF1/GLI2/THAP1/SKOR1/ZNF362/NR2F6/RFX4/POU4F1/MYF5/RFX1/MYCN/MED8/HOXC10/FOXP4/TP63/SNAI2/MEF2A/ZNF865/BHLHE22/THRAP3/SP8/ZBTB48/PRDM4/RAX/ZBTB37/MEIS1/SOX12/ZBTB16/FOXK2/SOX7/ZBTB5/HOXA3/DMTF1/HAND2/LEF1/FEZF2/ZBTB40/DMRT2/GRHL1/ZNF853/PK…
GO:0005198	GO:0005198	structural molecule activity	410	-0.521942	-2.21734	0.000102407	0.000102407	0.014148	3644	tags=50%, list=25%, signal=38%	RPL32/EMILIN2/RPS14/MRPL23/YEATS4/NUP93/COPA/COPE/RPL28/RPS11/COPB2/CLTA/RPS17/KLHL3/MSN/EPB41L4B/RPL23A/NUTF2/RPL7L1/SPTAN1/MRPL41/MRPS15/TUBB4B/RPL35A/RPS3A/VWA1/ARPC2/MYL2/LTBP4/RPL15/LAMC1/RPS3/TUBA1B/RPL34/RPS10/RPL18A/RPS13/AGRN/RPL35/RPL14/RPS27A/RPL18/RPL31/MRPL49/RPS23/RSL24D1/RPS26/RPL10/RPS2/RPL13/TUBA3D/RPS6/MRPL12/MRPL52/RPS15A/RPS15/NDUFA7/RPS8/NUP205/RPL5/MRPL10/FBLN2/RPL17/COL24A1…
GO:0005509	GO:0005509	calcium ion binding	352	-0.417469	-1.75991	0.000103252	0.000103252	0.014148	3198	tags=36%, list=22%, signal=28%	FKBP14/MYL2/LTBP4/DLL4/AGRN/GLCE/EGFLAM/FKBP9/PLA2G4F/DLL1/PPP3R1/ADGRL3/EGFL6/ANXA11/PLCB3/FBLN2/SNCB/SRR/SULF2/TKT/THBD/MYLPF/S100A11/CAPNS2/FBLN1/FBN1/CALR/SNED1/RGN/ANXA7/CABP1/CCBE1/DST/CRELD1/VWCE/JAG2/PKDREJ/SYT7/SYT13/ADAM8/VCAN/FBLN5/CRB1/FKBP10/NCS1/CDH2/EEF2K/SLC25A12/ATP2A1/TUBB4A/MICU3/HSPA5/SCUBE3/PAM/TGM2/PCDHB8/LTBP3/DNAH7/ANKEF1/LRP2/UMOD/FSTL1/PITPNM2/EFHC2/HSP90B1/ANXA6/MASP1/P…
GO:0001216	GO:0001216	DNA-binding transcription activator activity	289	-0.381908	-1.58956	0.000104734	0.000104734	0.014148	3726	tags=40%, list=26%, signal=31%	FOXC1/ZNF319/RBPJ/MAFF/SIX3/OVOL2/ATF4/ATMIN/ZNF585A/DLX3/CDX4/SCX/IRF2/ZNF750/TFAP4/ZNF770/OTX2/KLF13/ZNF668/NR3C1/RLF/MSX1/NFYC/SOX21/ZNF384/DLX2/ESRRG/BARHL2/ZNF292/PBX2/SALL2/MYBL2/ALX1/FOXC2/CEBPG/FOXA1/KLF6/ZBTB17/NFATC1/EPAS1/ELF1/GLI2/RFX4/OSR2/POU4F1/MYF5/MYCN/HOXC10/TP63/MEF2A/PRDM4/RAX/MEIS1/SOX12/ZBTB16/FOXK2/DMTF1/HAND2/LEF1/FEZF2/DMRT2/CASZ1/GRHL1/TLX1/SOX9/CREB3L4/ELK4/CSRNP3/GCM1/…
GO:0001228	GO:0001228	DNA-binding transcription activator activity, RNA polymerase II-specific	284	-0.381848	-1.58698	0.000104965	0.000104965	0.014148	3726	tags=40%, list=26%, signal=31%	FOXC1/ZNF319/RBPJ/MAFF/SIX3/OVOL2/ATF4/ATMIN/ZNF585A/DLX3/CDX4/SCX/IRF2/ZNF750/TFAP4/ZNF770/OTX2/KLF13/ZNF668/NR3C1/RLF/MSX1/NFYC/SOX21/ZNF384/DLX2/ESRRG/BARHL2/ZNF292/PBX2/SALL2/MYBL2/ALX1/FOXC2/CEBPG/FOXA1/KLF6/ZBTB17/NFATC1/EPAS1/ELF1/GLI2/RFX4/OSR2/POU4F1/MYF5/MYCN/HOXC10/TP63/MEF2A/PRDM4/RAX/MEIS1/SOX12/ZBTB16/FOXK2/DMTF1/HAND2/LEF1/FEZF2/DMRT2/CASZ1/GRHL1/TLX1/SOX9/CREB3L4/ELK4/CSRNP3/GCM1/…
GO:0003735	GO:0003735	structural constituent of ribosome	134	-0.540065	-2.09882	0.000114025	0.000114025	0.014148	4894	tags=70%, list=33%, signal=47%	RPL36AL/MRPL20/MRPL16/MRPS18A/MRPL21/RPL24/MRPL17/MRPS5/RPL30/MRPS9/MRPL2/RPL22/MRPS14/MRPS30/RPS16/MRPL36/MRPL34/RPS18/RPL32/RPS14/MRPL23/RPL28/RPS11/RPS17/RPL23A/RPL7L1/MRPL41/MRPS15/RPL35A/RPS3A/RPL15/RPS3/RPL34/RPS10/RPL18A/RPS13/RPL35/RPL14/RPS27A/RPL18/RPL31/MRPL49/RPS23/RSL24D1/RPS26/RPL10/RPS2/RPL13/RPS6/MRPL12/MRPL52/RPS15A/RPS15/NDUFA7/RPS8/RPL5/MRPL10/RPL17/MRPL43/RPL27/RPS25/RPL13A/RP…
GO:0005539	GO:0005539	glycosaminoglycan binding	110	-0.50977	-1.93364	0.00011685	0.00011685	0.014148	3282	tags=46%, list=22%, signal=36%	PTPRS/LTBP4/AGRN/EGFLAM/ZNF207/CRISPLD2/PPIA/SULF2/C1QBP/FN1/DPYSL3/FBN1/NOD2/ADAMTS1/RSPO1/BGN/FGF10/VCAN/COL5A1/PTN/POSTN/FGF7/NRP1/FSTL1/NDNF/ANXA6/COL13A1/NELL1/SEMA5A/SLIT3/PGF/PGLYRP1/HAPLN3/FGFRL1/TGFBR2/FGFBP3/SMOC1/EFEMP2/TNFAIP6/LXN/KNG1/COL11A1/GREM2/PCOLCE2/THBS4/RSPO3/SLIT1/HK1/THBS3/FGFBP1/SMOC2
GO:0005201	GO:0005201	extracellular matrix structural constituent	98	-0.670815	-2.50366	0.000118765	0.000118765	0.014148	2430	tags=61%, list=17%, signal=51%	FN1/FBLN1/FBN1/BGN/TFPI2/COL28A1/CRELD1/VCAN/COL5A1/FBLN5/COL9A1/COL16A1/COL19A1/MFAP2/MUC4/POSTN/EMILIN1/CILP/UMOD/LAMA3/COL13A1/LAMB1/COL6A6/COL14A1/SPARC/EFEMP2/FBN3/OPTC/COL12A1/LAMA2/COL4A1/FGB/TECTA/COL18A1/COL4A6/MATN3/HMCN2/COL11A1/HMCN1/SRPX/COL4A2/FGA/COL9A3/COL11A2/COL8A1/COL3A1/EMILIN3/CTHRC1/COL7A1/COL2A1/MATN2/FGG/TGFBI/THBS3/SPON1/ASPN/COL5A2/TNC/LUM/OGN
GO:0019838	GO:0019838	growth factor binding	93	-0.49764	-1.84689	0.000119218	0.000119218	0.014148	4044	tags=51%, list=28%, signal=37%	PDGFB/LTBP1/DUSP1/RHBDF1/ACVR2B/TGFB3/IL10RA/NGFR/PDGFRA/ACVR2A/IGFBP3/HAX1/FURIN/LTBP4/KDR/IGFBP1/FLT1/RPS2/PDGFRB/ITGAV/TGFBR1/RPS19/ITGB3/COL5A1/IGFBP5/IGFBP2/PTN/LTBP3/LRP2/NRP1/ERBB2/FGFRL1/ERBB3/TGFBR2/FGFBP3/KLB/COL4A1/PDGFA/EGFR/ITGB4/COL3A1/COL2A1/IL11RA/GPC1/FGFBP1/WFIKKN2/SPINT3
GO:0008201	GO:0008201	heparin binding	84	-0.504109	-1.84442	0.0001207	0.0001207	0.014148	2430	tags=37%, list=17%, signal=31%	FN1/FBN1/ADAMTS1/RSPO1/FGF10/COL5A1/PTN/POSTN/FGF7/NRP1/FSTL1/NDNF/COL13A1/NELL1/SLIT3/PGF/FGFRL1/FGFBP3/SMOC1/EFEMP2/LXN/KNG1/COL11A1/GREM2/PCOLCE2/THBS4/RSPO3/SLIT1/THBS3/FGFBP1/SMOC2
GO:0090079	GO:0090079	translation regulator activity, nucleic acid binding	84	-0.509047	-1.86249	0.0001207	0.0001207	0.014148	4325	tags=63%, list=30%, signal=45%	EIF2B3/EIF2B1/ETF1/EIF3E/EIF5B/EIF2A/ABCF1/EIF2B2/EIF3H/EIF4A1/EIF1B/EIF4G2/EIF1/EIF2S3/SHMT1/EIF4E/EIF3L/EIF3F/EIF1AD/TSFM/EIF2B4/CELF1/EIF5A2/PAIP1/EIF4H/EIF3G/EIF3M/GSPT2/EIF6/EIF3D/EIF3K/EEF2/EEF1G/DENR/EIF3A/EIF5/EEF1D/EIF3C/DHFR/PABPC1/EIF2S2/EIF3B/ABTB1/MCTS1/EIF2S1/EIF4G1/EIF4A2/EEF1B2/EEF2K/EIF3J/MTRF1L/EIF2D/MTIF3
GO:0008135	GO:0008135	translation factor activity, RNA binding	71	-0.525671	-1.8782	0.000122911	0.000122911	0.014148	4325	tags=68%, list=30%, signal=48%	EIF2B3/EIF2B1/ETF1/EIF3E/EIF5B/EIF2A/ABCF1/EIF2B2/EIF3H/EIF4A1/EIF1B/EIF4G2/EIF1/EIF2S3/EIF4E/EIF3L/EIF3F/EIF1AD/TSFM/EIF2B4/EIF5A2/EIF4H/EIF3G/EIF3M/GSPT2/EIF6/EIF3D/EIF3K/EEF2/EEF1G/DENR/EIF3A/EIF5/EEF1D/EIF3C/EIF2S2/EIF3B/ABTB1/MCTS1/EIF2S1/EIF4G1/EIF4A2/EEF1B2/EEF2K/EIF3J/MTRF1L/EIF2D/MTIF3
GO:0050840	GO:0050840	extracellular matrix binding	33	-0.629817	-1.96128	0.000136631	0.000136631	0.0144105	3410	tags=58%, list=23%, signal=44%	SHH/AGRN/BCAM/FBLN2/ITGAV/ITGB3/PLEKHA2/BGN/ITGA2/ADAM9/SPARC/SMOC1/ITGA9/COL11A1/ANXA2/OLFML2A/TGFBI/GPC1/SMOC2
GO:0030020	GO:0030020	extracellular matrix structural constituent conferring tensile strength	28	-0.768844	-2.31724	0.000139919	0.000139919	0.0144105	2125	tags=75%, list=15%, signal=64%	COL28A1/COL5A1/COL9A1/COL16A1/COL19A1/COL13A1/COL6A6/COL14A1/COL12A1/COL4A1/COL18A1/COL4A6/COL11A1/COL4A2/COL9A3/COL11A2/COL8A1/COL3A1/COL7A1/COL2A1/COL5A2
GO:1990837	GO:1990837	sequence-specific double-stranded DNA binding	761	-0.307408	-1.33379	0.000200642	0.000200642	0.0196312	2913	tags=27%, list=20%, signal=23%	SOX21/ZNF367/ZNF384/TEAD3/DLX2/MXI1/ESRRG/BARHL2/GZF1/PBX2/GABPB1/SALL2/DLX6/MYBL2/SMAD9/ALX1/SMARCA4/NCOA1/DACH1/LBX2/FOXC2/KMT2D/CEBPG/OSR1/FOXA1/HMGA2/MTA1/HEY2/KLF6/NR1D2/HMGA1/ZNF239/ZBTB22/ZBTB17/NFATC1/ASCL4/TGIF1/RHOXF1/EPAS1/ELF1/GLI2/THAP1/SKOR1/ZNF362/CREBZF/NR2F6/RFX4/OSR2/POU4F1/MYF5/RFX1/ZBED4/MYCN/MED8/ISL2/HOXC10/FOXP4/TP63/MTOR/SNAI2/MEF2A/HOXB8/ZNF865/BHLHE22/THRAP3/SP8/ZBTB48/P…
GO:0003743	GO:0003743	translation initiation factor activity	48	-0.579489	-1.9386	0.000260213	0.000260213	0.0241934	4514	tags=77%, list=31%, signal=53%	EIF3I/EIF2B3/EIF2B1/EIF3E/EIF5B/EIF2A/EIF2B2/EIF3H/EIF4A1/EIF1B/EIF4G2/EIF1/EIF2S3/EIF4E/EIF3L/EIF3F/EIF1AD/EIF2B4/EIF4H/EIF3G/EIF3M/EIF6/EIF3D/EIF3K/DENR/EIF3A/EIF5/EIF3C/EIF2S2/EIF3B/MCTS1/EIF2S1/EIF4G1/EIF4A2/EIF3J/EIF2D/MTIF3
GO:0005109	GO:0005109	frizzled binding	25	-0.674556	-1.98236	0.000284131	0.000284131	0.0241934	3028	tags=56%, list=21%, signal=44%	RNF43/FZD1/WNT5A/CCDC88C/ZNRF3/WNT8B/WNT10B/WNT11/WNT1/WNT4/CTHRC1/RSPO3/WNT9A/NDP
GO:0000976	GO:0000976	transcription cis-regulatory region binding	718	-0.316431	-1.3705	0.000301144	0.000301144	0.0241934	2913	tags=28%, list=20%, signal=24%	SOX21/ZNF367/ZNF384/TEAD3/DLX2/MXI1/ESRRG/BARHL2/GZF1/PBX2/GABPB1/SALL2/DLX6/MYBL2/SMAD9/ALX1/SMARCA4/NCOA1/DACH1/FOXC2/KMT2D/CEBPG/OSR1/FOXA1/HMGA2/MTA1/HEY2/KLF6/NR1D2/HMGA1/ZNF239/ZBTB22/ZBTB17/NFATC1/ASCL4/TGIF1/RHOXF1/EPAS1/ELF1/GLI2/THAP1/SKOR1/ZNF362/CREBZF/NR2F6/RFX4/OSR2/POU4F1/MYF5/RFX1/ZBED4/MYCN/MED8/ISL2/HOXC10/FOXP4/TP63/MTOR/SNAI2/MEF2A/HOXB8/ZNF865/BHLHE22/THRAP3/SP8/ZBTB48/PRDM4/…
GO:0001067	GO:0001067	transcription regulatory region nucleic acid binding	719	-0.316071	-1.36893	0.000301144	0.000301144	0.0241934	2913	tags=28%, list=20%, signal=24%	SOX21/ZNF367/ZNF384/TEAD3/DLX2/MXI1/ESRRG/BARHL2/GZF1/PBX2/GABPB1/SALL2/DLX6/MYBL2/SMAD9/ALX1/SMARCA4/NCOA1/DACH1/FOXC2/KMT2D/CEBPG/OSR1/FOXA1/HMGA2/MTA1/HEY2/KLF6/NR1D2/HMGA1/ZNF239/ZBTB22/ZBTB17/NFATC1/ASCL4/TGIF1/RHOXF1/EPAS1/ELF1/GLI2/THAP1/SKOR1/ZNF362/CREBZF/NR2F6/RFX4/OSR2/POU4F1/MYF5/RFX1/ZBED4/MYCN/MED8/ISL2/HOXC10/FOXP4/TP63/MTOR/SNAI2/MEF2A/HOXB8/ZNF865/BHLHE22/THRAP3/SP8/ZBTB48/PRDM4/…
GO:0050839	GO:0050839	cell adhesion molecule binding	364	-0.350304	-1.47936	0.000309087	0.000309087	0.0241934	3427	tags=33%, list=23%, signal=26%	MSN/HDLBP/RPL23A/ARHGEF16/SPTAN1/CORO1B/NRG1/SFRP2/CD81/LTBP4/RPL15/EMD/KDR/CCT8/RPL34/FERMT1/BZW1/RPL14/EIF4H/RPS26/HSP90AB1/RPS2/BCAM/EGFL6/PPIA/PLCB3/ITGAV/YWHAE/GIGYF2/EEF2/EPS8L2/S100A11/RSL1D1/EEF1G/FN1/RPL6/PDLIM1/HCFC1/ITGB3/NCK1/FBLN1/FBN1/CALR/EIF5/DAB2IP/ITGA2/EEF1D/PICALM/ANXA7/CTNND2/DST/NDRG1/EZR/TENM3/DSP/PLEC/ADAM8/COL5A1/FBLN5/PTPRD/COL16A1/FSCN1/CDH2/TENM4/ROBO3/RPL7A/HSPA5/GOLG…
GO:1901681	GO:1901681	sulfur compound binding	156	-0.406312	-1.60428	0.000445931	0.000445931	0.0335622	3760	tags=37%, list=26%, signal=28%	MMACHC/PTPRF/FST/LTF/DHTKD1/GAL3ST4/PTPRS/FGF20/AGRN/GNMT/ZNF207/GCDH/TSR3/CRISPLD2/PPIA/CHST12/TKT/HMGCL/FN1/DPYSL3/FBN1/ADAMTS1/RSPO1/ITGA2/FGF10/COL5A1/PTN/POSTN/FGF7/CBS/TKTL2/NRP1/FSTL1/NDNF/ANXA6/COL13A1/NELL1/SEMA5A/MGST1/SLIT3/PGF/PTGES2/FGFRL1/FGFBP3/SMOC1/EFEMP2/LXN/KNG1/COL11A1/GREM2/PCOLCE2/THBS4/RSPO3/SLIT1/THBS3/FGFBP1/SMOC2/HADHA
GO:0004222	GO:0004222	metalloendopeptidase activity	61	-0.504894	-1.7575	0.000503905	0.000503905	0.0356795	2597	tags=38%, list=18%, signal=31%	ADAMTS4/THOP1/ECE1/MMP11/ADAMTS1/MMP15/MMP2/TRABD2A/ADAM8/ASTL/ADAMTS16/KEL/SPRTN/MMP25/ADAM9/CLCA2/ADAMDEC1/PAPPA2/PAPLN/ADAM22/MMP16/ADAM12/ADAMTS18
GO:0005200	GO:0005200	structural constituent of cytoskeleton	54	-0.512243	-1.74953	0.00051053	0.00051053	0.0356795	3984	tags=50%, list=27%, signal=36%	ANK3/ARPC1B/YEATS4/MSN/EPB41L4B/SPTAN1/TUBB4B/ARPC2/TUBA1B/AGRN/TUBA3D/VIM/NEFM/TUBA3C/ACTB/DSP/PLEC/TUBB/TUBB4A/KRT6A/TUBB6/TUBB3/GFAP/PPL/ANK2/KRT19/DES
GO:0052629	GO:0052629	phosphatidylinositol-3,5-bisphosphate 3-phosphatase activity	11	0.758612	2.03829	0.000575374	0.000575374	0.0377769	2556	tags=73%, list=17%, signal=60%	MTMR7/MTMR3/MTMR2/MTMR6/MTMR8/MTMR1/MTMR14/MTM1
GO:0045182	GO:0045182	translation regulator activity	108	-0.45397	-1.71702	0.000586579	0.000586579	0.0377769	4393	tags=57%, list=30%, signal=40%	IGF2BP1/CNBP/EIF2B3/EIF2B1/ETF1/RPL22/EIF3E/EIF5B/EIF2A/ABCF1/EIF2B2/EIF3H/EIF4A1/EIF1B/RPS14/EIF4G2/EIF1/EIF2S3/SHMT1/EIF4E/EIF3L/EIF3F/EIF1AD/EIF4EBP3/TSFM/EIF2B4/CELF1/EIF5A2/PAIP1/EIF4H/EIF3G/RPL10/EIF3M/GSPT2/EIF6/EIF3D/EIF3K/EEF2/EIF2AK4/EEF1G/DENR/EIF3A/EIF5/EEF1D/EIF3C/DHFR/PABPC1/EIF2S2/EIF3B/RPS9/MTOR/ABTB1/MCTS1/EIF2S1/EIF4G1/EIF4A2/EEF1B2/EEF2K/EIF3J/MTRF1L/EIF2D/MTIF3
GO:0071837	GO:0071837	HMG box domain binding	11	-0.770247	-1.85443	0.000612933	0.000612933	0.0377769	1685	tags=55%, list=12%, signal=48%	HOXA3/PAX3/PAX6/MEOX1/POU3F3/ALX4
GO:0008227	GO:0008227	G protein-coupled amine receptor activity	10	-0.809219	-1.89585	0.000617761	0.000617761	0.0377769	1381	tags=40%, list=9%, signal=36%	ADRA2C/CHRM1/ADRB2/ADRB1
GO:0005178	GO:0005178	integrin binding	86	-0.470078	-1.7251	0.000723066	0.000723066	0.0428765	3306	tags=47%, list=23%, signal=36%	NRG1/SFRP2/CD81/LTBP4/KDR/FERMT1/EGFL6/PPIA/ITGAV/FN1/ITGB3/FBLN1/FBN1/CALR/ITGA2/ANXA7/DST/COL5A1/FBLN5/COL16A1/PTN/ICAM2/MYH9/EMILIN1/LAMA3/LAMB1/P4HB/ADAM9/CXCL12/CDH26/ITGB6/GFAP/EGFR/JAM2/PTPRZ1/ITGB4/ADAM22/COL3A1/THBS4/TGFBI
GO:0030545	GO:0030545	signaling receptor regulator activity	199	-0.379689	-1.53496	0.000759137	0.000759137	0.0436915	2218	tags=30%, list=15%, signal=26%	SLURP1/GPHB5/SCG2/WNT5A/FGF10/NPFF/FASLG/RETNLB/JAG2/FGF3/FLRT3/SEMA3E/SEMA4D/METRNL/PTN/SEMA3D/CMTM5/APOA1/FGF7/LYPD6/FAM3D/CLEC11A/CSF3/SEMA5A/NPPA/WNT8B/SST/MIA/MACC1/CXCL12/PGF/EFNA5/CALCA/SEMA3A/SEMA5B/WNT10B/GRP/GDNF/FLRT2/C5/PDGFA/GDF10/WNT11/TAL1/GREM2/WNT1/WNT4/PDGFD/CSPG5/LYPD6B/THBS4/BMP5/NGF/WFIKKN2/WNT9A/EREG/NDP/SPINT3/NTF3/OGN
GO:0016849	GO:0016849	phosphorus-oxygen lyase activity	7	0.851916	1.98683	0.000791348	0.000791348	0.0442441	340	tags=29%, list=2%, signal=28%	ADCY6/ADCY3
GO:0005518	GO:0005518	collagen binding	40	-0.542047	-1.75236	0.00119904	0.00119904	0.0635669	2430	tags=42%, list=17%, signal=36%	FN1/DDR2/ITGA2/CCBE1/P3H4/ADAM9/DDR1/COL14A1/LOX/SPARC/ITGA9/PDGFA/PCOLCE2/TGFBI/USH2A/ASPN/LUM
GO:0140327	GO:0140327	flippase activity	14	0.686462	1.98388	0.00120192	0.00120192	0.0635669	2341	tags=50%, list=16%, signal=42%	ATP8A2/ATP11A/ATP10A/ATP10D/ATP8A1/ABCA3/ATP11C
GO:0038023	GO:0038023	signaling receptor activity	467	-0.321993	-1.37522	0.00142233	0.00142233	0.0706587	3456	tags=33%, list=24%, signal=26%	FZD2/PDGFRA/GPR21/EPHA4/JMJD6/ACVR2A/TYRO3/AXL/TMEM63B/UNC5C/DYRK1A/GPR37/PAQR9/FCN1/LRP5/LTBP4/NR3C1/KDR/IL15RA/SMO/SLC20A1/GRM4/ADGRL3/FLT1/TNFRSF19/CLK3/ESRRG/FZD10/ADGRL2/BCAM/GPR83/PDGFRB/FZD1/ITGAV/GPR39/CXCR4/ADGRF2/PLXNB1/THBD/TGFBR1/NR1D2/PTPRN2/PTK2B/FZD6/CALCRL/CHRNA1/ITGB3/RRBP1/LPAR4/DDR2/NOD2/NR2F6/BDKRB2/SPHK1/ITGA2/GRIN2D/LTK/RAMP1/MAP2K6/ROBO1/LTB4R2/RECK/GLP1R/RGMA/INTS6/PTPRD/T…
GO:0060089	GO:0060089	molecular transducer activity	467	-0.321993	-1.37522	0.00142233	0.00142233	0.0706587	3456	tags=33%, list=24%, signal=26%	FZD2/PDGFRA/GPR21/EPHA4/JMJD6/ACVR2A/TYRO3/AXL/TMEM63B/UNC5C/DYRK1A/GPR37/PAQR9/FCN1/LRP5/LTBP4/NR3C1/KDR/IL15RA/SMO/SLC20A1/GRM4/ADGRL3/FLT1/TNFRSF19/CLK3/ESRRG/FZD10/ADGRL2/BCAM/GPR83/PDGFRB/FZD1/ITGAV/GPR39/CXCR4/ADGRF2/PLXNB1/THBD/TGFBR1/NR1D2/PTPRN2/PTK2B/FZD6/CALCRL/CHRNA1/ITGB3/RRBP1/LPAR4/DDR2/NOD2/NR2F6/BDKRB2/SPHK1/ITGA2/GRIN2D/LTK/RAMP1/MAP2K6/ROBO1/LTB4R2/RECK/GLP1R/RGMA/INTS6/PTPRD/T…
GO:0004888	GO:0004888	transmembrane signaling receptor activity	359	-0.338895	-1.42991	0.00144434	0.00144434	0.0706587	3485	tags=34%, list=24%, signal=26%	NGFR/FZD2/PDGFRA/GPR21/EPHA4/ACVR2A/TYRO3/AXL/TMEM63B/UNC5C/DYRK1A/GPR37/LRP5/LTBP4/KDR/IL15RA/SMO/GRM4/ADGRL3/FLT1/TNFRSF19/CLK3/FZD10/ADGRL2/BCAM/GPR83/PDGFRB/FZD1/GPR39/CXCR4/ADGRF2/PLXNB1/THBD/TGFBR1/PTPRN2/PTK2B/FZD6/CALCRL/CHRNA1/LPAR4/DDR2/BDKRB2/SPHK1/ITGA2/GRIN2D/LTK/RAMP1/MAP2K6/ROBO1/LTB4R2/GLP1R/INTS6/PTPRD/TNK2/SEMA4D/IL4R/PLXNA2/GPR87/EPHB4/IFNAR1/MST1R/IL27RA/UNC5B/EFNB3/ADRA2C/LPA…
GO:0140326	GO:0140326	ATPase-coupled intramembrane lipid transporter activity	21	0.648882	2.11097	0.0016129	0.0016129	0.0769804	2790	tags=52%, list=19%, signal=42%	ATP8A2/ATP11A/ATP10A/ATP10D/ABCA2/ATP9B/RFT1/ATP8A1/ABCA3/ATP11C/ATP9A
GO:0005163	GO:0005163	nerve growth factor receptor binding	3	-0.961647	-1.58933	0.00195174	0.00195174	0.0909344	121	tags=67%, list=1%, signal=66%	NGF/NTF3
GO:0030021	GO:0030021	extracellular matrix structural constituent conferring compression resistance	7	-0.82518	-1.73882	0.00209306	0.00209306	0.0952509	2217	tags=71%, list=15%, signal=61%	BGN/VCAN/ASPN/LUM/OGN
GO:0044183	GO:0044183	protein folding chaperone	29	-0.575869	-1.74708	0.00251502	0.00251502	0.111852	3309	tags=52%, list=23%, signal=40%	CCT3/HSPA9/CCT5/CCT8/HSP90AB1/CCT2/CCT4/HSPA14/CCT6A/TCP1/CALR/CCT7/HSPA5/HSPA8/PDCL3
GO:0004867	GO:0004867	serine-type endopeptidase inhibitor activity	38	-0.532635	-1.70909	0.00266845	0.00266845	0.116038	2314	tags=42%, list=16%, signal=36%	WFDC2/TFPI2/COL28A1/RECK/CPAMD8/SERPINB4/PZP/SERPINB1/PAPLN/SERPINB5/ANXA2/TFPI/COL7A1/ITIH5/WFIKKN2/SPINT3
GO:0052866	GO:0052866	phosphatidylinositol phosphate phosphatase activity	29	0.535391	1.89503	0.00281195	0.00281195	0.119621	3543	tags=55%, list=24%, signal=42%	MTMR7/PIKFYVE/MTMR3/MTMR2/INPP5F/MTMR6/MTMR8/MTMR1/INPP4A/MTMR14/INPP5J/MTMR12/MTM1/INPP5B/INPP4B/OCRL
GO:0034593	GO:0034593	phosphatidylinositol bisphosphate phosphatase activity	23	0.592575	1.96997	0.0029654	0.0029654	0.123464	3543	tags=61%, list=24%, signal=46%	MTMR7/PIKFYVE/MTMR3/MTMR2/MTMR6/MTMR8/MTMR1/INPP4A/MTMR14/INPP5J/MTM1/INPP5B/INPP4B/OCRL
GO:0004930	GO:0004930	G protein-coupled receptor activity	138	-0.389153	-1.51779	0.00316921	0.00316921	0.128984	3019	tags=35%, list=21%, signal=28%	SMO/GRM4/ADGRL3/FZD10/ADGRL2/GPR83/PDGFRB/FZD1/GPR39/CXCR4/ADGRF2/FZD6/CALCRL/LPAR4/BDKRB2/SPHK1/RAMP1/LTB4R2/GLP1R/GPR87/ADRA2C/LPAR2/PAX8/EDNRB/LPAR3/GPR173/AVPR1A/GPR156/PPARG/CCR4/GPRC5B/RGR/GPR19/NPY1R/ADGRA2/CHRM1/FZD5/ADGRF5/ADRB2/GPR85/GPR4/PDGFRL/P2RY4/GPR17/S1PR1/ADRB1/ADGRE5/EDNRA
GO:0004016	GO:0004016	adenylate cyclase activity	5	0.863311	1.79256	0.00322981	0.00322981	0.128984	340	tags=40%, list=2%, signal=39%	ADCY6/ADCY3
GO:0045499	GO:0045499	chemorepellent activity	20	-0.630463	-1.76047	0.00349854	0.00349854	0.135247	3991	tags=80%, list=27%, signal=58%	SEMA4F/SEMA6A/SEMA6D/SEMA4G/SEMA4B/NRG1/SEMA4C/FLRT3/SEMA3E/SEMA4D/SEMA3D/APOA1/SEMA5A/SEMA3A/SEMA5B/FLRT2
GO:0061134	GO:0061134	peptidase regulator activity	105	-0.417811	-1.57516	0.00352485	0.00352485	0.135247	2627	tags=33%, list=18%, signal=28%	APAF1/VCP/ATP2A3/FN1/CASP8AP2/FBLN1/WFDC2/TFPI2/COL28A1/RECK/CPAMD8/PSMF1/SERPINB4/FETUB/EBAG9/PZP/NLRP1/SERPINB1/VIL1/C3/LXN/C5/KNG1/PAPLN/SERPINB5/ANXA2/PCOLCE2/TFPI/MAL/COL7A1/ITIH5/CAV1/NGF/WFIKKN2/SPINT3
GO:0015651	GO:0015651	quaternary ammonium group transmembrane transporter activity	8	-0.776433	-1.70642	0.00380168	0.00380168	0.142554	1280	tags=75%, list=9%, signal=68%	SLC25A19/SLC22A16/SLC44A4/SLC25A45/SLC25A48/SLC6A20
GO:0005165	GO:0005165	neurotrophin receptor binding	10	-0.749173	-1.75517	0.003861	0.003861	0.142554	947	tags=30%, list=6%, signal=28%	EFNA5/NGF/NTF3
GO:0043208	GO:0043208	glycosphingolipid binding	5	0.859372	1.78438	0.0042236	0.0042236	0.153054	1242	tags=80%, list=9%, signal=73%	EPDR1/LYN/CLIP3/MAG
GO:0140333	GO:0140333	glycerophospholipid flippase activity	11	0.704131	1.89191	0.00460299	0.00460299	0.16377	2341	tags=55%, list=16%, signal=46%	ATP8A2/ATP11A/ATP10A/ATP8A1/ABCA3/ATP11C
GO:0001664	GO:0001664	G protein-coupled receptor binding	147	-0.37941	-1.49023	0.00470483	0.00470483	0.164404	3308	tags=35%, list=23%, signal=28%	STUB1/EDN2/EDN1/ADCYAP1/FCN1/ARHGEF12/RNF43/PACRG/CALCB/ADM/GNAZ/RLN3/NPB/FZD1/C1QBP/ARAP1/DLG4/RSPO1/BDKRB2/GPHB5/WNT5A/NPFF/CCDC88C/ZNRF3/TAC1/ADRA2C/PPP1R1B/HSPA8/EDNRB/NPPA/WNT8B/CXCL12/CALCA/AVPR1A/WNT10B/USP20/C3/FYN/C5/GPRC5B/WNT11/ITGB4/WNT1/PALM/WNT4/CTHRC1/RSPO3/WNT9A/NES/S1PR1/NDP/ADRB1
GO:0106018	GO:0106018	phosphatidylinositol-3,5-bisphosphate phosphatase activity	14	0.657212	1.89934	0.00480769	0.00480769	0.165051	2556	tags=64%, list=17%, signal=53%	MTMR7/PIKFYVE/MTMR3/MTMR2/MTMR6/MTMR8/MTMR1/MTMR14/MTM1
GO:0030546	GO:0030546	signaling receptor activator activity	189	-0.361308	-1.45441	0.00500381	0.00500381	0.168822	2218	tags=48%, list=15%, signal=41%	THNSL2/TGFB1/PRL/GDF1/LGALS3/PDGFB/WNT5B/SEMA4F/MANF/SEMA6A/CCL28/TGFB3/SEMA6D/SEMA4G/TDGF1/COPA/EDN2/EDN1/NPPC/SHH/SEMA4B/ADCYAP1/NRG1/SFRP2/SEMA4C/FGF20/GDF6/CALCB/ADM/RLN3/AIMP1/HGF/ALKBH1/FBN1/SLURP1/GPHB5/SCG2/WNT5A/FGF10/NPFF/FASLG/RETNLB/JAG2/FGF3/FLRT3/SEMA3E/SEMA4D/METRNL/PTN/SEMA3D/CMTM5/APOA1/FGF7/FAM3D/CLEC11A/CSF3/SEMA5A/NPPA/WNT8B/SST/MIA/MACC1/CXCL12/PGF/EFNA5/CALCA/SEMA3A/SEMA5B/W…
GO:0008237	GO:0008237	metallopeptidase activity	107	-0.402124	-1.51932	0.00551643	0.00551643	0.182962	2597	tags=27%, list=18%, signal=22%	ADAMTS4/THOP1/ECE1/MMP11/ADAMTS1/MMP15/MMP2/TRABD2A/MPND/ADAM8/ASTL/ADAMTS16/KEL/SPRTN/MMP25/ADAM9/CLCA2/CPA6/ADAMDEC1/CPE/CNDP1/PAPPA2/PAPLN/ADAM22/MMP16/CPM/ADAM12/ANPEP/ADAMTS18
GO:0048018	GO:0048018	receptor ligand activity	183	-0.361435	-1.45054	0.00567686	0.00567686	0.185145	4223	tags=48%, list=29%, signal=35%	THNSL2/TGFB1/PRL/GDF1/LGALS3/PDGFB/WNT5B/SEMA4F/MANF/SEMA6A/CCL28/TGFB3/SEMA6D/SEMA4G/TDGF1/COPA/EDN2/EDN1/NPPC/SHH/SEMA4B/ADCYAP1/NRG1/SFRP2/SEMA4C/FGF20/GDF6/CALCB/ADM/RLN3/AIMP1/HGF/ALKBH1/FBN1/SLURP1/GPHB5/SCG2/WNT5A/FGF10/NPFF/FASLG/RETNLB/JAG2/FGF3/FLRT3/SEMA3E/SEMA4D/METRNL/PTN/SEMA3D/CMTM5/APOA1/FGF7/FAM3D/CLEC11A/CSF3/SEMA5A/NPPA/WNT8B/SST/MIA/MACC1/CXCL12/PGF/CALCA/SEMA3A/SEMA5B/WNT10B/…
GO:0097493	GO:0097493	structural molecule activity conferring elasticity	9	-0.74446	-1.69759	0.00606155	0.00606155	0.194451	3630	tags=89%, list=25%, signal=67%	EMILIN2/LAMC1/FBLN2/FBN1/FBLN5/EMILIN1/EMILIN3/TTN
GO:0017147	GO:0017147	Wnt-protein binding	26	-0.563231	-1.66885	0.00635863	0.00635863	0.200691	3456	tags=54%, list=24%, signal=41%	FZD2/SFRP2/LRP5/FZD10/FZD1/FZD6/RECK/TRABD2A/APCDD1/FZD5/ROR1/CTHRC1/APCDD1L/WIF1
GO:0004866	GO:0004866	endopeptidase inhibitor activity	75	-0.428174	-1.5425	0.00685267	0.00685267	0.212851	2314	tags=32%, list=16%, signal=27%	WFDC2/TFPI2/COL28A1/RECK/CPAMD8/PSMF1/SERPINB4/FETUB/PZP/SERPINB1/VIL1/C3/LXN/C5/KNG1/PAPLN/SERPINB5/ANXA2/TFPI/COL7A1/ITIH5/NGF/WFIKKN2/SPINT3
GO:0004935	GO:0004935	adrenergic receptor activity	5	-0.848016	-1.62478	0.00736155	0.00736155	0.225084	1381	tags=60%, list=9%, signal=54%	ADRA2C/ADRB2/ADRB1
GO:0070412	GO:0070412	R-SMAD binding	21	0.55899	1.81853	0.00774194	0.00774194	0.231072	1073	tags=38%, list=7%, signal=35%	PPM1A/FOXH1/PMEPA1/FOS/RGCC/SMAD3/SMAD4/ZC3H3
GO:0031014	GO:0031014	troponin T binding	4	-0.885064	-1.5795	0.00779356	0.00779356	0.231072	978	tags=75%, list=7%, signal=70%	TNNI3/TNNI2/TNNC1
GO:0030215	GO:0030215	semaphorin receptor binding	18	-0.615455	-1.67781	0.00879894	0.00879894	0.256987	3991	tags=78%, list=27%, signal=57%	SEMA4F/SEMA6A/SEMA6D/SEMA4G/SEMA4B/SEMA4C/PLXNB1/SEMA3E/SEMA4D/SEMA3D/SEMA5A/SH3BP1/SEMA3A/SEMA5B
GO:0015227	GO:0015227	acyl carnitine transmembrane transporter activity	3	-0.92578	-1.53006	0.0092264	0.0092264	0.261576	928	tags=67%, list=6%, signal=62%	SLC25A45/SLC25A48
GO:0099528	GO:0099528	G protein-coupled neurotransmitter receptor activity	3	-0.925804	-1.5301	0.0092264	0.0092264	0.261576	488	tags=67%, list=3%, signal=64%	CHRM1/ADRB1
GO:0016646	GO:0016646	oxidoreductase activity, acting on the CH-NH group of donors, NAD or NADP as acceptor	13	-0.661513	-1.66324	0.00935708	0.00935708	0.261576	2142	tags=38%, list=15%, signal=33%	DHFR/ALDH4A1/PYCR2/NOXRED1/ALDH1L2
GO:1990948	GO:1990948	ubiquitin ligase inhibitor activity	7	-0.772018	-1.6268	0.00949928	0.00949928	0.261811	3337	tags=100%, list=23%, signal=77%	RPS15/RPL5/RPL23/RPL11/RPS20/RPS7
GO:0035650	GO:0035650	AP-1 adaptor complex binding	3	0.916747	1.60629	0.0100779	0.0100779	0.271454	1219	tags=100%, list=8%, signal=92%	RAB32/AP1AR/LDLRAP1
GO:0052744	GO:0052744	phosphatidylinositol monophosphate phosphatase activity	19	0.566044	1.78765	0.0101266	0.0101266	0.271454	2556	tags=53%, list=17%, signal=43%	MTMR7/MTMR3/MTMR2/INPP5F/MTMR6/MTMR8/MTMR1/MTMR14/MTMR12/MTM1
GO:0052745	GO:0052745	inositol phosphate phosphatase activity	15	0.588151	1.73684	0.0105453	0.0105453	0.278859	3543	tags=53%, list=24%, signal=40%	MTMR7/INPP5F/MINPP1/INPP4A/INPP5J/INPP5B/INPP4B/OCRL
GO:0051371	GO:0051371	muscle alpha-actinin binding	11	-0.688803	-1.65834	0.0113393	0.0113393	0.295855	2412	tags=64%, list=17%, signal=53%	PDLIM1/PDLIM7/PDLIM2/PALLD/SYNPO2/PDLIM4/TTN
GO:0061135	GO:0061135	endopeptidase regulator activity	85	-0.406547	-1.48975	0.0115718	0.0115718	0.297951	2314	tags=29%, list=16%, signal=25%	WFDC2/TFPI2/COL28A1/RECK/CPAMD8/PSMF1/SERPINB4/FETUB/PZP/NLRP1/SERPINB1/VIL1/C3/LXN/C5/KNG1/PAPLN/SERPINB5/ANXA2/TFPI/COL7A1/ITIH5/NGF/WFIKKN2/SPINT3
GO:0042043	GO:0042043	neurexin family protein binding	7	-0.763262	-1.60835	0.0117533	0.0117533	0.298694	644	tags=71%, list=4%, signal=68%	SYTL4/SYTL2/CPE/SYTL1/SYTL5
GO:0009055	GO:0009055	electron transfer activity	84	-0.407095	-1.48947	0.0126735	0.0126735	0.317949	5049	tags=42%, list=35%, signal=27%	COX8A/NDUFV1/UQCR10/COX5B/COX5A/NDUFB7/SDHB/NDUFB4/COX4I1/UQCRH/CYC1/COX15/NDUFS8/NDUFS3/AKR1A1/NDUFB10/NDUFC2/NDUFA8/NDUFS1/UQCRC1/NDUFS7/NDUFA7/P4HA2/ETFDH/GSR/HSD17B6/ALDH4A1/COX4I2/NDUFA10/NDUFV3/NCF2/AOC2/NDUFB1/HAAO/NOX4
GO:0140346	GO:0140346	phosphatidylserine flippase activity	5	0.818156	1.6988	0.0134161	0.0134161	0.326136	2341	tags=80%, list=16%, signal=67%	ATP8A2/ATP11A/ATP8A1/ATP11C
GO:0042056	GO:0042056	chemoattractant activity	17	-0.6089	-1.64001	0.0134179	0.0134179	0.326136	2705	tags=65%, list=19%, signal=53%	LGALS3/PDGFB/HGF/ALKBH1/SCG2/WNT5A/FGF10/FGF7/PGF/GDNF/NTF3
GO:0140303	GO:0140303	intramembrane lipid transporter activity	25	0.501096	1.70158	0.0134998	0.0134998	0.326136	2790	tags=44%, list=19%, signal=36%	ATP8A2/ATP11A/ATP10A/ATP10D/ABCA2/ATP9B/RFT1/ATP8A1/ABCA3/ATP11C/ATP9A
GO:0055105	GO:0055105	ubiquitin-protein transferase inhibitor activity	8	-0.736231	-1.61806	0.0137811	0.0137811	0.328871	3337	tags=88%, list=23%, signal=68%	FBXO5/RPS15/RPL5/RPL23/RPL11/RPS20/RPS7
GO:0030414	GO:0030414	peptidase inhibitor activity	78	-0.409632	-1.48553	0.0148509	0.0148509	0.350041	2314	tags=31%, list=16%, signal=26%	WFDC2/TFPI2/COL28A1/RECK/CPAMD8/PSMF1/SERPINB4/FETUB/PZP/SERPINB1/VIL1/C3/LXN/C5/KNG1/PAPLN/SERPINB5/ANXA2/TFPI/COL7A1/ITIH5/NGF/WFIKKN2/SPINT3
GO:0015247	GO:0015247	aminophospholipid flippase activity	7	0.74752	1.74336	0.0150356	0.0150356	0.350041	2341	tags=57%, list=16%, signal=48%	ATP8A2/ATP11A/ATP8A1/ATP11C
GO:0016504	GO:0016504	peptidase activator activity	27	-0.533277	-1.59384	0.0152048	0.0152048	0.350041	2627	tags=41%, list=18%, signal=33%	APAF1/VCP/ATP2A3/FN1/CASP8AP2/FBLN1/EBAG9/NLRP1/PCOLCE2/MAL/CAV1
GO:0070180	GO:0070180	large ribosomal subunit rRNA binding	6	-0.781483	-1.58093	0.015458	0.015458	0.351731	2463	tags=83%, list=17%, signal=69%	RPL19/RPL23/RPLP0/RPUSD4/RPL12
GO:0030023	GO:0030023	extracellular matrix constituent conferring elasticity	7	-0.751952	-1.58452	0.0157785	0.0157785	0.352381	3630	tags=100%, list=25%, signal=75%	LAMC1/FBLN2/FBN1/FBLN5/EMILIN1/EMILIN3
GO:0070698	GO:0070698	type I activin receptor binding	4	0.849924	1.64194	0.0158467	0.0158467	0.352381	456	tags=50%, list=3%, signal=48%	BMP15/NODAL
GO:0003985	GO:0003985	acetyl-CoA C-acetyltransferase activity	5	-0.812696	-1.55711	0.0162289	0.0162289	0.353193	1665	tags=40%, list=11%, signal=35%	ACAT2/HADHA
GO:0004438	GO:0004438	phosphatidylinositol-3-phosphatase activity	18	0.541301	1.68173	0.0163368	0.0163368	0.353193	2556	tags=50%, list=17%, signal=41%	MTMR7/MTMR3/MTMR2/MTMR6/MTMR8/MTMR1/MTMR14/MTMR12/MTM1
GO:0015101	GO:0015101	organic cation transmembrane transporter activity	18	-0.594439	-1.62051	0.0164247	0.0164247	0.353193	1280	tags=33%, list=9%, signal=30%	SLC22A16/SLC44A4/SLC29A1/SLC25A45/SLC25A48/SLC6A20
GO:0051393	GO:0051393	alpha-actinin binding	15	-0.618523	-1.61261	0.0166093	0.0166093	0.35328	3081	tags=60%, list=21%, signal=47%	XIRP2/PDLIM1/PDLIM7/PDLIM2/PALLD/SYNPO2/PPARG/PDLIM4/TTN
GO:0019843	GO:0019843	rRNA binding	57	-0.437501	-1.50389	0.0168281	0.0168281	0.353842	5881	tags=74%, list=40%, signal=44%	NGRN/IMP3/MRPS18C/RRS1/CIRBP/EMG1/FASTKD2/NOL12/DDX28/RPF2/NPM1/UTP23/MRPL20/MRPL16/MRPS18A/RPF1/TACO1/PPAN/GTF3A/BRIX1/IMP4/RPS18/DDX21/RPS14/RPS11/RPL23A/RPS3/RPS13/RPL5/RPL8/EEF2/RPL19/RPL23/RPL9/RPL11/RPS4Y1/RPLP0/RPS9/RPS5/PTCD3/RPUSD4/RPL12
GO:0016505	GO:0016505	peptidase activator activity involved in apoptotic process	10	-0.68421	-1.60298	0.0171429	0.0171429	0.353842	2627	tags=60%, list=18%, signal=49%	APAF1/ATP2A3/CASP8AP2/EBAG9/NLRP1/MAL
GO:0004530	GO:0004530	deoxyribonuclease I activity	3	0.895789	1.56957	0.0171782	0.0171782	0.353842	986	tags=67%, list=7%, signal=62%	DNASE1L3/DNASE1L1
GO:0046624	GO:0046624	sphingolipid transporter activity	12	0.632072	1.75118	0.0180547	0.0180547	0.365878	2881	tags=67%, list=20%, signal=54%	MTTP/ATP10A/ATP10D/ABCA2/CPTP/GLTP/PITPNB/PLEKHA8
GO:0005522	GO:0005522	profilin binding	9	0.677579	1.70538	0.0182175	0.0182175	0.365878	599	tags=33%, list=4%, signal=32%	WIPF1/PCLO/RHOQ
GO:0004605	GO:0004605	phosphatidate cytidylyltransferase activity	3	0.89278	1.56429	0.0183234	0.0183234	0.365878	882	tags=67%, list=6%, signal=63%	TAMM41/CDS2
GO:0004706	GO:0004706	JUN kinase kinase kinase activity	6	0.758444	1.67705	0.0193828	0.0193828	0.383122	1405	tags=67%, list=10%, signal=60%	MAP3K9/RIPK1/MAP3K11/RIPK2
GO:0035594	GO:0035594	ganglioside binding	4	0.84061	1.62395	0.0198675	0.0198675	0.388777	1242	tags=75%, list=9%, signal=69%	EPDR1/CLIP3/MAG
GO:0031694	GO:0031694	alpha-2A adrenergic receptor binding	4	-0.85098	-1.51867	0.020956	0.020956	0.406016	1381	tags=50%, list=9%, signal=45%	ADRA2C/ADRB1
GO:0035673	GO:0035673	oligopeptide transmembrane transporter activity	7	0.728134	1.69815	0.0213664	0.0213664	0.409908	2778	tags=71%, list=19%, signal=58%	ABCC5/SLC15A4/SLC13A3/ABCC4/SLC15A1
GO:0043394	GO:0043394	proteoglycan binding	22	-0.549803	-1.56677	0.0218177	0.0218177	0.414502	3757	tags=55%, list=26%, signal=41%	PTPRF/FST/PTPRS/FGF20/AGRN/FN1/ITGA2/COL5A1/PTN/SEMA5A/COL2A1/TNC
GO:0003729	GO:0003729	mRNA binding	225	-0.325264	-1.32865	0.0221841	0.0221841	0.4148	5861	tags=56%, list=40%, signal=34%	EIF4A3/SNRPC/POLDIP3/QKI/ANGEL2/ELAVL1/HNRNPAB/MYEF2/DHX9/PTBP2/SRSF4/FXR1/CIRBP/LSM14A/HNRNPU/RNPS1/SF3B1/RBM15/ALYREF/KHDRBS1/G3BP2/NUP98/UTP23/SCAF8/DDX6/FMR1/SAMD4B/RBM14/CASC3/SRSF5/ZC3H11A/SF3B6/NUDT21/CPEB3/RAVER1/CARHSP1/PCBP1/RPL24/EXOSC4/RAVER2/TACO1/IGF2BP1/NANOS3/CNBP/RBM4/PTBP1/RBM24/ETF1/RBM5/SRRM3/CSDC2/SERBP1/FUS/TARDBP/EIF2A/SECISBP2L/SNIP1/UPF3B/CELF2/CSTF2/EIF4A1/LUC7L3/HNRNPD/…
GO:0050135	GO:0050135	NAD(P)+ nucleosidase activity	4	0.832523	1.60833	0.0224693	0.0224693	0.4148	2450	tags=100%, list=17%, signal=83%	IL1RAP/TLR2/TLR6/IL1R1
GO:0061809	GO:0061809	NAD+ nucleotidase, cyclic ADP-ribose generating	4	0.832523	1.60833	0.0224693	0.0224693	0.4148	2450	tags=100%, list=17%, signal=83%	IL1RAP/TLR2/TLR6/IL1R1
GO:0008307	GO:0008307	structural constituent of muscle	21	-0.55493	-1.56709	0.0236163	0.0236163	0.424701	3927	tags=52%, list=27%, signal=38%	NEBL/ACTN3/MYL2/MYLPF/PLEC/SMTN/MYL1/MYBPC3/NEXN/KRT19/TTN
GO:0005246	GO:0005246	calcium channel regulator activity	20	-0.563817	-1.57438	0.0237609	0.0237609	0.424701	2638	tags=40%, list=18%, signal=33%	YWHAE/FKBP1B/PHPT1/PRKG1/TNNI3/ITPR1/CAV3/CACNG1
GO:0016453	GO:0016453	C-acetyltransferase activity	6	-0.764819	-1.54722	0.0238448	0.0238448	0.424701	1665	tags=33%, list=11%, signal=30%	ACAT2/HADHA
GO:0016645	GO:0016645	oxidoreductase activity, acting on the CH-NH group of donors	20	-0.562174	-1.56979	0.0239067	0.0239067	0.424701	2143	tags=30%, list=15%, signal=26%	ETFDH/DHFR/ALDH4A1/PYCR2/NOXRED1/ALDH1L2
GO:0005172	GO:0005172	vascular endothelial growth factor receptor binding	9	-0.688548	-1.57009	0.0240908	0.0240908	0.424701	2351	tags=67%, list=16%, signal=56%	ITGB3/DAB2IP/CCDC88A/PGF/CADM4/PDCL3
GO:0030594	GO:0030594	neurotransmitter receptor activity	23	-0.537197	-1.54935	0.0244007	0.0244007	0.426325	2482	tags=35%, list=17%, signal=29%	PTK2B/CHRNA1/GRIN2D/TSPO/CHRNE/CHRM1/ADRB1/GRIA2
GO:0008392	GO:0008392	arachidonic acid epoxygenase activity	4	-0.841684	-1.50208	0.0247662	0.0247662	0.427316	685	tags=50%, list=5%, signal=48%	CYP2J2/CYP2E1
GO:0140311	GO:0140311	protein sequestering activity	4	-0.841301	-1.5014	0.0251126	0.0251126	0.427316	285	tags=75%, list=2%, signal=74%	LAPTM5/PEX5/SPI1
GO:0140313	GO:0140313	molecular sequestering activity	4	-0.841301	-1.5014	0.0251126	0.0251126	0.427316	285	tags=75%, list=2%, signal=74%	LAPTM5/PEX5/SPI1
GO:0070008	GO:0070008	serine-type exopeptidase activity	8	0.68796	1.67067	0.0257522	0.0257522	0.432247	3365	tags=75%, list=23%, signal=58%	TPP1/SCPEP1/CPVL/PRCP/CPD/TPP2
GO:0005261	GO:0005261	cation channel activity	119	-0.363925	-1.39408	0.025962	0.025962	0.432247	2658	tags=29%, list=18%, signal=24%	ITGAV/FKBP1B/KCNJ15/SLC4A11/PTK2B/KCNA4/CHRNA1/CACNG5/GRIN2D/PEX5L/TRPM5/PKDREJ/GPM6A/NCS1/TRPM7/KCNK10/ANXA6/KCNE1/KCNJ2/SCNN1B/TMEM38A/CALHM3/OTOP2/CHRNE/KCNE3/KCNG3/SCNN1G/P2RX1/ITPR1/TRPM2/ANXA2/P2RX5/PIEZO2/GRIA2/CACNG1
GO:0070513	GO:0070513	death domain binding	9	0.65828	1.65681	0.026065	0.026065	0.432247	1580	tags=33%, list=11%, signal=30%	IRGM/RIPK1/TRADD
GO:0048407	GO:0048407	platelet-derived growth factor binding	11	-0.646984	-1.55766	0.0263561	0.0263561	0.433401	4044	tags=73%, list=28%, signal=53%	PDGFB/PDGFRA/PDGFRB/COL5A1/COL4A1/PDGFA/COL3A1/COL2A1
GO:0016859	GO:0016859	cis-trans isomerase activity	28	-0.503314	-1.51695	0.0271443	0.0271443	0.442642	4285	tags=54%, list=29%, signal=38%	GSTZ1/PPIH/AIP/PPIL1/FKBP14/PPIB/FKBP9/PPIA/FKBP1B/PPID/FKBP10/PPWD1/PPIE/FKBP11/FKBP7
GO:0080025	GO:0080025	phosphatidylinositol-3,5-bisphosphate binding	23	0.482941	1.60551	0.0276771	0.0276771	0.447242	3627	tags=48%, list=25%, signal=36%	PHLDA3/TPCN2/WIPI1/WDR45B/SNX5/WIPI2/HIP1/KIF16B/COMMD1/MAPKAP1/SNX14
GO:0043236	GO:0043236	laminin binding	17	-0.578013	-1.55681	0.0281628	0.0281628	0.447242	4097	tags=59%, list=28%, signal=42%	LGALS3/ITGA3/SHH/AGRN/BCAM/PLEKHA2/ITGA2/ADAM9/ITGA9/GPC1
GO:0097001	GO:0097001	ceramide binding	15	0.548071	1.61849	0.0289244	0.0289244	0.447242	2881	tags=60%, list=20%, signal=48%	EPDR1/LAPTM4B/CLIP3/MAG/CPTP/CLN8/GLTP/PLA2G4A/PLEKHA8
GO:0140104	GO:0140104	molecular carrier activity	52	-0.429668	-1.45753	0.0294647	0.0294647	0.447242	4465	tags=48%, list=31%, signal=34%	XPO7/KPNA2/TNPO3/KPNA1/TNPO2/EMC10/SCO2/XPO1/KPNA4/RANBP6/EMC8/NUTF2/EMC7/XPO4/OXA1L/EMC4/HBA1/KPNB1/URM1/BAG3/HSPA8/TMCO6/EMC9/CSE1L/HBE1
GO:0005031	GO:0005031	tumor necrosis factor-activated receptor activity	5	0.773624	1.60634	0.0308075	0.0308075	0.447242	120	tags=40%, list=1%, signal=40%	TNFRSF18/EDA2R
GO:0046934	GO:0046934	phosphatidylinositol-4,5-bisphosphate 3-kinase activity	5	0.773926	1.60697	0.0308075	0.0308075	0.447242	1276	tags=60%, list=9%, signal=55%	PIK3CB/PIK3CD/IPMK
GO:0019956	GO:0019956	chemokine binding	8	-0.696729	-1.53125	0.0308886	0.0308886	0.447242	2962	tags=62%, list=20%, signal=50%	ZFP36/ITGAV/CXCR4/ITGB3/CCR4
GO:0004709	GO:0004709	MAP kinase kinase kinase activity	21	0.494323	1.60815	0.0312903	0.0312903	0.447242	1568	tags=38%, list=11%, signal=34%	BRAF/MAP3K9/MAP3K2/RIPK1/MAP3K11/MAP3K3/RIPK2/MAP3K8
GO:0048306	GO:0048306	calcium-dependent protein binding	42	-0.453011	-1.47763	0.031664	0.031664	0.447242	3252	tags=40%, list=22%, signal=32%	S100A10/STMN2/ANXA11/S100A11/DDX5/MYO1D/ANXA7/CABP1/CPNE3/ANXA6/MASP1/TNNI3/TNNC2/ALG2/ANXA2/TNNC1/TNNT3
GO:0008349	GO:0008349	MAP kinase kinase kinase kinase activity	3	0.873481	1.53048	0.0318369	0.0318369	0.447242	1605	tags=67%, list=11%, signal=59%	MAP4K5/MAP4K3
GO:0003779	GO:0003779	actin binding	281	-0.30815	-1.28007	0.0321125	0.0321125	0.447242	3451	tags=28%, list=24%, signal=22%	KLHL3/MSN/SPTAN1/SVIL/CORO1B/ARPC2/MYL2/EMD/FERMT1/XIRP2/SYNE2/PACRG/CAP1/RAI14/LMOD3/INO80/MICAL1/CXCR4/AJUBA/EEF2/EPS8L2/ERMN/BCL7B/PDLIM1/MYO1D/NOD2/SORBS1/CCDC88A/MYO1C/PDLIM7/DST/EZR/DIXDC1/SAMD14/PSTPIP2/PLEC/FHL3/SYNPO/TMEM201/FSCN1/TRPM7/FMNL1/MYH9/CAPZA2/SHROOM3/CTNNAL1/PDLIM2/ANXA6/MLPH/PALLD/P4HB/SMTN/TNNI3/USH1C/SNTB1/SYNPO2/ZNF185/COTL1/TNNC2/VIL1/KLHL2/MYBPC3/GC/WIPF3/HCLS1/EGFR/PDL…
GO:0016853	GO:0016853	isomerase activity	117	-0.35924	-1.37308	0.0322207	0.0322207	0.447242	5092	tags=44%, list=35%, signal=29%	GNPDA1/PIN4/TOP1/TXNDC5/RPUSD2/MCEE/DKC1/QSOX2/PTGES3/ITPK1/TOP2A/GSTZ1/PPIH/RPUSD3/AIP/PPIL1/PUS3/PUS7L/TOP3B/PDIA6/HSPD1/PDIA3/FKBP14/PPIB/RPUSD1/GLCE/FKBP9/PGAM1/PPIA/SRR/THAP4/FKBP1B/ITGB3/CRELD1/PPID/HYI/FKBP10/RPUSD4/PPWD1/MRI1/P4HB/PDIA4/TOP2B/PTGES2/PPIE/DSE/DSEL/FKBP11/ALOX12B/PMM1/FKBP7
GO:0038132	GO:0038132	neuregulin binding	5	-0.782593	-1.49943	0.0322904	0.0322904	0.447242	2658	tags=80%, list=18%, signal=65%	ITGAV/ITGB3/ERBB3/ITGB4
GO:0016701	GO:0016701	oxidoreductase activity, acting on single donors with incorporation of molecular oxygen	13	-0.61062	-1.53528	0.032297	0.032297	0.447242	2544	tags=46%, list=17%, signal=38%	HGD/ADO/IDO2/HPDL/HAAO/ALOX12B
GO:0016702	GO:0016702	oxidoreductase activity, acting on single donors with incorporation of molecular oxygen, incorporation of two atoms of oxygen	13	-0.61062	-1.53528	0.032297	0.032297	0.447242	2544	tags=46%, list=17%, signal=38%	HGD/ADO/IDO2/HPDL/HAAO/ALOX12B
GO:0003755	GO:0003755	peptidyl-prolyl cis-trans isomerase activity	26	-0.50735	-1.50328	0.0326409	0.0326409	0.447242	4275	tags=54%, list=29%, signal=38%	PPIH/AIP/PPIL1/FKBP14/PPIB/FKBP9/PPIA/FKBP1B/PPID/FKBP10/PPWD1/PPIE/FKBP11/FKBP7
GO:0008467	GO:0008467	[heparan sulfate]-glucosamine 3-sulfotransferase 1 activity	4	-0.827953	-1.47758	0.0334257	0.0334257	0.447242	732	tags=75%, list=5%, signal=71%	HS3ST3A1/HS3ST6/HS3ST2
GO:0009975	GO:0009975	cyclase activity	6	0.732027	1.61864	0.0336649	0.0336649	0.447242	340	tags=33%, list=2%, signal=33%	ADCY6/ADCY3
GO:0015171	GO:0015171	amino acid transmembrane transporter activity	53	-0.424364	-1.44368	0.033907	0.033907	0.447242	1612	tags=26%, list=11%, signal=24%	SLC25A12/SLC16A10/MFSD12/SLC7A13/SLC1A2/SLC43A2/SLC7A4/SLC7A3/SLC7A7/SLC38A5/SLC43A1/SLC38A3/SLC38A4/SLC6A20
GO:0099094	GO:0099094	ligand-gated cation channel activity	40	-0.45752	-1.4791	0.0339728	0.0339728	0.447242	2533	tags=40%, list=17%, signal=33%	FKBP1B/KCNJ15/PTK2B/CHRNA1/GRIN2D/PEX5L/TRPM5/KCNJ2/SCNN1B/CHRNE/SCNN1G/P2RX1/ITPR1/TRPM2/P2RX5/GRIA2
GO:0015276	GO:0015276	ligand-gated ion channel activity	47	-0.434945	-1.44923	0.0340642	0.0340642	0.447242	2533	tags=38%, list=17%, signal=32%	FKBP1B/KCNJ15/PTK2B/CHRNA1/GRIN2D/PEX5L/TRPM5/ANXA6/KCNJ2/CLCA2/SCNN1B/CHRNE/SCNN1G/P2RX1/ITPR1/TRPM2/P2RX5/GRIA2
GO:0022834	GO:0022834	ligand-gated channel activity	47	-0.434945	-1.44923	0.0340642	0.0340642	0.447242	2533	tags=38%, list=17%, signal=32%	FKBP1B/KCNJ15/PTK2B/CHRNA1/GRIN2D/PEX5L/TRPM5/ANXA6/KCNJ2/CLCA2/SCNN1B/CHRNE/SCNN1G/P2RX1/ITPR1/TRPM2/P2RX5/GRIA2
GO:0015026	GO:0015026	coreceptor activity	23	-0.522272	-1.50631	0.0343046	0.0343046	0.447242	3485	tags=48%, list=24%, signal=36%	NGFR/ACVR2A/LRP5/ITGAV/CXCR4/ITGB3/RAMP1/RECK/RGMA/NRP1/ROR1
GO:0051525	GO:0051525	NFAT protein binding	4	-0.825897	-1.47391	0.0344648	0.0344648	0.447242	2001	tags=50%, list=14%, signal=43%	MAPK14/SPI1
GO:0089720	GO:0089720	caspase binding	4	0.807431	1.55985	0.0345317	0.0345317	0.447242	2295	tags=75%, list=16%, signal=63%	RIPK2/RIOK3/FADD
GO:0043178	GO:0043178	alcohol binding	61	-0.410449	-1.42875	0.0347695	0.0347695	0.447242	3380	tags=33%, list=23%, signal=25%	PLCL1/CDIPT/CD81/OSBPL5/VDAC2/ERLIN1/C8G/RBP5/GRAMD1A/ADH4/APOA1/TSPO/OSBPL2/ANXA6/CETP/ADAP1/GRAMD1B/ITPR1/CRABP1/CAV1
GO:0008046	GO:0008046	axon guidance receptor activity	5	-0.778594	-1.49177	0.0349674	0.0349674	0.447242	2066	tags=80%, list=14%, signal=69%	ROBO1/L1CAM/EPHB2/EPHB1
GO:0035612	GO:0035612	AP-2 adaptor complex binding	8	0.669027	1.62469	0.0352399	0.0352399	0.447242	3246	tags=75%, list=22%, signal=58%	LMBRD1/LDLRAP1/BMP2K/AAK1/HIP1/ARRB1
GO:0005501	GO:0005501	retinoid binding	22	-0.526885	-1.50146	0.0359775	0.0359775	0.447242	2113	tags=32%, list=14%, signal=27%	C8G/UGT1A3/RBP5/ADH4/CYP26B1/NR2F2/CRABP1
GO:0019840	GO:0019840	isoprenoid binding	22	-0.526885	-1.50146	0.0359775	0.0359775	0.447242	2113	tags=32%, list=14%, signal=27%	C8G/UGT1A3/RBP5/ADH4/CYP26B1/NR2F2/CRABP1
GO:0017134	GO:0017134	fibroblast growth factor binding	20	-0.540983	-1.51061	0.0365889	0.0365889	0.447242	2875	tags=45%, list=20%, signal=36%	RPS2/ITGAV/RPS19/ITGB3/FGFRL1/FGFBP3/KLB/GPC1/FGFBP1
GO:0015175	GO:0015175	neutral amino acid transmembrane transporter activity	27	-0.498126	-1.48879	0.036745	0.036745	0.447242	1519	tags=30%, list=10%, signal=27%	SLC7A5/MFSD12/SLC1A2/SLC43A2/SLC38A5/SLC43A1/SLC38A3/SLC6A20
GO:0035374	GO:0035374	chondroitin sulfate binding	5	-0.775678	-1.48618	0.0368078	0.0368078	0.447242	3282	tags=100%, list=22%, signal=78%	AGRN/DPYSL3/PTN/ANXA6
GO:0008126	GO:0008126	acetylesterase activity	4	0.802334	1.55001	0.0373699	0.0373699	0.447242	1846	tags=75%, list=13%, signal=66%	ABHD2/ABHD3/ABHD1
GO:0034338	GO:0034338	short-chain carboxylesterase activity	4	0.802334	1.55001	0.0373699	0.0373699	0.447242	1846	tags=75%, list=13%, signal=66%	ABHD2/ABHD3/ABHD1
GO:0019869	GO:0019869	chloride channel inhibitor activity	7	0.69917	1.6306	0.0374571	0.0374571	0.447242	3059	tags=57%, list=21%, signal=45%	WNK2/STX7/STX8/WNK3
GO:0032977	GO:0032977	membrane insertase activity	12	-0.616311	-1.51466	0.0376066	0.0376066	0.447242	4908	tags=67%, list=34%, signal=44%	EMC1/MMGT1/EMC10/EMC8/EMC7/OXA1L/EMC4/EMC9
GO:0005251	GO:0005251	delayed rectifier potassium channel activity	9	-0.664939	-1.51626	0.0379235	0.0379235	0.447242	2409	tags=44%, list=16%, signal=37%	KCNA4/KCNE1/KCNE3/KCNG3
GO:0018812	GO:0018812	3-hydroxyacyl-CoA dehydratase activity	3	-0.859468	-1.42046	0.0379702	0.0379702	0.447242	1758	tags=67%, list=12%, signal=59%	HACD3/HACD4
GO:0102158	GO:0102158	very-long-chain 3-hydroxyacyl-CoA dehydratase activity	3	-0.859468	-1.42046	0.0379702	0.0379702	0.447242	1758	tags=67%, list=12%, signal=59%	HACD3/HACD4
GO:0102343	GO:0102343	3-hydroxy-arachidoyl-CoA dehydratase activity	3	-0.859468	-1.42046	0.0379702	0.0379702	0.447242	1758	tags=67%, list=12%, signal=59%	HACD3/HACD4
GO:0102344	GO:0102344	3-hydroxy-behenoyl-CoA dehydratase activity	3	-0.859468	-1.42046	0.0379702	0.0379702	0.447242	1758	tags=67%, list=12%, signal=59%	HACD3/HACD4
GO:0102345	GO:0102345	3-hydroxy-lignoceroyl-CoA dehydratase activity	3	-0.859468	-1.42046	0.0379702	0.0379702	0.447242	1758	tags=67%, list=12%, signal=59%	HACD3/HACD4
GO:0008376	GO:0008376	acetylgalactosaminyltransferase activity	20	-0.538955	-1.50495	0.0380466	0.0380466	0.447242	2343	tags=35%, list=16%, signal=29%	B3GALNT2/GALNT5/GALNT7/CHSY3/CSGALNACT2/ABO/B4GALNT1
GO:0015464	GO:0015464	acetylcholine receptor activity	8	-0.686584	-1.50895	0.0381752	0.0381752	0.447242	2393	tags=38%, list=16%, signal=31%	CHRNA1/CHRNE/CHRM1
GO:0051861	GO:0051861	glycolipid binding	15	0.532858	1.57356	0.0382645	0.0382645	0.447242	3394	tags=60%, list=23%, signal=46%	EPDR1/LYN/TPP1/CLIP3/MAG/GLTP/GPAA1/PLEKHA8/CLN3
GO:0035804	GO:0035804	structural constituent of egg coat	4	0.80089	1.54722	0.038316	0.038316	0.447242	2912	tags=100%, list=20%, signal=80%	ZP1/ZP3/ZP2/ZP4
GO:0035004	GO:0035004	phosphatidylinositol 3-kinase activity	9	0.638027	1.60584	0.0383969	0.0383969	0.447242	1276	tags=33%, list=9%, signal=30%	PIK3CB/PIK3CD/IPMK
GO:0097371	GO:0097371	MDM2/MDM4 family protein binding	9	-0.662004	-1.50957	0.0394778	0.0394778	0.456796	2841	tags=44%, list=19%, signal=36%	RPS15/RPS20/TP63/CDK5RAP3
GO:0008083	GO:0008083	growth factor activity	75	-0.385633	-1.38925	0.0400147	0.0400147	0.456796	2100	tags=29%, list=14%, signal=25%	FGF10/JAG2/FGF3/PTN/FGF7/CLEC11A/CSF3/MIA/MACC1/CXCL12/PGF/GDNF/PDGFA/GDF10/PDGFD/CSPG5/THBS4/BMP5/NGF/EREG/NTF3/OGN
GO:0048019	GO:0048019	receptor antagonist activity	7	-0.708613	-1.49319	0.0402512	0.0402512	0.456796	117	tags=43%, list=1%, signal=43%	FST/WFIKKN2/SPINT3
GO:0016508	GO:0016508	long-chain-enoyl-CoA hydratase activity	3	-0.856441	-1.41546	0.0404542	0.0404542	0.456796	6	tags=67%, list=0%, signal=67%	HSD17B4/HADHA
GO:0005127	GO:0005127	ciliary neurotrophic factor receptor binding	5	0.759134	1.57625	0.0404969	0.0404969	0.456796	1986	tags=60%, list=14%, signal=52%	CNTF/PRLR/IL13RA1
GO:1990226	GO:1990226	histone methyltransferase binding	10	-0.642384	-1.50499	0.0406178	0.0406178	0.456796	4815	tags=80%, list=33%, signal=54%	CTNNB1/CBX3/WIZ/NOP56/HSP90AB1/LCORL/PRDM4/PRDM12
GO:0017081	GO:0017081	chloride channel regulator activity	11	0.598451	1.60796	0.0408516	0.0408516	0.4568	3450	tags=55%, list=24%, signal=42%	SGK1/WNK2/STX7/STX8/WNK3/SGK3
GO:0055056	GO:0055056	D-glucose transmembrane transporter activity	5	-0.765688	-1.46704	0.0429982	0.0429982	0.467364	1446	tags=60%, list=10%, signal=54%	SLC2A4/SLC2A2/SLC2A1
GO:0043184	GO:0043184	vascular endothelial growth factor receptor 2 binding	7	-0.705184	-1.48597	0.0434713	0.0434713	0.467364	2351	tags=71%, list=16%, signal=60%	ITGB3/DAB2IP/CCDC88A/CADM4/PDCL3
GO:1904680	GO:1904680	peptide transmembrane transporter activity	10	0.611985	1.59832	0.0436632	0.0436632	0.467364	2930	tags=70%, list=20%, signal=56%	ABCC5/SLC15A4/SLC13A3/TAP2/ABCC4/SLC15A1/TAP1
GO:0072341	GO:0072341	modified amino acid binding	56	-0.409715	-1.40406	0.0438887	0.0438887	0.467364	2142	tags=27%, list=15%, signal=23%	DHFR/SYT7/SYT13/SLC46A1/CBS/ANXA6/HSPA8/MGST1/PTGES2/GAP43/GRAMD1B/ANXA2/SYT15/TRIM72/NOX4
GO:0030172	GO:0030172	troponin C binding	3	-0.851519	-1.40732	0.0443577	0.0443577	0.467364	978	tags=67%, list=7%, signal=62%	TNNI3/TNNT3
GO:0042805	GO:0042805	actinin binding	18	-0.544602	-1.48465	0.0444347	0.0444347	0.467364	2412	tags=50%, list=17%, signal=42%	XIRP2/PDLIM1/PDLIM7/PDLIM2/PALLD/SYNPO2/PPARG/PDLIM4/TTN
GO:0019199	GO:0019199	transmembrane receptor protein kinase activity	101	-0.360476	-1.35241	0.0445205	0.0445205	0.467364	4534	tags=45%, list=31%, signal=31%	FGFR1/MELK/EPHB3/CLK4/MAP2K2/LTBP1/PBK/ACVR2B/EPHA1/SRMS/TNK1/PDGFRA/EPHA4/ACVR2A/TYRO3/AXL/DYRK1A/LTBP4/KDR/FLT1/CLK3/PDGFRB/TGFBR1/PTK2B/DDR2/LTK/MAP2K6/TNK2/EPHB4/MST1R/EFNB3/CLK2/NRP1/BMPR1B/DDR1/ERBB2/FGFRL1/ERBB3/TGFBR2/FYN/EGFR/EPHB2/EPHB1/PDGFRL/MET
GO:0001042	GO:0001042	RNA polymerase I core binding	3	-0.850868	-1.40625	0.0447126	0.0447126	0.467364	942	tags=100%, list=6%, signal=94%	RRN3/ERBB2
GO:0016509	GO:0016509	long-chain-3-hydroxyacyl-CoA dehydrogenase activity	3	-0.850649	-1.40589	0.0447126	0.0447126	0.467364	6	tags=67%, list=0%, signal=67%	HSD17B12/HADHA
GO:0070530	GO:0070530	K63-linked polyubiquitin modification-dependent protein binding	19	0.480843	1.51857	0.0449367	0.0449367	0.467364	3226	tags=53%, list=22%, signal=41%	TNFAIP3/ATRIP/RNF31/WDR81/OPTN/IKBKG/TNIP2/ZRANB3/SQSTM1/UIMC1
GO:0038085	GO:0038085	vascular endothelial growth factor binding	5	-0.763832	-1.46349	0.0450059	0.0450059	0.467364	3455	tags=100%, list=24%, signal=76%	KDR/PDGFRB/PTN/NRP1
GO:0004993	GO:0004993	G protein-coupled serotonin receptor activity	5	-0.763103	-1.46209	0.0455078	0.0455078	0.467364	488	tags=60%, list=3%, signal=58%	HRH3/HTR4/CHRM1
GO:0099589	GO:0099589	serotonin receptor activity	5	-0.763103	-1.46209	0.0455078	0.0455078	0.467364	488	tags=60%, list=3%, signal=58%	HRH3/HTR4/CHRM1
GO:0039706	GO:0039706	co-receptor binding	4	0.792858	1.5317	0.0456481	0.0456481	0.467364	1955	tags=50%, list=13%, signal=43%	TFR2/DKK1
GO:0045545	GO:0045545	syndecan binding	6	-0.73156	-1.47993	0.0457162	0.0457162	0.467364	1499	tags=50%, list=10%, signal=45%	PTN/SEMA5A/TNC
GO:0140351	GO:0140351	glycosylceramide flippase activity	3	0.853279	1.49508	0.0458085	0.0458085	0.467364	763	tags=67%, list=5%, signal=63%	ATP10A/ATP10D
GO:0005355	GO:0005355	glucose transmembrane transporter activity	8	-0.675983	-1.48565	0.0460954	0.0460954	0.467364	3534	tags=75%, list=24%, signal=57%	SLC2A11/SLC5A3/SLC2A4/SLC2A2/SLC2A1/SLC2A9
GO:0015149	GO:0015149	hexose transmembrane transporter activity	8	-0.675983	-1.48565	0.0460954	0.0460954	0.467364	3534	tags=75%, list=24%, signal=57%	SLC2A11/SLC5A3/SLC2A4/SLC2A2/SLC2A1/SLC2A9
GO:1902388	GO:1902388	ceramide 1-phosphate transfer activity	5	0.751097	1.55956	0.0464596	0.0464596	0.46863	2881	tags=80%, list=20%, signal=64%	MTTP/CPTP/GLTP/PLEKHA8
GO:0003988	GO:0003988	acetyl-CoA C-acyltransferase activity	7	-0.700369	-1.47582	0.0476574	0.0476574	0.475946	1665	tags=29%, list=11%, signal=25%	ACAT2/HADHA
GO:0005536	GO:0005536	glucose binding	7	-0.699572	-1.47414	0.0479794	0.0479794	0.475946	829	tags=43%, list=6%, signal=40%	HK2/UGP2/HK1
GO:0140359	GO:0140359	ABC-type transporter activity	30	0.403342	1.44428	0.0490473	0.0490473	0.475946	2430	tags=30%, list=17%, signal=25%	ABCC11/LMBRD1/ABCC5/ABCA2/ABCA5/ABCB6/TAP2/ABCA3/ABCC4
GO:0004714	GO:0004714	transmembrane receptor protein tyrosine kinase activity	87	-0.368672	-1.35619	0.0490937	0.0490937	0.475946	4534	tags=44%, list=31%, signal=30%	FGFR1/MELK/EPHB3/CLK4/MAP2K2/PBK/EPHA1/SRMS/TNK1/PDGFRA/EPHA4/TYRO3/AXL/DYRK1A/KDR/FLT1/CLK3/PDGFRB/PTK2B/DDR2/LTK/MAP2K6/TNK2/EPHB4/MST1R/EFNB3/CLK2/NRP1/DDR1/ERBB2/FGFRL1/ERBB3/FYN/EGFR/EPHB2/EPHB1/PDGFRL/MET
GO:0043022	GO:0043022	ribosome binding	51	-0.411673	-1.39306	0.0491486	0.0491486	0.475946	4884	tags=53%, list=33%, signal=35%	OLA1/TMCO1/CPEB3/TACO1/ZNF598/ETF1/SERBP1/EIF2A/SEC61A1/ZC3H12A/EIF5A2/TMEM147/NAA10/EIF6/EIF3K/C1QBP/SRP72/EEF2/NAA15/OXA1L/EIF3C/MTOR/EIF2S1/DNAJC2/HSPA5/RPN2/MTIF3
GO:0004713	GO:0004713	protein tyrosine kinase activity	96	-0.360199	-1.3409	0.049346	0.049346	0.475946	4534	tags=42%, list=31%, signal=29%	FGFR1/MELK/EPHB3/CLK4/MAP2K2/PBK/EPHA1/SRMS/TNK1/PDGFRA/EPHA4/TYRO3/AXL/DYRK1A/KDR/FLT1/CLK3/PDGFRB/PTK2B/DDR2/LTK/MAP2K6/TNK2/EPHB4/MST1R/EFNB3/CLK2/NRP1/DDR1/HIPK2/ERBB2/FGFRL1/ERBB3/FYN/EGFR/EPHB2/EPHB1/PDGFRL/MET/TTN
GO:0052739	GO:0052739	phosphatidylserine 1-acylhydrolase activity	4	0.788609	1.52349	0.0494324	0.0494324	0.475946	2005	tags=75%, list=14%, signal=65%	ABHD3/PLA2G15/LPL
GO:0052740	GO:0052740	1-acyl-2-lysophosphatidylserine acylhydrolase activity	4	0.788609	1.52349	0.0494324	0.0494324	0.475946	2005	tags=75%, list=14%, signal=65%	ABHD3/PLA2G15/LPL
GO:0004896	GO:0004896	cytokine receptor activity	36	-0.451667	-1.43163	0.0496502	0.0496502	0.475946	1695	tags=31%, list=12%, signal=27%	IL4R/IFNAR1/IL27RA/IL20RB/CNTFR/GFRA1/CCR4/F3/IL11RA/GFRA2/GPR17
GO:0051015	GO:0051015	actin filament binding	134	-0.337258	-1.31066	0.049829	0.049829	0.475946	3354	tags=29%, list=23%, signal=23%	SPTAN1/SVIL/CORO1B/ARPC2/FERMT1/XIRP2/SYNE2/MICAL1/AJUBA/EEF2/ERMN/MYO1D/MYO1C/EZR/SAMD14/PSTPIP2/TMEM201/FSCN1/FMNL1/MYH9/CAPZA2/SHROOM3/CTNNAL1/ANXA6/TNNI3/USH1C/ZNF185/COTL1/TNNC2/VIL1/HCLS1/EGFR/FMNL2/NEXN/ARPC1A/TNNC1/TTN/TMOD4/MYH1
GO:0140375	GO:0140375	immune receptor activity	37	-0.448185	-1.43272	0.0499466	0.0499466	0.475946	1695	tags=30%, list=12%, signal=26%	IL4R/IFNAR1/IL27RA/IL20RB/CNTFR/GFRA1/CCR4/F3/IL11RA/GFRA2/GPR17

## Sheet: GSE_GO_UN_VS_DPY30_KD_10_5
	ID	Description	setSize	enrichmentScore	NES	pvalue	p.adjust	qvalues	rank	leading_edge	core_enrichment
GO:0017111	GO:0017111	nucleoside-triphosphatase activity	419	-0.352001	-1.4885	0.000147427	0.000147427	0.0419761	3906	tags=33%, list=27%, signal=25%	MCM4/RAB33B/NKIRAS1/MYO1E/ARL4A/ATL2/RAB12/MCM2/KIF13B/GUF1/CDC42/ENTPD4/BLM/ARL9/FIGNL1/RAB1A/KIF13A/RAB15/ARL2/KIF5B/GFM2/MTIF2/TRIM23/RAB37/DDX11/RAB27A/IFIH1/RAB7B/ENTPD3/ABCD3/AGAP3/RND1/INO80/HSPA1B/RNF213/MLH3/RAB25/CHD8/DHX36/LONP1/SRCAP/DDX55/DNAJC27/HSPA1A/GPN1/HSPA9/CHD2/RAB7A/MTG1/CHD4/TDRD12/DHX15/RALB/LRRK2/RECQL5/TUBB4B/RASL10B/ARL11/VPS4A/DDX23/GNAL/RAB4A/RECQL4/TUBB2B/DHX57/TUBD1…
GO:0140262	GO:0140262	mRNA cap binding complex binding	4	-0.981986	-1.70429	0.000199481	0.000199481	0.0419761	55	tags=75%, list=0%, signal=75%	SRRT/ZC3H18/PHAX
GO:0001216	GO:0001216	DNA-binding transcription activator activity	289	0.397103	1.71538	0.000282885	0.000282885	0.0419761	2298	tags=30%, list=16%, signal=26%	TBX20/TLX1/HAND2/PTF1A/HOXD8/NR2E1/IRF1/JUNB/MSGN1/FOXD2/MAFB/GCM1/ISL1/KLF7/DMRT2/HOXA9/HOXA13/PITX1/RUNX1/HOXA7/NR4A2/POU4F1/CEBPD/ONECUT2/MYCN/ZNF750/KLF13/GBX2/HOXD3/FOXI1/NR5A2/ZNF668/NFIB/MEOX1/FOXD1/TLX2/ZNF574/ATMIN/TCF21/TBX3/FOSL2/FOS/PRDM15/MYBL2/ZNF770/TFAP2A/MYF5/DDIT3/OSR2/ZNF319/MECOM/TFE3/CSRNP2/SOX9/FEZF2/KLF10/JUND/GRHL2/CSRNP1/GATA3/FOXC1/LHX2/MAFF/FOXO3/PRDM2/HOXA1/GMEB2/NR1I2…
GO:0001228	GO:0001228	DNA-binding transcription activator activity, RNA polymerase II-specific	284	0.402426	1.73338	0.000283768	0.000283768	0.0419761	2298	tags=31%, list=16%, signal=27%	TBX20/TLX1/HAND2/PTF1A/HOXD8/NR2E1/IRF1/JUNB/MSGN1/FOXD2/MAFB/GCM1/ISL1/KLF7/DMRT2/HOXA9/HOXA13/PITX1/RUNX1/HOXA7/NR4A2/POU4F1/CEBPD/ONECUT2/MYCN/ZNF750/KLF13/GBX2/HOXD3/FOXI1/NR5A2/ZNF668/NFIB/MEOX1/FOXD1/TLX2/ZNF574/ATMIN/TCF21/TBX3/FOSL2/FOS/PRDM15/MYBL2/ZNF770/TFAP2A/MYF5/DDIT3/OSR2/ZNF319/MECOM/TFE3/CSRNP2/SOX9/FEZF2/KLF10/JUND/GRHL2/CSRNP1/GATA3/FOXC1/LHX2/MAFF/FOXO3/PRDM2/HOXA1/GMEB2/NR1I2…
GO:0016462	GO:0016462	pyrophosphatase activity	457	-0.338721	-1.44202	0.000291248	0.000291248	0.0419761	3882	tags=32%, list=27%, signal=24%	RAB33B/NKIRAS1/MYO1E/ARL4A/ATL2/RAB12/MCM2/KIF13B/GUF1/RNGTT/CDC42/ENTPD4/BLM/PPA2/ARL9/FIGNL1/NUDT8/RAB1A/KIF13A/RAB15/ARL2/KIF5B/GFM2/MTIF2/TRIM23/RAB37/DDX11/RAB27A/IFIH1/RAB7B/ENTPD3/ABCD3/AGAP3/RND1/INO80/HSPA1B/RNF213/ITPA/MLH3/RAB25/CHD8/DHX36/LONP1/SRCAP/DDX55/DNAJC27/HSPA1A/GPN1/HSPA9/CHD2/RAB7A/MTG1/CHD4/TDRD12/DHX15/RALB/LRRK2/RECQL5/TUBB4B/RASL10B/ARL11/VPS4A/DDX23/LHPP/GNAL/RAB4A/REC…
GO:0016817	GO:0016817	hydrolase activity, acting on acid anhydrides	459	-0.336994	-1.43461	0.000292056	0.000292056	0.0419761	3882	tags=32%, list=27%, signal=24%	RAB33B/NKIRAS1/MYO1E/ARL4A/ATL2/RAB12/MCM2/KIF13B/GUF1/RNGTT/CDC42/ENTPD4/BLM/PPA2/ARL9/FIGNL1/NUDT8/RAB1A/KIF13A/RAB15/ARL2/KIF5B/GFM2/MTIF2/TRIM23/RAB37/DDX11/RAB27A/IFIH1/RAB7B/ENTPD3/ABCD3/AGAP3/RND1/INO80/HSPA1B/RNF213/ITPA/MLH3/RAB25/CHD8/DHX36/LONP1/SRCAP/DDX55/DNAJC27/HSPA1A/GPN1/HSPA9/CHD2/RAB7A/MTG1/CHD4/TDRD12/DHX15/RALB/LRRK2/RECQL5/TUBB4B/RASL10B/ARL11/VPS4A/DDX23/LHPP/GNAL/RAB4A/REC…
GO:0016818	GO:0016818	hydrolase activity, acting on acid anhydrides, in phosphorus-containing anhydrides	459	-0.336994	-1.43461	0.000292056	0.000292056	0.0419761	3882	tags=32%, list=27%, signal=24%	RAB33B/NKIRAS1/MYO1E/ARL4A/ATL2/RAB12/MCM2/KIF13B/GUF1/RNGTT/CDC42/ENTPD4/BLM/PPA2/ARL9/FIGNL1/NUDT8/RAB1A/KIF13A/RAB15/ARL2/KIF5B/GFM2/MTIF2/TRIM23/RAB37/DDX11/RAB27A/IFIH1/RAB7B/ENTPD3/ABCD3/AGAP3/RND1/INO80/HSPA1B/RNF213/ITPA/MLH3/RAB25/CHD8/DHX36/LONP1/SRCAP/DDX55/DNAJC27/HSPA1A/GPN1/HSPA9/CHD2/RAB7A/MTG1/CHD4/TDRD12/DHX15/RALB/LRRK2/RECQL5/TUBB4B/RASL10B/ARL11/VPS4A/DDX23/LHPP/GNAL/RAB4A/REC…
GO:0005525	GO:0005525	GTP binding	238	-0.395997	-1.58919	0.000314169	0.000314169	0.0419761	3882	tags=35%, list=27%, signal=26%	RAB33B/NKIRAS1/ARL4A/ATL2/RAB12/GUF1/RNGTT/CDC42/RTCB/ARL9/RAB1A/SAMHD1/RAB15/ARL2/GFM2/MTIF2/TRIM23/RAB37/MFHAS1/RAB27A/RAB7B/AGAP3/RND1/RAB25/ARHGEF5/DNAJC27/GPN1/RAB7A/MTG1/RALB/LRRK2/TUBB4B/RASL10B/ARL11/GNAL/RAB4A/GMPPB/TUBB2B/TUBD1/TUBA1B/EIF2S3/GFM1/ARF4/ERAL1/LRRK1/RAP2B/RABL2A/THG1L/RAN/RAC1/DRG2/ARL4D/GLUD1/RAB28/BMS1/EIF5/URGCP/EIF2B2/DRG1/ARL4C/RASL11B/GNA11/EEF2/DAPK1/TSR1/CRACR2A/HS…
GO:0019001	GO:0019001	guanyl nucleotide binding	245	-0.385504	-1.55211	0.000314367	0.000314367	0.0419761	3882	tags=34%, list=27%, signal=26%	RAB33B/NKIRAS1/ARL4A/ATL2/RAB12/GUF1/RNGTT/CDC42/RTCB/ARL9/RAB1A/SAMHD1/RAB15/ARL2/GFM2/MTIF2/TRIM23/RAB37/MFHAS1/RAB27A/RAB7B/AGAP3/RND1/PDE6C/RAB25/ARHGEF5/DNAJC27/GPN1/RAB7A/MTG1/RALB/LRRK2/TUBB4B/RASL10B/ARL11/GNAL/RAB4A/GMPPB/TUBB2B/TUBD1/TUBA1B/EIF2S3/GFM1/ARF4/ERAL1/LRRK1/RAP2B/RABL2A/THG1L/RAN/RAC1/DRG2/ARL4D/GLUD1/RAB28/BMS1/EIF5/URGCP/EIF2B2/DRG1/ARL4C/RASL11B/GNA11/EEF2/DAPK1/TSR1/CRAC…
GO:0032561	GO:0032561	guanyl ribonucleotide binding	245	-0.385504	-1.55211	0.000314367	0.000314367	0.0419761	3882	tags=34%, list=27%, signal=26%	RAB33B/NKIRAS1/ARL4A/ATL2/RAB12/GUF1/RNGTT/CDC42/RTCB/ARL9/RAB1A/SAMHD1/RAB15/ARL2/GFM2/MTIF2/TRIM23/RAB37/MFHAS1/RAB27A/RAB7B/AGAP3/RND1/PDE6C/RAB25/ARHGEF5/DNAJC27/GPN1/RAB7A/MTG1/RALB/LRRK2/TUBB4B/RASL10B/ARL11/GNAL/RAB4A/GMPPB/TUBB2B/TUBD1/TUBA1B/EIF2S3/GFM1/ARF4/ERAL1/LRRK1/RAP2B/RABL2A/THG1L/RAN/RAC1/DRG2/ARL4D/GLUD1/RAB28/BMS1/EIF5/URGCP/EIF2B2/DRG1/ARL4C/RASL11B/GNA11/EEF2/DAPK1/TSR1/CRAC…
GO:0000978	GO:0000978	RNA polymerase II cis-regulatory region sequence-specific DNA binding	575	0.349691	1.60334	0.000339789	0.000339789	0.0419761	2474	tags=30%, list=17%, signal=26%	TBX20/TLX1/HAND2/PTF1A/EMX1/HOXA3/NR2E1/HES2/EMX2/IRF1/JUNB/MSGN1/FOXD2/MYPOP/MXD3/MAFB/OLIG3/GCM1/HOXA2/HES5/ZNF367/TBX1/HES3/ISL1/KLF7/DMRT2/HOXA9/HOXC5/MYT1/EN2/HOXA13/PITX1/RUNX1/HOXA7/NR4A2/SP2/ZBTB3/ZBTB18/POU4F1/CEBPD/ONECUT2/MYCN/ZNF750/ZNF362/KLF13/HEY1/ZBTB26/SNAI2/ZBTB38/HOXD3/FOXI1/GZF1/NR5A2/ZNF668/SOX8/NFIB/KLF3/SOX7/IKZF2/MEOX1/NR1D2/IRX5/THRA/ZNF408/SOX14/FOXD1/TLX2/ZNF574/ZBTB14/…
GO:0000987	GO:0000987	cis-regulatory region sequence-specific DNA binding	593	0.339318	1.55732	0.000346141	0.000346141	0.0419761	2474	tags=30%, list=17%, signal=26%	TBX20/TLX1/HAND2/PTF1A/EMX1/HOXA3/NR2E1/HES2/EMX2/IRF1/JUNB/MSGN1/FOXD2/MYPOP/MXD3/MAFB/OLIG3/GCM1/HOXA2/HES5/ZNF367/TBX1/HES3/ISL1/KLF7/DMRT2/HOXA9/HOXC5/MYT1/EN2/HOXA13/PITX1/RUNX1/HOXA7/NR4A2/SP2/ZBTB3/ZBTB18/POU4F1/CEBPD/ONECUT2/MYCN/ZNF750/ZNF362/KLF13/HEY1/ZBTB26/SNAI2/ZBTB38/HOXD3/FOXI1/GZF1/NR5A2/ZNF668/SOX8/NFIB/KLF3/SOX7/IKZF2/MEOX1/NR1D2/IRX5/THRA/ZNF408/SOX14/FOXD1/TLX2/ZNF574/ZBTB14/…
GO:0000981	GO:0000981	DNA-binding transcription factor activity, RNA polymerase II-specific	620	0.363358	1.67473	0.000349406	0.000349406	0.0419761	2474	tags=31%, list=17%, signal=27%	TBX20/TLX1/HAND2/PTF1A/EMX1/HOXD8/HOXA3/NR2E1/HES2/EMX2/IRF1/JUNB/MSGN1/FOXD2/MYPOP/MXD3/ZNF22/MAFB/OLIG3/GCM1/HOXA2/HES5/ZNF367/TBX1/HES3/ISL1/KLF7/DMRT2/HOXA9/HOXC5/MYT1/FERD3L/EN2/HOXA13/PITX1/RUNX1/HOXA7/NR4A2/SP2/ZBTB3/ZBTB18/POU4F1/CEBPD/ONECUT2/MYCN/ZNF750/AEBP2/DMBX1/KLF13/HEY1/ZBTB26/SNAI2/ZBTB38/GBX2/HOXD3/FOXI1/GZF1/NR5A2/ZNF668/SOX8/NFIB/KLF3/SOX7/MEOX1/NR1D2/IRX5/ZBTB46/THRA/ZNF408/S…
GO:0003700	GO:0003700	DNA-binding transcription factor activity	639	0.362331	1.67274	0.000356506	0.000356506	0.0419761	2474	tags=31%, list=17%, signal=27%	TBX20/TLX1/HAND2/PTF1A/EMX1/HOXD8/HOXA3/NR2E1/HES2/EMX2/IRF1/JUNB/MSGN1/FOXD2/MYPOP/MXD3/ZNF22/MAFB/OLIG3/GCM1/HOXA2/HES5/ZNF367/TBX1/HES3/ISL1/KLF7/DMRT2/HOXA9/HOXC5/MYT1/FERD3L/EN2/HOXA13/PITX1/RUNX1/HOXA7/NR4A2/SP2/ZBTB3/ZBTB18/POU4F1/CEBPD/ONECUT2/MYCN/ZNF750/AEBP2/ZNF362/DMBX1/KLF13/HEY1/ZBTB26/SNAI2/ZBTB38/GBX2/HOXD3/FOXI1/GZF1/NR5A2/ZNF668/SOX8/NFIB/KLF3/SOX7/IKZF2/MEOX1/NR1D2/IRX5/ZBTB46/…
GO:0000977	GO:0000977	RNA polymerase II transcription regulatory region sequence-specific DNA binding	648	0.341736	1.57963	0.000358423	0.000358423	0.0419761	2495	tags=29%, list=17%, signal=26%	TBX20/TLX1/HAND2/PTF1A/EMX1/HOXD8/HOXA3/NR2E1/HES2/EMX2/IRF1/JUNB/MSGN1/FOXD2/MYPOP/MXD3/ZNF22/MAFB/OLIG3/GCM1/HOXA2/HES5/ZNF367/TBX1/HES3/ISL1/KLF7/DMRT2/HOXA9/HOXC5/MYT1/FERD3L/EN2/HOXA13/PITX1/RUNX1/HOXA7/NR4A2/SP2/ZBTB3/ZBTB18/POU4F1/CEBPD/ONECUT2/MYCN/ZNF750/ZNF362/DMBX1/KLF13/HEY1/ZBTB26/SNAI2/ZBTB38/GBX2/HOXD3/FOXI1/GZF1/NR5A2/ZNF668/SOX8/NFIB/KLF3/SOX7/IKZF2/MEOX1/NR1D2/IRX5/ZBTB46/THRA/Z…
GO:0000976	GO:0000976	transcription cis-regulatory region binding	718	0.321425	1.49705	0.000380373	0.000380373	0.0419761	2495	tags=27%, list=17%, signal=24%	TBX20/TLX1/HAND2/PTF1A/EMX1/HOXD8/HOXA3/NR2E1/HES2/EMX2/IRF1/JUNB/MSGN1/FOXD2/MYPOP/MXD3/ZNF22/MAFB/OLIG3/GCM1/HOXA2/HES5/ZNF367/TBX1/HES3/ISL1/KLF7/DMRT2/HOXA9/HOXC5/MYT1/FERD3L/EN2/HOXA13/PITX1/RUNX1/HOXA7/NR4A2/SP2/ZBTB3/ZBTB18/POU4F1/CEBPD/ONECUT2/MYCN/ZNF750/ZNF362/DMBX1/KLF13/HEY1/ZBTB26/SNAI2/ZBTB38/GBX2/HOXD3/FOXI1/GZF1/NR5A2/ZNF668/SOX8/NFIB/KLF3/SOX7/IKZF2/MEOX1/NR1D2/IRX5/ZBTB46/THRA/Z…
GO:0001067	GO:0001067	transcription regulatory region nucleic acid binding	719	0.322185	1.50053	0.000381534	0.000381534	0.0419761	2495	tags=28%, list=17%, signal=24%	TBX20/TLX1/HAND2/PTF1A/EMX1/HOXD8/HOXA3/NR2E1/HES2/EMX2/IRF1/JUNB/MSGN1/FOXD2/MYPOP/MXD3/ZNF22/MAFB/OLIG3/GCM1/HOXA2/HES5/ZNF367/TBX1/HES3/ISL1/KLF7/DMRT2/HOXA9/HOXC5/MYT1/FERD3L/EN2/HOXA13/PITX1/RUNX1/HOXA7/NR4A2/SP2/ZBTB3/ZBTB18/POU4F1/CEBPD/ONECUT2/MYCN/ZNF750/ZNF362/DMBX1/KLF13/HEY1/ZBTB26/SNAI2/ZBTB38/GBX2/HOXD3/FOXI1/GZF1/NR5A2/ZNF668/SOX8/NFIB/KLF3/SOX7/IKZF2/MEOX1/NR1D2/IRX5/ZBTB46/THRA/Z…
GO:1990837	GO:1990837	sequence-specific double-stranded DNA binding	761	0.311549	1.45908	0.000383436	0.000383436	0.0419761	2495	tags=27%, list=17%, signal=23%	TBX20/TLX1/HAND2/PTF1A/EMX1/HOXD8/HOXA3/NR2E1/HES2/EMX2/IRF1/JUNB/MSGN1/FOXD2/MYPOP/MXD3/ZNF22/MAFB/OLIG3/GCM1/HOXA2/HES5/ZNF367/TBX1/HES3/ISL1/KLF7/DMRT2/HOXA9/HOXC5/MYT1/FERD3L/EN2/HOXA13/PITX1/RUNX1/HOXA7/NR4A2/SP2/ZBTB3/ZBTB18/POU4F1/CEBPD/ONECUT2/MYCN/ZNF750/ZNF362/DMBX1/KLF13/HEY1/ZBTB26/SNAI2/ZBTB38/GBX2/HOXD3/FOXI1/GZF1/NR5A2/ZNF668/SOX8/NFIB/KLF3/SOX7/IKZF2/MEOX1/NR1D2/IRX5/ZBTB46/THRA/Z…
GO:0016758	GO:0016758	hexosyltransferase activity	122	0.436261	1.69169	0.00049505	0.00049505	0.0513425	4392	tags=52%, list=30%, signal=36%	FUT5/POFUT1/B3GALT6/LFNG/TMTC3/A4GNT/CHSY1/POMGNT2/UGCG/POMT2/GBA/GALNT12/ALG2/B3GNT5/B3GNT2/EXT2/CHPF/GALNT7/HAS1/HEXB/FUT4/CSGALNACT2/B4GALNT1/RPN1/C1GALT1C1/C1GALT1/ALG10/ALG13/PLOD3/RPN2/B3GAT3/COLGALT2/STT3A/UGGT2/UGGT1/TMTC2/CHSY3/ALG6/B3GNT6/B3GNT3/GALNT1/DPY19L3/MGAT5/POMT1/B3GNT4/ALG8/EOGT/PIGA/ALG1/HYAL1/HEXA/MGAT4A/B4GALT1/PIGV/GCNT1/MGAT2/B4GALT4/A3GALT2/GALNT4/B3GALNT2/DPY19L1/PIGM/E…
GO:0030172	GO:0030172	troponin C binding	3	-0.988909	-1.59072	0.000603379	0.000603379	0.0573061	165	tags=67%, list=1%, signal=66%	TNNT3/TNNI3
GO:0038023	GO:0038023	signaling receptor activity	467	0.325929	1.46815	0.000639795	0.000639795	0.0573061	2830	tags=32%, list=19%, signal=27%	NR2E1/EPHB1/IL17RB/GPR39/PLXNA4/CD300C/KDR/M6PR/GPR85/CHRNA7/VLDLR/DDR1/TLR2/ADRB2/LTK/NR4A2/GPR21/ADRA1B/GPR157/GPR84/CHRNA1/UNC5B/ADORA2B/GPR146/IGF2R/EPHB2/NR5A2/TNFRSF19/FRK/PAQR9/NR1D2/PGLYRP1/RGMB/THRA/IL1RAP/ADGRG1/TGFBR2/EPHA2/ADRA2C/EFNA4/PAQR6/PLXNA2/IFNGR2/PLXNB3/ABHD2/IL1R2/ADRA2A/FZD3/PTGFR/NR2F2/CD48/AXL/BMPR2/STYK1/EPHB3/PPARG/RXRA/ITGB3/GPR75/TNFRSF18/FZD5/FZD6/GPR68/DYRK3/LRP1/CR…
GO:0060089	GO:0060089	molecular transducer activity	467	0.325929	1.46815	0.000639795	0.000639795	0.0573061	2830	tags=32%, list=19%, signal=27%	NR2E1/EPHB1/IL17RB/GPR39/PLXNA4/CD300C/KDR/M6PR/GPR85/CHRNA7/VLDLR/DDR1/TLR2/ADRB2/LTK/NR4A2/GPR21/ADRA1B/GPR157/GPR84/CHRNA1/UNC5B/ADORA2B/GPR146/IGF2R/EPHB2/NR5A2/TNFRSF19/FRK/PAQR9/NR1D2/PGLYRP1/RGMB/THRA/IL1RAP/ADGRG1/TGFBR2/EPHA2/ADRA2C/EFNA4/PAQR6/PLXNA2/IFNGR2/PLXNB3/ABHD2/IL1R2/ADRA2A/FZD3/PTGFR/NR2F2/CD48/AXL/BMPR2/STYK1/EPHB3/PPARG/RXRA/ITGB3/GPR75/TNFRSF18/FZD5/FZD6/GPR68/DYRK3/LRP1/CR…
GO:0004879	GO:0004879	nuclear receptor activity	35	0.593958	1.83806	0.00109649	0.00109649	0.0900277	2459	tags=40%, list=17%, signal=33%	NR2E1/NR4A2/NR5A2/NR1D2/THRA/NR2F2/PPARG/RXRA/AHR/NR1I2/NR1H2/ESRRG/ESRRA/VDR
GO:0098531	GO:0098531	ligand-activated transcription factor activity	35	0.593958	1.83806	0.00109649	0.00109649	0.0900277	2459	tags=40%, list=17%, signal=33%	NR2E1/NR4A2/NR5A2/NR1D2/THRA/NR2F2/PPARG/RXRA/AHR/NR1I2/NR1H2/ESRRG/ESRRA/VDR
GO:0004745	GO:0004745	NAD-retinol dehydrogenase activity	8	-0.862615	-1.79724	0.00116032	0.00116032	0.0914574	1108	tags=25%, list=8%, signal=23%	HSD17B6/DHRS3
GO:0140640	GO:0140640	catalytic activity, acting on a nucleic acid	463	-0.320913	-1.36714	0.00131081	0.00131081	0.0993454	4192	tags=35%, list=29%, signal=26%	YBEY/LARS2/MEIOB/SKIV2L/NT5C3A/BTAF1/CDKAL1/MGMT/RARS2/PUS10/CHD7/NUDT12/IARS2/TERT/RUVBL1/RFC1/MCM4/LCMT2/VARS2/HENMT1/ALKBH3/DIS3L2/MCM2/MED20/PPP1R8/AARSD1/DIS3L/RTCB/BLM/LIG3/TFB1M/TOP2B/CDK7/RTCA/EMG1/ELAC2/PDE12/SAMHD1/POLR2B/DDX11/NOP2/TDG/PTRH1/RPS3/IFIH1/YARS2/POLR3H/INO80/POLG/POLK/ZGRF1/CHD8/POLR3D/TRMT10A/XRCC3/EXOSC5/DHX36/SRCAP/LACTB2/DDX55/THAP9/NSUN5/TOP2A/DNMT3A/RNASEH1/CHD2/CHD4…
GO:0005503	GO:0005503	all-trans retinal binding	3	-0.974805	-1.56803	0.00160901	0.00160901	0.11743	371	tags=100%, list=3%, signal=97%	OPN3/CYP27C1
GO:0043021	GO:0043021	ribonucleoprotein complex binding	121	-0.424198	-1.56585	0.00235018	0.00235018	0.165396	3770	tags=38%, list=26%, signal=28%	GUF1/MDM2/NAA16/PES1/TMEM147/STRAP/EIF4H/MTIF2/RPLP1/IFIH1/PRPF31/NAA10/MTOR/DERL1/ABCE1/FMR1/SNRPD1/ZNF598/EIF6/OXA1L/TACO1/LETM2/ERAL1/SNRPC/PRMT3/EIF5A2/PTCD3/DERL3/NPM1/CD2BP2/CBX5/C1QBP/SRP9/HNRNPU/IMPACT/UNG/EEF2/MTIF3/EIF2S1/DDX5/EIF1/UHMK1/NMD3/EIF2A/RBM3/TIMM50
GO:0003729	GO:0003729	mRNA binding	225	-0.366405	-1.46162	0.00252685	0.00252685	0.171697	3057	tags=36%, list=21%, signal=29%	EIF2S2/EIF4G3/TIA1/PPP1R8/PPIE/POLDIP3/STRAP/SF3B1/IGF2BP2/SCAF8/LUC7L3/NUDT21/RPS3/NCBP2/NSRP1/ZC3H11A/RNF20/DHX36/PABPC4/FXR1/SRSF5/RPL5/SLPI/ANGEL2/YTHDC1/HNRNPA2B1/FMR1/RBM15/SF1/ZFP36L2/ZNF385A/TPR/KHSRP/TARDBP/RBFOX2/TACO1/RC3H1/NCBP1/SNRPC/EIF4G2/CHTOP/DAZAP1/NXF1/PABPC1L/SRSF1/FUBP1/YTHDF2/NUP98/C1QBP/KHDRBS3/SNIP1/RPS2/ZFP36/MYEF2/SRSF3/HNRNPU/KHDRBS1/EIF4A1/FUS/HNRNPA0/HNRNPK/RBM14/DDX5…
GO:0038024	GO:0038024	cargo receptor activity	35	0.562867	1.74184	0.00263158	0.00263158	0.172853	3333	tags=54%, list=23%, signal=42%	DAB2/VLDLR/LDLR/LRP10/VTN/LRP2/ENPP2/TMPRSS4/LRP1/TMPRSS2/MIA3/LRP8/COLEC12/LGALS3BP/TFR2/CD320/LRP12/LRP6/CXCL16
GO:0003779	GO:0003779	actin binding	281	-0.346826	-1.41743	0.00278552	0.00278552	0.177062	3253	tags=27%, list=22%, signal=21%	CTNNAL1/INO80/TNNC1/ABL2/CORO2B/CFL1/CYFIP1/HIP1R/CORO7/MYO1D/ENC1/STK38L/PARVA/ARPC1A/PLEC/MICAL2/MYL2/LRRK2/DST/ARPC2/VPS16/FMNL1/MYH1/TWF1/MYO5B/SAMD14/PDLIM2/TMEM201/PHACTR3/KLHL5/TPM1/TWF2/SHROOM4/MARCKS/MYO3B/TRIOBP/MLPH/BAIAP2L1/ADD1/EPS8L2/KPTN/DIXDC1/CAP1/PACRG/HNRNPU/IMPACT/CTTN/EEF2/SNTB2/MARCKSL1/MIB2/IPP/KLHL3/PALLD/SPTAN1/ZNF185/PFN3/MSN/AJUBA/TPM3/MYO1C/MYO18A/TNNC2/PSTPIP2/FHOD3/S…
GO:0003924	GO:0003924	GTPase activity	206	-0.369998	-1.46139	0.00333863	0.00333863	0.200379	3882	tags=33%, list=27%, signal=25%	RAB33B/NKIRAS1/ARL4A/ATL2/RAB12/GUF1/CDC42/ENTPD4/ARL9/RAB1A/RAB15/ARL2/GFM2/MTIF2/TRIM23/RAB37/RAB27A/RAB7B/AGAP3/RND1/RAB25/DNAJC27/GPN1/RAB7A/MTG1/RALB/LRRK2/TUBB4B/RASL10B/ARL11/GNAL/RAB4A/TUBB2B/TUBD1/TUBA1B/EIF2S3/GFM1/ARF4/RAP2B/RABL2A/RAN/RAC1/DRG2/ARL4D/RAB28/BMS1/DRG1/ARL4C/RASL11B/GNA11/EEF2/RGS8/TSR1/CRACR2A/RRAS2/RGS16/TUBB/RHOQ/GIMAP7/RGS2/RAB24/ARL16/RHOU/NKIRAS2/TUBB4A/TUBA3D/RASD…
GO:0016757	GO:0016757	glycosyltransferase activity	171	0.363561	1.4763	0.0033557	0.0033557	0.200379	4392	tags=45%, list=30%, signal=32%	ST3GAL1/FUT5/POFUT1/PARP14/XXYLT1/B3GALT6/LFNG/TMTC3/A4GNT/CHSY1/POMGNT2/UGCG/POMT2/GBA/GALNT12/ALG2/B3GNT5/B3GNT2/PNP/EXT2/CHPF/GALNT7/HAS1/HEXB/FUT4/CSGALNACT2/B4GALNT1/RPN1/C1GALT1C1/C1GALT1/ST3GAL4/ALG10/ALG13/PLOD3/RPN2/B3GAT3/COLGALT2/STT3A/UGGT2/UGGT1/TMTC2/TNKS2/ST3GAL5/CHSY3/ALG6/B3GNT6/PARP9/ST8SIA4/B3GNT3/GALNT1/DPY19L3/MGAT5/POMT1/B3GNT4/ALG8/EOGT/PIGA/ST8SIA2/ALG1/HYAL1/NAMPT/HEXA/MG…
GO:0004386	GO:0004386	helicase activity	134	-0.400446	-1.50006	0.00381426	0.00381426	0.221062	3100	tags=49%, list=21%, signal=39%	DDX47/DDX59/DDX28/CHD6/ANXA1/DHX37/ZNFX1/DDX25/RAD54L/ASCC3/DDX3Y/RAD50/XRCC5/DHX35/SUPV3L1/IGHMBP2/SKIV2L/BTAF1/CHD7/RUVBL1/MCM4/MCM2/BLM/DDX11/IFIH1/ZGRF1/CHD8/DHX36/SRCAP/DDX55/CHD2/CHD4/TDRD12/DHX15/RAD54B/RECQL5/POLQ/DDX23/RECQL4/DHX57/RTEL1/ERCC6L/RFC5/DDX17/ERCC2/MCM5/SHPRH/DDX19A/ERCC3/DHX16/HELQ/DHX34/BRIP1/MCM7/DDX24/MCM6/TDRD9/EIF4A1/RAD54L2/MOV10L1/DDX5/DDX39B/HFM1/EIF4A2/MCM3/FANCM
GO:0045125	GO:0045125	bioactive lipid receptor activity	10	-0.788003	-1.74971	0.00441713	0.00441713	0.248688	1125	tags=50%, list=8%, signal=46%	LPAR2/SPHK1/LPAR6/LPAR4/S1PR1
GO:0004866	GO:0004866	endopeptidase inhibitor activity	75	0.441318	1.58649	0.00484765	0.00484765	0.262104	2672	tags=41%, list=18%, signal=34%	SERPINB2/KNG1/C5/SERPINE1/PAPLN/SERPING1/CRIM1/PZP/CD27/ANXA2/ITIH2/SERPINH1/SPINT1/PRDX5/SERPINF2/PTTG1/PROS1/FURIN/CD109/GAS6/TFPI/SERPINB1/SERPINA1/TNFAIP8/SERPINI1/VIL1/SERPINE2/SPINT3/BIRC7/WFIKKN2/APP
GO:0005104	GO:0005104	fibroblast growth factor receptor binding	19	-0.664184	-1.72904	0.00492145	0.00492145	0.262104	547	tags=32%, list=4%, signal=30%	FLRT3/FGF1/FGF3/FGF8/FGF20/FGF17
GO:0016597	GO:0016597	amino acid binding	24	-0.625199	-1.72394	0.00509338	0.00509338	0.264122	3292	tags=58%, list=23%, signal=45%	SCLY/YARS2/GSS/NAGS/GLDC/GAD1/GNMT/AARS2/ASS1/THNSL2/SRR/CEP104/NOS3/GLUL
GO:0004888	GO:0004888	transmembrane signaling receptor activity	359	0.300261	1.32552	0.00536353	0.00536353	0.267316	2830	tags=32%, list=19%, signal=26%	EPHB1/IL17RB/GPR39/PLXNA4/CD300C/KDR/M6PR/GPR85/CHRNA7/VLDLR/DDR1/TLR2/ADRB2/LTK/GPR21/ADRA1B/GPR157/GPR84/CHRNA1/UNC5B/ADORA2B/GPR146/IGF2R/EPHB2/TNFRSF19/FRK/IL1RAP/ADGRG1/TGFBR2/EPHA2/ADRA2C/EFNA4/PLXNA2/IFNGR2/PLXNB3/IL1R2/ADRA2A/FZD3/PTGFR/AXL/BMPR2/STYK1/EPHB3/PPARG/GPR75/TNFRSF18/FZD5/FZD6/GPR68/DYRK3/CRIM1/MAP2K7/F2RL1/RXFP4/PROKR2/GPR61/CD27/GLP1R/TESK1/LRP8/NPC1/IL17RC/GABRB2/VIPR2/ABL1…
GO:0005111	GO:0005111	type 2 fibroblast growth factor receptor binding	5	-0.894609	-1.65434	0.00551724	0.00551724	0.267316	68	tags=40%, list=0%, signal=40%	FGF8/FGF17
GO:0016918	GO:0016918	retinal binding	12	-0.731254	-1.70288	0.00556195	0.00556195	0.267316	530	tags=33%, list=4%, signal=32%	ALDH1A2/OPN3/CRABP2/CYP27C1
GO:0015179	GO:0015179	L-amino acid transmembrane transporter activity	41	0.515625	1.65168	0.00575094	0.00575094	0.269819	4187	tags=54%, list=29%, signal=38%	SLC25A12/SLC43A1/SLC36A4/SLC7A5/SLC25A38/SERINC3/CTNS/SLC7A3/SLC15A4/SLC38A6/SLC7A1/SLC38A2/SLC1A5/OCA2/SLC7A7/SLC47A1/SLC32A1/SLC1A6/SLC38A5/SLC43A2/SLC6A9/SLC7A6
GO:0019838	GO:0019838	growth factor binding	93	0.412128	1.53331	0.00594389	0.00594389	0.272386	2714	tags=42%, list=19%, signal=34%	COL2A1/IGFBP3/KDR/FGFBP3/COL1A1/NRROS/CXCL13/KLB/IGF2R/COL3A1/PTN/TGFBR2/EPHA2/IL1R2/ITGB4/BMPR2/ITGB3/RHBDF1/LRP2/CRIM1/IGFBP6/PXDN/EGFR/PDGFRB/NTRK1/FURIN/CD109/IGFBP2/RHBDF2/TSKU/ITGAV/LTBP1/ACVR2B/DUSP1/ACVR1B/ITGA6/SPINT3/WFIKKN2/IL6ST
GO:0043177	GO:0043177	organic acid binding	78	-0.44837	-1.55272	0.00632467	0.00632467	0.283248	2567	tags=31%, list=18%, signal=25%	NAGS/GLDC/ACACB/GAD1/UROS/CYP26B1/PAM/UGT1A3/GNMT/CYP26A1/AARS2/RYR2/ASS1/THNSL2/SRR/LRAT/DHFR/CEP104/CRABP2/NOS3/CYP27C1/GLUL/ID3/HBA1
GO:0030414	GO:0030414	peptidase inhibitor activity	78	0.431827	1.55976	0.00672854	0.00672854	0.294639	2672	tags=40%, list=18%, signal=33%	SERPINB2/KNG1/C5/SERPINE1/PAPLN/SERPING1/CRIM1/PZP/CD27/ANXA2/ITIH2/SERPINH1/SPINT1/PRDX5/SERPINF2/PTTG1/PROS1/FURIN/CD109/GAS6/TFPI/SERPINB1/SERPINA1/TNFAIP8/SERPINI1/VIL1/SERPINE2/SPINT3/BIRC7/WFIKKN2/APP
GO:0016453	GO:0016453	C-acetyltransferase activity	6	0.839915	1.64969	0.00711238	0.00711238	0.304677	6	tags=17%, list=0%, signal=17%	HADHA
GO:0030332	GO:0030332	cyclin binding	25	-0.60833	-1.69421	0.00735988	0.00735988	0.30836	1787	tags=28%, list=12%, signal=25%	FBXO31/CDK5RAP3/RBM4/CDK14/CRABP2/INCA1/CDKN1B
GO:0003724	GO:0003724	RNA helicase activity	63	-0.469025	-1.56519	0.00765125	0.00765125	0.30836	3031	tags=32%, list=21%, signal=25%	DHX36/DDX55/TDRD12/DHX15/RAD54B/DDX23/DHX57/DDX17/DDX19A/DHX16/DHX34/BRIP1/DDX24/TDRD9/EIF4A1/MOV10L1/DDX5/DDX39B/EIF4A2/FANCM
GO:0004222	GO:0004222	metalloendopeptidase activity	61	0.45424	1.56877	0.00773606	0.00773606	0.30836	1688	tags=25%, list=12%, signal=22%	MMP7/ADAM21/ASTL/ADAMTS5/ADAMTS4/TMPRSS6/TLL2/MMP2/PAPLN/ADAM9/TLL1/ADAMTS7/MMP21/ZMPSTE24/MEP1B
GO:0008307	GO:0008307	structural constituent of muscle	21	0.621621	1.70711	0.00783732	0.00783732	0.30836	358	tags=19%, list=2%, signal=19%	ACTN3/TTN/MYBPC3/KRT19
GO:0004867	GO:0004867	serine-type endopeptidase inhibitor activity	38	0.514126	1.62175	0.00811226	0.00811226	0.30836	2672	tags=55%, list=18%, signal=45%	SERPINB2/SERPINE1/PAPLN/SERPING1/CRIM1/PZP/ANXA2/ITIH2/SERPINH1/SPINT1/SERPINF2/FURIN/CD109/TFPI/SERPINB1/SERPINA1/SERPINI1/SERPINE2/SPINT3/WFIKKN2/APP
GO:0008186	GO:0008186	ATP-dependent activity, acting on RNA	65	-0.461452	-1.55072	0.00813727	0.00813727	0.30836	3385	tags=34%, list=23%, signal=26%	DDX11/IFIH1/DHX36/DDX55/TDRD12/DHX15/RAD54B/DDX23/DHX57/DDX17/DDX19A/DHX16/DHX34/BRIP1/DDX24/TDRD9/EIF4A1/MOV10L1/DDX5/DDX39B/EIF4A2/FANCM
GO:0008106	GO:0008106	alcohol dehydrogenase (NADP+) activity	11	-0.738173	-1.67665	0.00865052	0.00865052	0.316762	1177	tags=18%, list=8%, signal=17%	AKR1B10/DHRS3
GO:0052650	GO:0052650	NADP-retinol dehydrogenase activity	8	-0.800409	-1.66763	0.00870238	0.00870238	0.316762	1177	tags=25%, list=8%, signal=23%	AKR1B10/DHRS3
GO:0036002	GO:0036002	pre-mRNA binding	28	-0.581385	-1.65658	0.00884123	0.00884123	0.316762	2527	tags=43%, list=17%, signal=36%	SF1/TARDBP/TARBP2/SNRPC/U2AF2/RBM41/HNRNPU/U2AF1L4/DDX5/PTBP1/RBM4/SRSF2
GO:0016725	GO:0016725	oxidoreductase activity, acting on CH or CH2 groups	5	-0.870927	-1.61055	0.00965517	0.00965517	0.339746	1775	tags=80%, list=12%, signal=70%	ACOX2/RRM1/RRM2B/XDH
GO:0042803	GO:0042803	protein homodimerization activity	425	-0.30349	-1.28417	0.00986309	0.00986309	0.340095	3051	tags=24%, list=21%, signal=19%	FICD/ALS2/MAP3K13/FXR1/GSS/TOP2A/CRYL1/STK25/MAP3K5/NFS1/STUB1/CCDC66/LRRK2/ABCB9/TOX3/CACYBP/APPL1/LHPP/FECH/FMR1/GLDC/TPR/ARNT/IRAK2/RABEP1/UPB1/APPL2/ZHX2/OXA1L/CENPF/TARBP2/ACOT7/TPM1/MAG/RNF8/DGKD/ALX1/MEF2D/FBLN5/RBM44/APOA4/SDS/SNRPC/CEP131/PDK2/GRHL1/UGT1A3/ACOX2/PAFAH1B2/CBS/ECT2/PRTFDC1/NPM1/VEGFA/ADD1/PSMF1/HSD17B4/TREX2/GSTZ1/SNX2/BAK1/DSCAML1/TMEM192/TRIM14/MUC13/ATP2A1/SOHLH1/HSD11B…
GO:0140104	GO:0140104	molecular carrier activity	52	-0.48841	-1.57857	0.0102629	0.0102629	0.340095	2246	tags=23%, list=15%, signal=20%	OXA1L/EMC7/TMCO6/RAN/KPNA2/EMC8/TNPO1/URM1/IPO4/BAG3/HSPA8/HBA1
GO:0046966	GO:0046966	thyroid hormone receptor binding	23	-0.607214	-1.65399	0.0106322	0.0106322	0.340095	2039	tags=39%, list=14%, signal=34%	MED4/THRAP3/MED17/MED24/NCOA3/TACC1/FUS/NCOA6/TAF11
GO:0004936	GO:0004936	alpha-adrenergic receptor activity	3	0.935643	1.51936	0.0107356	0.0107356	0.340095	943	tags=100%, list=6%, signal=94%	ADRA1B/ADRA2C/ADRA2A
GO:0005163	GO:0005163	nerve growth factor receptor binding	3	0.937081	1.52169	0.0107356	0.0107356	0.340095	920	tags=33%, list=6%, signal=31%	BDNF
GO:0023026	GO:0023026	MHC class II protein complex binding	11	-0.731443	-1.66137	0.0109573	0.0109573	0.340095	897	tags=36%, list=6%, signal=34%	HSP90AB1/ANXA11/HSPA8/MS4A1
GO:0047485	GO:0047485	protein N-terminus binding	87	-0.424901	-1.49651	0.011115	0.011115	0.340095	2911	tags=30%, list=20%, signal=24%	HSPA1A/PTH/EXOC5/CALM3/VWF/SUV39H1/ERCC6/TARBP2/GAD1/ATM/SYNGR3/SLC9A3R1/ERCC2/MORF4L1/ERCC3/YWHAQ/HAX1/NCOA3/NPM1/MEN1/APTX/TAF11/CALM1/PHB2/SNF8/HESX1
GO:0005200	GO:0005200	structural constituent of cytoskeleton	54	-0.481962	-1.56603	0.0112014	0.0112014	0.340095	2953	tags=37%, list=20%, signal=30%	ACTB/PLEC/TUBB4B/ACTL7A/ARPC2/TUBB2B/TUBD1/TUBA1B/DSP/ACTG1/TPM1/NEFM/EPB42/TUBB/SPTAN1/MSN/TUBB4A/TUBA3D/TUBA3C/TUBB6
GO:0061135	GO:0061135	endopeptidase regulator activity	85	0.402462	1.47535	0.0122468	0.0122468	0.340095	2672	tags=39%, list=18%, signal=32%	SERPINB2/KNG1/C5/SERPINE1/PAPLN/SERPING1/CRIM1/PZP/CD27/ANXA2/ITIH2/SERPINH1/SPINT1/PRDX5/SERPINF2/PTTG1/ADRM1/PROS1/FURIN/NLRP1/CD109/GAS6/TFPI/SERPINB1/SERPINA1/TNFAIP8/SERPINI1/VIL1/SERPINE2/SPINT3/BIRC7/WFIKKN2/APP
GO:0051539	GO:0051539	4 iron, 4 sulfur cluster binding	35	-0.535524	-1.59992	0.0124954	0.0124954	0.340095	4608	tags=57%, list=32%, signal=39%	NDUFS2/NDUFS1/PPAT/NUBPL/CDKAL1/LIAS/DDX11/ELP3/NDUFV1/POLD1/ABCE1/NTHL1/CIAPIN1/RTEL1/ERCC2/ETFDH/BRIP1/NDUFS7/CDK5RAP1/MOCS1
GO:0001227	GO:0001227	DNA-binding transcription repressor activity, RNA polymerase II-specific	165	0.341799	1.3802	0.0126812	0.0126812	0.340095	3415	tags=41%, list=23%, signal=32%	NR2E1/HES2/MYPOP/HOXA2/HES5/FERD3L/SP2/ZBTB18/ZNF750/AEBP2/DMBX1/HEY1/ZBTB26/SNAI2/GZF1/ZNF668/NR1D2/ZBTB14/SALL1/SNAI3/TCF21/TBX3/ZBTB39/TFAP2A/PPARG/FEZF2/ZBTB12/FOXQ1/INSM1/MNT/GATA3/ZNF148/FOXP2/FOXO3/TGIF1/PRDM2/SKI/HINFP/NFIL3/EN1/HES6/ZC3H8/ZBTB25/IKZF5/FOXK2/ZBTB5/PROX1/E2F6/ZBTB34/ZBTB1/BATF3/ZBTB21/MXI1/HSF1/E2F8/HIC2/BACH2/CTCF/HOXB8/MSX1/SREBF2/REST/MITF/ZBTB6/THAP1/GLIS3/NR1D1/E2F7
GO:0090079	GO:0090079	translation regulator activity, nucleic acid binding	84	-0.423746	-1.4853	0.0128606	0.0128606	0.340095	2388	tags=24%, list=16%, signal=20%	EIF2S3/GFM1/EIF6/EIF4G2/EIF5A2/EIF1AX/EIF5/EIF2B2/EIF4A1/EEF2/MTIF3/EIF2S1/EIF1/EIF4E2/EIF2A/DHFR/EIF4A2/PAIP1/EEF1B2/PAIP2B
GO:0023023	GO:0023023	MHC protein complex binding	12	-0.709253	-1.65165	0.0130418	0.0130418	0.340095	897	tags=33%, list=6%, signal=31%	HSP90AB1/ANXA11/HSPA8/MS4A1
GO:0097493	GO:0097493	structural molecule activity conferring elasticity	9	0.749684	1.64762	0.0131195	0.0131195	0.340095	703	tags=33%, list=5%, signal=32%	EMILIN3/TTN/AHNAK
GO:0031994	GO:0031994	insulin-like growth factor I binding	12	0.705542	1.6738	0.0131579	0.0131579	0.340095	2906	tags=75%, list=20%, signal=60%	IGFBP3/ITGB4/ITGB3/LRP2/IGFBP6/IGFBP2/ITGAV/ITGA6/IGFBP5
GO:0016887	GO:0016887	ATP hydrolysis activity	208	-0.34363	-1.35768	0.013225	0.013225	0.340095	3303	tags=28%, list=23%, signal=22%	IFIH1/ABCD3/INO80/HSPA1B/RNF213/MLH3/CHD8/DHX36/LONP1/SRCAP/DDX55/HSPA1A/HSPA9/CHD2/CHD4/TDRD12/DHX15/RECQL5/VPS4A/DDX23/RECQL4/DHX57/VWA8/RTEL1/ERCC6L/ATP1A1/ERCC6/DDX17/ERCC2/MCM5/DDX19A/ATP4A/ERCC3/DHX16/ATP8B2/HELQ/DHX34/BRIP1/MCM7/DDX24/MCM6/KIF21B/KIF1A/TDRD9/EIF4A1/RAD54L2/ATP2A1/MOV10L1/CLPB/DDX5/KIF6/DDX39B/HFM1/EIF4A2/MCM3/FANCM/HSPA8/SPATA5L1
GO:0001217	GO:0001217	DNA-binding transcription repressor activity	167	0.339686	1.37428	0.0134541	0.0134541	0.340095	3415	tags=41%, list=23%, signal=32%	NR2E1/HES2/MYPOP/HOXA2/HES5/FERD3L/SP2/ZBTB18/ZNF750/AEBP2/DMBX1/HEY1/ZBTB26/SNAI2/GZF1/ZNF668/NR1D2/ZBTB14/SALL1/SNAI3/TCF21/TBX3/ZBTB39/TFAP2A/PPARG/FEZF2/ZBTB12/FOXQ1/INSM1/MNT/GATA3/ZNF148/FOXP2/FOXO3/TGIF1/PRDM2/SKI/HINFP/NFIL3/EN1/HES6/ZC3H8/ZBTB25/IKZF5/FOXK2/ZBTB5/PROX1/E2F6/ZBTB34/ZBTB1/BATF3/ZBTB21/MXI1/HSF1/E2F8/HIC2/BACH2/CTCF/HOXB8/MSX1/SREBF2/REST/MITF/ZBTB6/THAP1/GLIS3/NR1D1/E2F7
GO:0005502	GO:0005502	11-cis retinal binding	3	-0.934903	-1.50385	0.0134755	0.0134755	0.340095	371	tags=67%, list=3%, signal=65%	OPN3/CYP27C1
GO:0050135	GO:0050135	NAD(P)+ nucleosidase activity	4	0.883638	1.54429	0.01363	0.01363	0.340095	768	tags=50%, list=5%, signal=47%	TLR2/IL1RAP
GO:0061809	GO:0061809	NAD+ nucleotidase, cyclic ADP-ribose generating	4	0.883638	1.54429	0.01363	0.01363	0.340095	768	tags=50%, list=5%, signal=47%	TLR2/IL1RAP
GO:0002039	GO:0002039	p53 binding	57	-0.464258	-1.52626	0.0137795	0.0137795	0.340095	4465	tags=47%, list=31%, signal=33%	USP7/RCHY1/USP10/CDK5/TP63/CREBBP/CDKN2AIP/GSK3B/MDM2/BLM/PLK3/TP73/HTT/CHD8/RNF20/SIRT1/PPP1R13B/TRIM24/ZNF385A/MUL1/RFFL/KDM1A/EEF2/TAF1/RNF125/TEP1/MUC1
GO:0005096	GO:0005096	GTPase activator activity	312	-0.316728	-1.30539	0.0141234	0.0141234	0.340095	3842	tags=32%, list=26%, signal=24%	FAM13A/DOCK8/VPS9D1/MADD/MYO9A/ARHGAP32/ARFGAP1/TBC1D20/ARHGAP27/TBC1D9/STARD8/NPRL3/RABEP2/STXBP5/ARFGAP2/IQSEC2/DENND4A/DENND4B/RAB3GAP2/SEC23B/RAB3IL1/ASAP2/SH3BP5L/ARFGAP3/AGAP3/RALGAPA1/FAM13B/ARHGAP39/DOCK7/ARHGEF5/NPRL2/ARHGEF17/ALS2/ARHGEF39/WDR41/ARAP1/RAPGEF3/DOCK6/ARHGEF12/RANBP1/SEC23A/ARHGEF28/TBC1D16/LRRK2/NGEF/PSD4/DEF6/PGAM5/EVI5L/RABEP1/SRGAP1/RABGEF1/ARHGAP25/RCBTB2/SIPA1L1/ARF4…
GO:0070279	GO:0070279	vitamin B6 binding	35	-0.531203	-1.58701	0.014333	0.014333	0.340095	3361	tags=46%, list=23%, signal=35%	PSAT1/SCLY/GOT1/NFS1/GLDC/GAD1/SDS/CBS/PYGL/HDC/THNSL2/ETNPPL/ALAS2/SRR/KYNU/PDXK
GO:0008022	GO:0008022	protein C-terminus binding	154	-0.366354	-1.39713	0.0143463	0.0143463	0.340095	3024	tags=26%, list=21%, signal=21%	IFT52/TOP2A/SIRT1/TNFAIP3/PRKAA1/FOXN3/VPS4A/STIP1/DST/CTNNB1/YAP1/ERCC6/CENPF/NEIL1/ERCC2/POLR2A/FBLN5/PCNA/PRDX3/ERCC3/YWHAQ/SYNJ1/IFT46/SCAF4/XRCC4/PEX26/EML2/CIB1/CEP250/PHB2/MYO1C/ZBTB16/SNF8/SDCBP2/SNTG1/CALCOCO1/HESX1/PFKM/BRCA2/PDZD3
GO:0120016	GO:0120016	sphingolipid transfer activity	7	-0.801653	-1.61662	0.0145433	0.0145433	0.340095	1533	tags=43%, list=10%, signal=38%	PLTP/PLEKHA8/GLTP
GO:1902387	GO:1902387	ceramide 1-phosphate binding	5	-0.854177	-1.57957	0.0145813	0.0145813	0.340095	805	tags=40%, list=6%, signal=38%	PLEKHA8/GLTP
GO:0004935	GO:0004935	adrenergic receptor activity	5	0.850815	1.58038	0.0146134	0.0146134	0.340095	943	tags=80%, list=6%, signal=75%	ADRB2/ADRA1B/ADRA2C/ADRA2A
GO:1901611	GO:1901611	phosphatidylglycerol binding	9	-0.749393	-1.61494	0.0148077	0.0148077	0.340095	1533	tags=33%, list=10%, signal=30%	PLTP/PITPNC1/PLEKHN1
GO:0019900	GO:0019900	kinase binding	548	-0.289434	-1.24836	0.0150376	0.0150376	0.340095	2219	tags=18%, list=15%, signal=16%	PRKD2/MAG/PFKFB1/SPDYC/CENPJ/SRCIN1/DGKD/SH2B1/CEP68/POLR2A/PGAM1/PITPNM1/NCS1/IBTK/CDK9/PCNA/LLGL1/MVP/TWF2/RFFL/PRDX3/PFKFB2/RAC1/PAM/TRAF2/MARCKS/AVPR1A/RBBP6/NELL1/SPRY2/SRSF1/STX17/FLT3LG/RAD9A/NPM1/MAPKAP1/ATF4/C1QBP/ERRFI1/PTPN2/RYR2/BTG1/ZFP36/GOLGA2/FAM83C/PAX6/KHDRBS1/CDK5RAP3/NEK9/TPX2/TCF7L2/CCNE2/TRIM14/EEF2/PPP1R12C/MAP2K6/STK39/ANGPT2/HNRNPA0/KAT2B/LDHA/GSTP1/ELP2/CDK5RAP1/HSP90AB1…
GO:0030247	GO:0030247	polysaccharide binding	10	0.72064	1.6294	0.0152242	0.0152242	0.340095	1447	tags=50%, list=10%, signal=45%	PTX3/PPP1R3D/VTN/ENPP2/REG4
GO:0016874	GO:0016874	ligase activity	106	-0.398885	-1.44704	0.0154237	0.0154237	0.340095	3867	tags=37%, list=26%, signal=27%	TTLL5/PCCB/VARS2/AARSD1/MDM2/RTCB/PFAS/LIG3/RTCA/PCCA/YARS2/MCCC1/BTRC/GSS/NAPRT/TTLL1/MTHFS/TTLL9/NARS2/ACSS1/ACSM4/SLC27A3/ACACB/SARS2/ACSBG1/TTLL6/TTLL7/DALRD3/ACSS3/TTLL11/AARS2/ASS1/ATP6V0C/ASNS/UBA1/GLUL/FPGS/ACSF3/ACACA
GO:0016624	GO:0016624	oxidoreductase activity, acting on the aldehyde or oxo group of donors, disulfide as acceptor	6	-0.826546	-1.59696	0.0155481	0.0155481	0.340095	1924	tags=50%, list=13%, signal=43%	DHTKD1/BCKDHA/PDHA1
GO:1902388	GO:1902388	ceramide 1-phosphate transfer activity	5	-0.850402	-1.57259	0.0155665	0.0155665	0.340095	805	tags=40%, list=6%, signal=38%	PLEKHA8/GLTP
GO:0005041	GO:0005041	low-density lipoprotein particle receptor activity	10	0.717636	1.62261	0.0156413	0.0156413	0.340095	3333	tags=90%, list=23%, signal=70%	VLDLR/LDLR/LRP10/LRP2/LRP1/LRP8/LRP12/LRP6/CXCL16
GO:0004908	GO:0004908	interleukin-1 receptor activity	3	0.919678	1.49343	0.0157058	0.0157058	0.340095	923	tags=67%, list=6%, signal=62%	IL1RAP/IL1R2
GO:0051015	GO:0051015	actin filament binding	134	-0.373547	-1.3993	0.0160862	0.0160862	0.344547	3253	tags=31%, list=22%, signal=24%	CTNNAL1/TNNC1/ABL2/CORO2B/CFL1/CYFIP1/HIP1R/CORO7/MYO1D/ARPC1A/ARPC2/VPS16/FMNL1/MYH1/TWF1/MYO5B/SAMD14/TMEM201/TPM1/TWF2/SHROOM4/MARCKS/TRIOBP/ADD1/KPTN/CTTN/EEF2/MARCKSL1/SPTAN1/ZNF185/AJUBA/TPM3/MYO1C/MYO18A/TNNC2/PSTPIP2/FHOD3/COTL1/MYO7B/TNNI3/ERMN
GO:0120013	GO:0120013	lipid transfer activity	35	-0.523107	-1.56282	0.0169055	0.0169055	0.354638	2193	tags=34%, list=15%, signal=29%	GRAMD1C/GRAMD1A/PITPNM1/OSBPL5/APOA4/PLTP/OSBPL8/STARD4/PITPNC1/PLEKHA8/GLTP/APOA2
GO:0030228	GO:0030228	lipoprotein particle receptor activity	12	0.691366	1.64017	0.0169173	0.0169173	0.354638	3333	tags=75%, list=23%, signal=58%	VLDLR/LDLR/LRP10/LRP2/LRP1/LRP8/LRP12/LRP6/CXCL16
GO:0030170	GO:0030170	pyridoxal phosphate binding	34	-0.526285	-1.56514	0.0174376	0.0174376	0.357684	3361	tags=47%, list=23%, signal=36%	ACCS/PSAT1/GOT1/NFS1/GLDC/GAD1/SDS/CBS/PYGL/HDC/THNSL2/ETNPPL/ALAS2/SRR/KYNU/PDXK
GO:0031748	GO:0031748	D1 dopamine receptor binding	6	0.809041	1.58905	0.0174761	0.0174761	0.357684	384	tags=33%, list=3%, signal=32%	PPP1R1B/DLG4
GO:0019901	GO:0019901	protein kinase binding	491	-0.291203	-1.24642	0.0176072	0.0176072	0.357684	2219	tags=18%, list=15%, signal=16%	PRKD2/MAG/SPDYC/CENPJ/SRCIN1/SH2B1/CEP68/PGAM1/PITPNM1/NCS1/IBTK/CDK9/PCNA/LLGL1/MVP/TWF2/RFFL/PRDX3/PFKFB2/RAC1/PAM/TRAF2/MARCKS/AVPR1A/RBBP6/NELL1/SPRY2/SRSF1/STX17/FLT3LG/RAD9A/NPM1/MAPKAP1/ATF4/C1QBP/ERRFI1/PTPN2/RYR2/ZFP36/GOLGA2/FAM83C/PAX6/KHDRBS1/CDK5RAP3/NEK9/TPX2/TCF7L2/CCNE2/TRIM14/EEF2/PPP1R12C/MAP2K6/STK39/ANGPT2/HNRNPA0/KAT2B/GSTP1/ELP2/CDK5RAP1/HSP90AB1/BCL2L14/DACT2/CIB1/CCND1/IL1…
GO:0003985	GO:0003985	acetyl-CoA C-acetyltransferase activity	5	0.840048	1.56038	0.0180637	0.0180637	0.363215	6	tags=20%, list=0%, signal=20%	HADHA
GO:0120017	GO:0120017	ceramide transfer activity	6	-0.820331	-1.58495	0.0185003	0.0185003	0.365646	1533	tags=50%, list=10%, signal=45%	PLTP/PLEKHA8/GLTP
GO:0000149	GO:0000149	SNARE binding	86	-0.411284	-1.44825	0.0186625	0.0186625	0.365646	2750	tags=30%, list=19%, signal=25%	LRRK2/VPS11/SCFD2/SYT12/RAB4A/TMED9/NBAS/SYT10/STX10/HECTD3/SYT2/VAMP8/STX17/TNFAIP2/PTPN2/VPS52/GOLGA2/STXBP2/SNPH/DAPK1/SNAPIN/RNF40/EXOC3L2/SNAP29/STX6/NAPB
GO:0043023	GO:0043023	ribosomal large subunit binding	11	-0.711695	-1.61651	0.0188389	0.0188389	0.365646	2249	tags=45%, list=15%, signal=38%	MALSU1/EIF6/NPM1/NMD3/RBM3
GO:0070915	GO:0070915	lysophosphatidic acid receptor activity	5	-0.839873	-1.55312	0.0193103	0.0193103	0.365646	1125	tags=80%, list=8%, signal=74%	LPAR1/LPAR2/LPAR6/LPAR4
GO:0015079	GO:0015079	potassium ion transmembrane transporter activity	62	-0.444736	-1.48158	0.0193709	0.0193709	0.365646	2453	tags=27%, list=17%, signal=23%	SLC12A8/ATP1A1/PKD2L1/ABCC9/KCNS1/ATP4A/KCNH5/KCNS2/KCNE3/SLC9C1/SLC24A2/KCNG3/KCNF1/HCN4/KCNK4/SLC9A3/SLC12A3
GO:0019904	GO:0019904	protein domain specific binding	498	-0.289805	-1.24108	0.0196503	0.0196503	0.365646	3046	tags=22%, list=21%, signal=18%	CHMP2A/DDB1/RAPGEF3/MYO1D/GAPDH/EPHA4/SIRT1/MAP3K5/HSPA1A/L3MBTL1/STUB1/MTOR/VPS11/CALM3/VPS4A/MVB12A/CACYBP/ROBO1/CARD10/CTNNB1/GATA2/CDC25C/ST13/PTPN6/TJP2/DLX5/INSC/INPP5A/SHISA9/SYNJ2/ATP1A1/CD40/RABEP1/TRIM28/SYNGR3/SLC9A3R1/FZD7/CENPJ/SRCIN1/STAMBP/AFAP1L2/CEP68/PPP3R1/RAP2B/ZNF106/U2AF2/PAX3/YWHAQ/SYNJ1/AFAP1L1/RRM1/TRIM16/LITAF/SH3KBP1/RAD9A/CNTROB/NCOA3/ATF4/KHDRBS3/ERRFI1/SRSF7/SRSF9/DI…
GO:0016838	GO:0016838	carbon-oxygen lyase activity, acting on phosphates	3	-0.923353	-1.48527	0.0199115	0.0199115	0.365646	982	tags=100%, list=7%, signal=93%	ETNPPL/PTS
GO:0140098	GO:0140098	catalytic activity, acting on RNA	292	-0.315665	-1.29401	0.020037	0.020037	0.365646	4578	tags=36%, list=31%, signal=25%	DTD2/DDX3Y/TYW3/CARS2/ZC3H12B/SLU7/DHX35/CMTR1/SUPV3L1/IGHMBP2/NOB1/SEPSECS/YBEY/LARS2/SKIV2L/NT5C3A/CDKAL1/RARS2/PUS10/NUDT12/IARS2/TERT/LCMT2/VARS2/HENMT1/ALKBH3/DIS3L2/MED20/PPP1R8/AARSD1/DIS3L/RTCB/TFB1M/RTCA/EMG1/ELAC2/PDE12/SAMHD1/POLR2B/NOP2/PTRH1/IFIH1/YARS2/POLR3H/POLR3D/TRMT10A/EXOSC5/DHX36/LACTB2/DDX55/NSUN5/RNASEH1/NARS2/TDRD12/PRIM1/DHX15/ANGEL2/RAD54B/PUS3/FBL/DDX23/THUMPD2/POLRMT/T…
GO:0030331	GO:0030331	estrogen receptor binding	32	-0.529249	-1.55413	0.0201293	0.0201293	0.365646	3347	tags=44%, list=23%, signal=34%	ESR1/LEF1/PAGR1/PRMT2/CTNNB1/MMS19/PCNA/TACC1/FUS/NCOA6/PPID/PPARGC1B/PHB2/PADI2
GO:0030374	GO:0030374	nuclear receptor coactivator activity	48	-0.480736	-1.52967	0.0204562	0.0204562	0.365646	2660	tags=33%, list=18%, signal=27%	USP22/DCAF6/MED4/THRAP3/MED17/MED24/TRERF1/NCOA3/KDM1A/TACC1/SS18/NCOA6/SFR1/RBM14/PPARGC1B/CALCOCO1
GO:0003756	GO:0003756	protein disulfide isomerase activity	14	0.647258	1.59884	0.0204636	0.0204636	0.365646	4190	tags=64%, list=29%, signal=46%	TMX3/ITGB3/PDIA5/ERP44/TXNDC5/QSOX1/QSOX2/PDIA6/PDIA4
GO:0016864	GO:0016864	intramolecular oxidoreductase activity, transposing S-S bonds	14	0.647258	1.59884	0.0204636	0.0204636	0.365646	4190	tags=64%, list=29%, signal=46%	TMX3/ITGB3/PDIA5/ERP44/TXNDC5/QSOX1/QSOX2/PDIA6/PDIA4
GO:1901612	GO:1901612	cardiolipin binding	6	-0.813548	-1.57185	0.020862	0.020862	0.365646	54	tags=33%, list=0%, signal=33%	NME4/PLEKHN1
GO:0004033	GO:0004033	aldo-keto reductase (NADP) activity	14	-0.65968	-1.60021	0.0211011	0.0211011	0.365646	1177	tags=14%, list=8%, signal=13%	AKR1B10/DHRS3
GO:0030695	GO:0030695	GTPase regulator activity	328	-0.308981	-1.28001	0.0211536	0.0211536	0.365646	3842	tags=30%, list=26%, signal=23%	ARHGAP32/ARFGAP1/TBC1D20/ARHGAP27/TBC1D9/STARD8/NPRL3/RABEP2/STXBP5/ARFGAP2/IQSEC2/DENND4A/DENND4B/RAB3GAP2/SEC23B/RAB3IL1/ASAP2/SH3BP5L/ARFGAP3/AGAP3/RALGAPA1/FAM13B/ARHGAP39/DOCK7/ARHGEF5/NPRL2/ARHGEF17/ALS2/ARHGEF39/WDR41/ARAP1/RAPGEF3/DOCK6/ARHGEF12/RANBP1/SEC23A/ARHGEF28/TBC1D16/LRRK2/NGEF/PSD4/DEF6/PGAM5/EVI5L/RABEP1/SRGAP1/RABGEF1/ARHGAP25/RCBTB2/SIPA1L1/ARF4/DENND2C/GDI1/NF1/PREB/LLGL1/AD…
GO:0060589	GO:0060589	nucleoside-triphosphatase regulator activity	328	-0.308981	-1.28001	0.0211536	0.0211536	0.365646	3842	tags=30%, list=26%, signal=23%	ARHGAP32/ARFGAP1/TBC1D20/ARHGAP27/TBC1D9/STARD8/NPRL3/RABEP2/STXBP5/ARFGAP2/IQSEC2/DENND4A/DENND4B/RAB3GAP2/SEC23B/RAB3IL1/ASAP2/SH3BP5L/ARFGAP3/AGAP3/RALGAPA1/FAM13B/ARHGAP39/DOCK7/ARHGEF5/NPRL2/ARHGEF17/ALS2/ARHGEF39/WDR41/ARAP1/RAPGEF3/DOCK6/ARHGEF12/RANBP1/SEC23A/ARHGEF28/TBC1D16/LRRK2/NGEF/PSD4/DEF6/PGAM5/EVI5L/RABEP1/SRGAP1/RABGEF1/ARHGAP25/RCBTB2/SIPA1L1/ARF4/DENND2C/GDI1/NF1/PREB/LLGL1/AD…
GO:0140657	GO:0140657	ATP-dependent activity	371	-0.300761	-1.26042	0.0216709	0.0216709	0.36808	3303	tags=26%, list=23%, signal=21%	IFIH1/KATNAL1/ABCD3/INO80/TOMM20/HSPA1B/RNF213/MLH3/ZGRF1/CHD8/XRCC3/DHX36/LONP1/SRCAP/MYO1D/DDX55/TOP2A/HSPA1A/HSPA9/CHD2/CHD4/TDRD12/DHX15/RAD54B/RECQL5/ATP6V1D/ABCB9/DNAH14/VPS4A/POLQ/DDX23/ACSM4/RECQL4/MYO5B/SLC27A3/DHX57/ABCB4/VWA8/RTEL1/ERCC6L/DNHD1/ATP1A1/ACSBG1/RFC5/SLC26A4/ERCC6/DDX17/DNAH7/DNAH9/ERCC2/MCM5/SHPRH/ABCC9/PSMC3/KIF26B/DDX19A/ATP4A/ERCC3/DHX16/ATP8B2/HELQ/DHX34/BRIP1/MCM7/DD…
GO:0046935	GO:0046935	1-phosphatidylinositol-3-kinase regulator activity	10	0.703812	1.59135	0.0218978	0.0218978	0.36808	2264	tags=50%, list=15%, signal=42%	CISH/SOCS5/SOCS6/SOCS1/SOCS7
GO:1901338	GO:1901338	catecholamine binding	5	0.833086	1.54745	0.02192	0.02192	0.36808	943	tags=60%, list=6%, signal=56%	ADRB2/ADRA2C/ADRA2A
GO:0019905	GO:0019905	syntaxin binding	54	-0.458602	-1.49013	0.0220416	0.0220416	0.36808	2750	tags=39%, list=19%, signal=32%	LRRK2/VPS11/SCFD2/SYT12/RAB4A/TMED9/SYT10/STX10/HECTD3/SYT2/VAMP8/PTPN2/VPS52/GOLGA2/STXBP2/SNPH/DAPK1/RNF40/SNAP29/STX6/NAPB
GO:0008134	GO:0008134	transcription factor binding	465	-0.290563	-1.23798	0.0228763	0.0228763	0.373646	3694	tags=32%, list=25%, signal=25%	HAND1/ARNT2/HIRA/STAT1/ANKRD2/HDAC5/PHF1/ZNHIT6/ZNF653/CIT/SETD6/PRKDC/TAF1B/STK4/NR4A3/TP73/KAT8/GABARAPL1/ESR1/TDG/RPS3/SUMO1/PIAS2/RPTOR/STAT5B/NOP58/LEF1/PAGR1/PRMT2/RNF25/MEF2A/SIRT2/ACTB/SIRT1/TFCP2/DNMT3A/TRIM24/HDAC8/KDM4C/MTOR/CHD4/SUFU/PURA/RBBP8/FBL/CTNNB1/GATA2/BBS5/ARID1A/MMS19/EDF1/YAP1/FBP1/NAB2/ASXL1/HDAC2/NOC2L/ARNT/KAT6B/POLR1E/YEATS2/RBFOX2/CENPF/FOXO4/MEF2D/NUCKS1/MED4/MED25/C…
GO:0070851	GO:0070851	growth factor receptor binding	87	-0.40461	-1.42505	0.0229246	0.0229246	0.373646	1673	tags=20%, list=11%, signal=17%	IL27RA/VEGFA/IL12A/SNX2/PDCL3/CNTF/FLRT3/HBEGF/CADM4/TIMM50/FGF1/FGF3/MS4A1/PDGFRA/FGF8/FGF20/FGF17
GO:0008375	GO:0008375	acetylglucosaminyltransferase activity	31	0.503808	1.52143	0.0229437	0.0229437	0.373646	4048	tags=58%, list=28%, signal=42%	LFNG/A4GNT/POMGNT2/B3GNT5/B3GNT2/EXT2/HEXB/ALG13/B3GNT6/B3GNT3/MGAT5/B3GNT4/EOGT/PIGA/HEXA/MGAT4A/GCNT1/MGAT2
GO:0008194	GO:0008194	UDP-glycosyltransferase activity	82	0.389595	1.41901	0.0237591	0.0237591	0.382255	4488	tags=52%, list=31%, signal=37%	XXYLT1/B3GALT6/LFNG/A4GNT/CHSY1/POMGNT2/UGCG/GALNT12/B3GNT5/B3GNT2/EXT2/CHPF/GALNT7/HAS1/HEXB/CSGALNACT2/B4GALNT1/ALG13/PLOD3/B3GAT3/COLGALT2/UGGT2/UGGT1/CHSY3/B3GNT6/B3GNT3/GALNT1/MGAT5/B3GNT4/EOGT/PIGA/HYAL1/HEXA/MGAT4A/B4GALT1/GCNT1/MGAT2/B4GALT4/A3GALT2/GALNT4/B3GALNT2/EXTL2/B4GALT3
GO:0034185	GO:0034185	apolipoprotein binding	11	0.686327	1.59073	0.0239583	0.0239583	0.382255	2000	tags=36%, list=14%, signal=31%	VLDLR/LRP1/LRP8/CANX
GO:0003678	GO:0003678	DNA helicase activity	63	-0.437056	-1.45851	0.0241993	0.0241993	0.382255	4805	tags=57%, list=33%, signal=39%	CHD6/ANXA1/RAD54L/ASCC3/RAD50/XRCC5/SUPV3L1/IGHMBP2/CHD7/RUVBL1/MCM4/MCM2/BLM/DDX11/CHD8/DHX36/CHD2/CHD4/RAD54B/RECQL5/POLQ/RECQL4/RTEL1/ERCC6L/RFC5/ERCC2/MCM5/ERCC3/HELQ/BRIP1/MCM7/MCM6/RAD54L2/HFM1/MCM3/FANCM
GO:0061134	GO:0061134	peptidase regulator activity	105	0.365033	1.38318	0.0242483	0.0242483	0.382255	2672	tags=34%, list=18%, signal=28%	SERPINB2/KNG1/C5/SERPINE1/PAPLN/SERPING1/CAV1/CRIM1/MAL/PZP/CD27/ANXA2/ITIH2/CTSC/SERPINH1/SPINT1/PRDX5/SERPINF2/PTTG1/ADRM1/PROS1/FURIN/NLRP1/CD109/GAS6/TFPI/SERPINB1/SERPINA1/TNFAIP8/SERPINI1/VIL1/SERPINE2/SPINT3/BIRC7/WFIKKN2/APP
GO:0010484	GO:0010484	H3 histone acetyltransferase activity	4	-0.868998	-1.50819	0.0249352	0.0249352	0.389964	45	tags=50%, list=0%, signal=50%	MCM3AP/BRCA2
GO:0005003	GO:0005003	ephrin receptor activity	11	0.682252	1.58128	0.0254167	0.0254167	0.393695	1874	tags=64%, list=13%, signal=56%	EPHB1/EPHB2/EPHA2/EFNA4/EPHB3/EFNA3/NTRK1
GO:0008046	GO:0008046	axon guidance receptor activity	5	0.826012	1.53431	0.0255734	0.0255734	0.393695	1080	tags=60%, list=7%, signal=56%	EPHB1/EPHB2/EPHB3
GO:0008236	GO:0008236	serine-type peptidase activity	80	0.389954	1.41562	0.0260708	0.0260708	0.397206	3193	tags=36%, list=22%, signal=28%	MMP7/F7/TMPRSS6/TLL2/MMP2/CPD/TLL1/NAALAD2/OVCH1/TMPRSS4/FAP/TMPRSS2/CPVL/TPP1/CTSC/CFD/PRSS8/PRSS16/CTSA/FURIN/MASP1/IMMP1L/RHBDD1/SEC11C/DPP9/PRCP/PRSS33/TMPRSS9/SCPEP1
GO:0016922	GO:0016922	nuclear receptor binding	115	-0.375258	-1.37758	0.0262046	0.0262046	0.397206	3231	tags=30%, list=22%, signal=24%	STAT5B/LEF1/PAGR1/PRMT2/SIRT1/TRIM24/KDM4C/CTNNB1/ARID1A/MMS19/ASXL1/MED4/MED25/PCNA/THRAP3/MED17/MED24/TRERF1/NCOA3/KDM1A/TOB2/TACC1/TCF7L2/FUS/NCOA6/PPID/TAF1/DDX5/PPARGC1B/CEBPB/TAF11/PHB2/FOXH1/PADI2/CRX
GO:0015093	GO:0015093	ferrous iron transmembrane transporter activity	3	0.902007	1.46474	0.0264414	0.0264414	0.397736	661	tags=33%, list=5%, signal=32%	SLC39A14
GO:0005010	GO:0005010	insulin-like growth factor-activated receptor activity	3	0.899748	1.46107	0.0270378	0.0270378	0.403626	1380	tags=67%, list=9%, signal=60%	IGF2R/CRIM1
GO:0008188	GO:0008188	neuropeptide receptor activity	8	-0.745925	-1.55412	0.028041	0.028041	0.415455	1714	tags=62%, list=12%, signal=55%	NPY1R/GPR37/GPR83/SSTR2/BRS3
GO:0003988	GO:0003988	acetyl-CoA C-acyltransferase activity	7	0.763061	1.56775	0.0282766	0.0282766	0.415819	6	tags=14%, list=0%, signal=14%	HADHA
GO:0017171	GO:0017171	serine hydrolase activity	82	0.383367	1.39633	0.0289344	0.0289344	0.421112	3193	tags=35%, list=22%, signal=28%	MMP7/F7/TMPRSS6/TLL2/MMP2/CPD/TLL1/NAALAD2/OVCH1/TMPRSS4/FAP/TMPRSS2/CPVL/TPP1/CTSC/CFD/PRSS8/PRSS16/CTSA/FURIN/MASP1/IMMP1L/RHBDD1/SEC11C/DPP9/PRCP/PRSS33/TMPRSS9/SCPEP1
GO:0008061	GO:0008061	chitin binding	4	0.852742	1.4903	0.0290639	0.0290639	0.421112	1125	tags=25%, list=8%, signal=23%	OVGP1
GO:0008080	GO:0008080	N-acetyltransferase activity	53	-0.451627	-1.46339	0.0298426	0.0298426	0.426598	3686	tags=38%, list=25%, signal=28%	NAA16/MCM3AP/KAT8/SAT1/ELP3/SRCAP/NAT10/NAA10/USP22/NAGS/KAT6B/MED24/NCOA3/TADA2A/KAT2B/TAF1/NAT16/CLOCK/SAT2/BRCA2
GO:0046527	GO:0046527	glucosyltransferase activity	13	0.651035	1.58184	0.0298755	0.0298755	0.426598	3598	tags=62%, list=25%, signal=46%	UGCG/GBA/ALG10/PLOD3/UGGT2/UGGT1/ALG6/ALG8
GO:0016615	GO:0016615	malate dehydrogenase activity	6	-0.792009	-1.53023	0.030309	0.030309	0.429674	370	tags=33%, list=3%, signal=33%	ME3/MDH1B
GO:0005201	GO:0005201	extracellular matrix structural constituent	98	0.366552	1.37292	0.0307618	0.0307618	0.430652	3093	tags=37%, list=21%, signal=29%	EMILIN3/COL2A1/COL1A1/MFAP4/VCAN/MATN3/COL8A1/FGA/COL3A1/OTOL1/FGL2/COL5A2/VTN/LAMA5/OPTC/COL17A1/LAMB1/PXDN/NID2/IMPG2/MATN2/THBS3/TGFBI/COL9A3/COL18A1/LTBP1/SRPX/FGB/ZP1/ASPN/FBLN1/EFEMP2/NPNT/MFGE8/EMILIN1/FN1
GO:0030229	GO:0030229	very-low-density lipoprotein particle receptor activity	3	0.894975	1.45332	0.0308151	0.0308151	0.430652	1537	tags=100%, list=11%, signal=89%	VLDLR/LDLR/LRP8
GO:0043138	GO:0043138	3'-5' DNA helicase activity	14	-0.642764	-1.55917	0.0316516	0.0316516	0.436463	3796	tags=64%, list=26%, signal=48%	MCM2/BLM/RECQL5/RECQL4/MCM5/ERCC3/HELQ/MCM6/FANCM
GO:0016645	GO:0016645	oxidoreductase activity, acting on the CH-NH group of donors	20	-0.579681	-1.52751	0.0318302	0.0318302	0.436463	3168	tags=55%, list=22%, signal=43%	CRYM/QDPR/ALDH1L1/DMGDH/PRODH/PAOX/ETFDH/SARDH/AIFM2/DHFR/ALDH1L2
GO:0035198	GO:0035198	miRNA binding	21	-0.571237	-1.5253	0.0321909	0.0321909	0.436463	2601	tags=43%, list=18%, signal=35%	HNRNPA2B1/FMR1/TARBP2/RC3H1/MATR3/RBM10/ZC3H10/RBM4/POU5F1
GO:0030955	GO:0030955	potassium ion binding	10	-0.697985	-1.54983	0.0322643	0.0322643	0.436463	2314	tags=60%, list=16%, signal=51%	ACAT1/ATP1A1/ATP4A/ADPRH/DRG1/PDXK
GO:0061676	GO:0061676	importin-alpha family protein binding	8	-0.739731	-1.54121	0.0324889	0.0324889	0.436463	1313	tags=38%, list=9%, signal=34%	GOLGA2/TPX2/DESI1
GO:0004402	GO:0004402	histone acetyltransferase activity	30	-0.517528	-1.49722	0.0325599	0.0325599	0.436463	3558	tags=40%, list=24%, signal=30%	MCM3AP/KAT8/SRCAP/USP22/KAT6B/MED24/NCOA3/TADA2A/KAT2B/TAF1/CLOCK/BRCA2
GO:0019842	GO:0019842	vitamin binding	105	-0.37796	-1.36853	0.0333447	0.0333447	0.443963	3647	tags=33%, list=25%, signal=25%	ACCS/PCCA/STRA6/PLOD1/PSAT1/MTR/SCLY/GOT1/MCCC1/NFS1/MTHFS/GLDC/ACACB/TCN2/GAD1/UROS/DHTKD1/SDS/PAM/GNMT/CBS/PYGL/HDC/THNSL2/ETNPPL/ALAS2/SRR/KYNU/LRAT/DHFR/ALDH1A2/OPN3/CRABP2/CYP27C1/PDXK
GO:0016595	GO:0016595	glutamate binding	4	-0.853705	-1.48165	0.0341113	0.0341113	0.451122	253	tags=75%, list=2%, signal=74%	GAD1/CEP104/GLUL
GO:0061608	GO:0061608	nuclear import signal receptor activity	17	-0.604293	-1.53677	0.0345876	0.0345876	0.454372	4389	tags=47%, list=30%, signal=33%	TNPO2/KPNA6/IPO9/KPNA4/TMCO6/KPNA2/TNPO1/IPO4
GO:0005005	GO:0005005	transmembrane-ephrin receptor activity	10	0.681028	1.53984	0.0350365	0.0350365	0.455361	1696	tags=60%, list=12%, signal=53%	EPHB1/EPHB2/EPHA2/EFNA4/EPHB3/EFNA3
GO:0016410	GO:0016410	N-acyltransferase activity	67	-0.419044	-1.41529	0.0351251	0.0351251	0.455361	3169	tags=34%, list=22%, signal=27%	NAA16/MCM3AP/KAT8/SAT1/ELP3/SRCAP/NAT10/SIRT1/NAA10/USP22/NAGS/KAT6B/SIRT7/MED24/NCOA3/TADA2A/KAT2B/TAF1/ALAS2/NAT16/CLOCK/SAT2/BRCA2
GO:0070300	GO:0070300	phosphatidic acid binding	17	-0.603674	-1.5352	0.0355378	0.0355378	0.457701	2043	tags=35%, list=14%, signal=30%	PITPNM1/MICALL1/PLTP/MAPKAP1/PITPNC1/PLEKHN1
GO:0005249	GO:0005249	voltage-gated potassium channel activity	27	-0.527441	-1.49158	0.0367232	0.0367232	0.465839	1963	tags=30%, list=13%, signal=26%	ABCC9/KCNS1/KCNH5/KCNS2/KCNE3/KCNG3/KCNF1/HCN4
GO:0017089	GO:0017089	glycolipid transfer activity	3	-0.895317	-1.44017	0.0370072	0.0370072	0.465839	1533	tags=100%, list=10%, signal=90%	PLEKHA8/GLTP
GO:0070008	GO:0070008	serine-type exopeptidase activity	8	0.722194	1.53659	0.0370524	0.0370524	0.465839	3193	tags=75%, list=22%, signal=59%	CPD/CPVL/TPP1/CTSA/PRCP/SCPEP1
GO:0005035	GO:0005035	death receptor activity	6	0.775806	1.52377	0.0373908	0.0373908	0.465839	1198	tags=33%, list=8%, signal=31%	TNFRSF19/TNFRSF18
GO:0017069	GO:0017069	snRNA binding	38	-0.47986	-1.4608	0.0374931	0.0374931	0.465839	3431	tags=39%, list=23%, signal=30%	SNRPA1/RBM22/NCBP2/PRPF31/TOE1/SNRPA/CDK9/MEPCE/LSM2/RBM41/HNRNPU/CCNT2/SNRNP70/DDX39B/TUT1
GO:0044389	GO:0044389	ubiquitin-like protein ligase binding	241	-0.315346	-1.2681	0.0375881	0.0375881	0.465839	3366	tags=26%, list=23%, signal=20%	GABARAPL1/MFHAS1/WRAP53/PRKAR1A/SUMO1/PIAS2/HSPA1B/CUL4A/RNF20/STAM/RPL5/ERLIN1/HSPA1A/TANK/HSPA9/STUB1/DERL1/RALB/CACYBP/AMBRA1/TUBA1B/MUL1/CD40/TRIM28/ACTG1/TXNIP/RNF8/POLR2A/SMG5/SHPRH/RPL23/LTBR/HSPBP1/RFFL/TRAF2/TRIOBP/CBS/AUP1/GPR37/UBE2T/PACRG/PAX6/CDK5RAP3/PRKACB/SMAD7/PTPRN/IKBKE/HSP90AB1/TUBB/ATP6V0C/CEBPB/EIF4E2/RNF40/ISG15/SQSTM1/UBB/CRK/UBE2W/FZD8/CUL9/HSPA8/FZD4/POU5F1
GO:0140142	GO:0140142	nucleocytoplasmic carrier activity	27	-0.525927	-1.4873	0.0378531	0.0378531	0.466191	4389	tags=56%, list=30%, signal=39%	KPNA3/IPO11/RANBP17/XPO7/TNPO2/XPO1/XPO4/KPNA6/IPO9/KPNA4/TMCO6/RAN/KPNA2/TNPO1/IPO4
GO:0005381	GO:0005381	iron ion transmembrane transporter activity	8	0.719948	1.53182	0.0387083	0.0387083	0.470337	2400	tags=50%, list=16%, signal=42%	SLC39A14/SLC39A8/MCOLN1/SLC25A37
GO:0004322	GO:0004322	ferroxidase activity	4	-0.843646	-1.46419	0.0392978	0.0392978	0.470337	1201	tags=75%, list=8%, signal=69%	HEPHL1/CP/FTH1
GO:0016724	GO:0016724	oxidoreductase activity, acting on metal ions, oxygen as acceptor	4	-0.843646	-1.46419	0.0392978	0.0392978	0.470337	1201	tags=75%, list=8%, signal=69%	HEPHL1/CP/FTH1
GO:0004568	GO:0004568	chitinase activity	3	0.884166	1.43576	0.0393638	0.0393638	0.470337	1125	tags=33%, list=8%, signal=31%	OVGP1
GO:0005178	GO:0005178	integrin binding	86	0.370115	1.35796	0.0393832	0.0393832	0.470337	3093	tags=41%, list=21%, signal=32%	ACTN3/KDR/ADAMTS5/IGF2/COL3A1/PTN/ADAM9/ITGB4/GFAP/ITGB3/VTN/FAP/LAMA5/GPNMB/THBS4/NRG1/LAMB1/EGFR/ICAM2/ITGB1/TGFBI/ITGAV/PTPRZ1/LGALS12/CD81/FBLN1/LGALS8/ADAM17/FERMT2/NPNT/ADAM10/S1PR2/MFGE8/EMILIN1/FN1
GO:0004252	GO:0004252	serine-type endopeptidase activity	67	0.39371	1.38489	0.0400916	0.0400916	0.475913	2276	tags=25%, list=16%, signal=22%	MMP7/F7/TMPRSS6/TLL2/MMP2/TLL1/OVCH1/TMPRSS4/FAP/TMPRSS2/TPP1/CTSC/CFD/PRSS8/FURIN/MASP1/IMMP1L
GO:0003713	GO:0003713	transcription coactivator activity	208	-0.32231	-1.27344	0.040631	0.040631	0.478609	2661	tags=25%, list=18%, signal=21%	TOX3/USP22/DCAF6/CTNNB1/ARID1A/MMS19/EDF1/YAP1/ASXL1/ING4/TRIM28/SUB1/DDX17/CENPJ/MAML3/NUCKS1/MED4/KMT2D/THRAP3/MED17/MED24/CAMTA2/SMARCD1/TRERF1/NCOA3/SIN3A/NPM1/MED27/KDM1A/HTATIP2/NUP98/ACTL6A/MYSM1/TACC1/TADA2A/SS18/TRIM14/FUS/NCOA6/SS18L1/KAT2B/SFR1/RBM14/PPARGC1B/TAF12/TAF11/MTA1/CITED2/HMGB2/CALCOCO1/SMARCD2/WWOX
GO:0016491	GO:0016491	oxidoreductase activity	485	-0.280972	-1.2011	0.0408045	0.0408045	0.478609	3008	tags=21%, list=21%, signal=17%	ALDH3B1/GAPDH/CRYL1/QDPR/GMPR/NXN/NDUFV1/COX7A2L/PTGS1/KDM4C/HADH/MICAL2/DHDH/ALDH1L1/DOHH/NDOR1/DCXR/ALOX12/HPGD/ALDH6A1/FAXDC2/COX4I1/GLDC/CYP46A1/HSD17B10/CIAPIN1/HSD17B14/ACOXL/UGDH/DMGDH/PRODH/NSDHL/FMO2/PAOX/DHTKD1/PRDX3/ASPHD2/CYP26B1/NDUFA10/ETFDH/KMO/BCKDHA/TET2/SARDH/PAM/ACOX2/DECR2/CYP26A1/SRXN1/GPX3/RRM1/NDUFS7/ALKBH5/CBS/GLUD1/KDM1A/HTATIP2/OXNAD1/COX4I2/LTC4S/HSD17B4/KDM6B/GSTZ1/GST…
GO:1990226	GO:1990226	histone methyltransferase binding	10	-0.686659	-1.52468	0.0412906	0.0412906	0.481445	1239	tags=60%, list=8%, signal=55%	PHF1/CTNNB1/WIZ/HSP90AB1/CBX3/NOP56
GO:0120014	GO:0120014	phospholipid transfer activity	16	-0.605966	-1.51721	0.0419687	0.0419687	0.486473	2043	tags=31%, list=14%, signal=27%	PITPNM1/PLTP/PITPNC1/PLEKHA8/GLTP
GO:0015165	GO:0015165	pyrimidine nucleotide-sugar transmembrane transporter activity	9	0.689891	1.51621	0.0422741	0.0422741	0.487147	4106	tags=78%, list=28%, signal=56%	SLC35D3/SLC35B1/SLC35A4/SLC35A5/SLC35A2/SLC35D1/SLC35B4
GO:0140678	GO:0140678	molecular function inhibitor activity	81	-0.392871	-1.367	0.0426126	0.0426126	0.487259	3387	tags=31%, list=23%, signal=24%	WNK1/FKBP1B/POT1/LEF1/RPL5/ANXA5/LRRK2/PURA/ABCE1/TXNIP/RPL23/HSPBP1/RPS20/SIN3A/CABP1/PPP1R12C/SMAD7/TAF1/CALM1/FBXO5/RNH1/APOA2/ID3/TNNI3/PDZD3
GO:0003712	GO:0003712	transcription coregulator activity	376	-0.290764	-1.22016	0.0427784	0.0427784	0.487259	2941	tags=25%, list=20%, signal=20%	SIRT1/HSPA1A/DNMT3A/CBFA2T2/TRIM24/NFKBIB/MED22/EWSR1/SUFU/RBBP8/TOX3/USP22/DCAF6/CTNNB1/SF1/ARID1A/NMI/MMS19/EDF1/YAP1/NAB2/ASXL1/NOC2L/KAT6B/ING4/SIRT7/TRIM28/SUB1/DDX17/RBFOX2/RCOR3/CENPJ/SIN3B/MAML3/NUCKS1/MED4/KMT2D/THRAP3/PFDN5/MED17/ZNF410/MED24/CAMTA2/SMARCD1/TRERF1/DMAP1/NCOA3/SIN3A/NPM1/MED27/KDM1A/HTATIP2/NUP98/C1QBP/TOB2/DNAJB1/BTG1/ACTL6A/NCOA5/MYSM1/UXT/TACC1/TADA2A/SS18/HNRNPU/TRIM…
GO:0048018	GO:0048018	receptor ligand activity	183	-0.330438	-1.28721	0.0431493	0.0431493	0.488659	1571	tags=17%, list=11%, signal=16%	FLT3LG/VEGFA/PMCH/IL12A/SEMA5B/THNSL2/CXCL12/CXCL10/LEFTY1/DKK1/CNTF/CALCA/OGN/METRN/DAND5/FLRT3/HMGB2/HBEGF/GRP/FGF1/FGF3/VIP/NODAL/FASLG/NPFF/SFRP2/FGF8/CALCB/FGF20/FGF17/CER1/CMTM8
GO:1990050	GO:1990050	phosphatidic acid transfer activity	4	-0.838253	-1.45483	0.0440854	0.0440854	0.491097	1533	tags=75%, list=10%, signal=67%	PRELID1/PLTP/PITPNC1
GO:0034046	GO:0034046	poly(G) binding	8	-0.723844	-1.50811	0.0440921	0.0440921	0.491097	3328	tags=62%, list=23%, signal=48%	ATXN1/FMR1/HNRNPDL/DAZAP1/HNRNPU
GO:0005031	GO:0005031	tumor necrosis factor-activated receptor activity	5	0.799766	1.48556	0.044449	0.044449	0.491097	1198	tags=40%, list=8%, signal=37%	TNFRSF19/TNFRSF18
GO:0008417	GO:0008417	fucosyltransferase activity	8	0.709829	1.51029	0.0445042	0.0445042	0.491097	2024	tags=38%, list=14%, signal=32%	FUT5/POFUT1/FUT4
GO:0022843	GO:0022843	voltage-gated cation channel activity	43	-0.461547	-1.43872	0.0448578	0.0448578	0.491097	2018	tags=28%, list=14%, signal=24%	NCS1/ABCC9/KCNS1/KCNH5/KCNS2/CACNG5/KCNE3/CACNA1S/KCNG3/KCNF1/CACNB3/HCN4
GO:0005516	GO:0005516	calmodulin binding	112	-0.364151	-1.33096	0.0448598	0.0448598	0.491097	3114	tags=28%, list=21%, signal=22%	CDK5RAP2/PCNT/MYO1D/SPA17/EWSR1/NDUFAF4/CEP97/MYH1/EDF1/MYO5B/PPP3R1/PHKA2/MARCKS/KCNH5/PHKG2/ADD1/RYR2/DAPK1/SNTB2/CACNA1S/PCYT1A/MARCKSL1/DDX5/RGS16/ITPKA/SPHK1/SPTAN1/RGS2/MYO1C/CAMKK1/NOS3
GO:1905394	GO:1905394	retromer complex binding	6	0.762281	1.49721	0.0459256	0.0459256	0.492405	804	tags=50%, list=6%, signal=47%	M6PR/IGF2R/TBC1D5
GO:0038187	GO:0038187	pattern recognition receptor activity	8	0.70784	1.50606	0.0461602	0.0461602	0.492405	2538	tags=50%, list=17%, signal=41%	TLR2/PGLYRP1/COLEC12/PTAFR
GO:0051536	GO:0051536	iron-sulfur cluster binding	56	-0.42761	-1.39946	0.0461869	0.0461869	0.492405	3569	tags=38%, list=24%, signal=28%	LIAS/DDX11/RPS3/ELP3/ISCU/NFS1/NDUFV1/POLD1/ABCE1/NTHL1/FECH/CIAPIN1/RTEL1/ERCC2/ETFDH/BRIP1/CISD3/NDUFS7/CDK5RAP1/MOCS1/XDH
GO:0051540	GO:0051540	metal cluster binding	56	-0.42761	-1.39946	0.0461869	0.0461869	0.492405	3569	tags=38%, list=24%, signal=28%	LIAS/DDX11/RPS3/ELP3/ISCU/NFS1/NDUFV1/POLD1/ABCE1/NTHL1/FECH/CIAPIN1/RTEL1/ERCC2/ETFDH/BRIP1/CISD3/NDUFS7/CDK5RAP1/MOCS1/XDH
GO:0001637	GO:0001637	G protein-coupled chemoattractant receptor activity	5	0.797171	1.48074	0.0464786	0.0464786	0.492405	2218	tags=40%, list=15%, signal=34%	GPR75/CCR4
GO:0004950	GO:0004950	chemokine receptor activity	5	0.797171	1.48074	0.0464786	0.0464786	0.492405	2218	tags=40%, list=15%, signal=34%	GPR75/CCR4
GO:0003993	GO:0003993	acid phosphatase activity	6	0.759447	1.49164	0.0477545	0.0477545	0.503217	1235	tags=33%, list=8%, signal=31%	MDP1/MINPP1
GO:0031072	GO:0031072	heat shock protein binding	100	-0.371932	-1.338	0.0484642	0.0484642	0.505757	3317	tags=33%, list=23%, signal=26%	RPS3/DNAJA2/HSPA1B/UNC45A/HTT/PTGES3L/FICD/HSPA1A/HSPA9/STUB1/HDAC8/DNAJB2/PTGES3/STIP1/ST13/NR3C1/TPR/HDAC2/AHSA1/CAMKMT/GPR37/DNAJB1/ZFP36/PACRG/BAK1/PPID/HSP90AB1/BAG3/CDC37L1/FGF1/APOA2/HSPA8/CDKN1B
GO:0038191	GO:0038191	neuropilin binding	3	0.873408	1.4183	0.0485089	0.0485089	0.505757	1852	tags=100%, list=13%, signal=87%	SEMA3A/ABL1/PXN
GO:0008092	GO:0008092	cytoskeletal protein binding	683	-0.267354	-1.17095	0.0492611	0.0492611	0.508538	3333	tags=23%, list=23%, signal=18%	SPATA4/RPS3/PIN1/RAB27A/KATNAL1/CTNNAL1/KLC2/INO80/TNNC1/ABL2/CORO2B/CFL1/HTT/CYFIP1/RAB25/HIP1R/CDK5RAP2/IFT74/CORO7/FAM83D/MYO1D/GAPDH/ENC1/STK38L/PARVA/ACTB/DLEC1/TTLL1/PRKAA1/STUB1/KATNAL2/ARPC1A/PLEC/TTLL9/MICAL2/CCDC66/MYL2/LRRK2/CALM3/PACSIN1/ALMS1/CACYBP/APPL1/VPS41/KCTD6/DST/NME8/ARPC2/FMR1/VPS16/FMNL1/TUBGCP5/MYH1/TWF1/MYO5B/TPR/EML6/SAMD14/ATP1A1/PDLIM2/PKD2L1/TMEM201/PHACTR3/CENPF/TTL…
GO:0017147	GO:0017147	Wnt-protein binding	26	-0.517625	-1.44925	0.0492918	0.0492918	0.508538	413	tags=31%, list=3%, signal=30%	FZD7/PORCN/SFRP1/FZD8/SFRP5/SFRP2/TRABD2A/FZD4
GO:0032050	GO:0032050	clathrin heavy chain binding	8	0.705011	1.50004	0.0496792	0.0496792	0.509141	2108	tags=50%, list=14%, signal=43%	LDLR/LRP1/LMBRD1/PICALM

## Sheet: GSE_GO_DPY30_KD_10_5_22
	ID	Description	setSize	enrichmentScore	NES	pvalue	p.adjust	qvalues	rank	leading_edge	core_enrichment
GO:0000976	GO:0000976	transcription cis-regulatory region binding	718	0.510314	1.60277	9.999e-05	9.999e-05	0.00753263	2359	tags=29%, list=16%, signal=26%	MEOX1/HES3/MYCN/HOXA9/GBX2/HOXA2/GCM1/HOXC6/EMX1/MSGN1/ESRRG/HOXB1/HOXA1/CEBPD/PPARG/HNF1B/FOXB2/SOX3/HOXB7/CDX4/ELF3/GATA3/IKZF2/RXRA/TBX1/FEZF1/HOXA3/LMX1B/HOXC8/HOXC10/TLX1/LEF1/FEZF2/HAND2/GLI2/IRX5/GRHL3/GATA5/TFAP2A/CDX2/MEIS1/ZNF750/FOXA2/MSX2/TBX3/FOXC1/NR5A2/FOXC2/GLI3/HOXC5/FOXI1/HOXC4/HOXD3/TCF15/FOXD3/RAX/HOXB9/MYF5/GATA4/SIX1/HOXB8/KLF10/HOXD8/HES1/GRHL2/ISL1/DLX5/HES6/FOXA1/ETV1/MSX…
GO:0000977	GO:0000977	RNA polymerase II transcription regulatory region sequence-specific DNA binding	648	0.534441	1.67672	9.999e-05	9.999e-05	0.00753263	2330	tags=31%, list=16%, signal=27%	MEOX1/HES3/MYCN/HOXA9/GBX2/HOXA2/GCM1/HOXC6/EMX1/MSGN1/ESRRG/HOXB1/HOXA1/CEBPD/PPARG/HNF1B/FOXB2/SOX3/HOXB7/CDX4/ELF3/GATA3/IKZF2/RXRA/TBX1/FEZF1/HOXA3/LMX1B/HOXC8/HOXC10/TLX1/LEF1/FEZF2/HAND2/GLI2/IRX5/GRHL3/GATA5/TFAP2A/CDX2/MEIS1/ZNF750/FOXA2/MSX2/TBX3/FOXC1/NR5A2/FOXC2/GLI3/HOXC5/FOXI1/HOXC4/HOXD3/TCF15/FOXD3/RAX/HOXB9/MYF5/GATA4/SIX1/HOXB8/KLF10/HOXD8/HES1/GRHL2/ISL1/DLX5/HES6/FOXA1/ETV1/MSX…
GO:0001067	GO:0001067	transcription regulatory region nucleic acid binding	719	0.509936	1.60158	9.999e-05	9.999e-05	0.00753263	2359	tags=29%, list=16%, signal=26%	MEOX1/HES3/MYCN/HOXA9/GBX2/HOXA2/GCM1/HOXC6/EMX1/MSGN1/ESRRG/HOXB1/HOXA1/CEBPD/PPARG/HNF1B/FOXB2/SOX3/HOXB7/CDX4/ELF3/GATA3/IKZF2/RXRA/TBX1/FEZF1/HOXA3/LMX1B/HOXC8/HOXC10/TLX1/LEF1/FEZF2/HAND2/GLI2/IRX5/GRHL3/GATA5/TFAP2A/CDX2/MEIS1/ZNF750/FOXA2/MSX2/TBX3/FOXC1/NR5A2/FOXC2/GLI3/HOXC5/FOXI1/HOXC4/HOXD3/TCF15/FOXD3/RAX/HOXB9/MYF5/GATA4/SIX1/HOXB8/KLF10/HOXD8/HES1/GRHL2/ISL1/DLX5/HES6/FOXA1/ETV1/MSX…
GO:0005102	GO:0005102	signaling receptor binding	753	0.426958	1.34169	9.999e-05	9.999e-05	0.00753263	2397	tags=24%, list=16%, signal=21%	GFAP/PTN/PSCA/ABCA12/C5/SHH/TGFBI/CPNE3/COL16A1/CSPG5/GATA3/ITGB3/PPP1R1B/SLIT3/FGA/COL2A1/TIMP1/CDH26/COL3A1/FGF4/SFRP1/CMTM5/DLG4/KNG1/IZUMO1R/CD74/SEMA3A/FAM83B/ANGPT1/FLRT2/FGF10/SEMA3D/PTCH2/ANG/GPHB5/EPHB2/KLB/ANGPTL2/FRK/ERBB3/SERPINE1/EDN1/RETNLB/F7/EPS8L1/IL16/FGF7/MACC1/ACTN3/NPPC/TGFBR2/PALM/PDGFD/NOTCH1/EFNA1/FGF3/EDNRB/GAST/COL5A1/PTH/NDP/RSPO1/FGF16/BID/THBS1/DKK3/CAV1/WIF1/FAM3D/TL…
GO:1990837	GO:1990837	sequence-specific double-stranded DNA binding	761	0.501806	1.57713	9.999e-05	9.999e-05	0.00753263	2359	tags=28%, list=16%, signal=25%	MEOX1/HES3/MYCN/HOXA9/GBX2/HOXA2/GCM1/HOXC6/EMX1/MSGN1/ESRRG/HOXB1/HOXA1/CEBPD/PPARG/HNF1B/FOXB2/SOX3/HOXB7/CDX4/ELF3/GATA3/IKZF2/RXRA/TBX1/FEZF1/HOXA3/LMX1B/HOXC8/HOXC10/TLX1/LEF1/FEZF2/HAND2/GLI2/IRX5/GRHL3/GATA5/TFAP2A/CDX2/MEIS1/ZNF750/FOXA2/MSX2/TBX3/FOXC1/NR5A2/FOXC2/GLI3/HOXC5/FOXI1/HOXC4/HOXD3/TCF15/FOXD3/RAX/HOXB9/MYF5/GATA4/LBX2/SIX1/HOXB8/KLF10/HOXD8/HES1/GRHL2/ISL1/DLX5/HES6/FOXA1/ETV…
GO:0000978	GO:0000978	RNA polymerase II cis-regulatory region sequence-specific DNA binding	575	0.53142	1.66387	0.0001	0.0001	0.00753263	2330	tags=31%, list=16%, signal=27%	MEOX1/HES3/MYCN/HOXA9/HOXA2/GCM1/HOXC6/EMX1/MSGN1/ESRRG/HOXB1/HOXA1/CEBPD/PPARG/HNF1B/FOXB2/SOX3/HOXB7/CDX4/ELF3/GATA3/IKZF2/RXRA/TBX1/FEZF1/HOXA3/HOXC10/TLX1/LEF1/FEZF2/HAND2/GLI2/IRX5/GRHL3/GATA5/TFAP2A/CDX2/MEIS1/ZNF750/FOXA2/TBX3/FOXC1/NR5A2/FOXC2/GLI3/HOXC5/FOXI1/HOXC4/HOXD3/TCF15/FOXD3/RAX/HOXB9/MYF5/GATA4/SIX1/KLF10/HES1/GRHL2/ISL1/DLX5/HES6/FOXA1/ETV1/HOXB3/HOXD1/HES5/ELF1/NFIL3/FOXL2/MUC…
GO:0000981	GO:0000981	DNA-binding transcription factor activity, RNA polymerase II-specific	620	0.547437	1.71661	0.0001	0.0001	0.00753263	2330	tags=32%, list=16%, signal=28%	MEOX1/HES3/MYCN/HOXA9/GBX2/HOXA2/GCM1/HOXC6/EMX1/MSGN1/ESRRG/HOXB1/HOXA1/CEBPD/PPARG/HNF1B/FOXB2/SOX3/HOXB7/TSHZ1/CDX4/ELF3/GATA3/RXRA/TBX1/FEZF1/HOXA3/LMX1B/HOXC8/HOXC10/TLX1/LEF1/FEZF2/HAND2/GLI2/IRX5/GRHL3/GATA5/TFAP2A/CDX2/MEIS1/ZNF750/FOXA2/MSX2/TBX3/FOXC1/NR5A2/FOXC2/GLI3/HOXC5/FOXI1/HOXC4/HOXD3/TCF15/FOXD3/RAX/HOXB9/MYF5/GATA4/LBX2/SIX1/HOXB8/KLF10/HOXD8/HES1/GRHL2/ISL1/DLX5/HES6/FOXA1/ETV…
GO:0000987	GO:0000987	cis-regulatory region sequence-specific DNA binding	593	0.527738	1.65315	0.0001	0.0001	0.00753263	2330	tags=31%, list=16%, signal=27%	MEOX1/HES3/MYCN/HOXA9/HOXA2/GCM1/HOXC6/EMX1/MSGN1/ESRRG/HOXB1/HOXA1/CEBPD/PPARG/HNF1B/FOXB2/SOX3/HOXB7/CDX4/ELF3/GATA3/IKZF2/RXRA/TBX1/FEZF1/HOXA3/HOXC10/TLX1/LEF1/FEZF2/HAND2/GLI2/IRX5/GRHL3/GATA5/TFAP2A/CDX2/MEIS1/ZNF750/FOXA2/TBX3/FOXC1/NR5A2/FOXC2/GLI3/HOXC5/FOXI1/HOXC4/HOXD3/TCF15/FOXD3/RAX/HOXB9/MYF5/GATA4/SIX1/KLF10/HES1/GRHL2/ISL1/DLX5/HES6/FOXA1/ETV1/MSX1/HOXB3/HOXD1/HES5/ELF1/NFIL3/FOXL…
GO:0003700	GO:0003700	DNA-binding transcription factor activity	639	0.540662	1.69615	0.0001	0.0001	0.00753263	2330	tags=32%, list=16%, signal=28%	MEOX1/HES3/MYCN/HOXA9/GBX2/HOXA2/GCM1/HOXC6/EMX1/MSGN1/ESRRG/HOXB1/HOXA1/CEBPD/PPARG/HNF1B/FOXB2/SOX3/HOXB7/TSHZ1/CDX4/ELF3/GATA3/IKZF2/RXRA/TBX1/FEZF1/HOXA3/LMX1B/HOXC8/HOXC10/TLX1/LEF1/FEZF2/HAND2/GLI2/IRX5/GRHL3/GATA5/TFAP2A/CDX2/MEIS1/ZNF750/FOXA2/MSX2/TBX3/FOXC1/NR5A2/FOXC2/GLI3/HOXC5/FOXI1/HOXC4/HOXD3/AFF3/TCF15/FOXD3/RAX/HOXB9/MYF5/GATA4/LBX2/SIX1/HOXB8/KLF10/HOXD8/HES1/GRHL2/ISL1/DLX5/HES…
GO:0005198	GO:0005198	structural molecule activity	410	0.596969	1.86207	0.00010002	0.00010002	0.00753263	2235	tags=36%, list=15%, signal=31%	GFAP/OPTC/FBN3/VCAN/KRT17/EMILIN3/PPL/COL11A1/KRT6A/MAL/COL6A1/TGFBI/COL13A1/COL16A1/THBS3/FGA/BGN/COL4A1/COL2A1/COL3A1/VIM/COL8A1/EFEMP2/MYBPC3/MATN3/TECTA/TTN/COL6A6/KRT222/EVPL/CLDN1/ACTN3/EPB42/EPPK1/BVES/COL5A1/COL9A3/COL5A2/OTOL1/COL6A2/COL18A1/KRT18/AHNAK/THBS1/MRPL52/DES/ANK2/COL4A6/SPARC/RPS27A/LAMA3/RPS26/MATN2/RPL35A/RPS8/HMCN1/RPL22/RPL9/MFAP2/MRPS12/RPL10/RPS16/RPL24/MYL9/UMOD/RPL28/…
GO:0005509	GO:0005509	calcium ion binding	352	0.539214	1.67858	0.00010002	0.00010002	0.00753263	1408	tags=21%, list=10%, signal=20%	ITPR1/FBN3/CAPN9/VCAN/VIL1/CDH11/ITLN1/SHH/CRB1/MASP1/CDHR4/ANXA2/THBS3/F10/EFHC2/SLIT3/PLA2G4C/LRP2/DGKB/CDH26/ADAM8/EFEMP2/TLL1/MATN3/EGFLAM/CAPN13/TTN/CDH6/EEF2K/CDH2/NELL1/FAT2/SNCB/F7/SMOC2/FAT3/TKT/ACTN3/GJB2/PCDH19/NOTCH1/CDH15/RAB11FIP4/SYT13/EFCAB5/PRF1/OTOL1/FSTL1/THBS1/PCDH18/LRP4/PCDH7/DNAH7/SCUBE3/MATN4/SPARC/PRSS2/MATN2/SMOC1/DHH/HMCN1/PVALB/ESYT1/FKBP7/MYL9/UMOD/THBS4/MYL4/GCH1/S10…
GO:0001216	GO:0001216	DNA-binding transcription activator activity	289	0.589381	1.82894	0.00010016	0.00010016	0.00753263	2359	tags=36%, list=16%, signal=31%	MEOX1/MYCN/HOXA9/GBX2/GCM1/MSGN1/ESRRG/HOXB1/HOXA1/CEBPD/HOXB7/CDX4/ELF3/GATA3/HOXC10/TLX1/LEF1/FEZF2/HAND2/GLI2/GRHL3/TFAP2A/MEIS1/ZNF750/TBX3/FOXC1/NR5A2/FOXC2/FOXI1/HOXC4/HOXD3/TCF15/RAX/MYF5/GATA4/SIX1/KLF10/HOXD8/GRHL2/ISL1/DLX5/FOXA1/ETV1/MSX1/HOXB3/ELF1/ALX1/DLX3/HOXA7/TFAP2B/SALL2/NPAS4/DMRT2/ALX4/GATA2/TBX20/NR2E1/SOX10/ELK3/MYC/TLX2/IRX3/FOSL2/CRX/FOXD1/HAND1/ATF3/GLI1/PAX8/SOX11/BARHL2…
GO:0001228	GO:0001228	DNA-binding transcription activator activity, RNA polymerase II-specific	284	0.591755	1.83433	0.000100241	0.000100241	0.00753263	2359	tags=37%, list=16%, signal=31%	MEOX1/MYCN/HOXA9/GBX2/GCM1/MSGN1/ESRRG/HOXB1/HOXA1/CEBPD/HOXB7/CDX4/ELF3/GATA3/HOXC10/TLX1/LEF1/FEZF2/HAND2/GLI2/GRHL3/TFAP2A/MEIS1/ZNF750/TBX3/FOXC1/NR5A2/FOXC2/FOXI1/HOXC4/HOXD3/TCF15/RAX/MYF5/GATA4/SIX1/KLF10/HOXD8/GRHL2/ISL1/DLX5/FOXA1/ETV1/MSX1/HOXB3/ELF1/ALX1/DLX3/HOXA7/TFAP2B/SALL2/NPAS4/DMRT2/ALX4/GATA2/TBX20/NR2E1/SOX10/ELK3/MYC/TLX2/FOSL2/CRX/FOXD1/HAND1/ATF3/GLI1/PAX8/SOX11/BARHL2/SOX2…
GO:0030545	GO:0030545	signaling receptor regulator activity	199	0.527917	1.61822	0.000100837	0.000100837	0.00753263	2397	tags=38%, list=16%, signal=32%	PTN/C5/SHH/LYPD6/CSPG5/TIMP1/FGF4/CMTM5/SEMA3A/FLRT2/FGF10/SEMA3D/GPHB5/EDN1/RETNLB/IL16/FGF7/MACC1/NPPC/PDGFD/FGF3/GAST/PTH/NDP/FGF16/DKK3/FAM3D/SLURP1/IL17C/IGF2/CNTF/DAND5/WNT11/SEMA4G/FGF17/ADCYAP1/METRN/WNT3/WNT5B/OSGIN1/PGF/RLN3/THBS4/LIF/NPPA/HMGB2/PMCH/SEMA6A/CXCL12/FST/VGF/CER1/AREG/EFNA5/SEMA3F/TGFB3/TGFA/TDGF1/MSMP/BMP5/PRL/HDGF/NTF3/GDF6/NGF/WNT4/IL18/HGF/LGALS3/EREG/APP/NMB/SST/FLRT3…
GO:0030546	GO:0030546	signaling receptor activator activity	189	0.523469	1.60278	0.000100949	0.000100949	0.00753263	2397	tags=38%, list=16%, signal=32%	PTN/C5/SHH/CSPG5/TIMP1/FGF4/CMTM5/SEMA3A/FLRT2/FGF10/SEMA3D/GPHB5/EDN1/RETNLB/IL16/FGF7/MACC1/NPPC/PDGFD/FGF3/GAST/PTH/NDP/FGF16/FAM3D/SLURP1/IL17C/IGF2/CNTF/DAND5/WNT11/SEMA4G/FGF17/ADCYAP1/METRN/WNT3/WNT5B/OSGIN1/PGF/RLN3/THBS4/LIF/NPPA/HMGB2/PMCH/SEMA6A/CXCL12/VGF/CER1/AREG/EFNA5/SEMA3F/TGFB3/TGFA/TDGF1/MSMP/BMP5/PRL/HDGF/NTF3/GDF6/NGF/WNT4/IL18/HGF/LGALS3/EREG/APP/NMB/SST/FLRT3/MIA
GO:0048018	GO:0048018	receptor ligand activity	183	0.524564	1.60382	0.000101041	0.000101041	0.00753263	2397	tags=38%, list=16%, signal=32%	PTN/C5/SHH/CSPG5/TIMP1/FGF4/CMTM5/SEMA3A/FLRT2/FGF10/SEMA3D/GPHB5/EDN1/RETNLB/IL16/FGF7/MACC1/NPPC/PDGFD/FGF3/GAST/PTH/NDP/FGF16/FAM3D/SLURP1/IL17C/IGF2/CNTF/DAND5/WNT11/SEMA4G/FGF17/ADCYAP1/METRN/WNT3/WNT5B/OSGIN1/PGF/RLN3/THBS4/LIF/NPPA/HMGB2/PMCH/SEMA6A/CXCL12/VGF/CER1/AREG/SEMA3F/TGFB3/TGFA/TDGF1/MSMP/BMP5/PRL/HDGF/NTF3/GDF6/NGF/WNT4/IL18/HGF/LGALS3/EREG/NMB/SST/FLRT3/MIA
GO:1901681	GO:1901681	sulfur compound binding	156	0.586331	1.77877	0.000101802	0.000101802	0.00753263	1563	tags=27%, list=11%, signal=24%	PTN/COL11A1/COL13A1/CD34/THBS3/SLIT3/FGF4/SFRP1/KNG1/EFEMP2/FGF10/ANG/MMP7/NELL1/DPYSL3/SMOC2/FGF7/FGFR2/SERPINA10/NRP1/TKT/LTF/NRP2/LXN/COL5A1/RSPO1/FGFBP3/FSTL1/THBS1/CRISPLD2/PTGES/SMOC1/SOST/RPL22/PGF/THBS4/NDNF/FST/ITGA2/ADAMTS5/POSTN/IMPG2
GO:0003735	GO:0003735	structural constituent of ribosome	134	0.680813	2.04988	0.000102627	0.000102627	0.00753263	2366	tags=55%, list=16%, signal=47%	MRPL52/RPS27A/RPS26/RPL35A/RPS8/RPL22/RPL9/MRPS12/RPL10/RPS16/RPL24/RPL28/RPL34/RPS11/RPS14/RPS2/RPS17/RPL32/RPL14/RPS24/RPL4/RPL18/RPS3A/RPL36AL/RPS23/RPL8/ISG15/RPL6/RPL27/RPLP0/RPL31/RPL30/RPL7/RPS12/RPS15/RPS5/RPS6/RPS19/RPL22L1/RPLP2/RPS4Y1/RPS10/RPL26L1/RPL5/RPL15/RPL36/RPL13A/RPL21/RPL23/RPL17/RPL27A/RPS13/RPS9/RPL13/RPL19/RPS25/RPL11/RPS18/RPL35/RPLP1/RPL18A/RPS7/RPL23A/RPS3/RPS15A/MRPL55…
GO:0005539	GO:0005539	glycosaminoglycan binding	110	0.692592	2.05595	0.000104341	0.000104341	0.00753263	1563	tags=42%, list=11%, signal=38%	PTN/VCAN/COL11A1/SHH/PGLYRP1/COL13A1/HAPLN3/THBS3/SLIT3/BGN/FGF4/SFRP1/KNG1/EFEMP2/FGF10/EGFLAM/ANG/MMP7/NELL1/DPYSL3/HK1/SMOC2/FGF7/FGFR2/SERPINA10/NRP1/TGFBR2/LTF/NRP2/LXN/COL5A1/RSPO1/FGFBP3/FSTL1/THBS1/CRISPLD2/TLR2/SMOC1/SOST/RPL22/PGF/THBS4/NDNF/ADAMTS5/POSTN/IMPG2
GO:0061134	GO:0061134	peptidase regulator activity	105	0.586556	1.73588	0.000104439	0.000104439	0.00753263	1367	tags=23%, list=9%, signal=21%	VIL1/SERPINF1/C5/MAL/ANXA2/SERPINB1/TIMP1/KNG1/ITIH2/PZP/TFPI/SERPINE1/TIMP3/SERPINA10/LTF/SERPINH1/LXN/SERPINB2/CAV1/SERPINB5/PAPLN/SPP2/PYCARD/COL28A1
GO:0005201	GO:0005201	extracellular matrix structural constituent	98	0.730422	2.1537	0.000104866	0.000104866	0.00753263	1647	tags=46%, list=11%, signal=41%	OPTC/FBN3/VCAN/EMILIN3/COL11A1/COL6A1/TGFBI/COL13A1/COL16A1/THBS3/FGA/BGN/COL4A1/COL2A1/COL3A1/COL8A1/EFEMP2/MATN3/TECTA/COL6A6/COL5A1/COL9A3/COL5A2/OTOL1/COL6A2/COL18A1/THBS1/COL4A6/SPARC/LAMA3/MATN2/HMCN1/MFAP2/UMOD/MUC4/MFAP4/COL28A1/COL12A1/POSTN/FBLN2/IMPG2/COL14A1/TNC/FGB/COL11A2
GO:0019838	GO:0019838	growth factor binding	93	0.65979	1.93659	0.000105507	0.000105507	0.00753263	2227	tags=42%, list=15%, signal=36%	PTN/COL6A1/ITGB3/LRP2/COL4A1/COL2A1/COL3A1/IL1R2/KLB/ERBB3/FGFR2/NRP1/TGFBR2/NRP2/VASN/COL5A1/FGFBP3/THBS1/KDR/RPS2/PDGFRA/IGFBP3/IL10RA/EGFR/RPS19/LTBP3/NRROS/TGFB3/NGFR/KAZALD1/EPHA2/RHBDF1/ERBB2/GLG1/GPC1/FGFR4/DUSP1/S100A13/API5
GO:0061135	GO:0061135	endopeptidase regulator activity	85	0.62627	1.82075	0.000106587	0.000106587	0.00753263	1367	tags=25%, list=9%, signal=23%	VIL1/SERPINF1/C5/ANXA2/SERPINB1/TIMP1/KNG1/ITIH2/PZP/TFPI/SERPINE1/TIMP3/SERPINA10/LTF/SERPINH1/LXN/SERPINB2/SERPINB5/PAPLN/SPP2/COL28A1
GO:0008201	GO:0008201	heparin binding	84	0.701561	2.03783	0.000106712	0.000106712	0.00753263	2032	tags=48%, list=14%, signal=41%	PTN/COL11A1/COL13A1/THBS3/SLIT3/FGF4/SFRP1/KNG1/EFEMP2/FGF10/ANG/MMP7/NELL1/SMOC2/FGF7/FGFR2/SERPINA10/NRP1/LTF/NRP2/LXN/COL5A1/RSPO1/FGFBP3/FSTL1/THBS1/CRISPLD2/SMOC1/SOST/RPL22/PGF/THBS4/NDNF/ADAMTS5/POSTN/IMPG2/ADAMTS1/HDGF/FGFR4/PTPRS
GO:0017171	GO:0017171	serine hydrolase activity	82	0.606721	1.75842	0.000106986	0.000106986	0.00753263	1004	tags=23%, list=7%, signal=22%	TMPRSS9/MASP1/F10/CFD/CFB/ADAM8/RHBDL2/TLL1/MMP2/MMP11/MMP7/F7/TMPRSS4/LTF/CFI/PCSK1/CTRB1/GZMA/PRSS2
GO:0008236	GO:0008236	serine-type peptidase activity	80	0.60992	1.76195	0.000107515	0.000107515	0.00753263	1004	tags=24%, list=7%, signal=22%	TMPRSS9/MASP1/F10/CFD/CFB/ADAM8/RHBDL2/TLL1/MMP2/MMP11/MMP7/F7/TMPRSS4/LTF/CFI/PCSK1/CTRB1/GZMA/PRSS2
GO:0030414	GO:0030414	peptidase inhibitor activity	78	0.632515	1.82287	0.000107863	0.000107863	0.00753263	1367	tags=27%, list=9%, signal=25%	VIL1/SERPINF1/C5/ANXA2/SERPINB1/TIMP1/KNG1/ITIH2/PZP/TFPI/SERPINE1/TIMP3/SERPINA10/LTF/SERPINH1/LXN/SERPINB2/SERPINB5/PAPLN/SPP2/COL28A1
GO:0004866	GO:0004866	endopeptidase inhibitor activity	75	0.656679	1.88603	0.00010819	0.00010819	0.00753263	1367	tags=28%, list=9%, signal=26%	VIL1/SERPINF1/C5/ANXA2/SERPINB1/TIMP1/KNG1/ITIH2/PZP/TFPI/SERPINE1/TIMP3/SERPINA10/LTF/SERPINH1/LXN/SERPINB2/SERPINB5/PAPLN/SPP2/COL28A1
GO:0004867	GO:0004867	serine-type endopeptidase inhibitor activity	38	0.693586	1.83647	0.000116768	0.000116768	0.00769627	1367	tags=34%, list=9%, signal=31%	SERPINF1/ANXA2/SERPINB1/ITIH2/PZP/TFPI/SERPINE1/SERPINA10/SERPINH1/SERPINB2/SERPINB5/PAPLN/COL28A1
GO:0050840	GO:0050840	extracellular matrix binding	33	0.720522	1.86908	0.000119574	0.000119574	0.00769627	1560	tags=48%, list=11%, signal=43%	COL11A1/SHH/TGFBI/ANXA2/ITGB3/BGN/OLFML2A/SMOC2/ITGA9/THBS1/SPARC/SMOC1/ADAM9/ITGA2/ADAMTS5/FBLN2
GO:0030020	GO:0030020	extracellular matrix structural constituent conferring tensile strength	28	0.830897	2.10208	0.000122384	0.000122384	0.00769627	1647	tags=68%, list=11%, signal=60%	COL11A1/COL6A1/COL13A1/COL16A1/COL4A1/COL2A1/COL3A1/COL8A1/COL6A6/COL5A1/COL9A3/COL5A2/COL6A2/COL18A1/COL4A6/COL28A1/COL12A1/COL14A1/COL11A2
GO:0050839	GO:0050839	cell adhesion molecule binding	364	0.459703	1.43182	0.00020006	0.00020006	0.0121879	3197	tags=30%, list=22%, signal=24%	GFAP/PTN/CDH11/PPL/TRIM29/TGFBI/ANXA2/COL16A1/ITGB3/ROBO3/FGA/CDH26/COL3A1/ADAM8/CDH6/PFKP/CDH2/EVPL/EPS8L1/ACTN3/CDH15/PALLD/VASN/COL5A1/FASN/KRT18/AHNAK/THBS1/KDR/IGF2/LAMA3/RPS26/PTPN6/PTPRZ1/RPL24/THBS4/RPL34/HSP90AB1/ADAM9/KIRREL2/RPS2/CXCL12/RPL14/EEF1G/ITGA2/ISG15/PUF60/FMNL2/ADAMTS5/S100A11/RPL6/EGFR/CNN2/MYPN/POSTN/RPL15/SERBP1/FGB/IGSF9/YWHAB/RANBP1/RAN/EPHA2/RPL23A/HNRNPK/CDC42EP1/RTN4…
GO:0004252	GO:0004252	serine-type endopeptidase activity	67	0.633479	1.80089	0.000218699	0.000218699	0.0126461	1004	tags=28%, list=7%, signal=27%	TMPRSS9/MASP1/F10/CFD/CFB/ADAM8/RHBDL2/TLL1/MMP2/MMP11/MMP7/F7/TMPRSS4/LTF/CFI/PCSK1/CTRB1/GZMA/PRSS2
GO:0004222	GO:0004222	metalloendopeptidase activity	61	0.621961	1.75229	0.000220556	0.000220556	0.0126461	1978	tags=33%, list=14%, signal=28%	ASTL/MMP25/PAPPA2/ADAM8/TLL1/MMP21/MMP2/MMP11/MMP7/CLCA2/PRSS2/TRABD2A/PAPLN/ADAM9/ADAMTS16/ADAMTS5/MMP9/ADAMTS1/ADAMTS4/ADAMTS18
GO:0033293	GO:0033293	monocarboxylic acid binding	37	0.680556	1.79268	0.000352361	0.000352361	0.0196262	1515	tags=30%, list=10%, signal=27%	PPARG/CRABP2/RXRA/PTGDS/LRAT/NR2F2/FABP1/FABP2/CYP26A1/UGT1A3/CRABP1
GO:0005501	GO:0005501	retinoid binding	22	0.78329	1.90151	0.000382312	0.000382312	0.0201434	1515	tags=59%, list=10%, signal=53%	C8G/CRABP2/RXRA/PTGDS/RBP4/LRAT/RBP5/ALDH1A2/ADH4/NR2F2/CYP26A1/UGT1A3/CRABP1
GO:0019840	GO:0019840	isoprenoid binding	22	0.78329	1.90151	0.000382312	0.000382312	0.0201434	1515	tags=59%, list=10%, signal=53%	C8G/CRABP2/RXRA/PTGDS/RBP4/LRAT/RBP5/ALDH1A2/ADH4/NR2F2/CYP26A1/UGT1A3/CRABP1
GO:0005249	GO:0005249	voltage-gated potassium channel activity	27	-0.67614	-2.22062	0.000539665	0.000539665	0.0271836	1163	tags=48%, list=8%, signal=44%	KCNS1/KCNH7/KCNJ15/KCNN3/KCNK18/KCNE3/KCNS3/KCNK1/KCNJ8/KCNG3/HCN4/KCNS2/ABCC9
GO:0019843	GO:0019843	rRNA binding	57	0.60093	1.67998	0.000555926	0.000555926	0.0271836	3222	tags=51%, list=22%, signal=40%	ANG/MDM2/RPL9/RPS11/RPS14/CIRBP/RPL8/RPLP0/RPS5/RPS4Y1/RPL5/RPL23/RPS13/RPS9/RPL19/RPL11/RPS18/RPL23A/RPS3/MRPS18C/RPL12/NPM1/IMP3/EEF2/EMG1/MRPS18A/MRPL18/RPF1/DDX21
GO:0019841	GO:0019841	retinol binding	11	0.863009	1.81334	0.000577451	0.000577451	0.0271836	595	tags=55%, list=4%, signal=52%	C8G/CRABP2/RBP4/LRAT/RBP5/ADH4
GO:0071837	GO:0071837	HMG box domain binding	11	0.868514	1.8249	0.000577451	0.000577451	0.0271836	1055	tags=55%, list=7%, signal=51%	MEOX1/GATA3/HOXA3/DLX5/ALX4/PAX3
GO:0008188	GO:0008188	neuropeptide receptor activity	8	-0.83429	-1.92148	0.000585652	0.000585652	0.0271836	1134	tags=62%, list=8%, signal=58%	GPR37/PROKR2/SSTR2/NPY1R/TACR3
GO:0098632	GO:0098632	cell-cell adhesion mediator activity	31	0.697568	1.79271	0.000603427	0.000603427	0.0273573	3385	tags=55%, list=23%, signal=42%	TRIM29/ANXA2/ROBO3/PALLD/KRT18/S100A11/MYPN/IGSF9/CDC42EP1/NPTN/DSP/CNN3/DSCAML1/PPP1CA/PDLIM1/CXADR/JUP
GO:0004993	GO:0004993	G protein-coupled serotonin receptor activity	5	-0.917899	-1.80792	0.000751315	0.000751315	0.0321547	1204	tags=80%, list=8%, signal=73%	HRH3/HTR4/HTR5A/HTR1A
GO:0099589	GO:0099589	serotonin receptor activity	5	-0.917899	-1.80792	0.000751315	0.000751315	0.0321547	1204	tags=80%, list=8%, signal=73%	HRH3/HTR4/HTR5A/HTR1A
GO:0022843	GO:0022843	voltage-gated cation channel activity	43	-0.549653	-2.01316	0.000758725	0.000758725	0.0321547	2673	tags=44%, list=18%, signal=36%	CACNA1S/TPCN2/KCNAB2/LRRC52/CACNB3/KCNS1/KCNH7/KCNJ15/CACNG5/KCNN3/KCNK18/KCNE3/KCNS3/KCNK1/KCNJ8/KCNG3/HCN4/KCNS2/ABCC9
GO:0005178	GO:0005178	integrin binding	86	0.561199	1.63447	0.000850883	0.000850883	0.0351789	1456	tags=24%, list=10%, signal=22%	GFAP/PTN/TGFBI/COL16A1/ITGB3/CDH26/COL3A1/ACTN3/COL5A1/THBS1/KDR/IGF2/LAMA3/PTPRZ1/THBS4/ADAM9/CXCL12/ITGA2/ISG15/ADAMTS5/EGFR
GO:0048407	GO:0048407	platelet-derived growth factor binding	11	0.830397	1.74481	0.000866176	0.000866176	0.0351789	1245	tags=55%, list=9%, signal=50%	COL6A1/COL4A1/COL2A1/COL3A1/COL5A1/PDGFRA
GO:0017134	GO:0017134	fibroblast growth factor binding	20	0.747044	1.78082	0.000902993	0.000902993	0.0359257	2227	tags=60%, list=15%, signal=51%	ITGB3/KLB/FGFR2/FGFBP3/THBS1/RPS2/RPS19/GLG1/GPC1/FGFR4/S100A13/API5
GO:1990756	GO:1990756	ubiquitin ligase-substrate adaptor activity	23	-0.631699	-2.0008	0.000942507	0.000942507	0.0367479	1934	tags=39%, list=13%, signal=34%	BTRC/SPSB1/KLHDC3/KLHDC10/FEM1B/SPSB2/DCAF12/DET1/ARRDC4
GO:0004175	GO:0004175	endopeptidase activity	213	0.478775	1.47061	0.00100746	0.00100746	0.0385099	2596	tags=25%, list=18%, signal=21%	ASTL/CAPN9/TMPRSS9/MMP25/PAPPA2/SHH/MASP1/USP2/F10/CFD/CFB/ADAM8/SFRP1/RHBDL2/TLL1/MMP21/CAPN13/MMP2/MMP11/MMP7/PGA4/CLCA2/F7/TMPRSS4/LTF/CFI/PCSK1/CTRB1/GZMA/PRSS2/TRABD2A/PAPLN/ADAM9/PYCARD/ADAMTS16/ADAMTS5/PRSS23/MMP9/ADAMTS1/ADAMTS4/ADAMTS18/PSMA6/PSMB3/PSMA4/ST14/TMEM59/PDIA3/PSMB5/CTSZ/PSMB2/PSMB1/PSMB4/MMP1/PSMB7
GO:0019215	GO:0019215	intermediate filament binding	9	0.852795	1.71065	0.00133909	0.00133909	0.049474	615	tags=33%, list=4%, signal=32%	VIM/EVPL/EPPK1
GO:0005518	GO:0005518	collagen binding	40	0.643561	1.71377	0.00139844	0.00139844	0.049474	1899	tags=35%, list=13%, signal=31%	DDR1/COL6A1/TGFBI/LOX/ITGA9/SERPINH1/COL6A2/THBS1/SPARC/ADAM9/ITGA2/COL14A1/MMP9/SMAD7
GO:0008242	GO:0008242	omega peptidase activity	79	-0.386658	-1.59728	0.00140056	0.00140056	0.049474	2803	tags=34%, list=19%, signal=28%	PGPEP1/DESI2/USP32/USP33/JOSD1/USP44/USP11/USP43/BAP1/USP46/USP49/USP34/USP15/OTUD1/USP31/GGT6/OTUD3/USP42/OTUB2/USP54/STAMBPL1/MYSM1/BACE1/USP22/OTUD5/USP21/USP18
GO:0001217	GO:0001217	DNA-binding transcription repressor activity	167	0.48933	1.49055	0.00141973	0.00141973	0.049474	2452	tags=30%, list=17%, signal=25%	HOXA2/PPARG/GATA3/FEZF1/LEF1/FEZF2/TFAP2A/CDX2/ZNF750/TBX3/FOXD3/HOXB8/HES1/HES6/MSX1/HES5/DMBX1/NFIL3/IRX2/SP5/SNAI2/NR2E1/BHLHE40/ELK3/MYC/IRX3/HAND1/ATF3/IKZF5/IRX1/DACH1/SALL1/ZBTB14/FERD3L/E2F7/TRPS1/ZBTB6/ZBTB1/DLX4/ZEB1/FOXP1/TFAP2C/OVOL2/SOX13/FOXP4/VAX1/NR1D2/SPI1/TCF21/MYPOP
GO:0001227	GO:0001227	DNA-binding transcription repressor activity, RNA polymerase II-specific	165	0.49093	1.49354	0.00142118	0.00142118	0.049474	2452	tags=30%, list=17%, signal=26%	HOXA2/PPARG/GATA3/FEZF1/LEF1/FEZF2/TFAP2A/CDX2/ZNF750/TBX3/FOXD3/HOXB8/HES1/HES6/MSX1/HES5/DMBX1/NFIL3/IRX2/SP5/SNAI2/NR2E1/BHLHE40/ELK3/MYC/IRX3/HAND1/ATF3/IKZF5/IRX1/DACH1/SALL1/ZBTB14/FERD3L/E2F7/TRPS1/ZBTB6/ZBTB1/DLX4/ZEB1/FOXP1/TFAP2C/OVOL2/SOX13/FOXP4/VAX1/NR1D2/SPI1/TCF21/MYPOP
GO:0004953	GO:0004953	icosanoid receptor activity	6	0.908011	1.65412	0.00144951	0.00144951	0.0495751	206	tags=50%, list=1%, signal=49%	PPARG/LTB4R2/PTGFR
GO:0008046	GO:0008046	axon guidance receptor activity	5	0.924856	1.61595	0.00149775	0.00149775	0.0503419	398	tags=60%, list=3%, signal=58%	ROBO1/EPHB1/EPHB2
GO:0005242	GO:0005242	inward rectifier potassium channel activity	7	-0.840551	-1.84195	0.00167832	0.00167832	0.055455	1066	tags=71%, list=7%, signal=66%	KCNJ15/KCNN3/KCNK1/KCNJ8/ABCC9
GO:0003729	GO:0003729	mRNA binding	225	0.469419	1.44453	0.00171026	0.00171026	0.0555685	3526	tags=40%, list=24%, signal=31%	RBM20/PCBP3/ZNF385A/NANOS3/PTBP2/ZC3H12C/HNRNPD/CELF2/RPS26/RPL24/RPS14/RPS2/DHX9/RPS3A/RBMS1/CIRBP/SF3B1/RPL7/SRSF1/RPS5/YTHDC1/RPL5/HNRNPA3/SRSF3/SERBP1/RPL13A/HNRNPM/RPS13/RBPMS/RPL35/RPS7/HNRNPK/SRSF5/RPS3/RBMX/HNRNPAB/HNRNPA0/MYEF2/CSTF2/ESRP2/RBM14/QKI/CPSF1/SRSF4/ELAVL1/EIF3A/EIF3D/PCF11/EIF4G1/TP53/UPF3B/KHSRP/NUDT21/KHDRBS1/CSTF3/G3BP2/CPSF6/TARDBP/ILF3/ZFP36L1/SNRPC/ETF1/SNRNP70/IGF2BP1…
GO:0004714	GO:0004714	transmembrane receptor protein tyrosine kinase activity	87	0.542482	1.58172	0.00191042	0.00191042	0.0610544	2168	tags=26%, list=15%, signal=23%	DDR1/EPHB1/PKDCC/EPHB2/FRK/ERBB3/FGFR2/NRP1/LTK/NRP2/EPHA1/KDR/PDGFRA/ROR2/EGFR/EPHA4/WEE1/EFNB3/EPHA2/SRMS/ERBB2/FGFR4/EPHB4
GO:0017083	GO:0017083	4-galactosyl-N-acetylglucosaminide 3-alpha-L-fucosyltransferase activity	3	0.978948	1.52958	0.00200182	0.00200182	0.0629435	298	tags=67%, list=2%, signal=65%	FUT5/FUT9
GO:0098631	GO:0098631	cell adhesion mediator activity	36	0.640212	1.67965	0.00236044	0.00236044	0.0730415	3151	tags=50%, list=22%, signal=39%	TRIM29/ANXA2/ROBO3/PALLD/KRT18/ITGA2/S100A11/MYPN/IGSF9/CDC42EP1/NPTN/DSP/CNN3/DSCAML1/PPP1CA/PDLIM1/EMILIN1/CXADR
GO:0140103	GO:0140103	catalytic activity, acting on a glycoprotein	17	-0.662364	-1.91957	0.00241546	0.00241546	0.0735762	3649	tags=65%, list=25%, signal=49%	C1GALT1/B3GALT6/MGAT2/MGAT5/MGAT4B/FUT8/MGAT4A/ABO/B4GALNT3/MGAT4C/B3GNT3
GO:0001972	GO:0001972	retinoic acid binding	11	0.810653	1.70333	0.00245416	0.00245416	0.0736051	1515	tags=64%, list=10%, signal=57%	CRABP2/RXRA/LRAT/NR2F2/CYP26A1/UGT1A3/CRABP1
GO:0008083	GO:0008083	growth factor activity	75	0.546713	1.5702	0.00270475	0.00270475	0.0798915	2397	tags=41%, list=16%, signal=35%	PTN/CSPG5/TIMP1/FGF4/FGF10/FGF7/MACC1/PDGFD/FGF3/FGF16/IGF2/CNTF/FGF17/OSGIN1/PGF/THBS4/LIF/CXCL12/VGF/AREG/TGFB3/TGFA/TDGF1/BMP5/HDGF/NTF3/GDF6/NGF/HGF/EREG/MIA
GO:0017154	GO:0017154	semaphorin receptor activity	10	0.818871	1.67894	0.00294464	0.00294464	0.084444	599	tags=30%, list=4%, signal=29%	PLXNA2/NRP1/NRP2
GO:0019783	GO:0019783	ubiquitin-like protein-specific protease activity	81	-0.371617	-1.54053	0.00294551	0.00294551	0.084444	3039	tags=35%, list=21%, signal=28%	USP12/SENP8/DESI2/USP32/USP33/JOSD1/USP44/USP11/USP43/BAP1/USP46/USP49/USP34/USP15/OTUD1/USP31/OTUD3/USP42/OTUB2/USP54/STAMBPL1/MYSM1/SENP1/USP22/SENP5/OTUD5/USP21/USP18
GO:0019199	GO:0019199	transmembrane receptor protein kinase activity	101	0.510006	1.50649	0.00377003	0.00377003	0.106516	2168	tags=24%, list=15%, signal=20%	DDR1/EPHB1/PKDCC/EPHB2/FRK/ERBB3/FGFR2/NRP1/TGFBR2/LTK/NRP2/EPHA1/KDR/PDGFRA/ROR2/EGFR/EPHA4/WEE1/EFNB3/EPHA2/SRMS/ERBB2/FGFR4/EPHB4
GO:0004713	GO:0004713	protein tyrosine kinase activity	96	0.518331	1.52634	0.00388655	0.00388655	0.108239	2168	tags=25%, list=15%, signal=21%	DDR1/EPHB1/PKDCC/TTN/EPHB2/FRK/ERBB3/FGFR2/NRP1/LTK/NRP2/EPHA1/KDR/PDGFRA/ROR2/EGFR/EPHA4/WEE1/EFNB3/EPHA2/SRMS/ERBB2/FGFR4/EPHB4
GO:0005267	GO:0005267	potassium channel activity	41	-0.474273	-1.73084	0.0042735	0.0042735	0.116929	1163	tags=34%, list=8%, signal=32%	KCNS1/KCNH7/KCNJ15/KCNN3/KCNK18/KCNE3/KCNK4/KCNS3/KCNK1/KCNJ8/KCNG3/HCN4/KCNS2/ABCC9
GO:0005497	GO:0005497	androgen binding	4	0.931102	1.54871	0.00431854	0.00431854	0.116929	959	tags=50%, list=7%, signal=47%	TSPO/SHBG
GO:0001848	GO:0001848	complement binding	8	0.840682	1.64207	0.00440194	0.00440194	0.117554	198	tags=38%, list=1%, signal=37%	C8G/C8A/CFB
GO:0046920	GO:0046920	alpha-(1->3)-fucosyltransferase activity	4	0.928923	1.54508	0.00466402	0.00466402	0.12287	298	tags=50%, list=2%, signal=49%	FUT5/FUT9
GO:0098641	GO:0098641	cadherin binding involved in cell-cell adhesion	16	0.731676	1.66202	0.00513028	0.00513028	0.131687	2982	tags=50%, list=20%, signal=40%	TRIM29/ANXA2/KRT18/S100A11/CDC42EP1/CNN3/PPP1CA/PDLIM1
GO:0005243	GO:0005243	gap junction channel activity	7	0.854793	1.61929	0.00513379	0.00513379	0.131687	554	tags=57%, list=4%, signal=55%	GJB5/GJB1/GJB7/GJB2
GO:0038085	GO:0038085	vascular endothelial growth factor binding	5	0.901716	1.57552	0.00549176	0.00549176	0.13904	1245	tags=80%, list=9%, signal=73%	PTN/NRP1/KDR/PDGFRA
GO:0043178	GO:0043178	alcohol binding	61	0.551007	1.55238	0.00595501	0.00595501	0.148835	1515	tags=20%, list=10%, signal=18%	C8G/ITPR1/CRABP2/RBP4/LRAT/RBP5/ADAP1/ADH4/CAV1/TSPO/VDAC2/CRABP1
GO:0003988	GO:0003988	acetyl-CoA C-acyltransferase activity	7	-0.795004	-1.74214	0.00615385	0.00615385	0.149669	747	tags=43%, list=5%, signal=41%	ACAA1/ACAT1/HADHA
GO:0004843	GO:0004843	thiol-dependent deubiquitinase	70	-0.379053	-1.53186	0.00617284	0.00617284	0.149669	2769	tags=34%, list=19%, signal=28%	DESI2/USP32/USP33/JOSD1/USP44/USP11/USP43/BAP1/USP46/USP49/USP34/USP15/OTUD1/USP31/OTUD3/USP42/OTUB2/USP54/STAMBPL1/MYSM1/USP22/OTUD5/USP21/USP18
GO:1990254	GO:1990254	keratin filament binding	4	0.925619	1.53959	0.00621869	0.00621869	0.149669	615	tags=50%, list=4%, signal=48%	VIM/EPPK1
GO:0052744	GO:0052744	phosphatidylinositol monophosphate phosphatase activity	19	-0.591683	-1.76873	0.00814402	0.00814402	0.193617	5490	tags=84%, list=38%, signal=53%	MTMR8/MTM1/INPP5F/MTMR7/MTMR12/SYNJ1/PTEN/MTMR6/MTMR14/FIG4/MTMR4/SYNJ2/MTMR3/SACM1L/MTMR10/MTMR1
GO:0101005	GO:0101005	deubiquitinase activity	71	-0.365557	-1.48271	0.00869565	0.00869565	0.201758	2769	tags=34%, list=19%, signal=28%	DESI2/USP32/USP33/JOSD1/USP44/USP11/USP43/BAP1/USP46/USP49/USP34/USP15/OTUD1/USP31/OTUD3/USP42/OTUB2/USP54/STAMBPL1/MYSM1/USP22/OTUD5/USP21/USP18
GO:0061783	GO:0061783	peptidoglycan muralytic activity	3	0.950958	1.48585	0.00873521	0.00873521	0.201758	464	tags=67%, list=3%, signal=65%	PGLYRP1/LYZ
GO:0005003	GO:0005003	ephrin receptor activity	11	0.773571	1.62541	0.00895048	0.00895048	0.201758	2168	tags=64%, list=15%, signal=54%	EPHB1/EPHB2/EPHA1/EPHA4/EFNB3/EPHA2/EPHB4
GO:0070888	GO:0070888	E-box binding	33	0.616461	1.59913	0.00896807	0.00896807	0.201758	1014	tags=30%, list=7%, signal=28%	HES3/PPARG/GATA3/HAND2/TCF15/MYF5/HES1/SNAI2/BHLHE40/MYC
GO:0052866	GO:0052866	phosphatidylinositol phosphate phosphatase activity	29	-0.501793	-1.67581	0.00900394	0.00900394	0.201758	5529	tags=76%, list=38%, signal=47%	INPP4A/MTMR8/MTM1/INPP5J/INPP5F/MTMR7/MTMR12/INPPL1/SYNJ1/PTEN/MTMR6/PIKFYVE/INPP5E/MTMR14/FIG4/MTMR4/SYNJ2/MTMR3/SACM1L/MTMR10/MTMR1/INPP4B
GO:0004438	GO:0004438	phosphatidylinositol-3-phosphatase activity	18	-0.591787	-1.74168	0.00915522	0.00915522	0.202817	4809	tags=83%, list=33%, signal=56%	MTMR8/MTM1/MTMR7/MTMR12/SYNJ1/PTEN/MTMR6/MTMR14/FIG4/MTMR4/SYNJ2/MTMR3/SACM1L/MTMR10/MTMR1
GO:0031748	GO:0031748	D1 dopamine receptor binding	6	0.859294	1.56537	0.00934128	0.00934128	0.204613	257	tags=33%, list=2%, signal=33%	PPP1R1B/DLG4
GO:0003985	GO:0003985	acetyl-CoA C-acetyltransferase activity	5	-0.840275	-1.65503	0.00951665	0.00951665	0.206139	747	tags=60%, list=5%, signal=57%	ACAA1/ACAT1/HADHA
GO:0043394	GO:0043394	proteoglycan binding	22	0.662388	1.60801	0.00968523	0.00968523	0.207485	3400	tags=55%, list=23%, signal=42%	PTN/COL2A1/COL5A1/THBS1/FST/ITGA2/TNC/PTPRS/PTPRF/FN1/SDCBP/AGRN
GO:0008237	GO:0008237	metallopeptidase activity	107	0.486398	1.44066	0.00981006	0.00981006	0.207875	1978	tags=20%, list=14%, signal=17%	ASTL/MMP25/PAPPA2/ADAM8/TLL1/MMP21/CPA6/MMP2/MMP11/MMP7/CLCA2/PRSS2/TRABD2A/PAPLN/ADAM9/ADAMTS16/ADAMTS5/MMP9/ADAMTS1/ADAMTS4/ADAMTS18
GO:0016783	GO:0016783	sulfurtransferase activity	8	-0.748258	-1.72334	0.0105417	0.0105417	0.220977	1646	tags=38%, list=11%, signal=33%	MOCS2/TRMU/CTU2
GO:0005005	GO:0005005	transmembrane-ephrin receptor activity	10	0.77995	1.59914	0.0107479	0.0107479	0.222902	2168	tags=70%, list=15%, signal=60%	EPHB1/EPHB2/EPHA1/EPHA4/EFNB3/EPHA2/EPHB4
GO:0099528	GO:0099528	G protein-coupled neurotransmitter receptor activity	3	-0.917774	-1.54344	0.010872	0.010872	0.223101	1204	tags=67%, list=8%, signal=61%	HRH3/ADRB1
GO:0042800	GO:0042800	histone methyltransferase activity (H3-K4 specific)	14	-0.628598	-1.72707	0.0111591	0.0111591	0.22658	3367	tags=64%, list=23%, signal=50%	WDR82/SETMAR/ASH2L/KMT2A/KMT2C/SETD1B/SETD4/KMT2D/ASH1L
GO:0004859	GO:0004859	phospholipase inhibitor activity	6	0.854695	1.557	0.011274	0.011274	0.22658	462	tags=33%, list=3%, signal=32%	ANXA2/SNCB
GO:0005536	GO:0005536	glucose binding	7	0.828472	1.56942	0.0119788	0.0119788	0.23829	454	tags=29%, list=3%, signal=28%	UGP2/HK1
GO:0051393	GO:0051393	alpha-actinin binding	15	0.714058	1.60548	0.0125	0.0125	0.246146	1493	tags=40%, list=10%, signal=36%	PPARG/PDLIM7/TTN/PDLIM4/PALLD/MYPN
GO:0004298	GO:0004298	threonine-type endopeptidase activity	9	0.792357	1.58942	0.0130933	0.0130933	0.249498	2936	tags=89%, list=20%, signal=71%	PSMB3/PSMA4/PSMB5/PSMB2/PSMB1/PSMB4/PSMB7/PSMB6
GO:0004954	GO:0004954	prostanoid receptor activity	5	0.874875	1.52863	0.0131469	0.0131469	0.249498	206	tags=40%, list=1%, signal=39%	PPARG/PTGFR
GO:0004955	GO:0004955	prostaglandin receptor activity	5	0.874875	1.52863	0.0131469	0.0131469	0.249498	206	tags=40%, list=1%, signal=39%	PPARG/PTGFR
GO:0016453	GO:0016453	C-acetyltransferase activity	6	-0.796504	-1.65757	0.0131822	0.0131822	0.249498	747	tags=50%, list=5%, signal=47%	ACAA1/ACAT1/HADHA
GO:0000026	GO:0000026	alpha-1,2-mannosyltransferase activity	3	-0.912034	-1.53379	0.0133126	0.0133126	0.249544	831	tags=100%, list=6%, signal=94%	PIGB/ALG11
GO:0070095	GO:0070095	fructose-6-phosphate binding	5	0.872045	1.52368	0.013979	0.013979	0.259541	409	tags=40%, list=3%, signal=39%	PFKFB1/PFKP
GO:0004305	GO:0004305	ethanolamine kinase activity	4	-0.865744	-1.58649	0.0142416	0.0142416	0.261922	1146	tags=100%, list=8%, signal=92%	ETNK2/ETNK1/CHKB
GO:0044323	GO:0044323	retinoic acid-responsive element binding	3	0.933123	1.45798	0.0152866	0.0152866	0.278513	174	tags=33%, list=1%, signal=33%	RXRA
GO:0017147	GO:0017147	Wnt-protein binding	26	0.627791	1.57045	0.0161928	0.0161928	0.28643	1656	tags=38%, list=11%, signal=34%	SFRP1/ROR1/APCDD1L/FZD10/SFRP5/WIF1/APCDD1/TRABD2A/ROR2/FZD5
GO:0034040	GO:0034040	ATPase-coupled lipid transmembrane transporter activity	4	0.895223	1.48903	0.0162377	0.0162377	0.28643	866	tags=50%, list=6%, signal=47%	ABCA12/ABCC11
GO:0070851	GO:0070851	growth factor receptor binding	87	0.493155	1.4379	0.0162386	0.0162386	0.28643	2394	tags=30%, list=16%, signal=25%	GATA3/ITGB3/FGF4/FAM83B/FLRT2/FGF10/KLB/FGF7/PDGFD/FGF3/FGF16/CNTF/FGF17/PGF/PDGFRA/PYCARD/SLC9A3R1/AREG/CCDC88A/TGFA/LINGO1/NPTN/FRS3/EREG/APP/FLRT3
GO:0042609	GO:0042609	CD4 receptor binding	5	0.86647	1.51394	0.0163089	0.0163089	0.28643	498	tags=40%, list=3%, signal=39%	CD74/IL16
GO:0120013	GO:0120013	lipid transfer activity	35	-0.453521	-1.5889	0.0164975	0.0164975	0.287155	3378	tags=43%, list=23%, signal=33%	STARD4/OSBPL8/ABCA1/PITPNM2/OSBPL5/CPTP/PLEKHA8/APOA1/PLEKHA3/GRAMD1C/GRAMD1B/TTPA/PITPNM1/APOA2/PITPNC1
GO:0045296	GO:0045296	cadherin binding	254	0.417413	1.29029	0.0168607	0.0168607	0.29088	3387	tags=28%, list=23%, signal=22%	CDH11/PPL/TRIM29/ANXA2/CDH26/CDH6/PFKP/CDH2/EVPL/EPS8L1/CDH15/VASN/FASN/KRT18/AHNAK/KDR/RPS26/RPL24/RPL34/HSP90AB1/RPS2/RPL14/EEF1G/PUF60/FMNL2/S100A11/RPL6/EGFR/CNN2/RPL15/SERBP1/YWHAB/RANBP1/RAN/EPHA2/RPL23A/HNRNPK/CDC42EP1/RTN4/ARGLU1/RPL7A/MYH9/YWHAE/CTNNAL1/EZR/TMPO/MAPRE1/CCT8/EIF3E/BZW1/CAPZA1/CNN3/CTNNA1/CAST/EEF2/PSMB6/PPP1CA/PDLIM1/UNC45A/TAGLN2/PKM/CTNNB1/PLEC/PAK2/DBNL/EIF4G2/TWF1/EXO…
GO:0031893	GO:0031893	vasopressin receptor binding	3	-0.906466	-1.52443	0.0170845	0.0170845	0.292157	1339	tags=100%, list=9%, signal=91%	AVPR1A/AVP
GO:0050700	GO:0050700	CARD domain binding	6	-0.785232	-1.63412	0.0174005	0.0174005	0.294972	2550	tags=83%, list=17%, signal=69%	CARD9/CARD10/IRGM/BCL10/NOD2
GO:0001733	GO:0001733	galactosylceramide sulfotransferase activity	3	-0.90419	-1.5206	0.017972	0.017972	0.297986	113	tags=67%, list=1%, signal=66%	GAL3ST1/GAL3ST2
GO:0050694	GO:0050694	galactose 3-O-sulfotransferase activity	3	-0.90419	-1.5206	0.017972	0.017972	0.297986	113	tags=67%, list=1%, signal=66%	GAL3ST1/GAL3ST2
GO:0042805	GO:0042805	actinin binding	18	0.670484	1.56211	0.0181603	0.0181603	0.297986	591	tags=28%, list=4%, signal=27%	PPARG/PDLIM7/TTN/PDLIM4/PALLD
GO:0004030	GO:0004030	aldehyde dehydrogenase [NAD(P)+] activity	11	0.746614	1.56877	0.0181897	0.0181897	0.297986	595	tags=18%, list=4%, signal=17%	ALDH1A2/ADH4
GO:0019905	GO:0019905	syntaxin binding	54	-0.380543	-1.46169	0.0184162	0.0184162	0.299183	4587	tags=46%, list=31%, signal=32%	STXBP4/TXLNA/NAPB/SNPH/VAMP8/TPCN1/STX6/SYT10/PTPN2/SYT5/VAMP2/VPS52/RAB11A/UNC13B/DAPK1/ABCA1/SLC6A4/BLOC1S6/SYBU/SNAP47/RAB4A/STXBP1/GOLGA2/RNF40/SYT12
GO:0005504	GO:0005504	fatty acid binding	18	0.669683	1.56025	0.0186867	0.0186867	0.301068	2004	tags=28%, list=14%, signal=24%	PPARG/PTGDS/FABP1/FABP2/NDUFAB1
GO:0070181	GO:0070181	small ribosomal subunit rRNA binding	9	0.775483	1.55557	0.0191936	0.0191936	0.3067	2989	tags=67%, list=20%, signal=53%	RPS14/CIRBP/RPS13/RPS3/MRPS18C/MRPS18A
GO:0008175	GO:0008175	tRNA methyltransferase activity	27	-0.486483	-1.59774	0.019428	0.019428	0.307921	3473	tags=41%, list=24%, signal=31%	WDR4/TRMT5/TRMT10A/NSUN6/TRMT61B/THUMPD2/TRMT12/THUMPD3/TYW3/TRDMT1/NSUN3
GO:0036313	GO:0036313	phosphatidylinositol 3-kinase catalytic subunit binding	3	0.925236	1.44566	0.0200182	0.0200182	0.314717	285	tags=33%, list=2%, signal=33%	FAM83B
GO:0005113	GO:0005113	patched binding	6	0.835061	1.52123	0.0207763	0.0207763	0.324023	1037	tags=50%, list=7%, signal=46%	SHH/CAV1/DHH
GO:0015026	GO:0015026	coreceptor activity	23	0.628345	1.53536	0.0225888	0.0225888	0.349495	1651	tags=35%, list=11%, signal=31%	ITGB3/ROR1/NRP1/ACKR3/RAMP1/ROR2/GPC4/NGFR
GO:0016015	GO:0016015	morphogen activity	5	0.85063	1.48626	0.023132	0.023132	0.35508	1428	tags=60%, list=10%, signal=54%	SHH/DAND5/CER1
GO:1904399	GO:1904399	heparan sulfate binding	3	0.919515	1.43672	0.0234759	0.0234759	0.355117	61	tags=67%, list=0%, signal=66%	PTN/COL11A1
GO:0016312	GO:0016312	inositol bisphosphate phosphatase activity	4	-0.846427	-1.5511	0.0234987	0.0234987	0.355117	489	tags=100%, list=3%, signal=97%	MTMR7/INPP4B/INPP1
GO:0003755	GO:0003755	peptidyl-prolyl cis-trans isomerase activity	26	0.609612	1.52498	0.0247219	0.0247219	0.370728	4050	tags=65%, list=28%, signal=47%	FKBP7/PPID/FKBP11/FKBP2/PPIA/PPIB/PIN1/PPIL1/FKBP10/FKBP1B/FKBP3/AIP/PPIH/PPIC/FKBP15/PPIL4/FKBP14
GO:0051371	GO:0051371	muscle alpha-actinin binding	11	0.733672	1.54158	0.0249747	0.0249747	0.371661	1493	tags=45%, list=10%, signal=41%	PDLIM7/TTN/PDLIM4/PALLD/MYPN
GO:0120014	GO:0120014	phospholipid transfer activity	16	-0.566236	-1.61722	0.0254335	0.0254335	0.375621	2458	tags=38%, list=17%, signal=31%	PITPNM2/CPTP/PLEKHA8/PLEKHA3/PITPNM1/PITPNC1
GO:0016918	GO:0016918	retinal binding	12	0.721873	1.54832	0.0261817	0.0261817	0.381303	1515	tags=50%, list=10%, signal=45%	CRABP2/RBP4/RBP5/ALDH1A2/ADH4/CRABP1
GO:0005104	GO:0005104	fibroblast growth factor receptor binding	19	0.648102	1.52711	0.0262094	0.0262094	0.381303	1024	tags=42%, list=7%, signal=39%	FGF4/FLRT2/FGF10/KLB/FGF7/FGF3/FGF16/FGF17
GO:0030548	GO:0030548	acetylcholine receptor regulator activity	5	0.847714	1.48117	0.0267931	0.0267931	0.384063	872	tags=40%, list=6%, signal=38%	LYPD6/SLURP1
GO:0099602	GO:0099602	neurotransmitter receptor regulator activity	5	0.847714	1.48117	0.0267931	0.0267931	0.384063	872	tags=40%, list=6%, signal=38%	LYPD6/SLURP1
GO:0046906	GO:0046906	tetrapyrrole binding	80	-0.324421	-1.34449	0.0271041	0.0271041	0.385685	2531	tags=31%, list=17%, signal=26%	STC2/TBXAS1/CYP27A1/CYB5R4/SRC/CYP26B1/PTGS1/SUOX/JAK2/PGRMC2/CYP39A1/DUOX1/BACH1/CYP1A1/CYP24A1/CYB5D2/SLC48A1/LMBRD1/CYP1B1/CYP8B1/RSAD1/HBA1/NR1D1/CYB561D2/THAP4
GO:0070644	GO:0070644	vitamin D response element binding	3	0.913341	1.42707	0.0278435	0.0278435	0.392514	174	tags=33%, list=1%, signal=33%	RXRA
GO:0031406	GO:0031406	carboxylic acid binding	97	0.471328	1.38878	0.0280403	0.0280403	0.392514	2481	tags=24%, list=17%, signal=20%	PPARG/CRABP2/RXRA/PTGDS/PLOD2/LRAT/ST8SIA2/SESN1/OGFOD2/ST8SIA4/NR2F2/FABP1/FABP2/CYP26A1/UGT1A3/CRABP1/MTHFS/NDUFAB1/GLRB/P4HA3/PLOD1/PSAP/CAD
GO:0035727	GO:0035727	lysophosphatidic acid binding	7	0.793277	1.50275	0.0283136	0.0283136	0.392514	1071	tags=43%, list=7%, signal=40%	VIL1/GAP43/LPAR4
GO:0004064	GO:0004064	arylesterase activity	3	0.912797	1.42622	0.0283894	0.0283894	0.392514	42	tags=33%, list=0%, signal=33%	CA2
GO:0001758	GO:0001758	retinal dehydrogenase activity	3	0.912599	1.42591	0.0287534	0.0287534	0.392613	522	tags=33%, list=4%, signal=32%	ALDH1A2
GO:0005548	GO:0005548	phospholipid transporter activity	37	-0.42359	-1.50014	0.0288978	0.0288978	0.392613	3070	tags=41%, list=21%, signal=32%	OSBPL8/ABCA1/ATP8B2/PITPNM2/OSBPL5/ATP8A2/MFSD2A/CPTP/PLEKHA8/PLEKHA3/PLSCR2/ATP11C/ATP10A/PITPNM1/PITPNC1
GO:0015181	GO:0015181	arginine transmembrane transporter activity	6	-0.755935	-1.57315	0.0290008	0.0290008	0.392613	1798	tags=67%, list=12%, signal=58%	SLC7A2/SLC47A1/SLC7A1/SLC25A29
GO:0005200	GO:0005200	structural constituent of cytoskeleton	54	0.522487	1.44786	0.0301705	0.0301705	0.405631	1540	tags=20%, list=11%, signal=18%	GFAP/PPL/KRT6A/VIM/EPB42/DES/ANK2/TUBB/ACTB/TUBB3/KRT19
GO:0008227	GO:0008227	G protein-coupled amine receptor activity	10	-0.651667	-1.62501	0.0305296	0.0305296	0.406226	2017	tags=60%, list=14%, signal=52%	ADRA2A/HRH3/HTR4/HTR5A/ADRB1/HTR1A
GO:0034593	GO:0034593	phosphatidylinositol bisphosphate phosphatase activity	23	-0.496018	-1.57106	0.0306315	0.0306315	0.406226	5529	tags=78%, list=38%, signal=49%	INPP4A/MTMR8/MTM1/INPP5J/MTMR7/SYNJ1/PTEN/MTMR6/PIKFYVE/INPP5E/MTMR14/FIG4/MTMR4/SYNJ2/MTMR3/SACM1L/MTMR1/INPP4B
GO:0070300	GO:0070300	phosphatidic acid binding	17	-0.550105	-1.59424	0.0309984	0.0309984	0.408314	1608	tags=47%, list=11%, signal=42%	MAPKAP1/PACSIN2/GRAMD1B/RAPGEF6/PITPNM1/MICALL1/SESTD1/PITPNC1
GO:0022858	GO:0022858	alanine transmembrane transporter activity	7	0.788	1.49276	0.0315806	0.0315806	0.413191	1019	tags=43%, list=7%, signal=40%	SLC38A3/SLC7A8/SLC38A5
GO:0030172	GO:0030172	troponin C binding	3	0.908628	1.41971	0.0327571	0.0327571	0.425727	117	tags=33%, list=1%, signal=33%	TNNT2
GO:0019842	GO:0019842	vitamin binding	105	0.458586	1.35717	0.0330026	0.0330026	0.426078	650	tags=12%, list=4%, signal=12%	C8G/CRABP2/IRX5/PLOD2/RBP4/LRAT/RBP5/GC/ALDH1A2/TKT/OGFOD2/ADH4/FASN
GO:0005523	GO:0005523	tropomyosin binding	12	0.709609	1.52201	0.0335409	0.0335409	0.42759	1635	tags=42%, list=11%, signal=37%	TNNT1/TNNT2/TMOD1/PYCARD/LMOD3
GO:0005125	GO:0005125	cytokine activity	66	0.497241	1.41221	0.0336833	0.0336833	0.42759	2000	tags=33%, list=14%, signal=29%	C5/TIMP1/CMTM5/EDN1/IL16/NDP/FAM3D/SLURP1/IL17C/CNTF/WNT11/WNT3/WNT5B/LIF/CXCL12/CER1/AREG/TGFB3/MSMP/BMP5/GDF6/WNT4
GO:0003887	GO:0003887	DNA-directed DNA polymerase activity	20	-0.516986	-1.56809	0.0337778	0.0337778	0.42759	4391	tags=65%, list=30%, signal=46%	POLG/CHRAC1/POLI/POLQ/POLH/PRIMPOL/POLL/REV1/REV3L/POLE2/POLG2/POLK/DNTT
GO:0016538	GO:0016538	cyclin-dependent protein serine/threonine kinase regulator activity	36	-0.423604	-1.4969	0.0340092	0.0340092	0.427742	2103	tags=33%, list=14%, signal=29%	CCNE1/CDKN2D/CCND2/CCNF/CDKN2C/CCNA2/CCNB2/CDKN2B/CCNE2/CDK5R2/CCNH/INCA1
GO:0022829	GO:0022829	wide pore channel activity	15	0.669303	1.50485	0.0342391	0.0342391	0.427874	1375	tags=40%, list=9%, signal=36%	GJB5/GJB1/GJB7/GJB2/PRF1/VDAC2
GO:0016782	GO:0016782	transferase activity, transferring sulphur-containing groups	39	-0.40728	-1.46218	0.0351124	0.0351124	0.435991	2218	tags=44%, list=15%, signal=37%	CHST6/TPST1/OXCT1/NDST2/MOCS2/CHST2/HS3ST2/HS6ST1/CHST7/CDK5RAP1/HS3ST1/TPST2/TRMU/ACAA1/CTU2/CHST11/GAL3ST2
GO:0070137	GO:0070137	ubiquitin-like protein-specific endopeptidase activity	4	-0.824696	-1.51127	0.0358414	0.0358414	0.439446	654	tags=75%, list=4%, signal=72%	SENP6/SENP1/SENP5
GO:0070139	GO:0070139	SUMO-specific endopeptidase activity	4	-0.824696	-1.51127	0.0358414	0.0358414	0.439446	654	tags=75%, list=4%, signal=72%	SENP6/SENP1/SENP5
GO:0050780	GO:0050780	dopamine receptor binding	12	0.703567	1.50906	0.0365129	0.0365129	0.441084	1452	tags=33%, list=10%, signal=30%	PPP1R1B/DLG4/PALM/SLC9A3R1
GO:0016859	GO:0016859	cis-trans isomerase activity	28	0.581898	1.47214	0.0368376	0.0368376	0.441084	4050	tags=61%, list=28%, signal=44%	FKBP7/PPID/FKBP11/FKBP2/PPIA/PPIB/PIN1/PPIL1/FKBP10/FKBP1B/FKBP3/AIP/PPIH/PPIC/FKBP15/PPIL4/FKBP14
GO:0004879	GO:0004879	nuclear receptor activity	35	0.553996	1.44767	0.0372656	0.0372656	0.441084	2265	tags=31%, list=16%, signal=27%	ESRRG/PPARG/RXRA/NR5A2/NR2F2/NR2E1/RARB/NR6A1/NR4A2/NR2E3/NR1D2
GO:0098531	GO:0098531	ligand-activated transcription factor activity	35	0.553996	1.44767	0.0372656	0.0372656	0.441084	2265	tags=31%, list=16%, signal=27%	ESRRG/PPARG/RXRA/NR5A2/NR2F2/NR2E1/RARB/NR6A1/NR4A2/NR2E3/NR1D2
GO:0016508	GO:0016508	long-chain-enoyl-CoA hydratase activity	3	-0.870208	-1.46345	0.0374972	0.0374972	0.441084	10	tags=67%, list=0%, signal=67%	EHHADH/HADHA
GO:0016715	GO:0016715	oxidoreductase activity, acting on paired donors, with incorporation or reduction of molecular oxygen, reduced ascorbate as one donor, and incorporation of one atom of oxygen	3	-0.86978	-1.46273	0.0374972	0.0374972	0.441084	1905	tags=67%, list=13%, signal=58%	DBH/PAM
GO:0051427	GO:0051427	hormone receptor binding	17	0.648289	1.49416	0.037909	0.037909	0.441084	1186	tags=29%, list=8%, signal=27%	GPHB5/NPPC/PTH/ADCYAP1/NPPA
GO:0008457	GO:0008457	beta-galactosyl-N-acetylglucosaminylgalactosylglucosyl-ceramide beta-1,3-acetylglucosaminyltransferase activity	4	-0.823143	-1.50843	0.0379777	0.0379777	0.441084	2588	tags=100%, list=18%, signal=82%	B3GNT5/B3GNT2/B3GNT3
GO:0048306	GO:0048306	calcium-dependent protein binding	42	0.538174	1.44075	0.0380114	0.0380114	0.441084	3275	tags=31%, list=22%, signal=24%	STMN2/MASP1/CPNE3/ANXA2/S100Z/S100A11/S100A10/S100A13/CALM3/TNNC1/S100G/ANXA6/RBM22
GO:0005484	GO:0005484	SNAP receptor activity	33	-0.420326	-1.45283	0.0384381	0.0384381	0.442697	4360	tags=42%, list=30%, signal=30%	STX18/VAMP8/STX6/STX4/VAMP2/VTI1B/STX17/STX3/STX19/SNAP47/BET1L/STX11/GOSR1/TSNARE1
GO:0019955	GO:0019955	cytokine binding	66	0.492538	1.39886	0.0386045	0.0386045	0.442697	1862	tags=26%, list=13%, signal=23%	IL20RB/ITGB3/IL1R2/CD74/NRP1/TGFBR2/NRP2/VASN/THBS1/ACKR3/SOST/IL10RA/CER1/LTBP3/NRROS/TGFB3/CNTFR
GO:0005540	GO:0005540	hyaluronic acid binding	8	0.756222	1.4771	0.0388585	0.0388585	0.443004	1563	tags=38%, list=11%, signal=34%	VCAN/HAPLN3/IMPG2
GO:0020037	GO:0020037	heme binding	74	-0.323121	-1.31716	0.0391645	0.0391645	0.443896	3191	tags=32%, list=22%, signal=25%	STC2/TBXAS1/CYP27A1/CYB5R4/SRC/CYP26B1/PTGS1/SUOX/JAK2/PGRMC2/CYP39A1/DUOX1/BACH1/CYP1A1/CYP24A1/CYB5D2/SLC48A1/CYP1B1/CYP8B1/RSAD1/HBA1/NR1D1/CYB561D2/THAP4
GO:0000149	GO:0000149	SNARE binding	86	-0.317518	-1.33302	0.04	0.04	0.446803	4587	tags=48%, list=31%, signal=33%	STXBP4/TXLNA/TNFAIP2/NAPB/SNPH/VAMP8/TPCN1/STX6/SYT10/STX4/PTPN2/SYT5/VAMP2/VPS52/VTI1B/RAB11A/STX17/UNC13B/DAPK1/STX3/STX19/ABCA1/SLC6A4/BLOC1S6/PICALM/SEC24B/SYBU/UVRAG/SYT11/GABARAPL2/SNAP47/RAB4A/STXBP1/GOLGA2/EXOC3L4/STX11/RNF40/SNAP91/SYT12/ANKRD27/TSNARE1
GO:0005143	GO:0005143	interleukin-12 receptor binding	3	-0.86663	-1.45744	0.0406035	0.0406035	0.446803	1952	tags=100%, list=13%, signal=87%	IL27RA/IL12A
GO:0005544	GO:0005544	calcium-dependent phospholipid binding	30	0.569468	1.45636	0.040619	0.040619	0.446803	1100	tags=17%, list=8%, signal=15%	CPNE3/ANXA2/PLA2G4C/SYT13/ESYT1
GO:0005021	GO:0005021	vascular endothelial growth factor-activated receptor activity	5	0.830285	1.45071	0.0409386	0.0409386	0.446803	1245	tags=80%, list=9%, signal=73%	NRP1/NRP2/KDR/PDGFRA
GO:0038191	GO:0038191	neuropilin binding	3	0.897792	1.40278	0.0414923	0.0414923	0.446803	281	tags=33%, list=2%, signal=33%	SEMA3A
GO:0042289	GO:0042289	MHC class II protein binding	3	0.89778	1.40276	0.0414923	0.0414923	0.446803	279	tags=67%, list=2%, signal=65%	COL2A1/CD74
GO:0005042	GO:0005042	netrin receptor activity	3	0.896884	1.40136	0.0416742	0.0416742	0.446803	1180	tags=67%, list=8%, signal=61%	UNC5B/UNC5C
GO:0035373	GO:0035373	chondroitin sulfate proteoglycan binding	3	0.897048	1.40161	0.0416742	0.0416742	0.446803	9	tags=33%, list=0%, signal=33%	PTN
GO:0016509	GO:0016509	long-chain-3-hydroxyacyl-CoA dehydrogenase activity	3	-0.864075	-1.45314	0.0417129	0.0417129	0.446803	10	tags=67%, list=0%, signal=67%	EHHADH/HADHA
GO:0070026	GO:0070026	nitric oxide binding	3	-0.863597	-1.45233	0.0417129	0.0417129	0.446803	28	tags=67%, list=0%, signal=67%	GSTP1/THAP4
GO:0005225	GO:0005225	volume-sensitive anion channel activity	9	-0.651724	-1.57054	0.0420475	0.0420475	0.447293	3824	tags=67%, list=26%, signal=49%	TTYH3/LRRC8A/LRRC8B/LRRC8E/LRRC8C/LRRC8D
GO:0000062	GO:0000062	fatty-acyl-CoA binding	18	-0.521346	-1.53437	0.0424469	0.0424469	0.447293	720	tags=33%, list=5%, signal=32%	GCDH/ACBD5/ACBD6/ACOT11/PNPLA3/HADHA
GO:1901567	GO:1901567	fatty acid derivative binding	18	-0.521346	-1.53437	0.0424469	0.0424469	0.447293	720	tags=33%, list=5%, signal=32%	GCDH/ACBD5/ACBD6/ACOT11/PNPLA3/HADHA
GO:0005212	GO:0005212	structural constituent of eye lens	4	0.856732	1.42501	0.0430126	0.0430126	0.449338	240	tags=25%, list=2%, signal=25%	VIM
GO:0038132	GO:0038132	neuregulin binding	5	0.827178	1.44529	0.043102	0.043102	0.449338	445	tags=40%, list=3%, signal=39%	ITGB3/ERBB3
GO:0051880	GO:0051880	G-quadruplex DNA binding	9	-0.649675	-1.5656	0.0441804	0.0441804	0.453475	2059	tags=44%, list=14%, signal=38%	WRN/BLM/LONP1/PIF1
GO:0043176	GO:0043176	amine binding	4	-0.812941	-1.48973	0.0443864	0.0443864	0.453475	2737	tags=100%, list=19%, signal=81%	HTR4/HTR5A/HTR1A
GO:0051378	GO:0051378	serotonin binding	4	-0.812941	-1.48973	0.0443864	0.0443864	0.453475	2737	tags=100%, list=19%, signal=81%	HTR4/HTR5A/HTR1A
GO:0016504	GO:0016504	peptidase activator activity	27	0.577205	1.45423	0.0451589	0.0451589	0.453475	3895	tags=56%, list=27%, signal=41%	MAL/CAV1/PYCARD/VCP/APP/ATP2A3/APAF1/APH1A/FN1/NLRP1/PSENEN/PSME1/FBLN1/PSMD14/BCL2L13
GO:0015370	GO:0015370	solute:sodium symporter activity	29	0.568314	1.4468	0.0458359	0.0458359	0.453475	706	tags=17%, list=5%, signal=16%	SLC34A2/SLC5A8/SLC6A8/SLC4A5/SLC18A1
GO:0015175	GO:0015175	neutral amino acid transmembrane transporter activity	27	0.576292	1.45193	0.0458952	0.0458952	0.453475	1019	tags=19%, list=7%, signal=17%	SLC38A3/SLC43A1/SLC7A8/SLC7A5/SLC38A5
GO:0016857	GO:0016857	racemase and epimerase activity, acting on carbohydrates and derivatives	9	0.732212	1.46877	0.0461241	0.0461241	0.453475	217	tags=22%, list=1%, signal=22%	DSEL/DSE
GO:0001222	GO:0001222	transcription corepressor binding	28	-0.440794	-1.4624	0.0464227	0.0464227	0.453475	4168	tags=46%, list=29%, signal=33%	FAM89B/SIX3/ZBTB16/HDAC3/ZNF644/PHF1/USP11/CNOT2/ZBTB7A/RORA/SUZ12/WIZ/NR1D1
GO:0008135	GO:0008135	translation factor activity, RNA binding	71	0.479978	1.37255	0.0465369	0.0465369	0.453475	4334	tags=54%, list=30%, signal=38%	EEF2K/EEF1G/EIF3G/GSPT2/EIF3M/EIF3I/EIF3A/EIF3D/EIF4G1/EIF3H/EIF5A2/EIF4E/EIF6/EIF4A2/EIF3E/EIF3L/EIF3C/EIF3F/ETF1/EEF2/EIF3K/EIF4B/EIF2D/EIF4G2/CPEB1/ABTB1/TUFM/EIF4E3/DHX29/EIF5B/EIF5/EIF3B/EEF1D/EIF2S2/MTRF1L/EEF1A1/EIF2S3/EIF4A1
GO:0050431	GO:0050431	transforming growth factor beta binding	18	0.630268	1.46841	0.0465851	0.0465851	0.453475	1608	tags=33%, list=11%, signal=30%	TGFBR2/VASN/THBS1/LTBP3/NRROS/TGFB3
GO:0004708	GO:0004708	MAP kinase kinase activity	18	-0.513929	-1.51254	0.0466084	0.0466084	0.453475	5276	tags=72%, list=36%, signal=46%	PBK/MAP2K5/MAP2K1/MAPKAPK5/BRAF/PAK3/MAPK3/MAPK10/SBK2/MAP2K2/MAPK1/MAPK14/MAP3K9
GO:1902388	GO:1902388	ceramide 1-phosphate transfer activity	5	-0.762274	-1.50139	0.046832	0.046832	0.453475	2164	tags=100%, list=15%, signal=85%	GLTP/CPTP/PLEKHA8/PLEKHA3
GO:0015180	GO:0015180	L-alanine transmembrane transporter activity	6	0.79553	1.44922	0.0471896	0.0471896	0.453475	477	tags=33%, list=3%, signal=32%	SLC38A3/SLC7A8
GO:0031957	GO:0031957	very long-chain fatty acid-CoA ligase activity	7	-0.704776	-1.54442	0.0472727	0.0472727	0.453475	3889	tags=86%, list=27%, signal=63%	SLC27A6/ACSL4/SLC27A2/SLC27A3/ACSF3/SLC27A4
GO:0019115	GO:0019115	benzaldehyde dehydrogenase [NAD(P)+] activity	4	0.851029	1.41552	0.0475039	0.0475039	0.453475	595	tags=25%, list=4%, signal=24%	ADH4
GO:0140678	GO:0140678	molecular function inhibitor activity	81	0.469044	1.35739	0.0477314	0.0477314	0.453475	2075	tags=23%, list=14%, signal=20%	ITPR1/ANXA2/LEF1/SNCB/NOTCH1/PPP1R12A/CAV1/TXNIP/RPS15/DDIT3/RPL5/RPL23/RPL11/RPS7/ID3/ID4/CCAR2/SMAD7/RPS20
GO:1904929	GO:1904929	coreceptor activity involved in Wnt signaling pathway, planar cell polarity pathway	5	0.820931	1.43437	0.0477617	0.0477617	0.453475	1619	tags=60%, list=11%, signal=53%	ROR1/ROR2/GPC4
GO:0016408	GO:0016408	C-acyltransferase activity	12	-0.591485	-1.55402	0.0480245	0.0480245	0.453475	747	tags=25%, list=5%, signal=24%	ACAA1/ACAT1/HADHA
GO:0000995	GO:0000995	RNA polymerase III general transcription initiation factor activity	5	-0.760008	-1.49693	0.0480841	0.0480841	0.453475	2116	tags=80%, list=14%, signal=68%	SNAPC4/TBP/SNAPC1/BRF1
GO:0043236	GO:0043236	laminin binding	17	0.636623	1.46728	0.0481511	0.0481511	0.453475	2245	tags=41%, list=15%, signal=35%	SHH/ITGA9/THBS1/ADAM9/ITGA2/GPC1/LGALS3
GO:0043546	GO:0043546	molybdopterin cofactor binding	4	0.849309	1.41266	0.0485403	0.0485403	0.454943	359	tags=50%, list=2%, signal=49%	XDH/AOX1
GO:0015252	GO:0015252	proton channel activity	5	0.820021	1.43278	0.0489266	0.0489266	0.455655	59	tags=20%, list=0%, signal=20%	OTOP2
GO:0016903	GO:0016903	oxidoreductase activity, acting on the aldehyde or oxo group of donors	30	0.561478	1.43592	0.0492021	0.0492021	0.455655	1076	tags=13%, list=7%, signal=12%	AOX1/ALDH1A2/ADH4/FAR2
GO:0019960	GO:0019960	C-X3-C chemokine binding	3	0.890117	1.39078	0.0493176	0.0493176	0.455655	156	tags=33%, list=1%, signal=33%	ITGB3
GO:0070492	GO:0070492	oligosaccharide binding	4	0.847899	1.41031	0.0499223	0.0499223	0.458309	55	tags=25%, list=0%, signal=25%	ITLN1

## Sheet: GSE_GO_UI_VS_NMO_10_5
	ID	Description	setSize	enrichmentScore	NES	pvalue	p.adjust	qvalues	rank	leading_edge	core_enrichment
GO:1990837	GO:1990837	sequence-specific double-stranded DNA binding	761	0.490843	1.8485	0.000101605	0.000101605	0.0193012	2815	tags=37%, list=19%, signal=31%	EMX1/HAND2/HOXC10/PTF1A/HES2/NR2E1/ZNF22/FOXD2/ISL1/DMBX1/HOXC13/HOXA9/TBX20/SOX14/FOXB2/EMX2/LBX1/HOXA13/JUNB/MXD3/FOXC1/FOS/FEZF1/POU4F1/HOXA2/FOXG1/NR4A2/HES3/TCF21/FOSL1/FEZF2/FOXD1/SNAI2/ZBTB3/IRF1/NR2F2/CEBPD/MYF5/HOXA3/PER1/HOXB1/ZNF367/SOX7/TLX1/FOXL2/FOXF1/ZNF865/OLIG3/NR5A2/GLI2/SATB1/ZNF664/HOXC4/TCF15/IRX5/HOXD3/ZBTB22/PROX1/DMRT3/DMRT2/ZBED1/SIM1/ZNF276/FERD3L/GBX2/TAL1/MAFB/SOX3/ZBT…
GO:0000976	GO:0000976	transcription cis-regulatory region binding	718	0.5045	1.89813	0.000101843	0.000101843	0.0193012	2815	tags=38%, list=19%, signal=32%	EMX1/HAND2/HOXC10/PTF1A/HES2/NR2E1/ZNF22/FOXD2/ISL1/DMBX1/HOXC13/HOXA9/TBX20/SOX14/FOXB2/EMX2/HOXA13/JUNB/MXD3/FOXC1/FOS/FEZF1/POU4F1/HOXA2/NR4A2/HES3/TCF21/FOSL1/FEZF2/FOXD1/SNAI2/ZBTB3/IRF1/NR2F2/CEBPD/MYF5/HOXA3/PER1/HOXB1/ZNF367/SOX7/TLX1/FOXL2/FOXF1/ZNF865/OLIG3/NR5A2/GLI2/SATB1/ZNF664/HOXC4/TCF15/IRX5/HOXD3/ZBTB22/PROX1/DMRT3/DMRT2/ZBED1/SIM1/FERD3L/GBX2/TAL1/MAFB/SOX3/ZBTB6/MSGN1/NEUROD4/H…
GO:0001067	GO:0001067	transcription regulatory region nucleic acid binding	719	0.5052	1.90061	0.000101864	0.000101864	0.0193012	2815	tags=38%, list=19%, signal=32%	EMX1/HAND2/HOXC10/PTF1A/HES2/NR2E1/ZNF22/FOXD2/ISL1/DMBX1/HOXC13/HOXA9/TBX20/SOX14/FOXB2/EMX2/HOXA13/JUNB/MXD3/FOXC1/FOS/FEZF1/POU4F1/HOXA2/NR4A2/HES3/TCF21/FOSL1/FEZF2/FOXD1/SNAI2/ZBTB3/IRF1/NR2F2/CEBPD/MYF5/HOXA3/PER1/HOXB1/ZNF367/SOX7/TLX1/FOXL2/FOXF1/ZNF865/OLIG3/NR5A2/GLI2/SATB1/ZNF664/HOXC4/TCF15/IRX5/HOXD3/ZBTB22/PROX1/DMRT3/DMRT2/ZBED1/SIM1/FERD3L/GBX2/TAL1/MAFB/SOX3/ZBTB6/MSGN1/NEUROD4/H…
GO:0000977	GO:0000977	RNA polymerase II transcription regulatory region sequence-specific DNA binding	648	0.526235	1.97541	0.000102365	0.000102365	0.0193012	2815	tags=40%, list=19%, signal=34%	EMX1/HAND2/HOXC10/PTF1A/HES2/NR2E1/ZNF22/FOXD2/ISL1/DMBX1/HOXC13/HOXA9/TBX20/SOX14/FOXB2/EMX2/HOXA13/JUNB/MXD3/FOXC1/FOS/FEZF1/POU4F1/HOXA2/NR4A2/HES3/TCF21/FOSL1/FEZF2/FOXD1/SNAI2/ZBTB3/IRF1/NR2F2/CEBPD/MYF5/HOXA3/PER1/HOXB1/ZNF367/SOX7/TLX1/FOXL2/FOXF1/ZNF865/OLIG3/NR5A2/GLI2/SATB1/ZNF664/HOXC4/TCF15/IRX5/HOXD3/ZBTB22/PROX1/DMRT3/DMRT2/ZBED1/SIM1/FERD3L/GBX2/TAL1/MAFB/SOX3/ZBTB6/MSGN1/NEUROD4/H…
GO:0003700	GO:0003700	DNA-binding transcription factor activity	639	0.555839	2.08514	0.000102564	0.000102564	0.0193012	2815	tags=43%, list=19%, signal=36%	EMX1/HAND2/HOXC10/PTF1A/HES2/NR2E1/ZNF22/FOXD2/ISL1/DMBX1/HOXC13/HOXA9/TBX20/SOX14/FOXB2/EMX2/LBX1/HOXA13/JUNB/MXD3/FOXC1/FOS/FEZF1/POU4F1/HOXA2/FOXG1/NR4A2/HES3/TCF21/FOSL1/FEZF2/FOXD1/SNAI2/ZBTB3/IRF1/NR2F2/CEBPD/MYF5/HOXA3/HOXB1/ZNF367/SOX7/TLX1/FOXL2/FOXF1/ZNF865/OLIG3/NR5A2/GLI2/SATB1/ZNF664/HOXC4/TCF15/IRX5/HOXD3/ZBTB22/PROX1/DMRT3/DMRT2/ZBED1/SIM1/FERD3L/GBX2/TAL1/MAFB/SOX3/ZBTB6/MSGN1/NEU…
GO:0000981	GO:0000981	DNA-binding transcription factor activity, RNA polymerase II-specific	620	0.555475	2.08125	0.000102733	0.000102733	0.0193012	2815	tags=43%, list=19%, signal=36%	EMX1/HAND2/HOXC10/PTF1A/HES2/NR2E1/ZNF22/FOXD2/ISL1/DMBX1/HOXC13/HOXA9/TBX20/SOX14/FOXB2/EMX2/LBX1/HOXA13/JUNB/MXD3/FOXC1/FOS/FEZF1/POU4F1/HOXA2/FOXG1/NR4A2/HES3/TCF21/FOSL1/FEZF2/FOXD1/SNAI2/ZBTB3/IRF1/NR2F2/CEBPD/MYF5/HOXA3/HOXB1/ZNF367/SOX7/TLX1/FOXL2/FOXF1/OLIG3/NR5A2/GLI2/SATB1/ZNF664/HOXC4/TCF15/IRX5/HOXD3/ZBTB22/PROX1/DMRT3/DMRT2/ZBED1/SIM1/FERD3L/GBX2/TAL1/MAFB/SOX3/ZBTB6/MSGN1/NEUROD4/HE…
GO:0000987	GO:0000987	cis-regulatory region sequence-specific DNA binding	593	0.519071	1.94191	0.000102912	0.000102912	0.0193012	2815	tags=39%, list=19%, signal=33%	EMX1/HAND2/HOXC10/PTF1A/HES2/NR2E1/FOXD2/ISL1/HOXC13/HOXA9/TBX20/SOX14/FOXB2/EMX2/HOXA13/JUNB/MXD3/FOXC1/FOS/FEZF1/POU4F1/HOXA2/NR4A2/HES3/TCF21/FOSL1/FEZF2/FOXD1/SNAI2/ZBTB3/IRF1/NR2F2/CEBPD/MYF5/HOXA3/PER1/HOXB1/ZNF367/SOX7/TLX1/FOXL2/FOXF1/ZNF865/OLIG3/NR5A2/GLI2/SATB1/ZNF664/HOXC4/TCF15/IRX5/HOXD3/PROX1/DMRT3/DMRT2/ZBED1/TAL1/MAFB/SOX3/ZBTB6/MSGN1/NEUROD4/HES5/FOXC2/NR1H2/MECOM/KLF3/EGR3/TFAP…
GO:0000978	GO:0000978	RNA polymerase II cis-regulatory region sequence-specific DNA binding	575	0.525669	1.96477	0.000103082	0.000103082	0.0193012	2815	tags=40%, list=19%, signal=33%	EMX1/HAND2/HOXC10/PTF1A/HES2/NR2E1/FOXD2/ISL1/HOXC13/HOXA9/TBX20/SOX14/FOXB2/EMX2/HOXA13/JUNB/MXD3/FOXC1/FOS/FEZF1/POU4F1/HOXA2/NR4A2/HES3/TCF21/FOSL1/FEZF2/FOXD1/SNAI2/ZBTB3/IRF1/NR2F2/CEBPD/MYF5/HOXA3/PER1/HOXB1/ZNF367/SOX7/TLX1/FOXL2/FOXF1/ZNF865/OLIG3/NR5A2/GLI2/SATB1/ZNF664/HOXC4/TCF15/IRX5/HOXD3/PROX1/DMRT3/DMRT2/ZBED1/TAL1/MAFB/SOX3/ZBTB6/MSGN1/NEUROD4/HES5/FOXC2/NR1H2/MECOM/KLF3/EGR3/TFAP…
GO:0001216	GO:0001216	DNA-binding transcription activator activity	289	0.565935	2.04644	0.000109818	0.000109818	0.0193012	2815	tags=44%, list=19%, signal=36%	HAND2/HOXC10/PTF1A/NR2E1/FOXD2/ISL1/HOXA9/TBX20/HOXA13/JUNB/FOXC1/FOS/POU4F1/NR4A2/TCF21/FOSL1/FEZF2/FOXD1/IRF1/CEBPD/MYF5/HOXB1/TLX1/FOXF1/NR5A2/GLI2/HOXC4/TCF15/HOXD3/DMRT2/ZBED1/GBX2/MAFB/MSGN1/FOXC2/NR1H2/MECOM/OSR2/EGR3/TFAP2A/SOX9/JUND/MSX1/ZNF319/RAX/TBX3/KLF7/FOSL2/ZNF770/DLX2/OTX2/PRDM15/NFIB/ZNF668/NR4A1/ATMIN/MYC/KLF4/FOXI1/MYB/BARHL2/CSRNP2/HOXA1/MEOX1/MEF2A/RFX6/PAX8/RUNX1/ATF2/JUN/M…
GO:0001228	GO:0001228	DNA-binding transcription activator activity, RNA polymerase II-specific	284	0.565715	2.04223	0.00011029	0.00011029	0.0193012	2815	tags=44%, list=19%, signal=36%	HAND2/HOXC10/PTF1A/NR2E1/FOXD2/ISL1/HOXA9/TBX20/HOXA13/JUNB/FOXC1/FOS/POU4F1/NR4A2/TCF21/FOSL1/FEZF2/FOXD1/IRF1/CEBPD/MYF5/HOXB1/TLX1/FOXF1/NR5A2/GLI2/HOXC4/TCF15/HOXD3/DMRT2/ZBED1/GBX2/MAFB/MSGN1/FOXC2/NR1H2/MECOM/OSR2/EGR3/TFAP2A/SOX9/JUND/MSX1/ZNF319/RAX/TBX3/KLF7/FOSL2/ZNF770/DLX2/OTX2/PRDM15/NFIB/ZNF668/NR4A1/ATMIN/MYC/KLF4/FOXI1/MYB/BARHL2/CSRNP2/HOXA1/MEOX1/MEF2A/RFX6/PAX8/RUNX1/ATF2/JUN/M…
GO:0001217	GO:0001217	DNA-binding transcription repressor activity	167	0.521216	1.80153	0.000118343	0.000118343	0.0193012	2929	tags=43%, list=20%, signal=34%	HES2/NR2E1/DMBX1/FEZF1/HOXA2/TCF21/FEZF2/SNAI2/SATB1/PROX1/FERD3L/ZBTB6/HES5/TFAP2A/ZBTB1/MSX1/EN1/ZBTB26/ZNF148/TBX3/MYPOP/IKZF5/INSM1/ZBTB18/ZNF668/GZF1/MYC/SALL1/FOXQ1/BCL6/ZBTB5/MNT/JUN/ZNF750/FOXK2/AEBP2/ZBTB12/SP2/PRDM2/ZBTB39/SNAI3/FOXP2/FOXD3/NR1D1/CEBPB/FOXP1/HES1/ZBTB14/IRX1/HINFP/SKI/ZBTB21/FOXO3/HES6/BHLHE40/E2F6/E4F1/HEY1/ZC3H8/IRF3/IRX2/BACH2/TCF7/HAND1/TCFL5/GLIS3/E2F8/HEY2/MITF/ZN…
GO:0001227	GO:0001227	DNA-binding transcription repressor activity, RNA polymerase II-specific	165	0.521357	1.7999	0.00011868	0.00011868	0.0193012	2929	tags=42%, list=20%, signal=34%	HES2/NR2E1/DMBX1/FEZF1/HOXA2/TCF21/FEZF2/SNAI2/SATB1/PROX1/FERD3L/ZBTB6/HES5/TFAP2A/ZBTB1/MSX1/EN1/ZBTB26/ZNF148/TBX3/MYPOP/IKZF5/INSM1/ZBTB18/ZNF668/GZF1/MYC/SALL1/FOXQ1/BCL6/ZBTB5/MNT/JUN/ZNF750/FOXK2/AEBP2/ZBTB12/SP2/PRDM2/ZBTB39/SNAI3/FOXP2/FOXD3/NR1D1/CEBPB/FOXP1/HES1/ZBTB14/IRX1/HINFP/SKI/ZBTB21/FOXO3/HES6/BHLHE40/E2F6/E4F1/HEY1/ZC3H8/IRF3/IRX2/BACH2/HAND1/TCFL5/GLIS3/E2F8/HEY2/MITF/ZNF239/…
GO:0070888	GO:0070888	E-box binding	33	0.695013	1.89701	0.000145349	0.000145349	0.02182	2351	tags=58%, list=16%, signal=48%	HAND2/PTF1A/HES3/TCF21/SNAI2/MYF5/PER1/TCF15/TAL1/CIART/MYC/CRY1/AHR/NR1D1/HES1/TFAP4/TCF4/BHLHE40/ARNTL2
GO:0036002	GO:0036002	pre-mRNA binding	28	-0.712397	-2.13408	0.000311139	0.000311139	0.0381354	456	tags=36%, list=3%, signal=35%	SNRPC/TARDBP/U2AF2/SF1/HNRNPU/U2AF1L4/RBM4/DDX5/SRSF2/PTBP1
GO:0044183	GO:0044183	protein folding chaperone	29	-0.670591	-2.02424	0.000313676	0.000313676	0.0381354	1962	tags=41%, list=13%, signal=36%	ZMYND10/DNAJB7/CCT3/DFFA/HSPA9/CALR/HSPA1B/DNAJB1/HSPB1/HSP90AB1/HSPA1A/HSPA8
GO:0019843	GO:0019843	rRNA binding	57	-0.626881	-2.17589	0.000376081	0.000376081	0.0381354	2357	tags=53%, list=16%, signal=44%	DDX28/RPS5/RPS4Y1/BRIX1/RPL8/NSUN4/PTCD3/NOL12/RPL23A/MDM2/EMG1/CIRBP/IMP4/RPS3/RPLP0/RPS11/TACO1/RPS14/RPS18/RPL12/ERAL1/RRS1/RPL23/RPL9/RPL5/PPAN/RPS9/NPM1/EEF2/RPUSD4
GO:0003727	GO:0003727	single-stranded RNA binding	59	-0.522581	-1.8177	0.000387147	0.000387147	0.0381354	2487	tags=37%, list=17%, signal=31%	PPIE/JMJD6/DDX1/MSI1/EIF4A3/IFIH1/PABPC1/ANXA1/EIF4H/TIA1/PIWIL1/FMR1/SNRPC/DAZAP1/ATXN1/HNRNPDL/U2AF2/HNRNPU/KHDRBS1/ILF3/HNRNPH1/PTBP1
GO:0003684	GO:0003684	damaged DNA binding	62	-0.525844	-1.84326	0.000391389	0.000391389	0.0381354	2793	tags=39%, list=19%, signal=31%	SDE2/POT1/NTHL1/REV1/POLI/XRCC6/XRCC5/CREBBP/FEN1/PNKP/ERCC3/RAD18/SMC6/OGG1/TDG/RPS3/APTX/ERCC2/RAD1/PCNA/MSH6/UNG/XRCC1/HMGB2
GO:0003730	GO:0003730	mRNA 3'-UTR binding	71	-0.487129	-1.75499	0.000413736	0.000413736	0.0381354	2205	tags=32%, list=15%, signal=28%	PABPC1/CSDC2/AUH/RNF40/CIRBP/TIA1/ELAVL1/NUDT21/HNRNPA2B1/FMR1/ZFP36L2/DAZAP1/ELAVL2/RPL5/KHSRP/TARDBP/TUT1/HNRNPU/HNRNPA0/RBM4/ILF3/FUS/DDX5
GO:0043130	GO:0043130	ubiquitin binding	77	-0.460742	-1.68074	0.000425894	0.000425894	0.0381354	4085	tags=49%, list=28%, signal=36%	MARK4/NSFL1C/TSG101/FAF1/USP16/BUB3/UBE2A/N4BP1/WDR48/UBXN2B/UCHL1/CUEDC2/SMAD3/USP5/NUP62/N4BP2/UBE2N/RBCK1/RNF168/UBXN7/UBXN11/RNF8/TNFAIP3/UBXN1/TOM1/ASCC2/UBXN2A/MDM2/RAE1/AUP1/UBAP1/TOP2A/SIRT2/VPS28/DNAJB2/SQSTM1/HSPB1/DDI2
GO:0140678	GO:0140678	molecular function inhibitor activity	81	-0.450909	-1.66078	0.0004363	0.0004363	0.0381354	2780	tags=41%, list=19%, signal=33%	ANXA3/PRPSAP1/RPS7/ARRB1/POT1/PPP1R12B/ENSA/WNK1/CAV3/ANXA2/ANXA4/ANXA1/TMBIM6/LEF1/RPS15/SMAD7/PURA/TAF1/DFFA/RPS20/SIN3A/HSPBP1/PHPT1/FBXO5/RPL23/RPL5/CALM1/SNCB/APOA2/TNNI3/ID3/RNH1/PDZD3
GO:0090079	GO:0090079	translation regulator activity, nucleic acid binding	84	-0.4909	-1.82137	0.000440917	0.000440917	0.0381354	2283	tags=31%, list=16%, signal=26%	ABTB1/PABPC1/EIF2B1/HBS1L/MTRF1L/EEF1A1/MTIF2/EIF4H/EIF3L/EIF3B/PURA/EIF3C/EIF2A/EIF2B4/EIF4G2/EIF5A2/MTIF3/EIF5/EIF4A2/PAIP1/EIF1AX/EIF1/EIF4A1/EEF2/EEF1B2/PAIP2B
GO:0051082	GO:0051082	unfolded protein binding	86	-0.558457	-2.07585	0.000449438	0.000449438	0.0381354	1795	tags=29%, list=12%, signal=26%	ST13/DNAJB7/CCT3/HSPD1/PFDN6/HSPA9/DNAJB2/CCDC115/HSP90AA1/PDRG1/PTGES3/CALR/HSPA1B/NUDCD3/SRSF10/CDC37L1/PPIA/DNAJB1/NUDC/NPM1/DNAJB13/HSP90AB1/HSPA1A/HSPB6/HSPA8
GO:0045182	GO:0045182	translation regulator activity	108	-0.450486	-1.7339	0.000482859	0.000482859	0.0385718	2283	tags=31%, list=16%, signal=26%	ABTB1/EIF4A3/PABPC1/EIF2B1/HBS1L/MTRF1L/EEF1A1/MTIF2/CIRBP/EIF4H/EIF3L/EIF3B/PURA/EIF3C/EIF4EBP2/EIF2A/EIF2B4/FMR1/EIF2AK2/RPS14/EIF4G2/EIF5A2/MTIF3/EIF5/RPS9/EIF4A2/PAIP1/EIF1AX/EIF1/EIF4A1/EEF2/EEF1B2/PAIP2B
GO:0043021	GO:0043021	ribonucleoprotein complex binding	121	-0.474432	-1.86189	0.00052521	0.00052521	0.0385718	3299	tags=40%, list=23%, signal=32%	PES1/CBX5/EZH2/PPP1CA/PRPF6/HSPA5/WDR12/PQBP1/TIMM50/NMD3/ZNF598/NOLC1/PHF6/SNRPD2/EIF4A3/IFIH1/IMPACT/PTCD3/NAA10/SRP68/MDM2/MTIF2/EIF4H/NAA16/RPLP1/SRP9/PIWIL1/EIF3C/EIF2A/TACO1/FMR1/STRAP/OXA1L/SNRPC/C1QBP/ERAL1/SNRPD1/UHMK1/TMEM147/EIF5A2/MTIF3/PPIH/UNG/EIF1/NPM1/HNRNPU/EEF2/DDX5/RBM3
GO:0017150	GO:0017150	tRNA dihydrouridine synthase activity	4	0.963983	1.6117	0.000533713	0.000533713	0.0385718	213	tags=25%, list=1%, signal=25%	DUS2
GO:0003735	GO:0003735	structural constituent of ribosome	134	-0.554076	-2.20534	0.000553403	0.000553403	0.0385718	3587	tags=53%, list=25%, signal=40%	RPL17/RPL22/RPLP2/RPS23/MRPS23/RPL19/RPL35A/MRPL1/MRPS18B/RPS13/RPS7/RPL6/MRPL3/RPS5/MRPL23/RPL36AL/RPS4Y1/RPL34/MRPL13/RPL35/RPL24/RPL31/RPL28/MRPS12/RPL8/RPL7/MRPL46/RPL26L1/MRPS22/RPL18A/MRPL36/RPL23A/RSL24D1/RPL10A/MRPL52/RPS15/RPL15/RPLP1/RPS19/MRPS25/RPS26/MRPL49/RPL32/RPS6/RPL4/RPS3/RPLP0/RPS11/RPS20/MRPS5/RPS24/RPS14/RPL7A/RPS18/RPL12/MRPS9/MRPL12/RPS15A/RPS8/RPL23/RPL9/RPL5/RPS9/RPL30/RP…
GO:0004386	GO:0004386	helicase activity	134	-0.389555	-1.55051	0.000553403	0.000553403	0.0385718	4534	tags=53%, list=31%, signal=37%	TDRD9/POLQ/RUVBL2/DDX23/DHX40/DDX10/DHX30/ZGRF1/SNRNP200/DHX8/DDX11/AQR/SMARCA2/SMARCA4/SMARCAL1/G3BP1/SRCAP/SUPV3L1/DHX38/DDX41/ERCC6L2/CHD7/DDX47/RECQL5/BTAF1/RFC5/RTEL1/DDX20/DQX1/GTF2F2/DHX36/DHX37/MOV10L1/RAD54L2/ASCC3/DHX57/DDX28/CHD8/DDX49/CHD4/SKIV2L/MCM4/DDX1/DDX4/EIF4A3/IFIH1/XRCC6/XRCC5/ANXA1/DDX56/ERCC3/DDX55/DDX19A/DDX39B/BRIP1/RUVBL1/ERCC2/MCM5/DHX15/RFC4/MCM2/DDX24/MCM7/RAD54L/MCM6…
GO:0038023	GO:0038023	signaling receptor activity	467	0.375554	1.39385	0.000626305	0.000626305	0.0407428	3782	tags=37%, list=26%, signal=29%	NR2E1/GABRR1/ADRB2/GPR52/NR4A2/NR2F2/ADGRG1/GPR84/NR5A2/NR1H2/ADORA2B/FAS/KDR/PAQR6/VLDLR/DRD2/GPR146/PLXNA4/BMPR1B/EPHA2/IFNLR1/ADRA2A/TNFRSF18/TNFRSF10D/IL4R/M6PR/DYRK3/NR4A1/GPR61/BMPR2/THRA/PTPRR/LPAR3/IFNGR2/TACR3/RXRA/EPHB3/CCKAR/RGMB/TNFRSF19/PDGFRB/TLR2/PAX8/GPR85/PLXNB3/CRY1/CHRNA1/S1PR2/PLXNA2/PLXNA3/GPR21/IL17RC/EFNA3/NR4A3/MAP2K7/THBD/PGLYRP1/ADGRF5/CNTFR/ABHD2/P2RX5/TAPT1/TGFBR2/AHR/…
GO:0060089	GO:0060089	molecular transducer activity	467	0.375554	1.39385	0.000626305	0.000626305	0.0407428	3782	tags=37%, list=26%, signal=29%	NR2E1/GABRR1/ADRB2/GPR52/NR4A2/NR2F2/ADGRG1/GPR84/NR5A2/NR1H2/ADORA2B/FAS/KDR/PAQR6/VLDLR/DRD2/GPR146/PLXNA4/BMPR1B/EPHA2/IFNLR1/ADRA2A/TNFRSF18/TNFRSF10D/IL4R/M6PR/DYRK3/NR4A1/GPR61/BMPR2/THRA/PTPRR/LPAR3/IFNGR2/TACR3/RXRA/EPHB3/CCKAR/RGMB/TNFRSF19/PDGFRB/TLR2/PAX8/GPR85/PLXNB3/CRY1/CHRNA1/S1PR2/PLXNA2/PLXNA3/GPR21/IL17RC/EFNA3/NR4A3/MAP2K7/THBD/PGLYRP1/ADGRF5/CNTFR/ABHD2/P2RX5/TAPT1/TGFBR2/AHR/…
GO:0043024	GO:0043024	ribosomal small subunit binding	14	-0.771031	-1.94691	0.000824176	0.000824176	0.0473179	2194	tags=57%, list=15%, signal=49%	PTCD3/MTIF2/EIF4H/ERAL1/MTIF3/UNG/EIF1/NPM1
GO:0008135	GO:0008135	translation factor activity, RNA binding	71	-0.469407	-1.69114	0.000827472	0.000827472	0.0473179	2283	tags=34%, list=16%, signal=29%	GFM1/EIF2D/ABTB1/EIF2B1/HBS1L/MTRF1L/EEF1A1/MTIF2/EIF4H/EIF3L/EIF3B/EIF3C/EIF2A/EIF2B4/EIF4G2/EIF5A2/MTIF3/EIF5/EIF4A2/EIF1AX/EIF1/EIF4A1/EEF2/EEF1B2
GO:0003729	GO:0003729	mRNA binding	225	-0.499036	-2.10069	0.000853971	0.000853971	0.0473179	2084	tags=33%, list=14%, signal=29%	CSDC2/YBX1/AUH/RNF40/NUP98/CIRBP/RBFOX2/RBM15/NCBP2/METTL14/TIA1/ELAVL1/SF3B1/PIWIL1/NUDT21/RBM38/RPS26/SLPI/KHDRBS3/EIF2A/RPS3/HNRNPA2B1/TACO1/FMR1/RPS14/STRAP/PCBP1/ZC3H11A/ZFP36L2/SNRPC/C1QBP/DAZAP1/CALR/ALYREF/YTHDF2/NXF1/ZAR1L/ELAVL2/YTHDC1/EIF4ENIF1/CHTOP/EIF4G2/RPL5/MYEF2/KHSRP/FUBP3/SRSF5/TARDBP/SF1/GNL3/EIF4A1/SRSF1/TUT1/HNRNPM/HNRNPU/RBM14/SRSF4/FUBP1/HNRNPA0/SNRNP70/RBM4/POLDIP3/KHDRBS…
GO:0004879	GO:0004879	nuclear receptor activity	35	0.637492	1.76116	0.000865052	0.000865052	0.0473179	1719	tags=34%, list=12%, signal=30%	NR2E1/NR4A2/NR2F2/NR5A2/NR1H2/NR4A1/THRA/RXRA/NR4A3/AHR/NR1D1/RORA
GO:0098531	GO:0098531	ligand-activated transcription factor activity	35	0.637492	1.76116	0.000865052	0.000865052	0.0473179	1719	tags=34%, list=12%, signal=30%	NR2E1/NR4A2/NR2F2/NR5A2/NR1H2/NR4A1/THRA/RXRA/NR4A3/AHR/NR1D1/RORA
GO:0008187	GO:0008187	poly-pyrimidine tract binding	20	-0.709794	-1.95497	0.000872854	0.000872854	0.0473179	1293	tags=40%, list=9%, signal=37%	FMR1/DAZAP1/ATXN1/U2AF2/HNRNPU/KHDRBS1/HNRNPH1/PTBP1
GO:0030515	GO:0030515	snoRNA binding	25	-0.669865	-1.95177	0.000913798	0.000913798	0.0481986	3248	tags=60%, list=22%, signal=47%	UTP6/DHX37/NHP2/TSR1/NOLC1/WDR3/NUFIP1/XRCC5/IMP4/GAR1/NOP14/BYSL/NOP58/DKC1/NOP56
GO:0016874	GO:0016874	ligase activity	106	-0.429387	-1.64629	0.000962927	0.000962927	0.0494534	2688	tags=25%, list=18%, signal=21%	RARS2/NADSYN1/GSS/UBA6/GMPS/MCCC1/CAD/BTRC/DALRD3/MDM2/PFAS/ACSM4/RTCB/GART/RTCA/ACSL5/GHDC/TPGS1/AARS2/VARS2/UBA1/ATP6V0C/ASS1/ASNS/ACSF3/FPGS/GLUL
GO:0140104	GO:0140104	molecular carrier activity	52	-0.506149	-1.72612	0.0010929	0.0010929	0.0515306	2999	tags=42%, list=21%, signal=34%	FXN/PARK7/SCO1/XPO7/KPNA3/SNUPN/IPO11/HBE1/KPNA6/IPO9/TMCO6/TNPO2/URM1/TNPO1/OXA1L/IPO4/KPNA2/EIF4ENIF1/BAG3/RAN/HSPA8/HBA1
GO:0051536	GO:0051536	iron-sulfur cluster binding	56	-0.516841	-1.78892	0.00112528	0.00112528	0.0515306	3669	tags=41%, list=25%, signal=31%	FXN/RTEL1/CDK5RAP1/ELP3/CDKAL1/NDUFS2/FECH/NTHL1/NFS1/NDUFS7/CIAPIN1/UQCRFS1/CISD1/GLRX5/CISD3/RPS3/PPAT/BRIP1/ERCC2/MOCS1/CISD2/ETFDH/XDH
GO:0051540	GO:0051540	metal cluster binding	56	-0.516841	-1.78892	0.00112528	0.00112528	0.0515306	3669	tags=41%, list=25%, signal=31%	FXN/RTEL1/CDK5RAP1/ELP3/CDKAL1/NDUFS2/FECH/NTHL1/NFS1/NDUFS7/CIAPIN1/UQCRFS1/CISD1/GLRX5/CISD3/RPS3/PPAT/BRIP1/ERCC2/MOCS1/CISD2/ETFDH/XDH
GO:0140098	GO:0140098	catalytic activity, acting on RNA	292	-0.375903	-1.62056	0.00113379	0.00113379	0.0515306	3557	tags=36%, list=24%, signal=27%	DDX20/SEPSECS/N4BP1/NUDT12/SARS2/CNOT2/ENDOU/FTO/MRM1/POLR3A/TRMT11/EDC3/HENMT1/RNASEH2A/DTD1/DHX36/METTL4/CDKAL1/PAN2/APEX1/POLR2F/TRMT13/DHX37/MOV10L1/AARSD1/PTRHD1/MEPCE/POLR2B/MED20/DHX57/EXOSC10/DDX28/LCMT2/TRMT2B/CMTR1/DDX49/DIS3L/REXO2/POLRMT/RARS2/POLR1B/ANGEL2/TOE1/SKIV2L/POP4/EXOSC2/JMJD6/DDX1/EXOG/PUS10/NSUN4/DDX4/EIF4A3/IFIH1/POLR3D/RNASEH1/EXOSC5/TRMT12/PUS3/TRMT10A/DALRD3/ERI2/FEN1/…
GO:0003688	GO:0003688	DNA replication origin binding	16	-0.740595	-1.91674	0.0011354	0.0011354	0.0515306	2242	tags=38%, list=15%, signal=32%	CDC6/ORC5/HSPD1/MCM5/MCM2/GRWD1
GO:0005200	GO:0005200	structural constituent of cytoskeleton	54	-0.489515	-1.68395	0.00148093	0.00148093	0.0651699	3599	tags=44%, list=25%, signal=34%	ARPC1B/TUBD1/CCDC6/ACTR3/KRT6A/ADD3/ARPC3/ARPC5/PLEC/TUBA1B/ACTL7A/NEFM/ACTG1/YEATS4/TUBB2B/SPTAN1/MSN/ACTB/EPB42/TPM1/TUBB6/TUBB4A/TUBA3C/TUBA3D
GO:0005035	GO:0005035	death receptor activity	6	0.899074	1.65821	0.00152775	0.00152775	0.0651699	1050	tags=50%, list=7%, signal=46%	FAS/TNFRSF18/TNFRSF19
GO:0034046	GO:0034046	poly(G) binding	8	-0.845857	-1.80718	0.0015361	0.0015361	0.0651699	1293	tags=62%, list=9%, signal=57%	FMR1/DAZAP1/ATXN1/HNRNPDL/HNRNPU
GO:0030594	GO:0030594	neurotransmitter receptor activity	23	0.681622	1.73029	0.00164992	0.00164992	0.0685095	3118	tags=43%, list=21%, signal=34%	GABRR1/DRD2/CHRNA1/TSPO/GRIN2D/ADRB1/HTR1A/CHRNA7/HTR4/GABRB2
GO:0070717	GO:0070717	poly-purine tract binding	22	-0.655662	-1.85717	0.00176419	0.00176419	0.0707666	2487	tags=50%, list=17%, signal=42%	PPIE/DDX1/EIF4A3/PABPC1/TIA1/FMR1/DAZAP1/ATXN1/HNRNPDL/HNRNPU/KHDRBS1
GO:0030172	GO:0030172	troponin C binding	3	-0.973025	-1.58533	0.00177857	0.00177857	0.0707666	397	tags=67%, list=3%, signal=65%	TNNI3/TNNT3
GO:0023026	GO:0023026	MHC class II protein complex binding	11	-0.800101	-1.88831	0.00184648	0.00184648	0.0707666	1705	tags=45%, list=12%, signal=40%	MS4A1/HSP90AA1/ANXA11/HSP90AB1/HSPA8
GO:0032182	GO:0032182	ubiquitin-like protein binding	95	-0.41228	-1.55643	0.00187529	0.00187529	0.0707666	4085	tags=48%, list=28%, signal=35%	MARK4/NSFL1C/TSG101/SERBP1/FAF1/DCUN1D2/USP16/BUB3/UBE2A/N4BP1/WDR48/UBXN2B/UCHL1/CUEDC2/SMAD3/USP5/NUP62/N4BP2/UBE2N/DCUN1D5/RBCK1/RNF168/UBXN7/UBXN11/RNF8/TNFAIP3/UBXN1/HABP4/TOM1/ASCC2/UBXN2A/PELP1/MDM2/RAE1/AUP1/CASP8AP2/UBAP1/TDG/TOP2A/SIRT2/VPS28/DNAJB2/SQSTM1/HSPB1/SOBP/DDI2
GO:0005198	GO:0005198	structural molecule activity	410	-0.331987	-1.46919	0.00189753	0.00189753	0.0707666	3157	tags=33%, list=22%, signal=27%	MRPS18B/LLGL1/RPS13/ADD3/RPS7/RPL6/MRPL3/NUP188/ARPC3/HMGCL/ARPC5/VCAN/RPS5/MRPL23/NUP153/RPL36AL/NUP62/TPR/PCLO/MFAP2/RPS4Y1/SNTB1/PRPH/RPL34/PLEC/TUBA1B/MRPL13/RPL35/RPL24/RPL31/EFEMP2/ACTL7A/RPL28/CSRP2/COL23A1/MRPS12/MATN3/PNN/RPL8/RPL7/COPG2/PGM5/NEFM/MRPL46/RPL26L1/MRPS22/ACTG1/RPL18A/MRPL36/COL7A1/RPL23A/YEATS4/UMODL1/TUBB2B/SEC13/GNL1/RSL24D1/RPL10A/NUP98/MYL2/CLDN1/FBLN5/MRPL52/RPS15/RPL…
GO:0000175	GO:0000175	3'-5'-exoribonuclease activity	33	-0.575928	-1.79562	0.00192184	0.00192184	0.0707666	3395	tags=42%, list=23%, signal=33%	CNOT2/PAN2/EXOSC10/DIS3L/REXO2/ANGEL2/TOE1/EXOSC2/EXOSC5/ERI2/XRN2/USB1/ANGEL1/CNOT7
GO:0004745	GO:0004745	NAD-retinol dehydrogenase activity	8	-0.840264	-1.79524	0.00230415	0.00230415	0.0823868	667	tags=38%, list=5%, signal=36%	ADH1B/HSD17B6/DHRS3
GO:0140640	GO:0140640	catalytic activity, acting on a nucleic acid	463	-0.346117	-1.55296	0.00235849	0.00235849	0.0823868	3395	tags=31%, list=23%, signal=24%	CNOT2/ENDOU/FTO/MRM1/APLF/POLR3A/TRMT11/RAD9A/EDC3/HENMT1/RNASEH2A/MSH3/MGMT/DTD1/DHX36/METTL4/CDKAL1/PAN2/APEX1/POLR2F/TRMT13/DHX37/MOV10L1/AARSD1/PTRHD1/RAD54L2/MEPCE/POLR2B/ASCC3/MED20/DHX57/EXOSC10/DDX28/LCMT2/CHD8/TRMT2B/CMTR1/DDX49/DIS3L/REXO2/POLRMT/RARS2/POLR1B/ANGEL2/TOE1/CHD4/SKIV2L/POP4/NTHL1/EXOSC2/JMJD6/MCM4/DDX1/CDK7/EXOG/PUS10/NSUN4/DDX4/EIF4A3/RBBP4/REV1/IFIH1/POLR3D/RNASEH1/EXOSC…
GO:0031072	GO:0031072	heat shock protein binding	100	-0.405955	-1.54433	0.00236407	0.00236407	0.0823868	3577	tags=40%, list=24%, signal=30%	STIP1/TSC2/DAXX/IRAK1/MVD/PTGES3L/BAG4/FKBP4/CHORDC1/HSPA5/CDC37/TELO2/LMAN2/NUP62/TPR/CDK5/GMEB1/HDAC8/NOD2/ST13/CAMKMT/STUB1/RPS3/AHSA1/DNAJC8/HSPA9/CDKN1B/DNAJB2/PTGES3/HSPA1B/FGF1/PPID/BAG3/CDC37L1/DNAJB1/BAK1/APOA2/HSP90AB1/HSPA1A/HSPA8
GO:0016491	GO:0016491	oxidoreductase activity	485	-0.310877	-1.40258	0.00248139	0.00248139	0.0849584	3303	tags=28%, list=23%, signal=23%	DHFR/ALOX12/DMGDH/IDH3A/GPHN/OGFOD1/DHRS7B/KDM6B/COX5B/ALDH4A1/APEX1/CDO1/ACADS/PDIA3/NDUFS2/NDUFB10/QDPR/KDM5B/HADHB/CPOX/ALKBH6/BLVRA/L2HGDH/NDOR1/HPGD/KDM3B/EHHADH/ADH1B/AKR7L/KIAA1191/UQCR10/HBE1/PCBD2/TXNRD2/ACADM/ETHE1/HAO2/PDHA1/SURF1/HIBADH/FADS1/CYP24A1/SRD5A3/CYCS/HADH/JMJD6/NSDHL/HTATIP2/GPD2/CP/HSD17B12/DHODH/HPDL/HSD17B10/COX4I2/EGLN2/HIF1AN/CYB561/COX5A/NDUFS7/NDUFC2/CIAPIN1/UQCRFS1…
GO:0019904	GO:0019904	protein domain specific binding	498	-0.276302	-1.24827	0.0025641	0.0025641	0.0862767	2247	tags=18%, list=15%, signal=16%	MAP2K2/HIF1AN/PPP1CC/VASP/ATP1A1/DNAJC6/VPS4A/GNAI3/THAP7/SRP68/CCNA2/YWHAB/ICA1/MDM2/PICK1/LEF1/NOD2/VRK2/ST13/CTBP1/CACYBP/SH3KBP1/WBP1/SLC9A3R1/TDG/STUB1/KHDRBS3/SMAD2/PLEKHA2/DFFA/FZD7/SH3BP1/CTNNB1/SP1/TP53BP2/SRR/TCF7L2/FOXH1/HSP90AA1/MAPK15/CALM3/EZR/CARD9/PYCARD/HSPA1B/CD40/IL1B/ANGEL1/ROBO1/DIXDC1/SRSF10/YWHAQ/ZNF106/ATF4/FZD4/SQSTM1/CBX3/SCNN1G/CRK/GHR/FOXA3/CALM1/SRSF7/RHOQ/BAK1/FZD8/U…
GO:0051087	GO:0051087	chaperone binding	83	-0.420881	-1.55601	0.00264784	0.00264784	0.0867754	2364	tags=28%, list=16%, signal=23%	CP/UBL4A/ATP1A1/DNLZ/ST13/DNAJB7/HSPD1/STUB1/AHSA1/PFDN6/CDKN1B/DNAJB2/PTGES3/WRAP53/CALR/FGB/BAG3/CDC37L1/DNAJB1/BAK1/DNAJB13/HSPB6/HSPA8
GO:0015129	GO:0015129	lactate transmembrane transporter activity	3	-0.968536	-1.57801	0.00266785	0.00266785	0.0867754	17	tags=67%, list=0%, signal=67%	SLC16A1/SLC5A8
GO:0045296	GO:0045296	cadherin binding	254	-0.319742	-1.36115	0.00288739	0.00288739	0.0923766	3289	tags=32%, list=23%, signal=25%	CAPZB/UBFD1/CNN3/WASF2/MYO1B/PPP1CA/MAPRE1/STXBP6/MARK2/RPL6/ZC3H15/HSPA5/USO1/ABI1/BZW1/CC2D1A/TWF1/PPME1/EEF1G/TAGLN2/ESYT2/EXOC3/RPL34/PLEC/ANXA2/TJP1/RPL24/SCYL1/GOLGA2/BAIAP2L1/SCRIB/VASP/PACSIN2/TMPO/RPL23A/YWHAB/ENO1/IDH1/ANXA1/ADD1/SNX2/EIF4H/TWF2/RPL15/ATIC/CDH6/BSG/VASN/RPS26/EIF2A/SPTAN1/CNN2/CTTN/AHSA1/CTNNB1/RUVBL1/EPS8L1/CTNNAL1/PCBP1/RPL7A/EZR/KRT18/RANBP1/ARGLU1/CLIC1/BAG3/EIF4G2/…
GO:0023023	GO:0023023	MHC protein complex binding	12	-0.769503	-1.85549	0.0029778	0.0029778	0.0937325	1705	tags=42%, list=12%, signal=37%	MS4A1/HSP90AA1/ANXA11/HSP90AB1/HSPA8
GO:0005165	GO:0005165	neurotrophin receptor binding	10	0.803299	1.68539	0.00308542	0.00308542	0.0955783	654	tags=30%, list=4%, signal=29%	NTF3/NGF/BDNF
GO:0050839	GO:0050839	cell adhesion molecule binding	364	-0.295696	-1.29653	0.00314961	0.00314961	0.0960423	3297	tags=29%, list=23%, signal=23%	ACTN2/CAPZB/UBFD1/CNN3/WASF2/MYO1B/PPP1CA/MAPRE1/STXBP6/MARK2/RPL6/ZC3H15/HSPA5/EGFL6/USO1/ABI1/BZW1/CC2D1A/TWF1/PPME1/EEF1G/TAGLN2/ESYT2/EXOC3/RPL34/PLEC/ANXA2/TJP1/RPL24/SCYL1/GOLGA2/ITGB1BP1/CAMLG/BAIAP2L1/SCRIB/VASP/PACSIN2/TMPO/RPL23A/YWHAB/ENO1/IDH1/ANXA1/ADGRL1/ADD1/SNX2/FBLN5/EIF4H/TWF2/RPL15/ATIC/KIRREL2/CDH6/BSG/THBS4/VASN/RPS26/EIF2A/SPTAN1/CNN2/LTBP4/CTTN/AHSA1/CTNNB1/RUVBL1/EPS8L1/PT…
GO:0003697	GO:0003697	single-stranded DNA binding	97	-0.400657	-1.51777	0.00330345	0.00330345	0.0975962	2079	tags=25%, list=14%, signal=21%	YBX1/ANXA1/RAD18/PURA/SMC6/HSPD1/REXO4/HNRNPA2B1/APTX/MCM5/HMCES/PCBP1/MCM2/MCM7/RAD54L/MCM6/MYEF2/FUBP3/NUCKS1/BRCA2/HNRNPU/FUBP1/MCM3/HMGB2
GO:0051015	GO:0051015	actin filament binding	134	-0.36881	-1.46794	0.00332042	0.00332042	0.0975962	2031	tags=32%, list=14%, signal=28%	ACTN2/CAPZB/NEBL/MYO1B/ADD3/PPP1R9B/ARPC3/ARPC5/FLII/CYFIP1/VPS16/TWF1/KBTBD13/MYL4/SHROOM4/ARPC1A/PICK1/ADD1/MYO1C/TWF2/VIL1/KPTN/MYO18A/SPTAN1/CTTN/TNNC1/MARCKS/CTNNAL1/EZR/TPM1/CFL1/FHOD3/TNNC2/SAMD14/MYO7B/TPM3/TNNI3/AJUBA/ABI3/MARCKSL1/EEF2/COTL1/ERMN
GO:0097718	GO:0097718	disordered domain specific binding	25	-0.605217	-1.76341	0.00335059	0.00335059	0.0975962	1416	tags=40%, list=10%, signal=36%	MDM2/SMAD2/CTNNB1/HSP90AA1/CALM3/EZR/CALM1/DFFB/HSP90AB1/HSPA1A
GO:0016758	GO:0016758	hexosyltransferase activity	122	0.456988	1.52764	0.00344573	0.00344573	0.0988914	4008	tags=43%, list=27%, signal=31%	HAS1/B3GALT6/B4GALNT1/ABO/ALG2/UGCG/CHSY1/LFNG/B3GNT7/B3GNT5/POFUT1/ALG13/B3GALT2/FUT4/POMT2/B3GAT3/UGT1A3/CSGALNACT2/GBA/B3GNT2/B4GALT5/FUT2/GALNT12/POMGNT2/B4GAT1/GALNT11/TMTC2/B3GNT3/ALG6/C1GALT1C1/RPN1/UGGT1/POMT1/DPY19L3/ALG11/GCNT1/MGAT5/HEXB/COLGALT2/ALG10/CHPF/MGAT4A/GALNT7/ALG1/GALNT16/B4GALT4/PLOD3/HEXA/C1GALT1/PIGB/B3GALT1/UGGT2
GO:0035198	GO:0035198	miRNA binding	21	-0.637846	-1.78396	0.00381455	0.00381455	0.106503	2387	tags=48%, list=16%, signal=40%	TARBP2/YBX1/ELAVL1/HNRNPA2B1/FMR1/RBM10/ZC3H10/MATR3/RBM4/POU5F1
GO:0005031	GO:0005031	tumor necrosis factor-activated receptor activity	5	0.90328	1.59146	0.00382011	0.00382011	0.106503	1050	tags=60%, list=7%, signal=56%	FAS/TNFRSF18/TNFRSF19
GO:0003743	GO:0003743	translation initiation factor activity	48	-0.489802	-1.64231	0.00389518	0.00389518	0.106858	2114	tags=56%, list=14%, signal=48%	EIF2B5/EIF3M/EIF4E3/EIF3I/EIF2S3/EIF6/EIF3F/EIF3A/COPS5/EIF2S2/EIF4E2/EIF2D/EIF2B1/MTIF2/EIF4H/EIF3L/EIF3B/EIF3C/EIF2A/EIF2B4/EIF4G2/MTIF3/EIF5/EIF4A2/EIF1AX/EIF1/EIF4A1
GO:0009055	GO:0009055	electron transfer activity	84	-0.412013	-1.52868	0.00396825	0.00396825	0.106858	3280	tags=31%, list=22%, signal=24%	DMGDH/COX5B/ALDH4A1/NDUFS2/NDUFB10/QDPR/NDOR1/UQCR10/SURF1/CYCS/COX4I2/COX5A/NDUFS7/NDUFC2/CIAPIN1/UQCRFS1/NDUFV3/AIFM2/CYB5A/NDUFA10/GSR/COX4I1/HSD17B6/ETFDH/CYC1/DHRS3
GO:0005163	GO:0005163	nerve growth factor receptor binding	3	0.955429	1.49325	0.00399709	0.00399709	0.106858	654	tags=100%, list=4%, signal=96%	NTF3/NGF/BDNF
GO:0016597	GO:0016597	amino acid binding	24	-0.612393	-1.77031	0.00452216	0.00452216	0.117475	1242	tags=50%, list=9%, signal=46%	GSS/THNSL2/CAD/SRR/TDO2/GNMT/AARS2/SCLY/ASS1/NOS3/CEP104/GLUL
GO:0016595	GO:0016595	glutamate binding	4	-0.936379	-1.65452	0.00456517	0.00456517	0.117475	154	tags=75%, list=1%, signal=74%	GAD1/CEP104/GLUL
GO:0009982	GO:0009982	pseudouridine synthase activity	13	-0.737371	-1.82762	0.00457481	0.00457481	0.117475	2600	tags=54%, list=18%, signal=44%	PUS7/PUS10/PUS3/RPUSD1/PUSL1/DKC1/RPUSD4
GO:0061980	GO:0061980	regulatory RNA binding	28	-0.582082	-1.74371	0.00466708	0.00466708	0.118288	2387	tags=39%, list=16%, signal=33%	TARBP2/YBX1/ELAVL1/PIWIL1/HNRNPA2B1/FMR1/RBM10/ZC3H10/MATR3/RBM4/POU5F1
GO:0016896	GO:0016896	exoribonuclease activity, producing 5'-phosphomonoesters	36	-0.54151	-1.71119	0.00528576	0.00528576	0.132251	3395	tags=39%, list=23%, signal=30%	CNOT2/PAN2/EXOSC10/DIS3L/REXO2/ANGEL2/TOE1/EXOSC2/EXOSC5/ERI2/XRN2/USB1/ANGEL1/CNOT7
GO:0016879	GO:0016879	ligase activity, forming carbon-nitrogen bonds	38	-0.530073	-1.69461	0.00567045	0.00567045	0.135812	2589	tags=34%, list=18%, signal=28%	NADSYN1/GSS/GMPS/MCCC1/CAD/PFAS/GART/GHDC/TPGS1/ASS1/ASNS/FPGS/GLUL
GO:0017069	GO:0017069	snRNA binding	38	-0.528529	-1.68967	0.00567045	0.00567045	0.135812	3465	tags=45%, list=24%, signal=34%	PRPF4/CDK9/SNRNP35/MEPCE/RBM22/TOE1/SART3/NCBP2/SNRPD3/DDX39B/SNRPA1/SNRPA/CCNT2/LSM2/TUT1/HNRNPU/SNRNP70
GO:0043546	GO:0043546	molybdopterin cofactor binding	4	-0.927696	-1.63918	0.00570646	0.00570646	0.135812	8	tags=50%, list=0%, signal=50%	GPHN/XDH
GO:0055131	GO:0055131	C3HC4-type RING finger domain binding	4	-0.930368	-1.6439	0.00570646	0.00570646	0.135812	949	tags=75%, list=6%, signal=70%	HSPA1B/HSPA1A/HSPA8
GO:0001671	GO:0001671	ATPase activator activity	21	-0.620802	-1.73629	0.00586854	0.00586854	0.137987	1355	tags=19%, list=9%, signal=17%	AHSA1/DNAJB2/DNAJB1/ATP1B2
GO:0003746	GO:0003746	translation elongation factor activity	14	-0.716964	-1.81039	0.00604396	0.00604396	0.14042	2876	tags=57%, list=20%, signal=46%	EEF1G/GFM1/ABTB1/HBS1L/EEF1A1/EIF5A2/EEF2/EEF1B2
GO:0016903	GO:0016903	oxidoreductase activity, acting on the aldehyde or oxo group of donors	30	-0.566664	-1.72542	0.0063012	0.0063012	0.143003	3508	tags=67%, list=24%, signal=51%	FAR1/ALDH9A1/OGDH/ALDH1L1/DHTKD1/ALDH7A1/ALDH1L2/ALDH16A1/BCKDHB/ALDH4A1/PDHA1/HSD17B12/BCKDHA/ALDH6A1/ALDH3B1/ALDH1A1/AKR1B10/FAR2/ALDH18A1/ALDH1A2
GO:0003724	GO:0003724	RNA helicase activity	63	-0.44825	-1.57555	0.00630169	0.00630169	0.143003	3190	tags=56%, list=22%, signal=44%	DDX23/DHX40/DDX10/DHX30/SNRNP200/DHX8/AQR/G3BP1/SUPV3L1/DHX38/DDX41/DDX47/DDX20/DHX36/DHX37/MOV10L1/DHX57/DDX28/DDX49/SKIV2L/DDX1/DDX4/EIF4A3/IFIH1/DDX56/DDX55/DDX19A/DDX39B/BRIP1/DHX15/DDX24/EIF4A2/EIF4A1/DDX17/DDX5
GO:0016887	GO:0016887	ATP hydrolysis activity	208	-0.321677	-1.34806	0.00699844	0.00699844	0.156989	3190	tags=28%, list=22%, signal=22%	DHX36/KIF2C/DHX37/MOV10L1/HSPA5/RAD54L2/ASCC3/PEX6/DHX57/DDX28/CHD8/KIF17/DDX49/ATP13A1/KIF27/CHD4/VCP/MCM4/DDX1/ATP6V1H/KIF22/DDX4/ATP8B2/EIF4A3/IFIH1/ATP1A1/VPS4A/SMCHD1/DDX56/ERCC3/DDX55/VWA8/HSPD1/DDX19A/DDX39B/FIGNL1/BRIP1/RUVBL1/ERCC2/MCM5/HSPA9/DHX15/HSP90AA1/CLPB/MCM2/DDX24/MCM7/HSPA1B/RAD54L/MCM6/EIF4A2/KIF21B/EIF4A1/DDX17/MCM3/HSPA1A/HFM1/DDX5/HSPA8
GO:0140142	GO:0140142	nucleocytoplasmic carrier activity	27	-0.571694	-1.69958	0.00709658	0.00709658	0.157381	3325	tags=48%, list=23%, signal=37%	XPO7/KPNA3/SNUPN/IPO11/KPNA6/IPO9/TMCO6/TNPO2/TNPO1/IPO4/KPNA2/EIF4ENIF1/RAN
GO:0022821	GO:0022821	potassium ion antiporter activity	10	-0.772103	-1.77448	0.00728408	0.00728408	0.159724	367	tags=30%, list=3%, signal=29%	SLC9C1/SLC24A2/SLC9A3
GO:0042393	GO:0042393	histone binding	177	-0.338273	-1.39345	0.00739247	0.00739247	0.1603	3501	tags=32%, list=24%, signal=24%	TTLL12/KAT6B/BAZ1B/DAXX/KMT2E/JAK2/WDR5/MCM3AP/CBX5/MBTD1/TAF7/KDM5B/RBBP5/CHD8/DPF3/NPM3/PHC1/SART3/IPO9/NAP1L1/RNF168/PHF6/RNF8/RBBP4/KAT8/THAP7/NASP/YEATS4/ASF1A/GLYR1/USP3/LEF1/SMARCC2/UIMC1/ING4/KAT5/TAF1/RRP8/MPND/FMR1/NOC2L/MCM2/WRAP53/BRPF1/TRIM24/USP49/PHF14/VPS72/BRD2/MSH6/UHRF2/MYSM1/CBX2/NPM1/SET/GRWD1
GO:0005506	GO:0005506	iron ion binding	89	-0.393666	-1.47015	0.0077484	0.0077484	0.166172	288	tags=10%, list=2%, signal=10%	CALR/CYP39A1/CYP46A1/FTH1/CYP1B1/CYP27C1/LTF/HBA1/XDH
GO:1990381	GO:1990381	ubiquitin-specific protease binding	17	-0.664854	-1.75073	0.00798403	0.00798403	0.169364	715	tags=29%, list=5%, signal=28%	VCP/SART3/SUMO1/SPATA2/PDZD3
GO:0008408	GO:0008408	3'-5' exonuclease activity	48	-0.472363	-1.58383	0.00814448	0.00814448	0.17091	3395	tags=48%, list=23%, signal=37%	ERI1/TREX2/TATDN1/CNOT2/APLF/RAD9A/PAN2/APEX1/EXOSC10/DIS3L/REXO2/ANGEL2/TOE1/EXOSC2/EXOSC5/ERI2/XRN2/REXO4/USB1/RAD1/EXD3/ANGEL1/CNOT7
GO:0004535	GO:0004535	poly(A)-specific ribonuclease activity	12	-0.726653	-1.75217	0.00839199	0.00839199	0.17423	5	tags=58%, list=0%, signal=58%	CNOT8/PARN/PAN3/CNOT2/PAN2/TOE1/CNOT7
GO:0001098	GO:0001098	basal transcription machinery binding	52	-0.464372	-1.58365	0.00874317	0.00874317	0.177739	2989	tags=35%, list=20%, signal=28%	TAF7/ZNHIT6/SCAF1/LEO1/NCOA3/NOLC1/ELP4/PAF1/SMYD2/SCAF4/ELP2/RUVBL1/FBL/ESR1/LLPH/NOP58/HNRNPU/ZNF326
GO:0001099	GO:0001099	basal RNA polymerase II transcription machinery binding	52	-0.464372	-1.58365	0.00874317	0.00874317	0.177739	2989	tags=35%, list=20%, signal=28%	TAF7/ZNHIT6/SCAF1/LEO1/NCOA3/NOLC1/ELP4/PAF1/SMYD2/SCAF4/ELP2/RUVBL1/FBL/ESR1/LLPH/NOP58/HNRNPU/ZNF326
GO:0016866	GO:0016866	intramolecular transferase activity	23	-0.589797	-1.68467	0.0089955	0.0089955	0.179615	2600	tags=52%, list=18%, signal=43%	PUS7/PGAM1/PUS10/PUS3/RPUSD1/PGM1/PMM2/PUSL1/LSS/PMM1/DKC1/RPUSD4
GO:0051537	GO:0051537	2 iron, 2 sulfur cluster binding	20	-0.619531	-1.70636	0.00901949	0.00901949	0.179615	2130	tags=40%, list=15%, signal=34%	FECH/CIAPIN1/UQCRFS1/CISD1/GLRX5/CISD3/CISD2/XDH
GO:0009881	GO:0009881	photoreceptor activity	6	0.846629	1.56148	0.00916653	0.00916653	0.180172	1892	tags=50%, list=13%, signal=44%	GPR52/CRY1/ELOVL4
GO:0016853	GO:0016853	isomerase activity	117	-0.356522	-1.39057	0.00924974	0.00924974	0.180172	3244	tags=32%, list=22%, signal=25%	PPIL4/PGM3/FKBP11/FKBP4/EBP/FKBP14/PDIA3/PTGDS/EHHADH/PUS7/DSE/PGAM1/PPIE/KATNAL1/PUS10/GALM/PUS3/RPUSD1/GSTZ1/PGM1/PIN1/HSPD1/PMM2/TOP2A/FKBP2/SRR/PTGES3/PUSL1/PPID/LSS/PMM1/PDIA4/PPIH/PPIA/DKC1/HYI/RPUSD4
GO:0019825	GO:0019825	oxygen binding	19	-0.630136	-1.7073	0.00948276	0.00948276	0.180172	4005	tags=58%, list=27%, signal=42%	CYP17A1/SOD2/PARK7/NDUFS2/HBE1/EGLN2/HIF1AN/CYP8B1/CBS/TDO2/HBA1
GO:0070180	GO:0070180	large ribosomal subunit rRNA binding	6	-0.844911	-1.66996	0.00948674	0.00948674	0.180172	1374	tags=67%, list=9%, signal=60%	RPLP0/RPL12/RPL23/RPUSD4
GO:0008200	GO:0008200	ion channel inhibitor activity	20	-0.615925	-1.69643	0.0096014	0.0096014	0.180172	1012	tags=35%, list=7%, signal=33%	ENSA/WNK1/CAV3/PHPT1/CALM1/TNNI3/PDZD3
GO:0016248	GO:0016248	channel inhibitor activity	20	-0.615925	-1.69643	0.0096014	0.0096014	0.180172	1012	tags=35%, list=7%, signal=33%	ENSA/WNK1/CAV3/PHPT1/CALM1/TNNI3/PDZD3
GO:0008194	GO:0008194	UDP-glycosyltransferase activity	82	0.470029	1.49667	0.00996893	0.00996893	0.185287	4554	tags=51%, list=31%, signal=35%	HAS1/B3GALT6/B4GALNT1/ABO/UGCG/CHSY1/XXYLT1/LFNG/B3GNT7/B3GNT5/ALG13/B3GALT2/B3GAT3/UGT1A3/CSGALNACT2/B3GNT2/B4GALT5/GALNT12/POMGNT2/B4GAT1/GALNT11/B3GNT3/UGGT1/GCNT1/MGAT5/HEXB/COLGALT2/CHPF/MGAT4A/GALNT7/GALNT16/B4GALT4/PLOD3/HEXA/B3GALT1/UGGT2/B4GALT1/EXT2/B3GNT4/MGAT2/HYAL1/EOGT
GO:0051787	GO:0051787	misfolded protein binding	23	-0.582366	-1.66344	0.0101949	0.0101949	0.186527	1529	tags=22%, list=10%, signal=19%	STUB1/HSPA9/HSPA1B/HSPA1A/HSPA8
GO:0005503	GO:0005503	all-trans retinal binding	3	-0.950844	-1.54919	0.0102268	0.0102268	0.186527	116	tags=67%, list=1%, signal=66%	OPN3/CYP27C1
GO:0016620	GO:0016620	oxidoreductase activity, acting on the aldehyde or oxo group of donors, NAD or NADP as acceptor	26	-0.566995	-1.67104	0.0107132	0.0107132	0.193589	2571	tags=42%, list=18%, signal=35%	ALDH16A1/ALDH4A1/PDHA1/HSD17B12/ALDH6A1/ALDH3B1/ALDH1A1/AKR1B10/FAR2/ALDH18A1/ALDH1A2
GO:0032356	GO:0032356	oxidized DNA binding	10	-0.748946	-1.72126	0.0122268	0.0122268	0.217533	2780	tags=50%, list=19%, signal=41%	POT1/OGG1/RPS3/MSH6/XRCC1
GO:0055106	GO:0055106	ubiquitin-protein transferase regulator activity	17	-0.643109	-1.69347	0.0122612	0.0122612	0.217533	3124	tags=59%, list=21%, signal=46%	RPS7/BMI1/BTRC/RPS15/AUP1/RPS20/CDC20B/FBXO5/RPL23/RPL5
GO:0015081	GO:0015081	sodium ion transmembrane transporter activity	67	-0.417031	-1.48251	0.0129555	0.0129555	0.22778	805	tags=13%, list=6%, signal=13%	PKD2L1/SCNN1G/SLC9C1/TRPM2/SLC12A3/HCN4/SLC24A2/SLC9A3/SLC5A8
GO:0032405	GO:0032405	MutLalpha complex binding	5	-0.860655	-1.62154	0.0131982	0.0131982	0.228672	913	tags=60%, list=6%, signal=56%	ATR/PCNA/MSH6
GO:0016453	GO:0016453	C-acetyltransferase activity	6	0.830708	1.53212	0.0132405	0.0132405	0.228672	534	tags=33%, list=4%, signal=32%	HADHA/ACAT2
GO:0003678	GO:0003678	DNA helicase activity	63	-0.422898	-1.48644	0.0133911	0.0133911	0.229244	3745	tags=41%, list=26%, signal=31%	RECQL5/RFC5/RTEL1/DQX1/GTF2F2/DHX36/RAD54L2/ASCC3/CHD8/CHD4/MCM4/XRCC6/XRCC5/ANXA1/ERCC3/BRIP1/RUVBL1/ERCC2/MCM5/RFC4/MCM2/MCM7/RAD54L/MCM6/MCM3/HFM1
GO:0140545	GO:0140545	protein disaggregase activity	5	-0.859749	-1.61983	0.0136696	0.0136696	0.230858	949	tags=80%, list=6%, signal=75%	VPS4A/HSPA1B/HSPA1A/HSPA8
[truncated: 95 more rows]

## Sheet: GSE_GO_UI_VS_NMO_10_V_22
	ID	Description	setSize	enrichmentScore	NES	pvalue	p.adjust	qvalues	rank	leading_edge	core_enrichment
[truncated: 195 more rows]

## Sheet: GSE_GO_SB43_VS_SB43_KD_10_5_22
	ID	Description	setSize	enrichmentScore	NES	pvalue	p.adjust	qvalues	rank	leading_edge	core_enrichment
[truncated: 210 more rows]

[truncated: 2 more sheets: GSE_GO_NANOG_VS_NANOG_KD_10_22, GSE_GO_DPY30_VS_DPY30_KD_10_22]
