# Supplementary material for: NANOG is required to establish the competence for germ-layer differentiation in the basal tetrapod axolotl
Source: PLoS Biol. 2023 Jun 14;21(6):e3002121. doi: 10.1371/journal.pbio.3002121 (PMC10599592; doi:10.1371/journal.pbio.3002121)
Supplement: S6 Table — Significantly enriched KEGG terms in the DEGs from S4 Table. (XLSX) [file pbio.3002121.s020.xlsx]

## Sheet: GSE_KEGG_UI_VS_NMO_10
	ID	Description	setSize	enrichmentScore	NES	pvalue	p.adjust	qvalues	rank	leading_edge	core_enrichment
hsa03010	hsa03010	Ribosome	107	-0.59297	-2.22142	0.000326264	0.000326264	0.0382752	2652	tags=60%, list=25%, signal=45%	6139/6146/6181/6228/6143/6165/65008/6207/6201/6128/11222/6193/6150/6166/6192/6164/28998/11224/6152/6160/6158/6183/6132/6129/51121/6142/64979/6147/51187/4736/6209/6138/6176/6223/2197/6231/6161/6194/6124/6188/6175/6205/6224/64969/6229/6208/6130/6222/6136/64965/6182/6210/6202/9349/6133/6125/6203/6156/6137/6141/6122/6157/6206/6187
hsa03040	hsa03040	Spliceosome	113	-0.676908	-2.5465	0.000336814	0.000336814	0.0382752	1264	tags=40%, list=12%, signal=35%	56949/22916/10523/6634/23451/8559/84950/7919/6627/1665/5093/6631/57461/10189/3304/6632/10772/6626/10465/6636/6432/57819/6430/11338/8683/11017/6426/4670/3192/199746/6429/6625/3190/6428/3303/2521/144983/51639/29896/1655/27316/3312/220988/6427/10929
hsa05171	hsa05171	Coronavirus disease - COVID-19	149	-0.454273	-1.77612	0.000357654	0.000357654	0.0382752	1662	tags=39%, list=16%, signal=33%	6192/6164/11224/6152/6160/6158/6132/6129/64135/51121/6142/6147/51187/4736/6209/6138/6176/6223/2197/5602/6231/6161/6194/6124/5600/6188/6175/6205/6224/6229/5610/6208/9641/731/5293/6130/6222/6136/729/6210/3553/6202/9349/103/6133/2244/6125/4793/6203/6156/6137/6141/1839/6122/6157/6206/6187/3627
hsa05014	hsa05014	Amyotrophic lateral sclerosis	261	-0.350327	-1.45854	0.00137804	0.00137804	0.0876927	2264	tags=28%, list=22%, signal=22%	10452/23511/3309/4720/4716/81631/9776/9972/4686/23636/7175/5630/29796/10376/9861/57679/7186/7415/54205/5682/5534/4217/4741/84701/5693/5708/71/9377/3831/5704/374291/4718/7386/347733/6396/4928/5700/143471/55626/8480/4731/5689/5608/5600/3181/345456/6506/9688/5879/1767/4705/60/10189/10482/5702/84617/468/1327/8878/311/6432/23435/5706/9782/1537/10382/6428/2521/144983/7278/147700/113457/220988
hsa00220	hsa00220	Arginine biosynthesis	12	-0.791894	-1.85977	0.00189484	0.00189484	0.0876927	458	tags=42%, list=4%, signal=40%	2746/445/95/4846/2752
hsa00532	hsa00532	Glycosaminoglycan biosynthesis - chondroitin sulfate / dermatan sulfate	13	0.780128	1.78468	0.0018959	0.0018959	0.0876927	988	tags=46%, list=9%, signal=42%	113189/126792/22856/55501/26229/55454
hsa03008	hsa03008	Ribosome biogenesis in eukaryotes	63	-0.506902	-1.74049	0.00226757	0.00226757	0.0876927	2217	tags=37%, list=21%, signal=29%	5822/55651/51068/25996/10775/10885/55341/10436/65083/22803/134430/92856/84135/29102/54433/10556/2091/10482/51602/5901/26354/1736/10528
hsa04260	hsa04260	Cardiac muscle contraction	41	-0.555851	-1.75384	0.00267094	0.00267094	0.0876927	1985	tags=39%, list=19%, signal=32%	779/29796/4635/84701/476/9377/7386/4633/7134/6262/7168/1327/7170/7137/1537/482
hsa03013	hsa03013	Nucleocytoplasmic transport	87	-0.441079	-1.59961	0.00273141	0.00273141	0.0876927	2256	tags=40%, list=22%, signal=32%	23511/3839/10073/51194/10526/9972/4686/23636/7175/51068/23633/55705/10921/5411/9775/11260/30000/10284/6396/1915/4928/8480/22916/55308/7919/9688/3842/10189/80145/10482/79711/3838/7341/5901/51808
hsa04928	hsa04928	Parathyroid hormone synthesis, secretion and action	75	0.502379	1.61984	0.00273141	0.00273141	0.0876927	1991	tags=40%, list=19%, signal=33%	2353/4929/9935/3727/5566/5741/5143/6256/4205/9586/1386/11214/8521/3710/5331/1956/5594/5142/3708/8074/1388/7421/64764/673/1026/5604/109/5894/1385/112
hsa03015	hsa03015	mRNA surveillance pathway	70	-0.470177	-1.64583	0.00316729	0.00316729	0.0911391	1716	tags=34%, list=16%, signal=29%	10921/5411/4440/9775/5501/26986/10767/10284/55012/22916/53981/11051/64895/55308/7919/10978/26528/10189/79869/10482/642843/5518/23435/2521
hsa05020	hsa05020	Prion disease	176	-0.378951	-1.5106	0.00340651	0.00340651	0.0911391	1985	tags=27%, list=19%, signal=22%	779/29796/859/10376/9861/54205/5682/5534/84701/5693/5708/9377/3831/5704/374291/4718/7386/347733/5700/143471/4731/5689/5602/5600/7417/5879/731/4705/5293/729/6262/3304/3553/5702/84617/468/1327/5706/5567/291/1537/10382/3303/7278/147700/113457/3312
hsa04060	hsa04060	Cytokine-cytokine receptor interaction	85	0.475709	1.55844	0.0049505	0.0049505	0.115917	1228	tags=34%, list=12%, signal=30%	9210/355/7040/10563/658/163702/3976/8784/4803/8793/3566/4049/2661/659/3460/55504/6364/84818/1271/7048/27242/7124/2662/1896/1233/84957/3556/939/7850
hsa00601	hsa00601	Glycosphingolipid biosynthesis - lacto and neolacto series	19	0.694164	1.72978	0.00505476	0.00505476	0.115917	2696	tags=74%, list=26%, signal=55%	28/84002/8707/2526/10678/2524/10331/6484/6487/8702/10402/8708/2683/79369
hsa04380	hsa04380	Osteoclast differentiation	78	0.475442	1.54187	0.00620742	0.00620742	0.132861	2202	tags=33%, list=21%, signal=27%	3726/2353/8061/7040/3727/2355/9020/3460/9846/3725/5609/2354/7048/7124/4792/5594/3716/10000/4286/5604/1385/8651/5971/2274/3690/8503
hsa00790	hsa00790	Folate biosynthesis	14	-0.689884	-1.68218	0.0115607	0.0115607	0.231974	2426	tags=64%, list=23%, signal=49%	1719/10243/8836/5860/84105/5805/4337/57016/2356
hsa03018	hsa03018	RNA degradation	63	-0.441282	-1.51518	0.0130385	0.0130385	0.246239	2499	tags=41%, list=24%, signal=32%	4848/25904/80153/9652/170506/9924/5394/10438/115752/6499/23404/2027/26986/387712/56915/2023/80349/3329/22803/3313/7832/57819/10766/694/5213/29883
hsa04010	hsa04010	MAPK signaling pathway	208	0.369947	1.35696	0.0162126	0.0162126	0.252104	1496	tags=25%, list=14%, signal=22%	2353/1847/2122/374/355/3791/7040/3727/5566/1969/7039/4908/9020/4803/627/3164/4609/10746/5801/2254/1846/5159/1386/3725/8817/1647/2069/7422/10125/1843/1944/5609/2255/1848/1850/7048/1945/7124/8823/2248/11221/1956/3556/2065/1942/5594/5228/8074/781/3481/51701/10000/2316
hsa00340	hsa00340	Histidine metabolism	12	-0.71556	-1.6805	0.016343	0.016343	0.252104	1323	tags=42%, list=13%, signal=36%	3034/221/131669/55748/3067
hsa01240	hsa01240	Biosynthesis of cofactors	108	-0.37843	-1.4196	0.0167598	0.0167598	0.252104	2474	tags=42%, list=24%, signal=32%	210/6470/55312/60490/10201/4144/212/80347/1719/125061/10243/1503/8836/1371/4833/29925/204/2235/55191/2937/5805/9054/3145/51805/1723/79646/7372/790/26289/7358/8942/80025/80308/29926/7360/5373/65220/4337/6999/7390/5372/8630/8566/2356/9249
hsa04217	hsa04217	Necroptosis	84	-0.401452	-1.45089	0.0169794	0.0169794	0.252104	2865	tags=49%, list=27%, signal=36%	11124/9525/581/6777/6775/142/51510/637/3717/5837/3454/8772/57132/824/29082/7186/10616/7128/27183/91782/818/2512/5836/6778/5602/7417/356/5610/3320/29108/192111/3553/5481/8878/2746/5478/9825/3326/2495/291/2752
hsa04668	hsa04668	TNF signaling pathway	79	0.446906	1.44991	0.0172753	0.0172753	0.252104	1818	tags=32%, list=17%, signal=26%	3726/2353/3659/4318/355/3976/9020/4049/9586/1386/3725/6364/5609/5743/1051/7124/4792/7187/5594/1388/7188/10000/64764/153090/5604
hsa05168	hsa05168	Herpes simplex virus 1 infection	114	-0.367696	-1.38527	0.0185123	0.0185123	0.258409	969	tags=18%, list=9%, signal=16%	8890/356/5610/9641/5293/64170/811/10189/10482/3553/284390/6432/6430/578/8683/6426/6429/6428/6427/10929
hsa01230	hsa01230	Biosynthesis of amino acids	54	-0.447784	-1.49445	0.0195258	0.0195258	0.2612	1800	tags=26%, list=17%, signal=22%	5223/2027/387712/2023/3417/3418/875/7086/5832/445/440/95/5213/2752
hsa05165	hsa05165	Human papillomavirus infection	224	0.360365	1.33101	0.0213686	0.0213686	0.274418	2382	tags=32%, list=23%, signal=25%	54626/1277/1280/390992/3659/387332/388585/355/7474/5566/8516/8900/7480/54361/84441/5159/9586/3955/7471/8313/7422/3678/7473/5743/1278/8323/7124/3280/5934/7976/3655/3911/2308/1956/7187/5594/55502/84612/3716/535/7450/23462/3661/6932/1869/10000/23493/5829/64764/3516/1026/55844/5604/8321/5894/1291/1385/533/3675/55534/3915/7059/3690/8503/5521/10134/5970/23545/9794/3679/29110
hsa04610	hsa04610	Complement and coagulation cascades	44	0.502212	1.49042	0.0251582	0.0251582	0.306189	2198	tags=45%, list=21%, signal=36%	5054/2155/1379/5328/7056/5648/2266/7450/4179/2152/5055/2151/624/735/710/5627/3827/2153/733/7035
hsa04612	hsa04612	Antigen processing and presentation	28	-0.538193	-1.55923	0.02575	0.02575	0.306189	786	tags=25%, list=8%, signal=23%	3320/811/3304/4802/3326/3303/3312
hsa04390	hsa04390	Hippo signaling pathway	107	0.408382	1.38576	0.0272452	0.0272452	0.307156	1531	tags=25%, list=15%, signal=22%	5054/6591/2736/126374/374/1742/7040/7474/658/85407/4609/659/7480/54361/26524/7471/8313/7473/7048/8323/7976/999/154796/84612/6932/4089/3398
hsa05030	hsa05030	Cocaine addiction	27	0.56594	1.52191	0.0278333	0.0278333	0.307156	1970	tags=52%, list=19%, signal=42%	1813/1742/5566/627/9586/1386/3725/2354/2906/84152/1388/64764/1385/8851
hsa05033	hsa05033	Nicotine addiction	8	0.763549	1.55037	0.0287014	0.0287014	0.307156	2226	tags=62%, list=21%, signal=49%	2569/2906/1139/2561/140679
hsa00600	hsa00600	Sphingolipid metabolism	41	0.508462	1.48585	0.0300415	0.0300415	0.311126	2633	tags=46%, list=25%, signal=35%	2583/7357/123099/9517/2581/64781/2629/9334/6609/166929/56848/340485/3074/10715/410/3073/2720/427/4758
hsa03030	hsa03030	DNA replication	34	-0.499418	-1.51031	0.0330643	0.0330643	0.331731	2029	tags=41%, list=19%, signal=33%	84153/6742/4173/246243/2237/5557/5425/4174/5984/4171/4176/5111/4175/4172
hsa05202	hsa05202	Transcriptional misregulation in cancer	118	0.389758	1.33957	0.0372804	0.0372804	0.352628	1860	tags=34%, list=18%, signal=28%	3205/3195/4318/51274/3486/8900/4609/6256/604/7849/861/5328/30012/1647/7030/8013/1848/7048/1051/4298/904/597/4613/4211/2308/5966/598/7113/7850/2138/6495/4297/3398/1649/4286/64919/51426/1026/6692/7709
hsa04064	hsa04064	NF-kappa B signaling pathway	61	0.446949	1.40191	0.0397525	0.0397525	0.352628	1546	tags=25%, list=15%, signal=21%	9020/4049/5328/353376/1647/5743/7124/597/598/1896/4792/7187/4067/7188/114609
hsa00830	hsa00830	Retinol metabolism	26	-0.526677	-1.50209	0.0397614	0.0397614	0.352628	448	tags=23%, list=4%, signal=22%	9227/216/8630/8854/339761/9249
hsa00514	hsa00514	Other types of O-glycan biosynthesis	30	0.532916	1.46314	0.0415563	0.0415563	0.352628	2975	tags=57%, list=28%, signal=41%	152002/3955/23509/29954/79695/63917/29071/10585/6487/23127/51809/57452/8985/56913/2683/285203/8693
hsa04360	hsa04360	Axon guidance	130	0.380866	1.32779	0.0416083	0.0416083	0.352628	2249	tags=30%, list=21%, signal=24%	6469/91584/7474/658/1969/91653/659/54361/2049/5365/6405/5362/55558/1944/9037/10371/1945/5727/5170/4690/7976/1942/5594/219699/84612/9860/64101/8440/10507/25/27289/57556/10500/5894/8829/7852/3984/8503/9723
hsa04141	hsa04141	Protein processing in endoplasmic reticulum	139	-0.326694	-1.2672	0.042762	0.042762	0.352628	1070	tags=25%, list=10%, signal=23%	2923/3309/10113/824/10960/6746/8454/7991/7186/7415/4217/51035/55741/6396/165324/285126/10273/5602/5610/3300/3320/6748/23640/811/3304/7323/468/9601/3337/578/10277/26232/3326/3303/3312
hsa04926	hsa04926	Relaxin signaling pathway	81	0.419907	1.36757	0.0428356	0.0428356	0.352628	1991	tags=35%, list=19%, signal=28%	1277/2353/4318/7040/5566/9586/1386/3725/7422/5609/1281/1278/7048/5331/4313/1956/4792/5594/2769/1388/10000/339403/64764/5604/109/5894/1385/112
hsa05416	hsa05416	Viral myocarditis	23	-0.537211	-1.48743	0.0476072	0.0476072	0.370501	1793	tags=35%, list=17%, signal=29%	54205/71/5879/60/958/595/6444/1982
hsa04622	hsa04622	RIG-I-like receptor signaling pathway	40	-0.450856	-1.41559	0.0476444	0.0476444	0.370501	1147	tags=28%, list=11%, signal=25%	7186/9474/64135/5300/5602/5600/9641/55593/4793/54941/3627
hsa04933	hsa04933	AGE-RAGE signaling pathway in diabetic complications	69	0.429361	1.36701	0.0490136	0.0490136	0.370501	1519	tags=26%, list=14%, signal=22%	1277/5054/7040/3725/7422/51196/7056/1281/1278/7048/7124/5331/2308/4313/5594/2152/10000/4089

## Sheet: GSE_KEGG_UN_VS_SB43_22
	ID	Description	setSize	enrichmentScore	NES	pvalue	p.adjust	qvalues	rank	leading_edge	core_enrichment
hsa05200	hsa05200	Pathways in cancer	353	-0.493042	-1.6049	0.00010018	0.00010018	0.00391848	1937	tags=32%, list=18%, signal=27%	5900/207/9618/3688/6934/1856/1030/3480/25/8324/890/1871/9915/5894/28514/2736/8325/3265/5292/2885/3572/3725/54583/3082/2771/11211/374654/9826/7040/2768/3685/1630/3912/7046/57449/10125/578/2737/6608/9170/2956/115/3655/2260/2149/3454/6789/7473/6688/6932/1902/23462/81029/5228/7855/8313/5747/2535/7048/356/113/2254/5727/862/2253/6513/7422/9134/2846/4318/4312/54361/7849/595/3908/2335/5159/3714/8643/1282…
hsa04151	hsa04151	PI3K-Akt signaling pathway	219	-0.51818	-1.66439	0.000101235	0.000101235	0.00391848	1241	tags=26%, list=12%, signal=24%	3685/3912/3679/3690/7057/9170/3655/2260/2149/7532/3454/1277/285/9863/1297/1902/5228/1292/5747/1291/3693/356/1440/3791/2254/2253/7422/9134/2846/595/3908/1128/2335/2321/5159/3680/1282/2249/1288/7097/8823/2248/7060/7059/5156/8822/3481/3566/118788/2252/5154/131873/3371/3909/2255/26281/1280/8516
hsa04810	hsa04810	Regulation of actin cytoskeleton	167	-0.520364	-1.65029	0.000102617	0.000102617	0.00391848	1298	tags=27%, list=12%, signal=24%	4342/727/2768/3685/3679/3690/5217/9170/3655/2260/2149/54776/1902/3984/731/28984/5747/85464/3693/2254/4478/2253/89846/2846/729/1128/2335/5159/3680/2249/732/8823/3827/2248/733/29895/5156/7852/8822/2252/5154/2255/26281/8516/730
hsa04510	hsa04510	Focal adhesion	135	-0.539685	-1.69003	0.000104058	0.000104058	0.00391848	1981	tags=38%, list=19%, signal=31%	5063/3691/207/2909/3688/3480/3678/1299/5894/3265/2316/2885/3725/3082/3685/3912/3679/3690/7057/3655/1277/54776/1297/5228/1292/5747/1291/3693/3791/7422/595/3908/2335/2321/5159/3680/1282/1288/7060/7059/29895/857/5156/2534/5154/131873/3371/3909/1280/8516/859
hsa04360	hsa04360	Axon guidance	130	-0.551676	-1.72297	0.000104428	0.000104428	0.00391848	2023	tags=41%, list=19%, signal=33%	10507/91584/5361/5063/55558/3688/25/5894/3265/57522/5921/8633/4690/1808/2771/1630/8829/1949/6608/6091/54437/2050/27289/23380/5364/6405/3984/91653/81029/9037/64221/5747/64101/57556/85464/2047/3897/5727/4917/54361/2048/2043/56963/9723/7852/2534/223117/658/10371/6585/7474/6469/9423
hsa05202	hsa05202	Transcriptional misregulation in cancer	118	-0.539376	-1.67464	0.000105141	0.000105141	0.00391848	1984	tags=40%, list=19%, signal=33%	6929/1025/1655/7030/4804/3480/890/9915/4086/8842/7403/8091/4300/958/7102/2005/578/648/8013/7850/6688/2118/2530/5747/7048/3087/862/5077/4318/7849/2321/4005/6495/1848/4613/861/2313/4298/6935/3486/5154/3207/7704/5079/3205/4286/4208
hsa04080	hsa04080	Neuroactive ligand-receptor interaction	114	-0.664147	-2.05544	0.000105675	0.000105675	0.00391848	1291	tags=45%, list=12%, signal=40%	727/7432/11255/1907/2743/2906/9170/2565/2149/551/154/5023/10203/796/3001/1134/1902/122876/2740/116/797/150/5367/2891/6863/10874/9294/2922/7425/256933/2846/1137/1128/5741/136/1910/552/3827/3350/1145/8620/5737/7201/1813/1901/187/1906/5030/6750/1909/152
hsa05217	hsa05217	Basal cell carcinoma	45	-0.682031	-1.89756	0.000118147	0.000118147	0.00391848	1882	tags=56%, list=18%, signal=46%	6934/1856/8324/2736/8325/11211/374654/578/2737/6608/7473/6932/81029/7855/8313/2535/5727/54361/8643/51176/2735/7471/7474/6469/7481
hsa04610	hsa04610	Complement and coagulation cascades	44	-0.672776	-1.86516	0.000118385	0.000118385	0.00391848	1509	tags=52%, list=14%, signal=45%	5054/2244/727/629/2149/7056/731/2243/5648/2266/3426/1675/729/2155/7035/2159/732/3827/725/733/2152/2162/730
hsa05224	hsa05224	Breast cancer	110	-0.553975	-1.70837	0.000212179	0.000212179	0.0063207	2596	tags=50%, list=25%, signal=38%	5594/673/1869/324/7157/1870/672/2353/8202/1021/4041/8817/7483/8648/8074/4609/207/6934/1856/3480/8324/1871/5894/28514/8325/3265/2885/3725/11211/578/2260/7473/6932/23462/81029/7855/8313/2535/2254/2253/54361/595/3714/2249/388585/51176/8823/2248/7471/8822/2252/7474/2255/26281/7481
hsa04512	hsa04512	ECM-receptor interaction	47	-0.680119	-1.90546	0.00023499	0.00023499	0.00636384	1241	tags=51%, list=12%, signal=45%	3685/3912/3679/3690/7057/3655/1277/1297/1292/1291/3693/3908/2335/3680/1282/1288/22987/7060/7059/131873/3371/3909/1280/8516
hsa04514	hsa04514	Cell adhesion molecules	59	-0.61333	-1.77337	0.000341763	0.000341763	0.0079254	1488	tags=49%, list=14%, signal=42%	6383/53842/947/5802/958/94030/3685/80381/3655/9073/10686/114798/64101/3897/8506/9076/5789/23114/49861/3680/1000/7122/3384/58494/4684/84631/1462/1013/8516
hsa04974	hsa04974	Protein digestion and absorption	55	-0.621398	-1.77886	0.000345861	0.000345861	0.0079254	1289	tags=45%, list=12%, signal=40%	91522/255631/10008/1277/1297/1303/1294/1289/1292/1291/340267/57642/6550/1310/1282/1288/7373/1305/131873/1290/1302/1280/1301/1295/1281
hsa04966	hsa04966	Collecting duct acid secretion	18	0.741549	2.16197	0.000381679	0.000381679	0.00812145	1201	tags=56%, list=11%, signal=49%	495/127124/50617/9296/51382/529/760/23545/8992/6521
hsa05226	hsa05226	Gastric cancer	113	-0.53354	-1.64962	0.000422833	0.000422833	0.00815033	2389	tags=44%, list=23%, signal=35%	7157/1017/1870/898/4041/8817/7483/8074/4609/1045/207/6934/1856/1030/8324/1871/5894/8325/3265/2885/3082/11211/7040/7046/578/7473/6932/81029/7855/8313/2535/7048/2254/2253/9134/54361/595/2249/51176/8823/2248/7471/7043/8822/2252/7474/2255/26281/6469/7481
hsa04960	hsa04960	Aldosterone-regulated sodium reabsorption	25	0.618667	1.96469	0.000445831	0.000445831	0.00815033	1231	tags=32%, list=12%, signal=28%	481/6446/6337/482/4306/3291/6340/5291
hsa05410	hsa05410	Hypertrophic cardiomyopathy	50	-0.629735	-1.78133	0.000465116	0.000465116	0.00815033	1421	tags=40%, list=14%, signal=35%	6444/5565/7040/3685/3679/3690/6443/3655/27091/3693/3908/7134/3680/487/7043/1906/786/8516/7273/1674
hsa04310	hsa04310	Wnt signaling pathway	119	-0.528985	-1.64331	0.00052532	0.00052532	0.0086939	2177	tags=40%, list=21%, signal=32%	4041/1487/7483/4609/64840/4007/6934/1856/7090/8324/8325/2239/4772/3725/11211/147495/80319/1501/7473/50964/6932/6425/81029/59352/7855/8313/27130/64321/85407/2535/166336/144165/147111/6423/54361/595/4919/22943/6422/51176/164284/7471/284654/9350/11197/84870/7474/7481
hsa05146	hsa05146	Amoebiasis	54	-0.612723	-1.75052	0.000577034	0.000577034	0.00904713	1264	tags=31%, list=12%, signal=28%	7040/3912/1277/7850/731/5747/3908/2335/3315/1282/1288/7097/732/7043/733/3909/1281
hsa05205	hsa05205	Proteoglycans in cancer	162	-0.488049	-1.54486	0.000719794	0.000719794	0.0107211	1945	tags=33%, list=19%, signal=27%	22800/207/117581/22808/1655/3688/3480/3678/8324/5894/8325/3265/2316/2885/6383/3082/11211/7078/7040/3685/3690/6608/7057/2260/1277/54776/7473/2817/81029/7855/5747/2535/3693/356/3791/4478/5727/287/7422/4318/54361/595/2335/3710/7097/7471/857/3481/4313/7474/6469/859/7481
hsa05414	hsa05414	Dilated cardiomyopathy	53	-0.609152	-1.73638	0.000809249	0.000809249	0.0113382	1264	tags=38%, list=12%, signal=33%	6444/7040/3685/3679/3690/6443/115/3655/27091/3693/113/3908/7134/3680/487/7043/786/8516/7273/1674
hsa04020	hsa04020	Calcium signaling pathway	125	-0.516674	-1.60992	0.000837346	0.000837346	0.0113382	1158	tags=27%, list=11%, signal=24%	2906/115/2260/2149/154/5023/113/3791/2254/2253/7422/1128/7134/2321/136/5159/3710/2249/1910/487/552/8823/2248/5737/5156/7852/8822/7125/2252/5154/7201/2255/26281/1909
hsa05165	hsa05165	Human papillomavirus infection	224	-0.453506	-1.45755	0.00101194	0.00101194	0.0131066	1935	tags=31%, list=18%, signal=26%	207/23513/3688/6934/1856/55534/3678/1299/8324/890/535/5894/8325/9519/3265/9223/2885/54626/11211/3685/3912/3679/1740/3690/578/7057/3655/3454/1277/1297/7473/3996/6932/23462/81029/7855/8313/1292/9368/5747/390992/2535/1291/3693/356/55502/7422/9134/54361/595/3908/2335/5159/3680/1282/388585/1288/7060/7059/7471/84441/131873/3371/92359/3909/7474/1280/8516/7481
hsa00190	hsa00190	Oxidative phosphorylation	78	0.445481	1.83118	0.00106157	0.00106157	0.0131765	533	tags=12%, list=5%, signal=11%	495/479/127124/50617/64077/9296/51382/529/51606
hsa05120	hsa05120	Epithelial cell signaling in Helicobacter pylori infection	52	0.433576	1.64049	0.00145879	0.00145879	0.0173826	1097	tags=27%, list=10%, signal=24%	5602/127124/50617/9296/51382/529/51606/5803/4233/6300/5603/23545/8992/4067
hsa05412	hsa05412	Arrhythmogenic right ventricular cardiomyopathy	44	-0.610302	-1.69196	0.00189416	0.00189416	0.0217024	1976	tags=50%, list=19%, signal=41%	3691/3688/6934/3678/89/6444/3685/3679/3690/6443/3655/6932/27091/3693/3908/3680/1000/487/51176/786/8516/1674
hsa04950	hsa04950	Maturity onset diabetes of the young	13	-0.795647	-1.74458	0.00202224	0.00202224	0.0223117	1808	tags=77%, list=17%, signal=64%	2494/222546/5078/6928/3174/3087/5080/3170/3171/3110
hsa04217	hsa04217	Necroptosis	84	0.415268	1.73395	0.00225989	0.00225989	0.0240286	2944	tags=50%, list=28%, signal=36%	5602/255189/27005/3460/6778/8605/823/7124/6609/92421/7188/5119/7419/29108/5836/11035/6772/8737/8837/27243/9525/6775/55072/54822/5321/7132/7098/7186/51652/6774/5610/817/57132/25978/7416/10059/29082/3553/818/5599/8717/81858
hsa04390	hsa04390	Hippo signaling pathway	107	-0.510252	-1.57029	0.00233918	0.00233918	0.0240286	1900	tags=38%, list=18%, signal=32%	7483/5521/4609/23513/6934/1856/8324/2736/8325/84962/4086/5054/11211/7040/7046/1740/7532/392255/7473/3996/6932/154796/81029/7855/8313/85407/2535/7048/1742/54361/122786/595/653/51176/23418/7471/7043/658/6591/7474/7481
hsa04916	hsa04916	Melanogenesis	65	-0.560857	-1.63951	0.00292925	0.00292925	0.0290869	1882	tags=49%, list=18%, signal=41%	8321/5578/7306/5594/1385/1387/2773/7299/7483/6934/1856/8324/5894/8325/3265/2771/11211/115/7473/6932/81029/7855/2535/113/54361/1910/51176/7471/1906/7474/4286/7481
hsa05206	hsa05206	MicroRNAs in cancer	130	-0.489396	-1.52846	0.00313283	0.00313283	0.0298522	2596	tags=38%, list=25%, signal=29%	5594/5962/9759/1869/324/2146/1387/7157/1870/672/6541/898/4363/1021/90427/4609/25/3678/1871/5894/3265/5292/993/2885/8091/7078/5268/3690/578/7057/648/4082/7473/994/1545/6624/10253/7422/9134/4318/595/5159/8651/6935/5156/7431/5154/3371/4325
hsa04015	hsa04015	Rap1 signaling pathway	144	-0.476153	-1.49802	0.00331023	0.00331023	0.0298522	2132	tags=35%, list=20%, signal=29%	4803/8817/8074/284/5608/5900/207/22808/3688/4804/3480/5894/3265/9223/3082/2771/5909/3690/9732/5217/7057/9170/115/2260/2149/9693/285/9863/64411/1902/5228/113/3791/2254/2253/7422/2846/2321/136/5159/2249/8823/2248/57568/5156/8822/2252/5154/1813/2255/26281
hsa04934	hsa04934	Cushing syndrome	98	-0.510731	-1.56012	0.00333369	0.00333369	0.0298522	2596	tags=46%, list=25%, signal=35%	5594/468/673/1869/324/84876/1385/5151/1017/1870/2773/898/2767/1021/7483/6934/8085/1856/1030/8324/1871/8325/196/3739/2771/11211/1586/115/7473/1583/6932/81029/7855/8313/2535/51655/113/9134/54361/595/3710/51176/7471/7474/7481
hsa00982	hsa00982	Drug metabolism - cytochrome P450	23	0.570982	1.77754	0.00340716	0.00340716	0.0298522	2662	tags=78%, list=25%, signal=59%	2327/7363/4257/9446/1577/54659/4128/316/218/125/2938/4259/4258/373156/221/2941/1548/128
hsa04010	hsa04010	MAPK signaling pathway	208	-0.436864	-1.40072	0.00456528	0.00456528	0.0388564	2132	tags=34%, list=20%, signal=27%	4803/8817/5922/8074/4609/284/5608/22800/207/22808/9261/4804/3480/2872/3304/5894/3265/2316/2885/5921/5971/4215/4772/3725/3312/3082/9020/80824/7040/51347/2768/7046/10125/9479/2005/1846/2260/9693/285/6789/994/27091/5228/1849/7048/356/3791/2254/2253/7422/9175/2321/5159/1852/3315/1848/2249/8823/2248/7043/5156/8822/3481/2252/5154/2122/2255/26281/786/4208
hsa04940	hsa04940	Type I diabetes mellitus	13	-0.763778	-1.6747	0.00476672	0.00476672	0.0394439	1056	tags=46%, list=10%, signal=42%	4049/1363/356/5551/5798/5799
hsa04550	hsa04550	Signaling pathways regulating pluripotency of stem cells	108	-0.493526	-1.52	0.00499628	0.00499628	0.0402261	2119	tags=38%, list=20%, signal=31%	7483/4609/8820/7994/6929/207/1856/4093/3480/8324/5894/8325/3265/2885/4086/3572/11211/7547/3211/648/2260/7473/6932/4838/81029/7855/8313/64211/2535/5080/3231/54361/1852/463/7471/9421/658/7474/4617/7481/10637
hsa04622	hsa04622	RIG-I-like receptor signaling pathway	40	0.45396	1.63342	0.00535077	0.00535077	0.0419465	2921	tags=50%, list=28%, signal=36%	3661/5602/9636/79671/7124/6300/9474/5603/7706/8737/29110/7186/8517/1147/64343/3592/3551/5599/8717/4792
hsa04340	hsa04340	Hedgehog signaling pathway	44	-0.582781	-1.61566	0.00568249	0.00568249	0.0434047	1385	tags=34%, list=13%, signal=30%	50937/374654/2737/6608/84976/91653/57758/5727/595/50846/4036/8643/2735/2619/6469
hsa05110	hsa05110	Vibrio cholerae infection	37	0.453677	1.59337	0.00678733	0.00678733	0.0505477	2154	tags=35%, list=21%, signal=28%	127124/50617/9296/51382/529/51606/23545/8992/5566/9414/9114/6558/525
hsa04621	hsa04621	NOD-like receptor signaling pathway	100	0.337491	1.45496	0.00727802	0.00727802	0.0528801	1760	tags=31%, list=17%, signal=26%	257397/3661/5602/9051/64127/11345/3708/79671/7124/6300/9474/5603/140609/7188/7419/51135/29108/2633/25828/11035/6772/10628/8737/440738/3606/6041/10910/55072/54822/29110/55669
hsa05218	hsa05218	Melanoma	61	-0.537979	-1.56176	0.00772025	0.00772025	0.0547577	658	tags=49%, list=6%, signal=46%	5594/673/1869/7157/1870/1021/8817/8074/207/3480/1871/5894/3265/3082/578/2260/2254/2253/595/5159/2249/8823/2248/5156/8822/2252/5154/2255/26281/4286
hsa04540	hsa04540	Gap junction	52	-0.549206	-1.56097	0.00822616	0.00822616	0.0569891	1692	tags=35%, list=16%, signal=29%	5894/3265/2885/10376/2771/115/113457/1902/10381/113/5592/5159/3710/203068/5156/5154/1813/84617
hsa05144	hsa05144	Malaria	22	-0.658422	-1.61266	0.0100185	0.0100185	0.0658713	1488	tags=55%, list=14%, signal=47%	6383/3082/958/4035/7040/7057/975/1440/7097/7060/7059/7043
hsa05322	hsa05322	Systemic lupus erythematosus	14	-0.729599	-1.62494	0.0101487	0.0101487	0.0658713	1319	tags=50%, list=13%, signal=44%	958/727/731/729/732/733/730
hsa00520	hsa00520	Amino sugar and nucleotide sugar metabolism	43	0.421873	1.53859	0.0101716	0.0101716	0.0658713	2846	tags=60%, list=27%, signal=44%	5372/80896/51005/1727/9945/140838/27159/3074/55907/51706/3073/29925/2673/2592/5373/2762/5238/2584/5236/91373/2821/4351/54187/7358/6675/55577
hsa04142	hsa04142	Lysosome	112	0.323297	1.4095	0.010772	0.010772	0.0671236	1997	tags=34%, list=19%, signal=28%	50617/26503/58511/11154/23062/1497/51606/2760/2588/6609/22901/8763/23545/4668/130340/427/1509/3074/6272/967/20/8546/55353/2629/3073/1200/1519/285362/3425/10053/8722/950/51172/9114/3423/4126/135112/5476
hsa04350	hsa04350	TGF-beta signaling pathway	65	-0.523984	-1.53173	0.0108157	0.0108157	0.0671236	1313	tags=29%, list=13%, signal=26%	2200/7040/7046/7057/392255/4838/7048/285704/653/8646/4052/56963/7043/64388/5308/658/10468/9241/10637
hsa05131	hsa05131	Shigellosis	171	0.284443	1.3055	0.0131004	0.0131004	0.0796439	2971	tags=39%, list=28%, signal=28%	257397/3661/5602/8945/375189/5333/3554/4193/63916/3708/51196/25851/823/7124/6300/9267/9474/5603/7188/831/10241/29108/4633/5291/8737/440738/345456/10000/5289/3606/3059/2308/10892/55072/10318/718/29110/9252/8936/7132/55062/8503/8678/7186/8517/1729/1147/1956/5580/7416/81/60/5331/5293/3553/3551/10398/10670/22863/5599/71/8717/4792/81858/1793/10092
hsa04933	hsa04933	AGE-RAGE signaling pathway in diabetic complications	69	-0.509527	-1.49884	0.0137846	0.0137846	0.0821272	1653	tags=30%, list=16%, signal=26%	3265/5292/5054/4772/3725/7040/7046/1277/7056/7048/50507/7422/595/2335/1282/1288/7043/2152/4313/1906/1281
hsa04060	hsa04060	Cytokine-cytokine receptor interaction	85	-0.489732	-1.47363	0.0146528	0.0146528	0.0855882	1321	tags=32%, list=13%, signal=28%	1270/958/7040/6367/7046/4049/3454/84957/392255/7850/4838/1271/7048/56477/356/1440/3587/653/55504/57007/7043/3590/7852/3566/2657/658/2662
hsa04976	hsa04976	Bile secretion	35	0.441634	1.53033	0.0173067	0.0173067	0.0991454	1083	tags=37%, list=10%, signal=33%	481/5244/949/482/6522/760/7363/54659/200931/361/57552/6822/57835
hsa00561	hsa00561	Glycerolipid metabolism	35	0.427979	1.48301	0.022715	0.022715	0.127673	1985	tags=40%, list=19%, signal=33%	57104/154141/56895/9388/139189/1607/253558/223/150763/8694/2710/9663/84649/11343
hsa04270	hsa04270	Vascular smooth muscle contraction	71	-0.488751	-1.44313	0.0246762	0.0246762	0.136128	1482	tags=28%, list=14%, signal=24%	133/5322/9826/2768/1907/115/551/10203/54776/4878/796/797/113/5592/136/3710/552/4880/1906/1909
hsa00430	hsa00430	Taurine and hypotaurine metabolism	9	0.683528	1.63536	0.0278684	0.0278684	0.150943	2193	tags=67%, list=21%, signal=53%	2327/2687/1036/124975/2571/2686
hsa05033	hsa05033	Nicotine addiction	8	-0.772684	-1.52657	0.0290258	0.0290258	0.154404	1999	tags=62%, list=19%, signal=51%	2561/2906/2565/2891/1137
hsa05418	hsa05418	Fluid shear stress and atherosclerosis	101	-0.45068	-1.37972	0.0332475	0.0332475	0.173759	1241	tags=21%, list=12%, signal=19%	6383/3725/3685/4205/3690/7850/7056/2817/5747/4688/3791/7422/4318/857/5154/4880/658/4313/1906/859/4208
hsa00980	hsa00980	Metabolism of xenobiotics by cytochrome P450	28	0.447482	1.47221	0.0412178	0.0412178	0.211699	2662	tags=68%, list=25%, signal=51%	7363/4257/1543/9446/1577/54659/6822/218/125/2938/4259/4258/373156/27294/221/874/2941/1548/128
hsa04014	hsa04014	Ras signaling pathway	144	-0.418811	-1.31762	0.0429296	0.0429296	0.216754	2132	tags=30%, list=20%, signal=24%	4803/8817/5922/8074/284/253959/5063/22800/5900/207/22808/4804/3480/25/5894/3265/2885/5921/3082/5322/10125/2260/285/6789/5228/356/3791/2254/2253/7422/2321/5159/2249/8823/2113/2248/5156/8822/3481/2252/5154/2255/26281
hsa04926	hsa04926	Relaxin signaling pathway	81	-0.457577	-1.36912	0.0453744	0.0453744	0.221396	1692	tags=25%, list=16%, signal=21%	5894/3265/2885/3725/2771/7040/7046/115/1277/7048/113/7422/4318/4312/1282/1910/1288/4313/1906/1281
hsa03010	hsa03010	Ribosome	107	-0.436548	-1.34347	0.0458267	0.0458267	0.221396	4372	tags=65%, list=42%, signal=39%	51023/51121/6231/6201/6141/63875/6207/6136/64983/9801/6229/6152/6146/6124/6189/2197/6208/6158/6223/6192/6217/6147/6142/6143/6137/9349/6218/6144/6132/63931/6164/6129/29093/6138/6176/6133/6210/6128/6156/6134/6165/23521/6130/6187/25873/6228/51069/6204/6209/4736/219927/6135/6206/6175/6183/6205/6125/6122/6182/64981/6222/64979/6203/6188/64960/6193/124995/200916/55052/29088
hsa04146	hsa04146	Peroxisome	73	0.316727	1.29018	0.0460784	0.0460784	0.221396	3038	tags=49%, list=29%, signal=35%	390916/5826/10901/51555/10478/1962/8540/84188/8799/55711/6648/8443/8310/8309/23417/8800/373156/196743/5264/5191/2181/51179/83594/215/5190/10455/1891/10654/11264/7498/3295/4358/847/2180/51/3417
hsa04064	hsa04064	NF-kappa B signaling pathway	61	0.333792	1.30913	0.0485762	0.0485762	0.227929	1492	tags=25%, list=14%, signal=21%	257397/1647/4055/3554/7124/29775/7706/7188/51135/4067/10912/60401/8737/8837/10892
hsa04928	hsa04928	Parathyroid hormone synthesis, secretion and action	75	-0.461312	-1.36966	0.0495435	0.0495435	0.227929	1374	tags=24%, list=13%, signal=21%	2771/9826/2768/4205/10568/115/2260/5142/50964/4323/9368/4324/113/5741/3710/4209/4325/4208

## Sheet: GSE_KEGG_UN_VS_SB43_KD_10_5
	ID	Description	setSize	enrichmentScore	NES	pvalue	p.adjust	qvalues	rank	leading_edge	core_enrichment
hsa05224	hsa05224	Breast cancer	110	-0.567718	-1.61349	0.000775967	0.000775967	0.108183	1503	tags=27%, list=14%, signal=24%	23401/2246/578/8313/23493/5293/4851/6667/7481/8202/1857/675/10912/28514/3280/6934/8503/2099/8325/81029/51176/11211/1956/8322/8822/595/2253/8074/2248/26281
hsa03010	hsa03010	Ribosome	107	0.632365	2.3852	0.000987167	0.000987167	0.108183	2426	tags=65%, list=23%, signal=51%	6165/6158/6233/64963/6230/63875/6231/6146/6181/6134/6207/51121/6141/51263/6152/6223/6166/9045/6217/6193/6160/6201/6228/6202/54460/6155/6136/23521/219927/6130/25873/29093/6143/51073/6124/9801/6164/6209/51069/6189/6157/6128/6156/6210/64960/6187/6205/65008/6208/6222/64968/200916/63931/6138/2197/6229/54948/6194/6218/4736/6129/6142/51318/6176/55168/64981/6125/6135/6139/6132
hsa04080	hsa04080	Neuroactive ligand-receptor interaction	114	-0.569098	-1.62238	0.000994585	0.000994585	0.108183	1007	tags=36%, list=10%, signal=33%	5367/133/680/5734/1139/1901/2150/113091/885/2690/9294/153/147/150/2846/339403/10874/551/4886/165829/11255/6752/5030/7201/152/5741/10161/5617/2798/7432/1813/552/5733/5028/6750/797/187/6870/796/8620/3350
hsa05016	hsa05016	Huntington disease	212	0.421565	1.72481	0.00286533	0.00286533	0.144708	2307	tags=43%, list=22%, signal=34%	1742/493869/548644/3708/4540/203068/9586/4731/55102/387332/55967/4722/127602/201625/25981/627/5691/64446/4713/5685/1770/4698/8408/163/4708/29982/5468/4710/5690/1351/64837/5705/7419/4711/2475/4724/5609/4714/5700/5695/5438/10382/4712/5688/54539/4709/4700/5684/5436/4725/5694/4719/161/196385/55567/7417/7052/5713/1211/27089/4728/5692/6390/4726/5686/7802/5719/60673/4715/10126/5693/5710/4729/4723/4718/5…
hsa05200	hsa05200	Pathways in cancer	353	-0.450019	-1.36505	0.00292339	0.00292339	0.144708	1603	tags=23%, list=15%, signal=20%	2767/7187/890/898/4149/23401/1612/6608/2956/2246/4318/578/1027/112399/7422/8313/5743/23493/5292/5293/9618/4851/808/7048/6688/7170/4233/6667/7481/7039/5734/8202/5879/1284/1857/5159/675/10912/4313/28514/6387/3280/6934/7849/3673/3320/8503/5602/2950/2099/861/8325/2846/5567/6513/81029/6789/51176/7040/5900/57449/115727/59345/11211/3592/10161/7852/356/1956/9134/8322/8822/595/5733/6469/5156/2253/8074/801…
hsa05226	hsa05226	Gastric cancer	113	-0.540497	-1.53997	0.00386997	0.00386997	0.144708	1545	tags=26%, list=15%, signal=22%	898/23401/2246/578/1027/8313/5293/7048/4233/7481/1857/10912/6934/8503/8325/81029/51176/7040/11211/1956/9134/8322/8822/595/6469/2253/8074/2248/26281
hsa05206	hsa05206	MicroRNAs in cancer	130	-0.520186	-1.50464	0.00443963	0.00443963	0.144708	2844	tags=45%, list=27%, signal=33%	2885/8626/387/5598/6093/1871/4082/5296/8651/1789/11186/1786/5155/2146/3066/5290/5594/3190/5295/8434/4363/27165/5335/1387/5336/4193/3925/995/5328/898/3667/4318/578/648/7168/1027/7422/9759/5743/5292/5293/3371/4851/4233/5159/10253/8503/7430/1942/4170/994/1591/1956/9134/595/6935/7057/5156/1545
hsa04014	hsa04014	Ras signaling pathway	144	-0.514328	-1.49575	0.00461571	0.00461571	0.144708	1433	tags=25%, list=14%, signal=22%	2246/56924/4804/7422/2114/5293/4763/2321/5966/808/382/4233/7039/5879/22800/5159/4303/8503/5602/1942/5567/6789/5863/5900/115727/59345/356/1956/5322/8822/5156/2253/8074/801/2248/26281
hsa04310	hsa04310	Wnt signaling pathway	119	-0.526208	-1.50799	0.00472061	0.00472061	0.144708	901	tags=24%, list=9%, signal=22%	144165/23401/64321/8313/6423/164284/7481/5879/64840/1857/4919/6934/5602/8325/5567/81029/50964/51176/6422/166336/11211/11197/8322/595/6425/80319/147495/9350
hsa04950	hsa04950	Maturity onset diabetes of the young	13	-0.802691	-1.65341	0.00482946	0.00482946	0.144708	1156	tags=69%, list=11%, signal=62%	5080/6514/6928/2494/3280/3087/3170/3171/3110
hsa04010	hsa04010	MAPK signaling pathway	208	-0.483075	-1.43781	0.00487805	0.00487805	0.144708	1149	tags=20%, list=11%, signal=18%	3553/4763/23162/2321/7048/4233/9261/3315/1649/7039/3303/5879/1843/22800/5159/10912/777/5602/1942/5567/9020/5801/6789/27091/786/7040/783/115727/1849/929/994/7124/356/1956/11221/8822/5156/779/2253/8074/2248/26281
hsa04020	hsa04020	Calcium signaling pathway	125	-0.519077	-1.49586	0.00566819	0.00566819	0.154135	1075	tags=25%, list=10%, signal=23%	2321/808/4846/255231/4233/1139/2774/5257/5159/153/147/777/3710/5567/6262/7134/7201/7852/1956/8822/552/5733/5156/779/6870/2253/8074/801/2668/2248/26281
hsa00190	hsa00190	Oxidative phosphorylation	78	0.417842	1.49396	0.00859599	0.00859599	0.21577	2341	tags=47%, list=22%, signal=37%	64077/4540/4731/55967/4722/4713/4698/4708/27068/4710/1351/4711/4724/4714/4712/54539/4709/4700/4725/4719/10312/27089/4728/9296/6390/4726/525/4715/4729/4723/4718/1337/4702/4704/1329/1355/529
hsa04714	hsa04714	Thermogenesis	148	0.350877	1.38418	0.00940439	0.00940439	0.2192	2318	tags=38%, list=22%, signal=30%	152831/4540/5566/9586/4731/55967/4722/4713/4698/4708/79133/285521/5468/4710/55471/2180/1351/4711/2475/4724/1376/4714/5606/4712/2641/54539/4709/4700/4725/116228/4719/115/51241/27089/4728/6390/4726/51548/51703/55818/7249/4715/4878/6194/4729/4723/4718/1337/4702/2778/4704/1374/57521/1329/6198/1355
hsa04151	hsa04151	PI3K-Akt signaling pathway	219	-0.461236	-1.37656	0.010635	0.010635	0.219712	1556	tags=23%, list=15%, signal=20%	2309/898/3667/2246/3680/4804/1027/7422/5170/5293/3371/3691/2321/1277/4846/4233/7039/1292/4602/5879/1284/2690/57818/5159/1297/29941/3673/3320/8503/1942/2846/7060/118788/4170/59345/1299/7448/10161/5617/356/6446/1956/9134/8822/595/7057/5156/2253/8074/2248/26281
hsa04061	hsa04061	Viral protein interaction with cytokine and cytokine receptor	19	-0.724641	-1.60449	0.0108696	0.0108696	0.219712	1032	tags=47%, list=10%, signal=43%	57007/3587/3627/6387/53833/7124/6367/7852/4055
hsa04350	hsa04350	TGF-beta signaling pathway	65	-0.569018	-1.52662	0.0114463	0.0114463	0.219712	1224	tags=22%, list=12%, signal=19%	2200/4086/7048/6667/64388/4838/7040/10468/7124/5308/9241/7057/10637/8646
hsa05218	hsa05218	Melanoma	61	-0.573094	-1.52506	0.0124037	0.0124037	0.224862	730	tags=20%, list=7%, signal=18%	4233/5159/10912/8503/1956/8822/595/5156/2253/8074/2248/26281
hsa05133	hsa05133	Pertussis	41	-0.608548	-1.53118	0.0174901	0.0174901	0.289801	1149	tags=22%, list=11%, signal=20%	3553/808/5602/114548/929/3592/7124/725/801
hsa04550	hsa04550	Signaling pathways regulating pluripotency of stem cells	108	-0.508011	-1.44142	0.017762	0.017762	0.289801	1563	tags=25%, list=15%, signal=21%	7547/7703/648/84108/8313/55183/5293/5080/4086/9314/7481/4838/1857/9421/8503/8325/81029/8820/11211/5460/3211/1749/3231/64211/8322/10637/3670
hsa04068	hsa04068	FoxO signaling pathway	107	-0.502927	-1.42576	0.020247	0.020247	0.306171	2285	tags=35%, list=22%, signal=27%	92579/1030/5290/5594/5295/6502/673/10365/604/2290/5565/5562/1387/4193/2309/3667/1027/5170/1263/23710/5293/7048/1901/10733/57818/10912/4303/8503/5602/80854/6789/7040/901/356/6446/1956/595
hsa05205	hsa05205	Proteoglycans in cancer	162	-0.465567	-1.36457	0.022069	0.022069	0.306171	1714	tags=26%, list=16%, signal=22%	5336/4193/51196/2017/60/5328/10818/6608/4318/286/5329/7422/5170/4478/5293/1277/4233/7481/5879/22800/857/4313/3673/8503/2099/7430/8325/3710/5567/81029/7040/859/11211/7124/7448/356/1956/8322/595/6469/7057/1839
hsa04024	hsa04024	cAMP signaling pathway	123	-0.486465	-1.39956	0.0222805	0.0222805	0.306171	1327	tags=23%, list=13%, signal=20%	7253/487/5293/170589/808/5144/5879/22800/153/8503/5602/6662/5567/6262/338442/4886/64411/6752/482/7432/1813/5142/5733/6750/779/10021/801/3350
hsa04912	hsa04912	GnRH signaling pathway	63	-0.547924	-1.46593	0.0235674	0.0235674	0.306171	706	tags=16%, list=7%, signal=15%	4313/5602/3710/5567/1956/2798/1958/779/801/1839
hsa00040	hsa00040	Pentose and glucuronate interconversions	14	0.673061	1.62795	0.0241765	0.0241765	0.306171	1164	tags=50%, list=11%, signal=45%	7360/55277/2990/10327/9942/7363/6120
hsa04015	hsa04015	Rap1 signaling pathway	144	-0.471669	-1.3717	0.0245814	0.0245814	0.306171	1444	tags=20%, list=14%, signal=18%	9732/2246/23683/4804/7422/5293/2321/808/5584/4233/5879/5159/345456/8503/1942/2846/5900/64411/1956/1813/8822/5028/7057/5156/2253/8074/801/2248/26281
hsa04360	hsa04360	Axon guidance	130	-0.477072	-1.37993	0.0258798	0.0258798	0.306171	1471	tags=21%, list=14%, signal=18%	6608/2049/5364/56924/5170/5293/10509/4233/8633/5879/2048/6387/85464/8503/1942/81029/223117/6586/2050/1948/7852/9423/6469/8829/64101/2043/6585
hsa05207	hsa05207	Chemical carcinogenesis - receptor activation	124	-0.480231	-1.38286	0.0267321	0.0267321	0.306171	1453	tags=19%, list=14%, signal=17%	688/9970/7422/54659/5293/54852/3838/9314/1139/153/28514/3320/8503/9641/2099/5567/1956/8822/595/779/1545/2253/2248/26281
hsa04744	hsa04744	Phototransduction	5	-0.875693	-1.49156	0.0272097	0.0272097	0.306171	1027	tags=80%, list=10%, signal=72%	808/5145/2978/801
hsa04723	hsa04723	Retrograde endocannabinoid signaling	74	0.388436	1.37481	0.0308642	0.0308642	0.326932	2000	tags=39%, list=19%, signal=32%	2569/3708/4540/5566/4731/55967/4722/4713/4698/4708/4710/4711/4724/4714/4712/54539/4709/4700/4725/4719/115/4728/4726/4715/4729/4723/2565/4718/4702
hsa04810	hsa04810	Regulation of actin cytoskeleton	167	-0.455039	-1.3369	0.0310585	0.0310585	0.326932	849	tags=15%, list=8%, signal=14%	5879/22800/221178/5159/345456/6387/85464/3673/8503/7430/2846/2245/731/10552/28984/29895/7852/1956/8395/8822/5156/2253/8074/2248/26281
hsa04622	hsa04622	RIG-I-like receptor signaling pathway	40	-0.58794	-1.47246	0.0320842	0.0320842	0.327174	1591	tags=28%, list=15%, signal=23%	1540/7187/64135/54941/3627/9636/9641/5602/3592/7124/55593
hsa03050	hsa03050	Proteasome	40	0.46916	1.4662	0.0334842	0.0334842	0.331103	2551	tags=55%, list=24%, signal=42%	5691/5685/5690/51371/5705/5700/5695/5688/5684/5720/5694/5713/5692/5686/5719/5693/5710/5721/5701/5683/10213/11047
hsa00910	hsa00910	Nitrogen metabolism	8	-0.792118	-1.48365	0.0392094	0.0392094	0.376313	1359	tags=50%, list=13%, signal=44%	2746/762/766/2752
hsa04917	hsa04917	Prolactin signaling pathway	52	-0.544954	-1.41983	0.0432053	0.0432053	0.398457	3009	tags=44%, list=29%, signal=32%	5894/10000/2885/9655/5296/8651/5600/9306/5290/5594/3659/9021/5295/6777/2309/5293/6514/8503/5602/2099/1154/5617/595
hsa03030	hsa03030	DNA replication	34	0.478725	1.4471	0.0448074	0.0448074	0.398457	2719	tags=53%, list=26%, signal=39%	4171/3978/23649/6117/5111/5422/4173/5982/79621/6118/2237/4174/5424/6119/1763/5426/4172/5983
hsa05219	hsa05219	Bladder cancer	34	-0.595052	-1.45645	0.0451799	0.0451799	0.398457	1661	tags=26%, list=16%, signal=22%	4193/1612/4318/7422/4313/1956/595/7057/1839

## Sheet: GSE_KEGG_N_VS_SB43_KD_10_5_22
	ID	Description	setSize	enrichmentScore	NES	pvalue	p.adjust	qvalues	rank	leading_edge	core_enrichment
hsa05016	hsa05016	Huntington disease	212	0.459136	1.58542	0.00010304	0.00010304	0.00361502	3045	tags=50%, list=29%, signal=36%	3708/548644/5468/493869/56171/4731/2891/1742/10383/1769/10381/7417/64764/64446/148327/317/5685/27089/1770/5700/196385/5686/4722/1351/5687/7384/1211/4718/29796/5689/5707/4728/1537/7388/4706/1327/5705/4701/9377/5709/3066/5684/5695/5702/5701/5692/5710/4713/5691/374291/203068/7802/5682/5708/5693/7278/5690/4719/1385/5683/1329/5688/2475/5602/55567/7385/5431/1337/291/10382/5432/1173/4709/4707/5331/4723/…
hsa05020	hsa05020	Prion disease	176	0.477719	1.63017	0.000104581	0.000104581	0.00361502	3075	tags=59%, list=29%, signal=42%	3708/727/733/731/732/4731/4684/857/10383/4851/730/729/10381/7417/64764/148327/317/5685/27089/5700/5686/4722/1351/5687/7384/3309/4718/29796/5689/5707/4728/1537/7388/4706/1327/5705/735/4701/9377/5709/5684/5695/5702/5701/5692/8503/5710/4713/5691/468/374291/203068/5682/5708/5693/7278/5690/1460/4719/1385/5683/1329/5688/5602/7385/1337/291/10382/5879/4709/4707/5880/4723/5704/5694/5713/1388/9167/5603/738…
hsa05012	hsa05012	Parkinson disease	175	0.474872	1.61967	0.000104646	0.000104646	0.00361502	3044	tags=55%, list=29%, signal=40%	3708/55630/6570/4731/7494/10383/6233/10381/7417/64116/317/5685/27089/23516/1843/5700/7317/5686/4722/810/9927/1351/5687/7384/3309/4718/29796/5689/5707/4728/1537/7388/4706/1327/5705/4701/9377/5709/5684/5695/5702/5701/5692/5710/4713/5691/468/374291/203068/5682/5708/5693/7278/5690/25800/4719/5683/1329/5688/5602/7922/10131/7385/1337/291/10382/4709/4707/4723/2770/5704/808/5694/5713/9167/7327/27429/7381…
hsa05171	hsa05171	Coronavirus disease - COVID-19	149	0.694758	2.33987	0.000106225	0.000106225	0.00361502	1442	tags=58%, list=14%, signal=50%	727/733/731/5648/2243/732/629/1956/8829/1675/718/6233/6202/6231/730/729/2244/51121/6229/6133/6124/9045/6129/6165/2162/6134/6155/6141/200916/4938/6181/6132/6164/6160/6158/6146/6161/6192/6201/6187/6136/6175/6223/6208/6128/6230/6189/6194/6218/6217/6139/6206/6193/6224/6144/4736/9349/6228/6152/25873/11224/6143/6205/23521/6176/6207/6166/6130/6203/6209/6137/6135/6138/6125/3661/6204/6142/6147/6210/6156/5…
hsa03040	hsa03040	Spliceosome	113	0.555738	1.83165	0.000109505	0.000109505	0.00361502	3167	tags=64%, list=30%, signal=45%	11325/22827/6426/6632/23451/7307/6430/6432/6636/7919/10285/22985/1665/29896/6627/220988/6429/6633/6100/10772/11338/8683/4670/199746/6428/51645/27316/5093/10594/2521/9343/10713/51690/144983/6631/56949/27339/4116/3190/11017/23450/6634/10286/9939/10465/51729/153527/6625/84844/10450/10569/3192/9416/23658/22938/10929/6427/22916/27258/25949/10291/8896/55696/6626/24148/5356/6629/9775/55660/10189/8175/91…
hsa03010	hsa03010	Ribosome	107	0.741857	2.42832	0.000110497	0.000110497	0.00361502	1442	tags=65%, list=14%, signal=57%	6233/6202/6231/51121/6229/6133/6124/9045/6129/6165/6134/6155/6141/200916/6181/6132/6164/6160/6158/6146/6161/6192/6201/6187/6136/6175/6223/6208/6128/6230/6189/6194/6218/6217/6139/6206/6193/6224/6144/4736/9349/6228/6152/25873/11224/6143/6205/23521/6176/6207/6166/6130/6203/6209/6137/6135/6138/6125/6204/6142/6183/6147/6210/6156/51187/2197/6157/6188/6222/6122
hsa00190	hsa00190	Oxidative phosphorylation	78	0.555751	1.75458	0.000115194	0.000115194	0.00361502	3039	tags=62%, list=29%, signal=44%	50617/479/495/4731/127124/64077/51382/27089/529/4722/1351/7384/4718/29796/4728/1537/7388/4706/1327/4701/9377/9296/4713/27068/374291/4719/1329/7385/1337/4709/4707/4723/8992/9167/7381/4708/4715/6390/4540/4705/4702/4720/4700/4704/4711/4712/51606/4725
hsa04974	hsa04974	Protein digestion and absorption	55	0.654501	1.97598	0.000121109	0.000121109	0.00361502	1059	tags=42%, list=10%, signal=38%	1307/481/1282/80781/1299/1305/1301/643847/1280/1291/9056/23428/1289/1290/1504/1303/131873/1288/117247/1295/1294/482/1284
hsa04512	hsa04512	ECM-receptor interaction	47	0.619869	1.82166	0.000124875	0.000124875	0.00361502	1059	tags=34%, list=10%, signal=31%	7059/3690/1282/1299/3673/1280/3694/1291/3680/7060/131873/3679/3371/1288/3691/1284
hsa04610	hsa04610	Complement and coagulation cascades	44	0.73591	2.14465	0.000125881	0.000125881	0.00361502	1725	tags=57%, list=16%, signal=48%	727/733/731/5648/2243/732/629/2155/2159/3827/7035/3426/1675/718/730/729/2244/2162/5055/5054/3080/735/624/4179/725
hsa03050	hsa03050	Proteasome	40	0.653334	1.8738	0.000128057	0.000128057	0.00361502	3185	tags=80%, list=30%, signal=56%	5685/5700/5686/5687/5689/5707/5705/5709/5720/5684/5695/5702/5701/5692/51371/5710/5691/5682/5708/5693/5690/5683/5688/5704/5694/5713/5717/9861/10213/5714/9491/5718
hsa00562	hsa00562	Inositol phosphate metabolism	59	-0.457594	-1.79078	0.000605327	0.000605327	0.0156642	2198	tags=46%, list=21%, signal=36%	5335/8867/8898/3631/9562/64768/4534/8871/5298/55613/3632/64419/253430/3636/5291/9107/23007/22876/5293/3706/3628/9108/9651/8897/8821/8776/200576
hsa04151	hsa04151	PI3K-Akt signaling pathway	219	0.430763	1.48979	0.000823045	0.000823045	0.0196598	1775	tags=31%, list=17%, signal=26%	23566/80310/2065/7059/6256/3690/4908/1282/284/1299/2069/1956/4803/1946/6446/3673/2064/4233/1280/3694/5934/2263/1291/3680/1942/57818/2784/4602/7060/285/5228/131873/3679/3371/1288/1026/3326/3691/6194/5106/64764/10110/10971/7531/2252/2248/148327/92579/1284/4609/7184/3791/5617/7529/4804/2255/1977/7057/2846/9170/1027/4914/6198/5518/3082/1292/3675/8503
hsa05145	hsa05145	Toxoplasmosis	67	-0.426811	-1.70785	0.0013369	0.0013369	0.029653	1442	tags=22%, list=14%, signal=19%	2775/3717/3304/572/841/3655/3949/10000/3654/3459/5594/3592/7124/345611/79444
hsa04062	hsa04062	Chemokine signaling pathway	85	-0.422919	-1.78028	0.00166113	0.00166113	0.0343883	2664	tags=46%, list=25%, signal=34%	6714/6364/2869/5970/8517/2932/6655/5335/196883/5894/5296/2870/3265/59345/115/3717/58191/6777/5747/5291/9564/5590/6093/572/113/2776/6654/5293/4067/9844/10000/10563/2309/6367/3627/5594/109/112/673
hsa05150	hsa05150	Staphylococcus aureus infection	13	0.774693	1.78031	0.00226792	0.00226792	0.0440155	834	tags=62%, list=8%, signal=57%	3872/727/5648/629/3426/1675/718/3880
hsa04914	hsa04914	Progesterone-mediated oocyte maturation	72	-0.392565	-1.59935	0.00280112	0.00280112	0.051166	2170	tags=33%, list=21%, signal=27%	196883/369/51434/3480/5894/5296/994/890/115/5140/5291/9133/64506/85417/113/5293/10000/5594/387778/109/4342/112/673/3320
hsa04620	hsa04620	Toll-like receptor signaling pathway	61	-0.41467	-1.63018	0.00312891	0.00312891	0.051596	930	tags=23%, list=9%, signal=21%	353376/5291/841/5293/10000/7098/2353/3654/8772/3627/114609/5594/3592/7124
hsa05202	hsa05202	Transcriptional misregulation in cancer	118	0.462311	1.52937	0.00315698	0.00315698	0.051596	1683	tags=29%, list=16%, signal=24%	2138/5468/3195/4613/6256/4211/3205/2115/6495/30012/7048/7850/4233/51274/4005/6688/2130/1026/1848/10912/4609/5077/7849/1647/64332/2005/3398/8900/4804/1027/578/4914/2313/3066
hsa00982	hsa00982	Drug metabolism - cytochrome P450	23	0.665163	1.72259	0.00387275	0.00387275	0.0556672	453	tags=17%, list=4%, signal=17%	316/127/54659/4257
hsa05217	hsa05217	Basal cell carcinoma	45	0.557271	1.63036	0.00389007	0.00389007	0.0556672	2022	tags=44%, list=19%, signal=36%	2736/2737/51176/8313/7483/11211/6469/7855/1026/7479/8643/10912/54361/1647/81029/8322/578/8323/7480/1499
hsa04966	hsa04966	Collecting duct acid secretion	18	0.691288	1.70207	0.00400916	0.00400916	0.0556672	1269	tags=33%, list=12%, signal=29%	50617/760/495/127124/51382/529
hsa00051	hsa00051	Fructose and mannose metabolism	24	0.655747	1.71518	0.00412314	0.00412314	0.0556672	634	tags=21%, list=6%, signal=20%	5214/3098/5207/5372/229
hsa05322	hsa05322	Systemic lupus erythematosus	14	0.725146	1.6941	0.0050944	0.0050944	0.0659143	619	tags=50%, list=6%, signal=47%	727/733/731/732/718/730/729
hsa05022	hsa05022	Pathways of neurodegeneration - multiple diseases	319	0.38444	1.35168	0.00586688	0.00586688	0.0728729	3045	tags=46%, list=29%, signal=34%	3708/493869/56171/637/4731/50507/2891/1742/8313/7483/7494/10383/6233/11211/1769/489/7855/10381/7417/7479/5481/64446/54361/7415/317/5685/27089/1770/23401/5700/7317/196385/5686/4722/810/9927/351/1351/5687/5630/7384/3309/81029/4718/8322/29796/578/5689/5707/823/4728/1537/7388/4706/1327/5705/23435/4701/9377/5709/5684/5695/8323/5702/5701/5692/5710/4713/7480/5691/468/374291/203068/7802/5682/5708/5693/72…
hsa05014	hsa05014	Amyotrophic lateral sclerosis	261	0.394551	1.37814	0.00611247	0.00611247	0.0730032	3110	tags=48%, list=30%, signal=34%	493869/56171/637/4731/2891/7494/60/10383/1769/10381/9782/64446/7415/317/5685/27089/1770/5700/196385/6432/5686/310/4722/1351/5687/5630/7384/3309/283/220988/311/4718/29796/5689/5707/4728/1537/7388/4706/1327/56893/5705/23435/4701/9377/5709/5684/5695/5702/5701/5692/5710/6428/4713/5691/468/374291/203068/7802/5682/5708/5693/7278/5690/4719/2521/5683/1329/5688/2475/5608/55567/7385/144983/10762/1337/3084/…
hsa04060	hsa04060	Cytokine-cytokine receptor interaction	85	-0.352658	-1.48451	0.00664452	0.00664452	0.0763391	1049	tags=28%, list=10%, signal=26%	55504/2662/27242/4049/58985/5618/8771/10563/8784/2661/3556/6367/939/163702/1489/3627/3459/3595/23765/4838/3592/2657/9210/7124
hsa03008	hsa03008	Ribosome biogenesis in eukaryotes	63	0.501194	1.54244	0.00688346	0.00688346	0.0763391	4030	tags=65%, list=38%, signal=40%	5901/51367/22803/3692/55272/29102/1460/10885/26354/23560/10436/5822/7514/2091/83732/92856/55127/54433/6949/54552/9790/10556/10199/10813/27341/10607/51602/55131/55226/25996/134430/55651/138716/29889/10528/10171/28987/51068/1457/55781/65083
hsa00052	hsa00052	Galactose metabolism	19	0.663177	1.65448	0.00877814	0.00877814	0.0939946	1041	tags=26%, list=10%, signal=24%	5214/3098/7360/57818/92579
hsa03015	hsa03015	mRNA surveillance pathway	70	0.485616	1.51338	0.00995316	0.00995316	0.103024	3201	tags=61%, list=31%, signal=43%	11052/23708/29894/65109/7919/81608/8761/26986/22985/1478/79869/2107/23435/5518/11051/5500/1479/53981/5526/51585/8189/2521/22794/1477/5499/10921/5515/4116/10250/9939/51692/4440/55339/22916/10914/5411/9775/5520/5976/10189/5525/5529/53918
hsa05415	hsa05415	Diabetic cardiomyopathy	128	0.432764	1.44037	0.0110127	0.0110127	0.110314	3660	tags=63%, list=35%, signal=42%	9945/4731/7048/7137/489/7417/6513/6517/27089/4313/4722/1351/7384/4718/2673/29796/1281/4728/1537/7388/4706/1327/4701/9377/5500/8503/4713/374291/142/4719/1329/2475/5602/5499/7385/1337/291/5879/4709/488/4707/5880/5331/4723/207/9167/5603/7381/4688/4708/4715/2539/1376/6390/4540/4705/9882/4702/4720/4700/4704/4711/6300/4712/4725/5162/1535/51660/4726/5295/51079/7040/6392/4710/5501/4716/4846/2997/5160/738…
hsa05310	hsa05310	Asthma	3	-0.914276	-1.55949	0.0130747	0.0130747	0.123777	52	tags=67%, list=0%, signal=66%	958/7124
hsa04964	hsa04964	Proximal tubule bicarbonate reclamation	13	0.708833	1.62896	0.0131539	0.0131539	0.123777	981	tags=46%, list=9%, signal=42%	760/10991/481/5106/762/482
hsa05230	hsa05230	Central carbon metabolism in cancer	52	0.500113	1.49769	0.0172098	0.0172098	0.156971	1063	tags=19%, list=10%, signal=17%	5214/6514/3098/1956/8140/2064/4233/2263/6513/4609
hsa04510	hsa04510	Focal adhesion	135	0.419508	1.40372	0.0176925	0.0176925	0.156971	1849	tags=27%, list=18%, signal=22%	80310/7059/4659/3690/1282/1299/1956/3673/8395/2064/4233/1280/3694/857/1291/3680/60/7060/5228/131873/3679/3371/1288/3691/1284/10398/3791/7057/998/3082/1292/7791/3675/5500/8503/5155
hsa05412	hsa05412	Arrhythmogenic right ventricular cardiomyopathy	44	0.517843	1.50914	0.0200151	0.0200151	0.172645	812	tags=30%, list=8%, signal=27%	3690/51176/3673/3694/4000/3680/60/89/1000/1832/489/3679/3691
hsa00531	hsa00531	Glycosaminoglycan degradation	14	-0.607356	-1.66366	0.0210337	0.0210337	0.176527	1543	tags=43%, list=15%, signal=37%	3425/2799/2720/3423/4669/3373
hsa04213	hsa04213	Longevity regulating pathway - multiple species	47	-0.389468	-1.46437	0.0220662	0.0220662	0.180319	2170	tags=38%, list=21%, signal=31%	196883/6199/3480/5296/3265/3303/115/3304/5291/113/3643/9474/5293/10000/2309/109/5565/112
hsa05165	hsa05165	Human papillomavirus infection	224	0.382418	1.32543	0.0227903	0.0227903	0.181461	2122	tags=29%, list=20%, signal=23%	50617/390992/7059/3690/1282/1299/1956/92359/3280/3673/8313/127124/1280/3694/5934/7483/1291/3680/4851/11211/3955/388585/7060/7855/131873/3679/3371/1288/1026/51382/3691/7479/64764/148327/3661/54361/1284/55502/5700/529/8900/7057/1027/81029/8322/998/578/6198/9296/3066/8323/5518/1292/3675/8503/7337/7480/5734/5526/1385/1499/1108/1452/2475
hsa00250	hsa00250	Alanine, aspartate and glutamate metabolism	23	0.595661	1.5426	0.0242047	0.0242047	0.187905	483	tags=17%, list=5%, signal=17%	84706/9945/445/2571
hsa04657	hsa04657	IL-17 signaling pathway	56	-0.370669	-1.43899	0.0267131	0.0267131	0.20232	2664	tags=43%, list=25%, signal=32%	6364/132014/7186/3725/5970/8517/2932/7189/9641/5598/8061/7128/84818/8717/841/2353/8772/3627/5594/23765/2354/3320/7124/7188
hsa04514	hsa04514	Cell adhesion molecules	59	0.472233	1.44113	0.0297006	0.0297006	0.219591	1280	tags=27%, list=12%, signal=24%	1462/947/79679/84189/152404/9073/4684/3680/1000/214/8506/5792/1013/53842/1272/9076
hsa04971	hsa04971	Gastric acid secretion	41	0.510439	1.46938	0.0337924	0.0337924	0.243568	981	tags=22%, list=9%, signal=20%	3708/760/495/481/6522/60/2520/7430/482
hsa04260	hsa04260	Cardiac muscle contraction	41	0.507794	1.46177	0.0355777	0.0355777	0.243568	2537	tags=59%, list=24%, signal=45%	481/7139/7137/489/482/27089/7134/1351/7384/29796/786/1537/7388/1327/476/9377/4635/1329/7170/7385/1337/488/9167/7381
hsa04668	hsa04668	TNF signaling pathway	79	-0.318966	-1.32343	0.0363777	0.0363777	0.243568	1880	tags=25%, list=18%, signal=21%	5296/7128/1386/8986/83737/5291/8717/841/5293/4049/9020/10000/2353/840/8837/8772/3627/5594/7124/7188
hsa05010	hsa05010	Alzheimer disease	262	0.365394	1.27677	0.0365432	0.0365432	0.243568	2877	tags=45%, list=27%, signal=34%	3708/55630/637/4731/50507/8313/7483/7494/10383/11211/489/7855/10381/7417/7479/5481/64116/54361/317/5685/27089/23516/57142/23401/5700/5686/4722/810/351/1351/5687/7384/81029/4718/8322/29796/5689/5707/823/4728/1537/7388/4706/1327/5705/4701/9377/5709/5684/5695/8323/5702/5701/5692/8503/5710/4713/7480/5691/468/374291/203068/5682/5708/5693/7278/5690/1460/25800/4719/1128/1499/10313/5683/1329/1452/5688/24…
hsa05205	hsa05205	Proteoglycans in cancer	162	0.390667	1.32337	0.0368654	0.0368654	0.243568	1775	tags=24%, list=17%, signal=20%	3708/2065/4659/3690/4060/1956/3059/3673/5777/2064/4233/287/857/7483/2817/60/11211/6469/7855/7430/1026/7479/6194/27250/54361/4609/7078/4313/3791/7057/81029/8322/998/967/6198/8323/3082/5500/8503
hsa00040	hsa00040	Pentose and glucuronate interconversions	14	0.650504	1.51972	0.040006	0.040006	0.258811	2557	tags=50%, list=24%, signal=38%	7360/54659/10327/6652/6120/7358/9942
hsa05140	hsa05140	Leishmaniasis	39	-0.39401	-1.4132	0.04338	0.04338	0.272244	646	tags=18%, list=6%, signal=17%	2002/2353/3654/3459/5594/3592/7124
hsa05410	hsa05410	Hypertrophic cardiomyopathy	50	0.47389	1.40942	0.043836	0.043836	0.272244	1143	tags=28%, list=11%, signal=25%	4607/7139/3690/3673/3694/4000/3680/7137/60/489/3679/3691/7273/7134
hsa01523	hsa01523	Antifolate resistance	23	-0.473189	-1.49155	0.0458153	0.0458153	0.278958	2501	tags=39%, list=24%, signal=30%	5970/8517/8836/9429/10057/10257/2350/4524/7124
hsa05032	hsa05032	Morphine addiction	32	-0.418131	-1.43704	0.0469996	0.0469996	0.280666	2170	tags=53%, list=21%, signal=42%	196883/5143/2870/5578/59345/115/2775/5140/10846/113/140679/2565/5150/5151/2561/109/112

## Sheet: GSE_KEGG_UN_VS_NANOG_KD_22
	ID	Description	setSize	enrichmentScore	NES	pvalue	p.adjust	qvalues	rank	leading_edge	core_enrichment
hsa05020	hsa05020	Prion disease	176	-0.454208	-1.71568	0.000105719	0.000105719	0.00525817	3174	tags=52%, list=30%, signal=37%	5879/10963/1337/291/1460/3915/64764/5709/4719/4702/1385/5595/5706/4726/7381/4704/5688/1329/9586/5691/7386/4698/9861/5694/1965/4713/54205/4710/5713/5715/1351/5717/4728/27089/29796/5687/5684/5695/5701/5692/7278/1432/5708/9377/5710/5704/374291/468/7388/6647/4706/4722/5705/84701/7417/317/729/735/5683/5682/7384/3312/4718/5693/733/5685/4688/4705/1537/4701/5686/5707/1327/5702/732/5700/148327/4731/2534/5…
hsa05012	hsa05012	Parkinson disease	175	-0.462367	-1.746	0.000105787	0.000105787	0.00525817	3182	tags=50%, list=30%, signal=36%	51465/1337/291/2771/5709/4719/4702/5706/4726/7381/4704/5688/1329/55334/2861/5691/7386/4698/9861/5694/1965/4713/10131/27429/54205/4710/5713/57181/5715/1351/7327/5717/4728/27089/29796/5687/810/5684/5695/5701/5692/7278/5708/9377/5710/5704/374291/468/7388/9927/6647/4706/4722/5705/84701/7417/1843/317/5683/5682/7384/7922/4718/5693/5685/4705/1537/25800/4701/5686/5707/1327/5702/6233/64116/5700/7494/4731/…
hsa05171	hsa05171	Coronavirus disease - COVID-19	149	-0.617198	-2.2994	0.000107423	0.000107423	0.00525817	1604	tags=56%, list=15%, signal=48%	6189/729/735/6188/25873/6207/6166/6224/6205/6201/6217/6230/8829/6161/6165/733/6156/11224/6139/6136/6147/6143/9349/6192/6155/6229/6138/6204/6130/6218/6142/6223/6134/6222/6233/6210/6158/6175/6164/9045/6146/6125/6135/6208/6231/6124/6193/6228/6194/6128/732/6137/6129/6132/23521/6133/6160/629/6144/6181/6176/51121/6152/6202/6209/6141/6187/6206/4736/2266/1440/6122/200916/1956/6203/730/718/2244/4938/5648/…
hsa03040	hsa03040	Spliceosome	113	-0.509081	-1.84495	0.000111148	0.000111148	0.00525817	4570	tags=80%, list=44%, signal=45%	10946/84991/8896/6626/9410/9879/25949/10523/51729/84950/6100/23450/23658/6634/9939/22916/27339/51340/51639/8449/151903/3192/10907/5356/6631/9129/23020/9128/25804/55696/6429/8175/4116/153527/9775/3190/10772/10291/23350/55119/10285/4670/8683/6625/1665/22985/9416/10915/2521/5093/11017/9343/1655/144983/10713/84844/10286/199746/10189/24148/6632/10992/55660/6426/7919/10594/220988/6428/22938/6633/10465/…
hsa03010	hsa03010	Ribosome	107	-0.708106	-2.551	0.000111782	0.000111782	0.00525817	2104	tags=74%, list=20%, signal=60%	2197/124995/64969/6157/64960/51187/51069/29088/6189/6188/25873/51263/6207/6166/6224/51023/6205/6201/6182/6217/6230/6161/6165/6156/11224/6139/6136/6147/6143/9349/6192/6155/6229/6138/6204/6130/6218/6142/6223/6134/6222/6233/6210/6158/6175/6164/9045/6146/6125/6135/6208/6231/6124/6193/6228/6194/6128/6137/6129/6132/23521/6133/6160/6144/6181/6176/51121/6152/6202/6209/6141/6187/6206/4736/6183/6122/64979/…
hsa04974	hsa04974	Protein digestion and absorption	55	-0.615237	-2.03044	0.000123289	0.000123289	0.00525817	713	tags=36%, list=7%, signal=34%	1302/1301/9056/1307/131873/1280/80781/57642/10008/1288/7373/1282/1295/1299/1290/1294/643847/1305/117247/1281
hsa04610	hsa04610	Complement and coagulation cascades	44	-0.644075	-2.04548	0.000127616	0.000127616	0.00525817	1603	tags=52%, list=15%, signal=44%	729/735/733/5055/732/4179/629/3080/2266/2159/730/718/2244/7035/3426/5648/727/731/2243/3827/725/2155/2162
hsa04512	hsa04512	ECM-receptor interaction	47	-0.589307	-1.89481	0.000252143	0.000252143	0.00813473	860	tags=34%, list=8%, signal=31%	3912/3690/8516/3694/131873/3680/3691/22987/1280/3909/1288/1282/1299/7060/7059/3371
hsa05217	hsa05217	Basal cell carcinoma	45	-0.59027	-1.88438	0.000253839	0.000253839	0.00813473	3115	tags=67%, list=30%, signal=47%	374654/1647/5727/6608/1499/7976/7480/578/11211/8325/8322/1026/8321/8643/7481/8323/2736/2535/7474/2735/8313/6469/7473/7471/51176/7479/2737/54361/7855/7483
hsa05150	hsa05150	Staphylococcus aureus infection	13	-0.777144	-1.90387	0.000449236	0.000449236	0.0129569	927	tags=54%, list=9%, signal=49%	629/2266/718/3426/5648/727/3872
hsa04657	hsa04657	IL-17 signaling pathway	56	0.486977	2.00033	0.000532198	0.000532198	0.0130094	1453	tags=34%, list=14%, signal=29%	7188/7124/2354/8061/84818/23765/2353/5594/841/3320/6364/7128/8772/8717/7186/8517/2932/5602/4318
hsa04620	hsa04620	Toll-like receptor signaling pathway	61	0.434001	1.8224	0.00055371	0.00055371	0.0130094	1444	tags=28%, list=14%, signal=24%	7124/10000/3592/2353/3654/5594/841/8737/7098/5293/5291/114609/10333/8772/8517/353376/5602
hsa00190	hsa00190	Oxidative phosphorylation	78	-0.488043	-1.6924	0.000586373	0.000586373	0.0130094	3709	tags=58%, list=35%, signal=38%	6390/4709/64077/4715/7385/4723/1355/1337/529/4719/4702/4726/7381/4704/1329/7386/4698/495/527/127124/4713/54205/4710/1351/4728/27068/27089/29796/9377/374291/7388/479/4706/4722/84701/7384/51382/4718/4705/1537/4701/1327/4731/4707/50617
hsa04514	hsa04514	Cell adhesion molecules	59	-0.523753	-1.74908	0.000734664	0.000734664	0.0151352	1764	tags=39%, list=17%, signal=33%	5792/94030/5802/3685/933/1000/3384/1462/53842/84631/84189/152404/3897/958/8516/1013/58494/3680/79679/49861/4684/8506/9073
hsa04510	hsa04510	Focal adhesion	135	-0.44042	-1.62605	0.00097688	0.00097688	0.0187835	860	tags=19%, list=8%, signal=17%	3912/2534/60/3690/8516/1956/4659/4233/3694/131873/8395/3680/3691/1280/3909/1288/2064/1282/1299/7060/7059/80310/859/857/3371
hsa04914	hsa04914	Progesterone-mediated oocyte maturation	72	0.380371	1.64531	0.00129032	0.00129032	0.0210805	813	tags=17%, list=8%, signal=15%	64506/387778/112/109/10000/4342/85417/673/5594/3320/5293/5291
hsa04622	hsa04622	RIG-I-like receptor signaling pathway	40	0.518843	1.96535	0.0013544	0.0013544	0.0210805	1444	tags=32%, list=14%, signal=28%	7124/9636/7706/3592/841/9474/8737/10010/8772/8717/7186/8517/5602
hsa04668	hsa04668	TNF signaling pathway	79	0.423283	1.86973	0.00135501	0.00135501	0.0210805	1453	tags=29%, list=14%, signal=25%	7188/7124/3976/10000/8837/2353/5594/841/6364/8737/840/5293/5291/7128/8772/11035/8717/83737/7186/8517/64127/5602/4318
hsa00380	hsa00380	Tryptophan metabolism	24	-0.631133	-1.78571	0.0013887	0.0013887	0.0210805	1105	tags=29%, list=11%, signal=26%	8942/169355/8564/6999/23498/3030/316
hsa04062	hsa04062	Chemokine signaling pathway	85	0.361225	1.60904	0.00148588	0.00148588	0.0211379	1835	tags=31%, list=18%, signal=25%	112/109/10000/2309/673/5590/4067/58191/5594/6364/2776/5293/5291/9564/6367/59345/6654/6093/3717/8517/2870/2932/9844/10563/5970/6777
hsa04961	hsa04961	Endocrine and other factor-regulated calcium reabsorption	29	0.535681	1.88694	0.00153905	0.00153905	0.0211379	994	tags=24%, list=9%, signal=22%	112/7421/6543/2776/5741/2099/481
hsa03050	hsa03050	Proteasome	40	-0.579555	-1.81802	0.00166945	0.00166945	0.0218866	3090	tags=72%, list=29%, signal=51%	5709/5706/10197/5688/5691/9861/5694/51371/5713/5715/5717/5687/5684/5695/5701/5692/5708/5710/5704/5705/5683/5682/5693/5685/5686/5707/5702/5700/5689
hsa05016	hsa05016	Huntington disease	212	-0.389603	-1.49175	0.0020803	0.0020803	0.0260871	3094	tags=42%, list=30%, signal=30%	1337/291/64764/5709/4719/4702/1385/55860/5706/4726/1173/7381/4704/5437/5688/1329/9586/5431/25942/5691/64446/7386/4698/9861/5694/4713/54205/3066/4710/5713/1211/5715/1351/5717/4728/2475/27089/29796/5687/5684/5695/5701/5692/5432/7278/5708/9377/5710/5704/374291/7388/6647/4706/4722/5705/84701/7417/317/5683/5682/7384/7052/4718/1769/5693/5685/4705/1537/4701/5686/5707/1327/5702/10120/493869/5700/148327/4…
hsa05410	hsa05410	Hypertrophic cardiomyopathy	50	-0.521278	-1.69397	0.00262009	0.00262009	0.0307478	1950	tags=46%, list=19%, signal=38%	7170/1605/2010/3673/3908/7043/3685/489/27091/4000/60/3690/7137/7134/8516/4607/3694/3680/3691/786/7273/1906/1674
hsa03008	hsa03008	Ribosome biogenesis in eukaryotes	63	-0.493914	-1.66261	0.00266796	0.00266796	0.0307478	4306	tags=75%, list=41%, signal=44%	10557/28987/55781/55226/51119/55651/65083/1457/1459/10813/9790/10171/29889/23560/6949/7514/10436/1460/51068/55341/55127/1736/138716/92856/23160/84135/51096/10556/55272/134430/22803/10199/5901/10885/51602/51367/84128/3692/54552/27341/5822/83732/2091/10528/54433/26354/51077
hsa05014	hsa05014	Amyotrophic lateral sclerosis	261	-0.36922	-1.43114	0.00277179	0.00277179	0.0307478	3090	tags=43%, list=29%, signal=31%	5879/1770/79902/1337/9896/5709/4719/6396/4702/55860/5706/23636/5903/4726/7381/4704/5688/1329/9631/5217/5691/64446/7386/4698/10452/9861/5694/1965/4713/2521/54205/144983/3181/10189/4710/5713/55746/9972/5715/1351/56893/5717/4728/23165/2475/27089/29796/10762/5687/5684/5695/79023/220988/5701/5692/6428/7278/1432/5708/9377/5710/5704/374291/468/7388/23435/6647/4706/4722/5705/6432/84701/5608/317/4927/311/…
hsa05022	hsa05022	Pathways of neurodegeneration - multiple diseases	319	-0.35422	-1.38721	0.00335264	0.00335264	0.0354434	3182	tags=40%, list=30%, signal=29%	51465/1337/291/1460/9896/5709/23401/4719/6712/823/4702/55860/5595/5706/5604/4726/488/7381/4704/1499/5688/1329/3028/2861/5691/64446/7386/4698/10452/9861/5694/1965/4713/10131/27429/2521/54205/7976/7480/578/11211/4710/5713/8325/8322/5715/1351/7327/5717/4728/8321/2475/27089/29796/5687/810/5684/5695/5701/5692/7278/1432/5708/9377/5710/7481/5704/374291/468/7388/23435/351/9927/6647/4706/4722/5705/84701/7…
hsa00052	hsa00052	Galactose metabolism	19	-0.651174	-1.74319	0.00344086	0.00344086	0.0354434	1043	tags=32%, list=10%, signal=28%	57818/92579/5213/7360/3098/5214
hsa05412	hsa05412	Arrhythmogenic right ventricular cardiomyopathy	44	-0.525296	-1.66825	0.0039561	0.0039561	0.0393456	1933	tags=45%, list=18%, signal=37%	1605/2010/3673/3908/89/3685/1832/1000/489/27091/4000/60/3690/51176/8516/3694/3680/3691/786/1674
hsa03013	hsa03013	Nucleocytoplasmic transport	87	-0.442943	-1.55673	0.00449361	0.00449361	0.0432017	4438	tags=66%, list=42%, signal=38%	57122/2733/57510/80145/25909/26019/11260/53371/9939/7341/22916/3836/10284/348995/55705/23511/3840/7514/8021/79902/65109/4116/51068/9775/9670/6396/23636/5903/10921/9631/7329/22985/10250/5411/6613/23534/10189/23039/55746/9972/7919/23165/10762/30000/22794/5901/79023/51808/64328/4927/3838/9688/8480/55706/1434/3837/10527
hsa04714	hsa04714	Thermogenesis	148	-0.401802	-1.49576	0.0054821	0.0054821	0.048549	3726	tags=53%, list=36%, signal=34%	10891/6390/4709/2260/4715/7385/285521/64223/4723/55471/5571/5606/23028/51548/10818/29078/1355/55818/1337/64764/4719/51103/4702/6199/1385/4726/6605/7381/4704/1329/9586/84335/7386/4698/79133/1376/116228/4713/8110/9658/91942/4710/6602/1351/6197/4728/2475/27089/29796/1432/9377/8289/374291/6597/2182/7388/4706/4722/84701/7384/6198/5592/4718/25915/4705/1537/4701/1327/28958/6194/148327/4731/60/4707/23305…
hsa04064	hsa04064	NF-kappa B signaling pathway	61	0.393212	1.65113	0.0055371	0.0055371	0.048549	1423	tags=26%, list=14%, signal=23%	7188/7124/8837/7706/3654/4067/8737/60401/5971/114609/8915/7128/8717/7186/8517/353376
hsa00051	hsa00051	Fructose and mannose metabolism	24	-0.593096	-1.67809	0.00555478	0.00555478	0.048549	1174	tags=29%, list=11%, signal=26%	8790/5372/5207/5213/229/3098/5214
hsa00562	hsa00562	Inositol phosphate metabolism	59	0.38944	1.61943	0.00653951	0.00653951	0.0534301	2524	tags=44%, list=24%, signal=34%	8897/9108/3628/8821/64419/5293/5291/8776/22876/8898/200576/3631/27124/9562/9107/5298/4534/9651/51196/3633/8867/253430/23007/55613/5335/3706
hsa04672	hsa04672	Intestinal immune network for IgA production	9	-0.763285	-1.68937	0.00654206	0.00654206	0.0534301	1260	tags=56%, list=12%, signal=49%	56477/7852/3601/958/6387
hsa05010	hsa05010	Alzheimer disease	262	-0.356319	-1.38148	0.0066694	0.0066694	0.0534301	3174	tags=43%, list=30%, signal=31%	1337/291/1460/5709/23401/4719/823/4702/5595/5706/5604/4726/488/7381/4704/1499/5688/1329/55334/3028/10313/5691/7386/4698/9861/5694/1965/4713/54205/7976/7480/11211/4710/5713/57181/8325/8322/5715/55851/1351/5717/4728/8321/2475/27089/29796/5687/810/5684/5695/5701/207/5692/7278/5708/9377/5710/7481/5704/374291/468/7388/351/4706/4722/5705/84701/7417/317/8323/57142/5683/5682/7384/7922/2535/23621/4718/569…
hsa04710	hsa04710	Circadian rhythm	25	0.503342	1.71089	0.00685426	0.00685426	0.0534301	1074	tags=28%, list=10%, signal=25%	1628/406/9575/8945/6095/9572/5565
hsa04213	hsa04213	Longevity regulating pathway - multiple species	47	0.406294	1.60232	0.00772947	0.00772947	0.0586669	1074	tags=21%, list=10%, signal=19%	112/109/10000/2309/9474/3303/3643/5293/5291/5565
hsa04740	hsa04740	Olfactory transduction	19	0.553325	1.73695	0.008259	0.008259	0.0610787	636	tags=26%, list=6%, signal=25%	109/5997/57101/219473/6543
hsa05202	hsa05202	Transcriptional misregulation in cancer	118	-0.406947	-1.48055	0.00940682	0.00940682	0.0678281	2992	tags=42%, list=29%, signal=30%	1647/7102/51804/8861/905/25942/4609/5747/2521/3066/1655/578/1027/7113/1026/4221/51274/8148/862/6935/7709/4208/6256/2130/3486/8091/7849/1848/5077/7704/7850/4005/7048/4211/64332/3195/4286/958/2138/2115/2313/4233/6495/2005/4613/3205/3207/6688/5468
hsa03460	hsa03460	Fanconi anemia pathway	44	0.404772	1.58133	0.0106187	0.0106187	0.0731002	2263	tags=36%, list=22%, signal=29%	675/84126/79728/51455/2176/2187/2175/51426/11201/55120/2072/57697/5429/7156/5889/2067
hsa05414	hsa05414	Dilated cardiomyopathy	53	-0.476392	-1.56367	0.0106449	0.0106449	0.0731002	1950	tags=43%, list=19%, signal=35%	7170/1605/2010/3673/3908/7043/3685/489/27091/4000/153/60/3690/7137/7134/8516/4607/3694/3680/3691/786/7273/1674
hsa05142	hsa05142	Chagas disease	69	0.349779	1.50215	0.011215	0.011215	0.0752239	1128	tags=25%, list=11%, signal=22%	7124/10000/8837/3459/3592/2769/2353/3654/5594/841/2775/5054/2776/5293/5291/10333/8772
hsa05032	hsa05032	Morphine addiction	32	0.450969	1.62934	0.0126733	0.0126733	0.0830736	1327	tags=34%, list=13%, signal=30%	112/109/5150/2775/2561/5151/59345/5143/5140/140679/2870
hsa00120	hsa00120	Primary bile acid biosynthesis	12	0.628617	1.7218	0.0136054	0.0136054	0.0872021	607	tags=25%, list=6%, signal=24%	80270/1582/23600
hsa05145	hsa05145	Toxoplasmosis	67	0.341791	1.45808	0.016534	0.016534	0.0991844	599	tags=18%, list=6%, signal=17%	79444/7124/345611/10000/3459/3592/3654/5594/841/2775/3949/3303
hsa00250	hsa00250	Alanine, aspartate and glutamate metabolism	23	-0.566547	-1.58518	0.0165359	0.0165359	0.0991844	1588	tags=35%, list=15%, signal=30%	57494/790/2806/8659/445/2571/9945/84706
hsa04014	hsa04014	Ras signaling pathway	144	0.265603	1.28932	0.0166205	0.0166205	0.0991844	1338	tags=22%, list=13%, signal=20%	2251/283455/10000/1944/8817/2246/8823/27/5966/22821/57186/5594/8074/2254/8036/3643/2002/5293/81579/5291/10125/2323/2249/56924/7039/59345/6654/9846/115727/7422/8517/5921
hsa00531	hsa00531	Glycosaminoglycan degradation	14	0.593128	1.69298	0.0168505	0.0168505	0.0991844	3719	tags=93%, list=35%, signal=60%	3423/6677/2799/3425/2720/4669/3073/3074/138050/3373/2588/2990/10855
hsa03015	hsa03015	mRNA surveillance pathway	70	-0.430201	-1.47076	0.0220929	0.0220929	0.127106	4094	tags=69%, list=39%, signal=42%	9939/55844/22916/10284/53918/1479/55012/51692/5500/51585/5529/10914/5515/5520/65109/4116/79869/9775/5525/11051/1477/5501/9887/10921/55339/22985/10250/5411/5499/2521/10978/10189/2107/7919/11052/5518/22794/8761/1478/8189/53981/23435/5526/29894/4440/26986/23708/81608
hsa05205	hsa05205	Proteoglycans in cancer	162	-0.364306	-1.36759	0.0224755	0.0224755	0.127106	3011	tags=41%, list=29%, signal=29%	7410/8826/6199/5727/6608/5501/5595/5604/1499/595/4609/7023/5499/5747/7976/4087/1655/7480/11211/8325/8322/1026/1975/8321/2475/5170/7448/998/207/117581/3673/27250/1432/7481/8323/2535/7078/3685/6198/7474/7430/356/6194/6469/7473/60/3690/7471/7479/1956/4659/4233/4060/54361/2064/4313/3059/287/2065/7855/7483/2817/3708/5777/859/857
hsa04140	hsa04140	Autophagy - animal	118	0.278441	1.31187	0.0258799	0.0258799	0.142677	2316	tags=28%, list=22%, signal=22%	10000/22863/8837/8897/89849/338382/5594/9474/7405/10010/64419/5293/5291/55626/1612/7249/55062/3920/1509/5602/64121/9706/11345/440738/81671/84938/53349/5861/26100/6794/64422/23192/2081
hsa00010	hsa00010	Glycolysis / Gluconeogenesis	43	-0.469242	-1.48644	0.0262182	0.0262182	0.142677	1402	tags=21%, list=13%, signal=18%	84532/5106/57818/92579/5213/127/229/3098/5214
hsa00982	hsa00982	Drug metabolism - cytochrome P450	23	-0.549459	-1.53737	0.0269058	0.0269058	0.143008	794	tags=22%, list=8%, signal=20%	127/1571/4257/54659/316
hsa05322	hsa05322	Systemic lupus erythematosus	14	-0.623443	-1.5542	0.0274562	0.0274562	0.143008	1603	tags=64%, list=15%, signal=55%	729/735/733/732/958/730/718/727/731
hsa00140	hsa00140	Steroid hormone biosynthesis	24	-0.541763	-1.53285	0.0279128	0.0279128	0.143008	485	tags=17%, list=5%, signal=16%	1571/54659/3294/1583
hsa05321	hsa05321	Inflammatory bowel disease	23	0.464704	1.54798	0.0282624	0.0282624	0.143008	2574	tags=52%, list=25%, signal=39%	7124/3459/3592/3595/6095/4088/64127/6775/5970/3725/3460/7097
hsa04625	hsa04625	C-type lectin receptor signaling pathway	69	0.316146	1.35771	0.0323988	0.0323988	0.160301	1444	tags=23%, list=14%, signal=20%	7124/10000/3592/5594/841/4193/4775/5971/5293/5291/8915/6367/5533/8517/64170/5602
hsa05416	hsa05416	Viral myocarditis	23	-0.540092	-1.51116	0.0327915	0.0327915	0.160301	805	tags=57%, list=8%, signal=52%	595/25/54205/1982/1605/3908/2534/60/958/1981/637/5551/857
hsa04390	hsa04390	Hippo signaling pathway	107	-0.382915	-1.37948	0.0354348	0.0354348	0.165419	2621	tags=38%, list=25%, signal=29%	4609/5499/7529/7976/4087/7480/11211/9113/8325/8322/84962/8321/5518/7531/166824/7481/8323/7043/2736/2535/6591/122786/7474/8313/7048/23418/7473/85407/10971/60/7471/51176/392255/7479/1742/658/7003/54361/7855/7483/653
hsa04020	hsa04020	Calcium signaling pathway	125	-0.36958	-1.35158	0.0358399	0.0358399	0.165419	1092	tags=18%, list=10%, signal=17%	489/80228/1128/7852/2255/153/1910/7134/1956/4233/8877/2668/7125/2064/2065/56413/3708/80310/4803/113026/1909/5026/5023
hsa05230	hsa05230	Central carbon metabolism in cancer	52	-0.441668	-1.44617	0.0358472	0.0358472	0.165419	806	tags=17%, list=8%, signal=16%	5213/6513/8140/1956/6514/4233/2064/3098/5214
hsa00062	hsa00062	Fatty acid elongation	20	-0.557314	-1.50787	0.0361325	0.0361325	0.165419	1796	tags=40%, list=17%, signal=33%	3032/51495/64834/51102/60481/401494/79071/3030
hsa05218	hsa05218	Melanoma	61	0.325154	1.36535	0.0376523	0.0376523	0.169683	922	tags=21%, list=9%, signal=20%	2251/10000/8817/2246/8823/673/5594/8074/4193/2254/5293/5291/2249
hsa05165	hsa05165	Human papillomavirus infection	224	-0.334613	-1.28567	0.038717	0.038717	0.171797	2582	tags=31%, list=25%, signal=24%	3911/527/127124/5747/3066/7976/1297/7480/4853/578/11211/1027/8325/8322/55502/1026/8321/2475/7448/5518/3454/998/207/3673/7481/55534/5934/7337/3908/8323/1108/3955/5526/2535/51382/3685/6198/23462/7474/84441/356/5700/8313/7473/3912/148327/3690/7471/7479/8516/1956/3694/131873/3680/3691/1280/390992/54361/388585/3909/1288/1282/1299/7855/7483/7060/92359/7059/3371/50617
hsa04010	hsa04010	MAPK signaling pathway	208	0.23648	1.21047	0.0408654	0.0408654	0.178582	1338	tags=21%, list=13%, signal=18%	5494/2251/7124/781/10000/1944/4296/10746/8817/2246/8823/2353/673/80824/3654/51701/5594/8074/3556/2254/3303/1845/4775/5801/5971/3643/2002/10125/2323/2249/9175/23162/7039/783/4215/6654/5533/115727/7422/8717/7186/8517/5921
hsa00830	hsa00830	Retinol metabolism	26	-0.516145	-1.48533	0.0420561	0.0420561	0.181043	833	tags=23%, list=8%, signal=21%	5959/127/54884/9227/54659/316
hsa04080	hsa04080	Neuroactive ligand-receptor interaction	114	-0.371958	-1.34939	0.0433385	0.0433385	0.183799	1455	tags=27%, list=14%, signal=24%	9170/154/10888/116/3001/1145/6863/1128/1901/153/1910/152/57152/1137/122876/718/706/727/117579/130576/1906/130574/165829/3827/56413/5030/1909/5026/2891/23566/5023
hsa04151	hsa04151	PI3K-Akt signaling pathway	219	-0.333297	-1.27821	0.0439709	0.0439709	0.183799	1544	tags=41%, list=15%, signal=35%	3915/3164/5525/64764/2149/5159/6199/1385/5595/5604/3679/5617/5156/9586/2690/1942/595/2263/3675/284/4609/26281/1945/3911/5747/7529/1297/1027/1026/1975/2248/2475/5170/7448/5518/3454/7531/207/3673/468/5934/3908/10110/5526/6256/3685/9170/1977/6198/5106/3326/356/1946/57818/6194/1128/3912/92579/148327/2255/10971/3690/1440/7184/2784/4908/8516/1956/4233/3694/131873/3680/3691/1280/285/3909/1288/118788/206…
hsa04621	hsa04621	NOD-like receptor signaling pathway	100	0.281959	1.29783	0.0448155	0.0448155	0.184653	1642	tags=24%, list=16%, signal=20%	7188/7124/222545/5027/5594/841/9474/3320/140609/8737/10010/7128/8772/11035/8767/55072/7186/8517/64127/81858/64170/5602/11345/440738
hsa01230	hsa01230	Biosynthesis of amino acids	54	-0.42962	-1.41433	0.0456565	0.0456565	0.184736	2125	tags=26%, list=20%, signal=21%	5634/6470/587/4144/7086/2806/586/84076/875/5213/229/445/84706/5214
hsa04660	hsa04660	T cell receptor signaling pathway	66	0.312524	1.32801	0.0461165	0.0461165	0.184736	1444	tags=24%, list=14%, signal=21%	7124/10000/2353/5594/4775/5293/5291/1739/8915/10125/56924/6654/5533/8517/2932/5602
hsa00410	hsa00410	beta-Alanine metabolism	20	-0.544547	-1.47333	0.0469866	0.0469866	0.185643	641	tags=20%, list=6%, signal=19%	314/84735/2571/3030

## Sheet: GSE_KEGG_UN_VS_DPY30_KD_22
	ID	Description	setSize	enrichmentScore	NES	pvalue	p.adjust	qvalues	rank	leading_edge	core_enrichment
hsa05171	hsa05171	Coronavirus disease - COVID-19	149	-0.49107	-1.90893	0.000108566	0.000108566	0.00757443	2490	tags=54%, list=24%, signal=42%	6161/6208/6158/6205/6218/6147/6165/6189/6138/6188/6164/6204/6142/6207/11224/9045/6233/6141/6160/6228/51187/6231/6134/6187/6137/6194/6210/6209/6202/6125/6139/6155/6230/23521/6132/6143/6128/6223/6124/9349/6133/6181/6135/25873/6144/6176/6229/6192/6206/6224/733/6175/6203/629/1432/6201/6193/7113/6129/51121/3454/6130/6136/4736/200916/8829/1440/5648/731/6122/729/718/2244/727/1956/732/4938/2243/730/2266/…
hsa03010	hsa03010	Ribosome	107	-0.599929	-2.24681	0.000113237	0.000113237	0.00757443	3430	tags=79%, list=33%, signal=53%	6166/55052/54948/55168/219927/6152/63875/64969/6156/64965/2197/51069/6146/63931/6217/64979/64981/6222/6161/6208/6150/6158/6205/6218/6147/64960/6165/6189/6138/6188/6164/6204/6142/6207/11224/9045/6233/6141/6160/6228/51187/6231/6134/6187/6137/6194/6182/6210/6209/6202/6125/124995/6139/6155/6230/23521/6132/6143/6128/6223/6124/9349/6133/6181/6135/25873/6144/6176/6229/6192/6206/29088/6224/6175/6203/6201…
hsa04974	hsa04974	Protein digestion and absorption	55	-0.560972	-1.91085	0.000123457	0.000123457	0.00757443	1214	tags=45%, list=12%, signal=40%	340267/1289/1297/1307/1310/117247/1305/131873/7373/9056/57642/1303/1282/80781/10008/1288/1301/1284/1299/1302/1295/1281/1294/1280/1290
hsa04512	hsa04512	ECM-receptor interaction	47	-0.611315	-2.02467	0.000127	0.000127	0.00757443	1770	tags=47%, list=17%, signal=39%	3685/2335/3690/3673/1297/3909/3912/131873/3908/1282/1288/3694/3680/3691/8516/22987/1284/1299/1280/7060/7059/3371
hsa04610	hsa04610	Complement and coagulation cascades	44	-0.604762	-1.98209	0.000127584	0.000127584	0.00757443	1473	tags=52%, list=14%, signal=45%	624/733/629/5328/4179/5648/731/2159/729/718/2244/727/3827/3426/732/2243/2152/7035/730/2266/2155/725/2162
hsa05012	hsa05012	Parkinson disease	175	-0.40963	-1.61766	0.000319727	0.000319727	0.0141767	3548	tags=49%, list=34%, signal=33%	1351/5687/4723/5693/801/5705/29796/1329/5695/9377/4713/6390/27429/5692/9861/7327/57181/4710/1327/5704/2771/6647/7388/1537/4780/5701/2773/11047/1843/5709/10131/118424/5683/4728/5682/4722/291/810/5689/1813/468/27089/2861/5710/10383/4716/4718/4702/7922/10376/4719/5686/6233/7384/6570/7417/29985/64116/113457/374291/4701/5685/317/5684/5700/5707/5702/7278/5708/1965/7317/84701/4705/203068/10382/3309/7494…
hsa04514	hsa04514	Cell adhesion molecules	59	-0.530102	-1.82747	0.000366614	0.000366614	0.0141767	1446	tags=39%, list=14%, signal=34%	84189/94030/1462/5789/23114/1000/7122/84631/3384/3897/958/152404/53842/3680/4684/58494/1272/8516/49861/1013/9073/79679/8506
hsa05217	hsa05217	Basal cell carcinoma	45	-0.562796	-1.84996	0.000382068	0.000382068	0.0141767	2837	tags=49%, list=27%, signal=36%	1857/81029/2735/2535/6469/6608/11211/8321/8323/2736/7474/8313/51176/2737/7479/578/7480/7481/7855/7471/54361/7483
hsa05020	hsa05020	Prion disease	176	-0.398005	-1.5721	0.000532538	0.000532538	0.0175644	3548	tags=48%, list=34%, signal=32%	1351/1459/5687/4723/5693/5705/29796/1329/5695/9377/4713/6390/5692/9861/4710/1327/64764/5704/6647/7388/1537/1385/5701/11047/10963/5709/735/5683/4728/5682/4722/291/5689/468/27089/5710/10383/4716/3915/4718/4702/10376/4719/5686/7384/5534/7417/113457/374291/4701/5685/317/5684/5700/5707/5702/2906/7278/733/5708/1432/1965/84701/4705/203068/10382/3309/4731/148327/3312/731/4688/4707/729/84617/10381/2534/72…
hsa05150	hsa05150	Staphylococcus aureus infection	13	-0.735521	-1.84309	0.000592329	0.000592329	0.0175802	1336	tags=62%, list=13%, signal=54%	629/5648/718/727/3426/3880/2266/3872
hsa04668	hsa04668	TNF signaling pathway	79	0.417866	1.89035	0.000651466	0.000651466	0.0175802	1778	tags=30%, list=17%, signal=25%	7188/10000/7128/3976/8837/2353/5291/5594/7124/8737/5293/9021/840/1326/8717/841/83737/8986/8772/8517/1147/3553/9252/7186
hsa04510	hsa04510	Focal adhesion	135	-0.415743	-1.60028	0.000769992	0.000769992	0.0190472	808	tags=30%, list=8%, signal=28%	4633/5170/3915/3791/2321/5159/3082/3685/29895/4659/2335/3690/3673/60/1297/3909/3912/131873/5228/2064/3908/1282/1288/3694/2534/3680/5154/1956/3691/8395/8516/1284/1299/80310/1280/4233/7060/7059/857/3371/859
hsa04142	hsa04142	Lysosome	112	0.324486	1.54977	0.000900901	0.000900901	0.0205712	2442	tags=38%, list=23%, signal=29%	26503/3423/1519/2629/2799/135112/20/6677/1200/55353/256471/3920/4891/1777/1509/84572/4758/23659/2720/4126/427/6272/22901/3073/2519/8763/285362/535/8546/4668/2588/3074/537/9114/138050/3425/1075/1201/51606/23335/9583/10312
hsa04657	hsa04657	IL-17 signaling pathway	56	0.464319	1.95421	0.00105152	0.00105152	0.0222955	2008	tags=36%, list=19%, signal=29%	7188/27189/84818/7128/2353/3320/2354/5594/7124/23765/8717/841/8061/8772/8517/1147/3553/7186/9641/7189
hsa00750	hsa00750	Vitamin B6 metabolism	5	-0.908585	-1.73982	0.00115018	0.00115018	0.0227615	286	tags=40%, list=3%, signal=39%	8566/316
hsa04620	hsa04620	Toll-like receptor signaling pathway	61	0.388821	1.65975	0.00167691	0.00167691	0.0293916	2292	tags=39%, list=22%, signal=31%	10000/2353/5291/5594/7124/8737/3654/5293/7098/1326/841/7097/929/10333/8772/8517/1147/3553/9641/7189/353376/3592/6416/114609
hsa01522	hsa01522	Endocrine resistance	73	0.384877	1.714	0.00185529	0.00185529	0.0293916	886	tags=18%, list=8%, signal=16%	673/112/4193/1839/10000/109/1031/2353/5291/2099/5594/5293/6654
hsa04914	hsa04914	Progesterone-mediated oocyte maturation	72	0.379949	1.68026	0.00185529	0.00185529	0.0293916	1099	tags=18%, list=10%, signal=16%	64506/673/112/10000/387778/109/3320/85417/5291/5594/5293/5140/8900
hsa04151	hsa04151	PI3K-Akt signaling pathway	219	-0.367277	-1.47353	0.00188127	0.00188127	0.0293916	2420	tags=34%, list=23%, signal=27%	468/5934/1977/200186/4804/5156/5520/26281/5170/3915/3791/9134/2321/3326/6194/10971/6199/5159/3082/3685/7531/10110/2335/3690/2846/3673/2255/284/356/5106/5526/2248/2475/1297/3566/3454/148327/92579/9170/2252/3909/7184/1440/3912/2784/23566/57818/131873/5228/1946/2064/2065/285/3908/1282/1288/3694/3680/5154/1956/3691/8516/1128/1284/1299/80310/1280/4233/7060/118788/7059/4803/2069/4908/3371
hsa05322	hsa05322	Systemic lupus erythematosus	14	-0.687502	-1.75834	0.00234914	0.00234914	0.0348662	1388	tags=57%, list=13%, signal=50%	733/958/731/729/718/727/732/730
hsa04062	hsa04062	Chemokine signaling pathway	85	0.342578	1.57422	0.00278164	0.00278164	0.0393194	1140	tags=21%, list=11%, signal=19%	673/112/10000/109/2309/5291/2776/4067/5590/5594/5293/9844/6654/58191/59345/6367/9564/10563
hsa00380	hsa00380	Tryptophan metabolism	24	-0.589616	-1.71126	0.00373496	0.00373496	0.0503951	1377	tags=33%, list=13%, signal=29%	2639/169355/8564/39/23498/316/8942/3030
hsa03040	hsa03040	Spliceosome	113	-0.399694	-1.50774	0.00516274	0.00516274	0.0666312	4857	tags=65%, list=46%, signal=35%	23450/153527/25949/9939/10291/55696/11338/10946/23350/51729/10285/9128/10992/27316/4116/6426/4686/27339/84950/24148/22916/9775/6631/56259/22938/6429/11017/3192/6427/23451/84844/56949/10189/55660/51690/6430/55119/51639/6632/6627/199746/9129/5093/8559/22827/5356/10713/10465/9343/2521/10929/9416/51645/51340/11325/84321/22985/10286/7919/1665/10594/7307/151903/29896/6636/144983/6633/9410/1655/8449/643…
hsa04961	hsa04961	Endocrine and other factor-regulated calcium reabsorption	29	0.480035	1.72956	0.00617999	0.00617999	0.0764367	667	tags=21%, list=6%, signal=19%	112/7421/5741/2776/2099/6543
hsa00562	hsa00562	Inositol phosphate metabolism	59	0.364244	1.54659	0.00659703	0.00659703	0.0783311	2407	tags=42%, list=23%, signal=33%	9108/5291/200576/8897/8898/22876/5293/253430/9562/9107/55613/8776/3631/64419/27124/51196/5335/23007/4534/3633/79837/5286/5298/8821/4952
hsa04622	hsa04622	RIG-I-like receptor signaling pathway	40	0.439903	1.71108	0.00706402	0.00706402	0.0803268	2257	tags=40%, list=22%, signal=32%	9636/9474/7706/7124/8737/10010/8717/841/8772/8517/1147/7186/9641/7189/3592/1540
hsa01230	hsa01230	Biosynthesis of amino acids	54	-0.4689	-1.59226	0.00732192	0.00732192	0.0803268	1949	tags=33%, list=19%, signal=27%	5223/587/5634/7086/4144/162417/229/29920/387712/440/875/95/84076/5213/445/586/5214/84706
hsa05412	hsa05412	Arrhythmogenic right ventricular cardiomyopathy	44	-0.48842	-1.60078	0.00765501	0.00765501	0.0803268	1770	tags=41%, list=17%, signal=34%	3685/489/3690/27091/3673/60/1832/1000/51176/487/4000/3908/3694/3680/3691/8516/1674/786
hsa05414	hsa05414	Dilated cardiomyopathy	53	-0.470389	-1.59222	0.00784753	0.00784753	0.0803268	1607	tags=38%, list=15%, signal=32%	3685/489/3690/27091/3673/60/487/7137/4000/4607/3908/3694/3680/3691/8516/7134/7273/153/1674/786
hsa04211	hsa04211	Longevity regulating pathway	71	0.339848	1.50119	0.00849515	0.00849515	0.083972	1493	tags=21%, list=14%, signal=18%	112/10000/109/2309/9474/5291/5565/5293/8408/27244/3643/26060/9776/253314/7249
hsa05410	hsa05410	Hypertrophic cardiomyopathy	50	-0.473399	-1.59161	0.00898092	0.00898092	0.083972	1770	tags=38%, list=17%, signal=32%	3685/489/3690/27091/3673/60/487/7137/4000/4607/3908/3694/3680/3691/8516/7134/7273/1674/786
hsa05202	hsa05202	Transcriptional misregulation in cancer	118	-0.38762	-1.4702	0.0090523	0.0090523	0.083972	3020	tags=42%, list=29%, signal=30%	648/51804/51274/7850/8842/890/2521/7403/4221/905/1027/2130/4300/4804/3486/25942/604/2321/3066/8091/7709/1655/4005/4613/5328/7113/4211/7704/3195/2138/5077/2005/958/2115/7849/3205/3207/578/1848/7048/5468/4286/5154/4208/6688/6495/4233/2313/862
hsa04064	hsa04064	NF-kappa B signaling pathway	61	0.347615	1.48385	0.0100615	0.0100615	0.0905052	1778	tags=30%, list=17%, signal=25%	7188/60401/7128/8837/7706/4067/7124/8737/3654/8717/5971/929/5335/3554/8517/1147/3553/7186
hsa00531	hsa00531	Glycosaminoglycan degradation	14	0.618086	1.81396	0.0109683	0.0109683	0.0915551	2220	tags=64%, list=21%, signal=51%	3423/2799/6677/2720/3073/2588/3074/138050/3425
hsa04080	hsa04080	Neuroactive ligand-receptor interaction	114	-0.386363	-1.45941	0.0113153	0.0113153	0.0915551	2015	tags=38%, list=19%, signal=31%	2914/797/133/10888/117579/256933/10203/1134/2846/624/57152/122876/2906/8620/56413/2740/6863/152/706/9170/130574/1910/23566/6750/796/552/165829/2922/718/1145/727/3827/4886/1128/5023/154/5026/5030/130576/1901/153/1909/2891
hsa04928	hsa04928	Parathyroid hormone synthesis, secretion and action	75	0.32245	1.43916	0.0115163	0.0115163	0.0915551	488	tags=15%, list=5%, signal=14%	4929/8074/673/112/7421/1839/109/2353/5741/2776/5594
hsa04213	hsa04213	Longevity regulating pathway - multiple species	47	0.3888	1.56342	0.0117481	0.0117481	0.0915551	1040	tags=21%, list=10%, signal=19%	112/10000/109/2309/9474/5291/5565/5293/3303/3643
hsa00052	hsa00052	Galactose metabolism	19	-0.594232	-1.63756	0.0117864	0.0117864	0.0915551	870	tags=32%, list=8%, signal=29%	92579/5213/57818/7360/5214/3098
hsa04917	hsa04917	Prolactin signaling pathway	52	0.36883	1.52857	0.0120542	0.0120542	0.0915551	995	tags=21%, list=9%, signal=19%	10000/2309/2353/5291/2099/5594/5293/2592/9021/6654/5618
hsa04217	hsa04217	Necroptosis	84	0.311963	1.43145	0.0123372	0.0123372	0.0915551	2270	tags=37%, list=22%, signal=29%	7188/7128/8837/3320/3459/7124/8737/55072/7098/8717/841/92421/11124/51652/5119/81858/8772/6777/27005/3553/114548/7186/5321/9825/8878/353376/7419/9525/1540/6774/3717
hsa05016	hsa05016	Huntington disease	212	-0.343166	-1.37376	0.0127735	0.0127735	0.092481	3548	tags=41%, list=34%, signal=28%	1351/5687/4723/5693/10891/5705/29796/1329/5695/5431/9377/4713/6390/5692/9861/4710/1173/6875/1327/64764/55081/5704/6647/7388/1537/1385/5701/11047/5709/5683/196385/4728/5682/4722/291/5689/1211/27089/5710/10383/55860/4716/4718/4702/10376/25942/4719/5686/7384/1767/7417/113457/10120/374291/4701/64446/5331/1770/3066/5685/317/5684/5700/5707/1742/1769/5702/7278/5708/2475/84701/4705/203068/10382/7052/4731…
hsa04020	hsa04020	Calcium signaling pathway	125	-0.377638	-1.4415	0.0133156	0.0133156	0.0941101	2169	tags=34%, list=21%, signal=27%	26281/3791/5261/5534/2321/7417/5256/5331/5159/3082/7852/2185/489/624/8877/2906/2255/56413/2248/487/4486/2252/1910/2064/2065/552/7125/2668/5154/1956/1128/5023/3708/154/80310/5026/4233/7134/4803/113026/153/1909
hsa04360	hsa04360	Axon guidance	130	-0.372017	-1.42726	0.0139042	0.0139042	0.095985	3039	tags=44%, list=29%, signal=32%	2771/23654/9475/2049/4776/81029/2773/10505/57556/2041/80031/57715/1948/2043/6469/10509/8633/54910/23365/5170/25791/6608/5534/7852/5364/91653/3985/23380/4690/7474/6091/56963/9723/10507/5362/2050/64221/223117/219699/1949/8829/658/3897/3984/9037/6586/6387/1946/10371/54437/2534/2048/54361/2047/4233/9423/6585
hsa04740	hsa04740	Olfactory transduction	19	0.536005	1.71761	0.014527	0.014527	0.0980053	667	tags=26%, list=6%, signal=25%	5997/109/219473/57101/6543
hsa03050	hsa03050	Proteasome	40	-0.484085	-1.55942	0.0149929	0.0149929	0.0989005	3940	tags=70%, list=38%, signal=44%	5706/5688/10197/51371/5717/5713/5687/5693/5705/5695/5692/9861/5704/5701/11047/5709/5683/5682/5689/5710/5686/5685/5684/5700/5707/5702/5708/9491
hsa05022	hsa05022	Pathways of neurodegeneration - multiple diseases	319	-0.317818	-1.30455	0.0176459	0.0176459	0.11387	3548	tags=40%, list=34%, signal=28%	1351/1459/1452/5687/4723/5693/801/5705/29796/1329/5695/1499/9377/4713/6390/27429/10452/5692/9861/7327/4710/1327/55255/351/55081/5704/6647/7388/1537/84557/5605/2521/1857/23435/5701/81029/11047/5709/10131/118424/5683/196385/4728/5682/4722/291/810/5689/468/2535/27089/2861/5710/10383/55860/4716/4041/4718/4702/10376/4719/5686/6233/7384/1767/5534/7417/113457/10120/11211/374291/4701/64446/5331/1770/8321…
hsa00511	hsa00511	Other glycan degradation	14	0.588422	1.7269	0.0200564	0.0200564	0.126672	2076	tags=64%, list=20%, signal=52%	2629/23324/4758/2720/4126/3073/2519/4123/3074
hsa05014	hsa05014	Amyotrophic lateral sclerosis	261	-0.324454	-1.3167	0.022213	0.022213	0.134608	3548	tags=43%, list=34%, signal=29%	79902/10189/5717/4928/5713/1351/5687/4723/5693/5705/29796/348995/1329/5695/9631/57122/9377/55746/4713/5217/6390/10452/5692/9861/5903/4710/1327/55255/5704/6647/7388/1537/84557/2521/23435/5701/11047/5709/9972/5683/55706/196385/4728/5682/4722/5689/3181/9688/468/79023/56893/27089/5710/10383/55860/3084/4716/4718/4702/10376/4719/5686/7384/144983/1767/5534/113457/10120/374291/4701/64446/311/1770/23165/9…
hsa05205	hsa05205	Proteoglycans in cancer	162	-0.346817	-1.36081	0.0222198	0.0222198	0.134608	2352	tags=30%, list=22%, signal=24%	2535/4478/6469/23365/7023/5170/3791/6608/6194/11211/22808/6199/8321/3082/3685/27250/1655/4659/8323/2335/3690/3673/7474/60/356/7430/4313/1432/2475/5328/7479/2064/2065/7480/5777/3059/1956/7481/3708/7855/7471/54361/287/4233/2817/857/7483/859/4060
hsa04140	hsa04140	Autophagy - animal	118	0.277382	1.34042	0.0227704	0.0227704	0.135184	2008	tags=26%, list=19%, signal=21%	10000/8837/22863/338382/9474/5291/8897/5594/10010/55062/5293/3920/8408/7405/1509/89849/64419/1612/53349/440738/9776/7249/26100/8678/81671/64121/64422/23192/3265/84938/7189
hsa04660	hsa04660	T cell receptor signaling pathway	66	0.32453	1.40598	0.0240752	0.0240752	0.140128	2068	tags=32%, list=20%, signal=26%	10000/2353/10125/5291/5533/4775/5594/7124/1739/5293/6654/1326/56924/5335/8517/1147/5788/5058/3265/8440/5530
hsa04972	hsa04972	Pancreatic secretion	42	0.386909	1.51829	0.0254199	0.0254199	0.143719	589	tags=21%, list=6%, signal=20%	886/112/6262/109/1504/885/219931/2776/5645
hsa04911	hsa04911	Insulin secretion	42	0.385975	1.51462	0.0258738	0.0258738	0.143719	483	tags=19%, list=5%, signal=18%	886/112/6262/109/885/27445/2776/3783
hsa00051	hsa00051	Fructose and mannose metabolism	24	-0.529968	-1.53814	0.0261447	0.0261447	0.143719	2308	tags=38%, list=22%, signal=29%	3099/8790/5207/2762/229/5213/5214/5372/3098
hsa04672	hsa04672	Intestinal immune network for IgA production	9	-0.67952	-1.54263	0.0270229	0.0270229	0.145846	2886	tags=78%, list=28%, signal=56%	7040/56477/3601/7852/958/4055/6387
hsa05416	hsa05416	Viral myocarditis	23	-0.532452	-1.53031	0.0286788	0.0286788	0.152019	1373	tags=35%, list=13%, signal=30%	60/1981/958/637/3908/2534/5551/857
hsa04070	hsa04070	Phosphatidylinositol signaling system	72	0.302262	1.3367	0.0352505	0.0352505	0.183576	1158	tags=24%, list=11%, signal=21%	9108/160851/5291/200576/8897/8898/8760/22876/8527/5293/1609/253430/9107/55613/8776/3631/64419
hsa05165	hsa05165	Human papillomavirus infection	224	-0.321095	-1.29043	0.0375704	0.0375704	0.192284	1852	tags=23%, list=18%, signal=19%	6199/5159/8321/3066/3685/7337/23493/5700/8323/2335/3690/3673/7474/356/5526/2475/1297/8313/3454/55534/148327/50617/3909/3912/7479/578/131873/23462/388585/7480/3908/1282/1288/3694/3680/1956/7481/3691/92359/8516/1284/7855/84441/7471/1299/54361/1280/7060/7059/7483/3371
hsa04390	hsa04390	Hippo signaling pathway	107	-0.361719	-1.35468	0.0399728	0.0399728	0.200131	2925	tags=38%, list=28%, signal=28%	9113/999/7040/1857/81029/5518/7043/23291/2535/5520/392255/7005/11211/10971/8321/7531/84962/7046/8323/1742/2736/7474/60/166824/6591/23418/8313/51176/122786/658/7479/7003/7048/7480/7481/85407/7855/7471/54361/653/7483
hsa05032	hsa05032	Morphine addiction	32	0.393976	1.45687	0.0405134	0.0405134	0.200131	1060	tags=25%, list=10%, signal=23%	112/109/5151/2565/2561/2775/5140/59345
hsa03013	hsa03013	Nucleocytoplasmic transport	87	-0.375429	-1.36953	0.0411263	0.0411263	0.200131	4457	tags=66%, list=43%, signal=38%	5901/10284/79711/9939/11260/6396/4116/4686/22916/26019/23511/7175/3839/9775/55705/10762/53371/10921/10250/8021/79902/10189/4928/22794/7329/348995/9631/57122/55746/6613/5411/5903/23039/3838/23534/3836/30000/51808/65109/9972/55706/7514/3840/84321/22985/9688/79023/7919/9670/23165/64328/8480/4927/10527/3837/51068/1434
hsa03008	hsa03008	Ribosome biogenesis in eukaryotes	63	-0.398787	-1.3902	0.0445359	0.0445359	0.213228	4828	tags=75%, list=46%, signal=40%	5901/1460/138716/6949/23195/23160/55127/10171/54433/28987/55226/23560/55272/55131/55341/55813/84128/10556/10436/10607/10813/57455/1459/65083/1736/55781/2091/51096/134430/92856/51367/7514/29102/5822/10528/10199/10885/9790/51602/3692/83732/29889/27341/54552/26354/51068/51077
hsa00062	hsa00062	Fatty acid elongation	20	-0.531182	-1.47756	0.0461451	0.0461451	0.217426	1825	tags=55%, list=17%, signal=46%	9524/3032/79993/51102/64834/5538/60481/51495/79071/401494/3030
hsa04940	hsa04940	Type I diabetes mellitus	13	-0.592085	-1.48367	0.0476825	0.0476825	0.21858	2241	tags=54%, list=21%, signal=42%	3329/5799/5798/356/1363/5551/2571
hsa00140	hsa00140	Steroid hormone biosynthesis	24	-0.504924	-1.46546	0.0478628	0.0478628	0.21858	1608	tags=29%, list=15%, signal=25%	1312/54659/8630/6716/1571/1583/3294

## Sheet: GSE_KEGG_UN_VS_DPY30_KD_10_5
	ID	Description	setSize	enrichmentScore	NES	pvalue	p.adjust	qvalues	rank	leading_edge	core_enrichment
hsa01240	hsa01240	Biosynthesis of cofactors	108	-0.507121	-1.81117	0.000143926	0.000143926	0.0265903	2335	tags=35%, list=22%, signal=28%	51805/29968/10243/27235/2937/93100/158/9054/2235/29925/29926/7358/80025/80308/65220/7390/80347/84274/8564/54659/26289/5372/4144/5373/8836/8630/1723/7363/125061/212/3145/4337/5805/8942/1719/2356/8566/9249
hsa04610	hsa04610	Complement and coagulation cascades	44	0.632807	2.12902	0.000265745	0.000265745	0.0265903	1594	tags=55%, list=15%, signal=46%	2155/5055/3827/727/5054/732/2243/710/733/7448/4179/1675/2149/5345/1379/5627/5648/735/7035/2153/5265/2151/2244/5270
hsa03040	hsa03040	Spliceosome	113	-0.486172	-1.74519	0.000287646	0.000287646	0.0265903	2023	tags=40%, list=19%, signal=32%	6627/55696/22916/3304/9092/84321/6430/26121/3303/1665/9416/10286/6626/6632/8559/4686/6631/8449/11338/56259/57461/57819/6426/6432/8683/6428/3192/2521/3190/199746/1655/4670/6625/27316/9410/6429/7919/51639/11017/220988/29896/144983/3312/6427/10929
hsa04142	hsa04142	Lysosome	112	0.41627	1.65357	0.000325945	0.000325945	0.0265903	2932	tags=51%, list=28%, signal=37%	175/4074/2799/3482/2629/2548/4126/1509/1497/5660/533/10312/4864/1200/2760/1075/410/1519/5641/3074/3920/5476/23659/26503/9374/57192/4125/3916/3423/8763/26088/2717/427/1203/55353/4668/23431/23545/5538/130340/1201/3425/10053/537/26985/3373/2588/3073/20/84572/9741/8692/950/27074/4758/2990/10577
hsa04060	hsa04060	Cytokine-cytokine receptor interaction	85	0.443558	1.68426	0.00150739	0.00150739	0.0983768	2188	tags=48%, list=21%, signal=38%	55540/3976/653/10563/9210/7040/1896/55504/56477/3556/1440/7048/3460/7850/84957/659/27242/8784/939/84818/2661/2657/163702/658/1233/23765/93/1489/91/58985/3604/3572/3459/90/3454/657/4049/58191/132014/655/6364
hsa00790	hsa00790	Folate biosynthesis	14	-0.753622	-1.79587	0.00213295	0.00213295	0.116003	788	tags=43%, list=8%, signal=40%	8836/57016/4337/5805/1719/2356
hsa00830	hsa00830	Retinol metabolism	26	-0.643	-1.77982	0.00318418	0.00318418	0.133834	1242	tags=35%, list=12%, signal=31%	56603/54659/1592/8630/7363/9227/8854/339761/9249
hsa00860	hsa00860	Porphyrin metabolism	23	-0.651723	-1.75482	0.00355691	0.00355691	0.133834	1741	tags=35%, list=17%, signal=29%	2235/7390/54659/1356/7363/212/3145/644
hsa00532	hsa00532	Glycosaminoglycan biosynthesis - chondroitin sulfate / dermatan sulfate	13	0.713994	1.77932	0.00405588	0.00405588	0.133834	1744	tags=54%, list=17%, signal=45%	113189/126792/22856/79586/55454/26229/337876
hsa03266	hsa03266	Virion - Herpesvirus	4	0.920427	1.62118	0.00435504	0.00435504	0.133834	591	tags=75%, list=6%, signal=71%	3482/3678/3690
hsa05218	hsa05218	Melanoma	61	-0.496287	-1.62477	0.00451151	0.00451151	0.133834	743	tags=16%, list=7%, signal=15%	578/1871/595/10912/2246/2248/5156/2253/26281/8822
hsa00232	hsa00232	Caffeine metabolism	3	-0.959196	-1.5439	0.00511811	0.00511811	0.138133	9	tags=67%, list=0%, signal=67%	7498-09-01
hsa04020	hsa04020	Calcium signaling pathway	125	-0.41086	-1.49894	0.00550303	0.00550303	0.138133	1040	tags=22%, list=10%, signal=20%	552/5261/7422/6262/340156/2767/487/5567/779/3706/801/8877/291/5336/2264/7125/3710/2246/113026/5733/2248/4846/5156/1910/2253/26281/8822
hsa05200	hsa05200	Pathways in cancer	353	-0.335122	-1.35618	0.0059531	0.0059531	0.138757	1028	tags=15%, list=10%, signal=14%	2323/369/8202/7422/3592/6778/1857/2952/10587/578/2767/6934/9134/9170/1612/6387/28514/5567/3908/2950/3326/1871/595/9826/5734/3601/801/5336/6199/840/10161/1398/10912/1282/7170/2956/2264/8325/7704/2846/2246/115727/5733/2248/862/356/5156/1910/2253/8322/675/1027/26281/8822
hsa05014	hsa05014	Amyotrophic lateral sclerosis	261	-0.348037	-1.37277	0.00939802	0.00939802	0.204448	2222	tags=27%, list=21%, signal=22%	64837/4702/5682/56893/4927/57679/55255/5709/27089/60/4217/6506/10010/4723/9167/2475/79139/10383/127602/3181/84134/55626/9896/143471/1327/347733/7175/10376/23435/71/10452/56171/1770/5534/4686/5702/4741/4705/5879/7186/3831/10482/2878/374291/9782/468/5708/4928/6432/84701/5706/6428/2521/1537/5608/1965/203068/4716/8878/345456/220988/144983/1767/147700/3710/311/10382/113457/7278/84617
hsa03460	hsa03460	Fanconi anemia pathway	44	-0.51619	-1.59248	0.0120212	0.0120212	0.245168	1135	tags=20%, list=11%, signal=18%	83990/11201/29089/80198/116028/545/2175/57697/675
hsa04950	hsa04950	Maturity onset diabetes of the young	13	-0.704808	-1.64961	0.0136592	0.0136592	0.26219	791	tags=46%, list=8%, signal=43%	5080/5078/6514/3110/3087/3171
hsa04360	hsa04360	Axon guidance	130	0.340469	1.38251	0.0157967	0.0157967	0.286373	1224	tags=20%, list=12%, signal=18%	2047/91584/7474/6469/219699/10371/2048/1969/1945/5362/5365/7976/659/91653/2049/5062/5170/4690/25/1944/84612/6586/9860/3265/3688/658
hsa04217	hsa04217	Necroptosis	84	-0.422172	-1.45289	0.0196933	0.0196933	0.338223	2624	tags=35%, list=25%, signal=26%	818/3717/6772/1540/5602/2512/91782/6777/10616/27243/7128/27183/192111/9825/255189/6775/7186/2746/6778/5836/5481/3326/5610/291/8878/5478/2495/356/2752
hsa04260	hsa04260	Cardiac muscle contraction	41	-0.503661	-1.53254	0.0231884	0.0231884	0.375522	2028	tags=44%, list=19%, signal=36%	444/7134/27089/9167/4633/1327/476/7168/6262/84701/27091/487/1537/779/7170/784/7137/482
hsa05130	hsa05130	Pathogenic Escherichia coli infection	144	-0.372921	-1.38214	0.0241667	0.0241667	0.375522	2035	tags=24%, list=19%, signal=20%	4642/2597/23365/60/10552/4793/10383/10109/5777/347733/4645/10376/71/9368/1366/5879/7186/1365/55971/2017/578/9170/203068/9826/840/4641/9076/53842/2846/137075/10382/113457/356/7278/84617
hsa04390	hsa04390	Hippo signaling pathway	107	0.341394	1.34231	0.02845	0.02845	0.385882	1510	tags=26%, list=14%, signal=23%	374/7474/653/126374/1742/7040/6591/5054/7048/8313/85407/7976/659/23418/7855/8323/999/154796/7471/8321/84612/55844/658/2736/7003/3398/11186/7480
hsa05033	hsa05033	Nicotine addiction	8	0.726619	1.58291	0.0287019	0.0287019	0.385882	2239	tags=50%, list=21%, signal=39%	1139/2561/2906/140679
hsa00514	hsa00514	Other types of O-glycan biosynthesis	30	0.48961	1.50853	0.0309434	0.0309434	0.385882	2536	tags=47%, list=24%, signal=35%	23509/152002/3955/29954/79695/51809/29071/56913/8985/23127/2589/10585/285203/2683
hsa05224	hsa05224	Breast cancer	110	-0.384761	-1.37649	0.0315108	0.0315108	0.385882	1026	tags=16%, list=10%, signal=15%	369/8202/1857/578/6934/28514/1871/595/6199/10912/8325/2246/2248/2253/8322/675/26281/8822
hsa04928	hsa04928	Parathyroid hormone synthesis, secretion and action	75	0.373756	1.38821	0.0319953	0.0319953	0.385882	2122	tags=36%, list=20%, signal=29%	3708/9935/8521/1594/4929/2353/6256/10568/3727/2625/9586/1026/4208/1956/1386/64764/1388/8074/64386/7421/5566/2778/112/11214/5595/5604/4040
hsa00040	hsa00040	Pentose and glucuronate interconversions	14	-0.651859	-1.55337	0.0346605	0.0346605	0.385882	2013	tags=57%, list=19%, signal=46%	51084/27294/51181/7358/54659/9942/57016/7363
hsa04540	hsa04540	Gap junction	52	-0.457984	-1.4521	0.034741	0.034741	0.385882	736	tags=17%, list=7%, signal=16%	2767/5567/203068/3710/10382/113457/7278/5156/84617
hsa04975	hsa04975	Fat digestion and absorption	18	0.567915	1.53979	0.0357735	0.0357735	0.385882	2235	tags=50%, list=21%, signal=39%	2168/2806/10999/10554/2169/5322/81579/335/8694
hsa04964	hsa04964	Proximal tubule bicarbonate reclamation	13	-0.658015	-1.54009	0.0364845	0.0364845	0.385882	1542	tags=31%, list=15%, signal=26%	476/2746/6550/482
hsa00260	hsa00260	Glycine, serine and threonine metabolism	28	-0.532744	-1.4997	0.0386216	0.0386216	0.385882	1632	tags=39%, list=16%, signal=33%	2731/29958/5223/10993/1757/27232/875/212/63826/2593/2628
hsa04010	hsa04010	MAPK signaling pathway	208	-0.334653	-1.29308	0.0391539	0.0391539	0.385882	1028	tags=15%, list=10%, signal=14%	2323/369/7422/468/57551/27091/5608/285/5567/3925/779/8649/1849/22800/1398/10912/5801/2264/5494/1326/9479/2246/115727/784/2248/3312/356/5156/994/2253/26281/8822
hsa05030	hsa05030	Cocaine addiction	27	0.49218	1.48066	0.0404192	0.0404192	0.385882	1849	tags=41%, list=18%, signal=34%	84152/1742/627/9586/8851/1386/64764/1388/2906/5566/2778
hsa04922	hsa04922	Glucagon signaling pathway	68	-0.423471	-1.40958	0.0419245	0.0419245	0.385882	1994	tags=34%, list=19%, signal=28%	23411/5562/808/92579/2203/32/5207/5223/5534/5256/5261/468/200186/5836/5567/5160/3939/801/3276/6514/3710/5213/31
hsa04940	hsa04940	Type I diabetes mellitus	13	-0.651407	-1.52463	0.0424155	0.0424155	0.385882	1475	tags=38%, list=14%, signal=33%	2571/3592/5798/3382/356
hsa05226	hsa05226	Gastric cancer	113	-0.374397	-1.34395	0.0425716	0.0425716	0.385882	828	tags=14%, list=8%, signal=13%	1857/578/6934/9134/1871/595/6199/10912/8325/2246/2248/2253/8322/1027/26281/8822
hsa04622	hsa04622	RIG-I-like receptor signaling pathway	40	-0.480701	-1.45513	0.0438299	0.0438299	0.386551	3125	tags=48%, list=30%, signal=33%	80143/64343/7124/8517/6300/1540/9474/5602/5300/64135/10010/4793/7186/3592/3627/9641/55593/9636/54941

## Sheet: GSE_KEGG_UN_VS_DPY30_KD_10_5_22
	ID	Description	setSize	enrichmentScore	NES	pvalue	p.adjust	qvalues	rank	leading_edge	core_enrichment
hsa04151	hsa04151	PI3K-Akt signaling pathway	219	0.545412	1.67733	0.000101071	0.000101071	0.0059844	1904	tags=37%, list=18%, signal=31%	1291/3690/7059/6256/1282/1280/2249/23566/284/2255/131873/2065/6446/2252/2263/3679/3680/80310/1942/2248/8823/1299/1026/1292/7057/7097/3791/3481/4193/1288/3909/5934/4609/8822/2846/5228/7060/3326/5156/3673/285/1956/374/6194/1946/3371/4804/7039/7529/5106/4602/1969/5617/8516/57818/595/2064/4908/4803/2264/1027/3082/64764/2069/7531/7157/1977/1385/9170/10971/5879/2149/207/468/5518/6198/1277/3691/1975/233…
hsa05171	hsa05171	Coronavirus disease - COVID-19	149	0.709557	2.14582	0.000102838	0.000102838	0.0059844	1523	tags=58%, list=15%, signal=51%	733/731/727/5648/732/1675/2243/629/730/8829/729/7097/6233/6231/6165/6202/6146/6133/6134/6217/6152/6158/6164/6205/6208/6187/6218/6161/9045/6229/6124/6141/6189/6166/6228/6132/9636/6128/6155/6175/6160/1956/6156/6129/6206/6209/6193/6194/6223/200916/6181/6192/6204/51121/6125/6138/25873/2244/23521/6144/9349/6139/6157/6207/6203/6137/6143/6230/2197/6135/6222/11224/6176/6142/6201/6147/6188/6210/735/6224/4…
hsa03010	hsa03010	Ribosome	107	0.757101	2.23932	0.000105597	0.000105597	0.0059844	1415	tags=65%, list=14%, signal=57%	6233/6231/6165/6202/6146/6133/6183/6134/6217/6152/6158/6164/6205/6208/6187/6218/6161/9045/6229/6124/6141/6189/6166/6228/6132/6128/6155/6175/6160/6156/6129/6206/6209/6193/6194/6223/200916/6181/6192/6204/51121/6125/6138/25873/23521/6144/9349/6139/6157/6207/6203/6137/6143/6230/2197/6135/6222/11224/6176/6142/6201/6147/6188/6210/6224/4736/51023/6130/6136/51187
hsa04974	hsa04974	Protein digestion and absorption	55	0.766795	2.11795	0.000114837	0.000114837	0.0059844	1084	tags=51%, list=10%, signal=46%	1301/1291/1305/1307/1282/1280/1281/1295/643847/131873/23428/1289/1504/1299/1290/1292/80781/1288/5645/340267/1303/7373/9056/117247/481/1302/8645/482
hsa04512	hsa04512	ECM-receptor interaction	47	0.73584	1.9933	0.000117275	0.000117275	0.0059844	1112	tags=36%, list=11%, signal=32%	1291/3690/7059/1282/1280/131873/3679/3680/1299/1292/7057/1288/3909/7060/3673/3371/8516
hsa04610	hsa04610	Complement and coagulation cascades	44	0.770721	2.06841	0.000118441	0.000118441	0.0059844	661	tags=43%, list=6%, signal=41%	733/731/727/5648/732/2159/1675/2243/629/730/3827/7035/5054/2155/3426/729/5055/1379/3080
hsa03040	hsa03040	Spliceosome	113	0.56128	1.66938	0.000210106	0.000210106	0.00909933	2373	tags=55%, list=23%, signal=43%	10772/22827/23451/6629/6426/8683/220988/6428/4670/3190/6632/11325/6627/6430/10285/27316/6634/11338/7307/6429/6100/29896/6626/1665/199746/8175/84991/6636/51645/4116/6427/10262/27258/7919/6432/6631/6625/22985/6633/27339/9939/22916/10713/153527/55696/10465/8896/25949/84844/56949/5093/10291/9343/9775/23450/22938/10915/23020/10594/10907/23658/51729
hsa05020	hsa05020	Prion disease	176	0.507226	1.54756	0.000510048	0.000510048	0.018612	2350	tags=45%, list=22%, signal=35%	733/3708/731/727/732/730/4684/4851/729/4731/857/203068/7417/10381/1649/27089/4706/1351/735/29796/5687/5691/5685/64764/4722/9377/5705/5693/1535/5700/1327/7388/7384/5690/5686/51079/5689/1460/5692/1537/1385/5695/5879/4728/10383/468/6262/5709/5688/4718/317/1337/5694/5718/7381/5704/4700/4715/4540/5683/5707/1329/143471/4708/5710/5701/5702/7385/4725/5295/5713/5600/8503/10376/4704/4712/10213/5682/4713
hsa05150	hsa05150	Staphylococcus aureus infection	13	0.830268	1.79405	0.000586424	0.000586424	0.018612	977	tags=69%, list=9%, signal=63%	3872/727/5648/1675/629/3426/3875/3880/820
hsa04810	hsa04810	Regulation of actin cytoskeleton	167	0.49846	1.5166	0.000613936	0.000613936	0.018612	1947	tags=31%, list=19%, signal=25%	733/731/727/732/3690/730/2249/3827/2255/28984/2252/2263/3679/3680/80310/2248/729/8823/4659/2245/8822/2846/10398/6387/5156/3673/1956/60/8516/1072/2264/735/8395/998/4627/7430/7852/9170/5879/3984/5217/2149/5500/207/5499/10093/3691/2335/10097/5062/128239
hsa04510	hsa04510	Focal adhesion	135	0.522764	1.57237	0.00082893	0.00082893	0.0228451	1940	tags=31%, list=19%, signal=26%	1291/3690/7059/1282/1280/131873/3679/3680/80310/1299/4659/1292/7057/857/3791/1288/3909/10398/5228/7060/5156/3673/1956/60/3371/7791/8516/595/2064/8395/998/3082/5879/5500/207/5499/1277/3691/2335/7450/1499/5062
hsa05165	hsa05165	Human papillomavirus infection	224	0.466586	1.43591	0.001212	0.001212	0.0306189	1899	tags=27%, list=18%, signal=22%	50617/390992/1291/3690/7059/1282/92359/1280/131873/8313/3679/3280/3680/55502/4851/11211/388585/3955/1299/1026/1292/7057/4193/1288/3909/7481/5934/7473/81029/7060/3673/9636/127124/9368/1956/3371/7855/8516/595/54361/1027/998/64764/7157/5700/1385/8322/207/1108/8992/5518/6198/1277/8325/3691/5315/2335/3659/7450/1499
hsa05205	hsa05205	Proteoglycans in cancer	162	0.493594	1.49872	0.0016422	0.0016422	0.0359919	2246	tags=39%, list=21%, signal=31%	3708/6469/3690/4313/2065/7078/11211/4659/1026/7057/857/7097/3791/3481/4193/287/7481/4609/5777/7473/81029/3673/117581/1956/60/6194/7855/4318/3059/595/2064/54361/2817/998/3082/7157/7430/51196/5879/8322/5500/207/27250/6198/5499/1277/967/8325/1975/2335/1499/7040/29102/356/6385/5295/2535/3091/6608/1839/2260/5600/8503
hsa04310	hsa04310	Wnt signaling pathway	119	0.52357	1.56099	0.00178048	0.00178048	0.0359919	1920	tags=33%, list=18%, signal=27%	5176/166336/51176/6422/4919/164284/4316/8313/11211/284654/6425/11197/147495/7481/4609/50964/7473/81029/4920/9350/2239/7855/144165/595/54361/27101/7157/64321/1460/9978/5879/23401/8322/85407/22943/8325/6500/1499/59352
hsa05202	hsa05202	Transcriptional misregulation in cancer	118	0.51654	1.53932	0.00178085	0.00178085	0.0359919	1393	tags=30%, list=13%, signal=26%	2138/4613/3205/5468/6256/3195/4211/7850/4005/6495/7048/2115/1026/30012/4193/1848/4609/5077/2130/51274/7849/3486/1649/4804/3207/64332/4318/10912/6935/64919/2005/1027/8861/6688/7157
hsa04360	hsa04360	Axon guidance	130	0.516436	1.5492	0.00207814	0.00207814	0.0393752	1584	tags=27%, list=15%, signal=23%	219699/6469/6091/6586/64221/2047/10371/5362/223117/2048/8829/1942/2041/57715/81029/10398/8633/57556/6387/2043/1946/6405/1948/1949/1969/54361/1072/91653/2050/998/2770/7852/5879/3984/9860
hsa05217	hsa05217	Basal cell carcinoma	45	0.618851	1.66649	0.00224057	0.00224057	0.0399556	1899	tags=44%, list=18%, signal=37%	6469/51176/2736/2737/8643/8313/11211/1026/7481/7473/2735/81029/7855/10912/54361/7157/8322/1647/8325/1499
hsa04390	hsa04390	Hippo signaling pathway	107	0.517139	1.52957	0.00263992	0.00263992	0.0444617	1900	tags=35%, list=18%, signal=29%	23418/51176/2736/1742/5054/8313/7048/11211/6591/7481/4609/7473/81029/60/374/7003/7043/7855/7529/166824/84962/653/4092/595/392255/54361/7531/10971/8322/5500/1495/85407/5518/5499/8325/1499/7040
hsa04514	hsa04514	Cell adhesion molecules	59	0.575456	1.60382	0.00318146	0.00318146	0.0495851	2081	tags=42%, list=20%, signal=34%	1462/947/1000/4684/9076/3680/1013/84189/9073/152404/84631/8516/10686/2734/5802/214/9071/79679/53842/5792/3384/1365/7122/6385/94030
hsa05322	hsa05322	Systemic lupus erythematosus	14	0.771038	1.69112	0.00332851	0.00332851	0.0495851	1219	tags=64%, list=12%, signal=57%	733/731/727/732/730/729/6632/6634/735
hsa05412	hsa05412	Arrhythmogenic right ventricular cardiomyopathy	44	0.612035	1.64254	0.0034348	0.0034348	0.0495851	1899	tags=45%, list=18%, signal=37%	3690/51176/1000/3679/89/3680/1674/3673/60/8516/783/1832/4000/489/6262/1495/488/1605/3691/1499
hsa05200	hsa05200	Pathways in cancer	353	0.426636	1.32871	0.00370667	0.00370667	0.0504842	1900	tags=26%, list=18%, signal=22%	6469/5468/6256/1282/51176/2736/2249/3827/23566/2737/2255/5900/8643/4313/8313/1906/2252/2263/3280/7048/4851/2248/11211/388585/1910/8823/1026/637/3481/4193/1288/3909/7481/9618/4609/8822/5915/2846/7473/2735/81029/7849/5228/3326/6387/5156/1909/28514/3673/1956/2034/7043/7039/7855/6513/4318/10912/595/2064/54361/2264/2113/1027/998/3082/6688/7157/2770/810/7852/4257/9978/4312/9170/5879/9915/23401/8322/214…
hsa05226	hsa05226	Gastric cancer	113	0.501601	1.49188	0.00388696	0.00388696	0.0504842	1900	tags=35%, list=18%, signal=29%	6469/6256/51176/2249/1045/2255/8313/2252/2263/7048/2248/11211/8823/1026/7481/4609/8822/5915/7473/81029/1956/7043/7855/10912/595/2064/54361/1027/3082/7157/23401/8322/207/1495/1647/6198/8325/1499/7040
hsa03050	hsa03050	Proteasome	40	0.621388	1.64409	0.0040885	0.0040885	0.0504842	3335	tags=85%, list=32%, signal=58%	5687/5691/5685/51371/5705/5693/5700/5690/5686/5689/5692/5695/5709/5688/5694/5718/5704/5683/5707/143471/5710/5701/5702/5720/5713/10213/5682/5714/5719/5717/9861/23198/5715/5684
hsa00562	hsa00562	Inositol phosphate metabolism	59	-0.421987	-1.62271	0.0041632	0.0041632	0.0504842	3167	tags=49%, list=30%, signal=34%	3636/3707/8867/5728/5331/113026/253430/9107/55300/5290/200576/5298/56623/64419/9896/8396/9110/55361/8871/8897/3632/5293/22908/8776/64768/3706/8821/9651/3628
hsa04122	hsa04122	Sulfur relay system	7	-0.815889	-1.77122	0.00518269	0.00518269	0.0604297	1080	tags=43%, list=10%, signal=38%	4338/348180/90353
hsa00190	hsa00190	Oxidative phosphorylation	78	0.533725	1.53276	0.00548727	0.00548727	0.0616114	3443	tags=64%, list=33%, signal=43%	50617/479/495/4731/127124/27089/4706/1351/29796/4722/9377/1327/7388/7384/51079/1537/4728/8992/4718/1337/7381/4700/4715/4540/1329/4708/51382/7385/4725/4704/4712/529/4713/7386/525/4701/54539/9167/374291/4709/4711/4714/523/6391/4698/528/533/51606/4726/4723
hsa00100	hsa00100	Steroid biosynthesis	16	-0.633986	-1.76503	0.00652025	0.00652025	0.0705952	2751	tags=50%, list=26%, signal=37%	120227/1718/1595/10682/1591/6307/2222/50814
hsa04964	hsa04964	Proximal tubule bicarbonate reclamation	13	0.76945	1.66264	0.00689049	0.00689049	0.0720312	1596	tags=62%, list=15%, signal=52%	760/10991/762/481/5106/482/6550/476
hsa04950	hsa04950	Maturity onset diabetes of the young	13	0.767508	1.65844	0.0073303	0.0073303	0.0740746	864	tags=46%, list=8%, signal=42%	6928/6514/3170/2494/3280/3171
hsa04620	hsa04620	Toll-like receptor signaling pathway	61	-0.401793	-1.54834	0.0105079	0.0105079	0.10276	2402	tags=38%, list=23%, signal=29%	10333/5290/5970/5595/54472/3454/5602/7187/5296/1513/5293/841/5605/5594/958/1432/3654/8772/7098/3627/114609/7124/3592
hsa04015	hsa04015	Rap1 signaling pathway	144	0.465775	1.40629	0.0118398	0.0118398	0.110495	1663	tags=27%, list=16%, signal=23%	3690/23683/2249/23566/284/2255/5900/2252/2263/80310/1942/2248/8823/7057/3791/8822/2846/5228/3937/5156/285/1956/60/1946/4804/1969/4803/6494/2264/998/3082/2770/810/51196/9170/5879/5217/2149/207
hsa04550	hsa04550	Signaling pathways regulating pluripotency of stem cells	108	0.485632	1.43752	0.0120279	0.0120279	0.110495	1203	tags=21%, list=11%, signal=19%	3211/3198/4211/6926/4617/8313/2263/3670/1749/11211/3231/1852/7481/4609/9421/7473/81029/3976/7855/3399/3400/54361/2264
hsa05146	hsa05146	Amoebiasis	54	0.552893	1.52414	0.0138106	0.0138106	0.123141	1219	tags=22%, list=12%, signal=20%	733/731/732/1282/1281/7850/7097/1288/3909/7043/384/735
hsa00780	hsa00780	Biotin metabolism	3	-0.907181	-1.51583	0.0158558	0.0158558	0.137337	525	tags=67%, list=5%, signal=63%	54995/686
hsa00563	hsa00563	Glycosylphosphatidylinositol (GPI)-anchor biosynthesis	22	-0.537123	-1.64905	0.0166932	0.0166932	0.140574	3663	tags=59%, list=35%, signal=39%	65258/5279/84720/128869/51604/9091/9487/80055/94005/55650/5277/9488/54965
hsa05415	hsa05415	Diabetic cardiomyopathy	128	0.465022	1.3927	0.0172989	0.0172989	0.140889	3077	tags=53%, list=29%, signal=38%	1281/4313/7048/9945/4731/7417/6517/7043/6513/4318/27089/4706/1351/29796/4722/9377/1535/1327/7388/7384/142/51079/1537/5879/4728/489/5500/207/6262/4718/2936/1337/488/5499/1277/7381/2597/7040/4700/4715/4540/1329/4708/5166/7385/4725/5295/5600/8503/4704/4712/4713/2673/7386/1376/4701/54539/9167/817/4087/7416/2539/374291/7137/4709/4711/4714/51660
hsa05012	hsa05012	Parkinson disease	175	0.443517	1.35276	0.0182597	0.0182597	0.140889	3068	tags=55%, list=29%, signal=39%	3708/4731/6570/6233/203068/7494/7417/10381/1649/55630/27089/4706/1351/1843/29796/5687/5691/5685/4722/9377/7157/5705/5693/2770/5700/1327/7317/7388/7384/810/5690/5686/51079/5689/5692/1537/5695/23516/4728/10383/468/5709/5688/4718/317/1337/808/5694/5718/7381/25800/5704/4700/4715/4540/5683/5707/1329/143471/4708/5710/5701/5702/7385/4725/5713/10376/4704/4712/10213/5682/4713/4128/2771/7386/5714/27429/556…
hsa00534	hsa00534	Glycosaminoglycan biosynthesis - heparan sulfate / heparin	16	-0.592035	-1.64824	0.0185312	0.0185312	0.140889	1972	tags=69%, list=19%, signal=56%	9653/126792/9955/2131/2137/8509/64132/9956/9394/2135/9957
hsa05410	hsa05410	Hypertrophic cardiomyopathy	50	0.552195	1.50766	0.0185895	0.0185895	0.140889	1900	tags=44%, list=18%, signal=36%	7139/3690/4607/7273/1906/3679/3680/1674/3673/60/7043/8516/783/4000/489/6262/488/7134/1605/7170/3691/7040
hsa04971	hsa04971	Gastric acid secretion	41	0.569669	1.5133	0.0215079	0.0215079	0.156685	1903	tags=37%, list=18%, signal=30%	3708/760/495/2520/6522/60/481/482/6750/2770/810/7430/476/808/3759
hsa04020	hsa04020	Calcium signaling pathway	125	0.461555	1.37995	0.0217074	0.0217074	0.156685	1824	tags=30%, list=17%, signal=25%	3708/56413/5737/2249/2255/2065/2252/2263/80310/2248/1910/8823/5023/3791/8822/5026/5156/1909/7201/7417/1956/8877/80228/2064/4803/2264/154/3082/810/51196/7852/2149/489/6262/808/488/7134/4486
hsa04928	hsa04928	Parathyroid hormone synthesis, secretion and action	75	0.504851	1.44525	0.0227298	0.0227298	0.160249	1521	tags=21%, list=15%, signal=18%	3708/10568/8521/64386/2625/6256/5741/1026/50964/9368/1956/4929/5142/64764/2770/1385
hsa04966	hsa04966	Collecting duct acid secretion	18	0.665823	1.53268	0.0271912	0.0271912	0.183298	877	tags=22%, list=8%, signal=20%	50617/760/495/127124
hsa04918	hsa04918	Thyroid hormone synthesis	41	0.561204	1.49081	0.0274824	0.0274824	0.183298	1706	tags=29%, list=16%, signal=25%	3708/493869/5172/4036/7849/481/482/64764/1385/476/468/2936
hsa00510	hsa00510	N-Glycan biosynthesis	43	-0.405743	-1.45998	0.0278129	0.0278129	0.183298	3640	tags=51%, list=35%, signal=34%	4121/79644/84920/8703/54344/56052/57134/4122/29880/79087/4247/22845/7841/84620/4249/11282/2530/11320/7991/440138/25834/199857
hsa00120	hsa00120	Primary bile acid biosynthesis	12	-0.636127	-1.61457	0.0286595	0.0286595	0.184858	2103	tags=50%, list=20%, signal=40%	1593/570/51302/80270/1582/23600
hsa00513	hsa00513	Various types of N-glycan biosynthesis	34	-0.441942	-1.50367	0.0293347	0.0293347	0.185272	1233	tags=26%, list=12%, signal=23%	11282/2530/11320/7991/6487/283358/440138/25834/199857
hsa04978	hsa04978	Mineral absorption	27	0.604089	1.49953	0.0300887	0.0300887	0.186156	1803	tags=37%, list=17%, signal=31%	10568/540/481/55630/482/6550/2495/476/55503/795
hsa00051	hsa00051	Fructose and mannose metabolism	24	0.613967	1.49353	0.0333246	0.0333246	0.199055	902	tags=21%, list=9%, signal=19%	5207/5214/3098/229/5209
hsa05216	hsa05216	Thyroid cancer	32	0.578935	1.48095	0.0334869	0.0334869	0.199055	2374	tags=47%, list=23%, signal=36%	5468/6256/51176/1026/4609/7849/10912/595/7157/1647/7170/1499/578/10342/6934
hsa00970	hsa00970	Aminoacyl-tRNA biosynthesis	22	-0.502236	-1.54194	0.0369634	0.0369634	0.215051	2873	tags=41%, list=27%, signal=30%	54938/79731/51091/51067/25973/124454/10352/92935/118672
hsa04972	hsa04972	Pancreatic secretion	42	0.546643	1.45852	0.0375967	0.0375967	0.215051	1755	tags=31%, list=17%, signal=26%	3708/760/9635/1504/6522/5645/481/482/5879/476/489/6262/488
hsa04340	hsa04340	Hedgehog signaling pathway	44	0.536356	1.43944	0.0406254	0.0406254	0.228072	1352	tags=23%, list=13%, signal=20%	6469/4036/2736/2737/8643/50846/2735/595/91653/84976
hsa05206	hsa05206	MicroRNAs in cancer	130	0.441883	1.32555	0.0415628	0.0415628	0.229092	1444	tags=25%, list=14%, signal=21%	3690/7431/2065/7078/4851/1942/1026/7057/4193/4609/5268/7473/5156/1956/10253/4082/1946/3371/4318/3190/6935/595/2064/27086/599/1027/8651/6768/3925/7157/7329/7430
hsa04724	hsa04724	Glutamatergic synapse	48	0.526539	1.42924	0.0424086	0.0424086	0.229581	680	tags=10%, list=6%, signal=10%	3708/10991/8605/1742/2899
hsa05340	hsa05340	Primary immunodeficiency	15	-0.562544	-1.53288	0.0436975	0.0436975	0.232408	1224	tags=73%, list=12%, signal=65%	8517/6890/7374/6891/958/8625/5993/84876/100/5994/3543
hsa04014	hsa04014	Ras signaling pathway	144	0.433886	1.31001	0.0451972	0.0451972	0.236239	1470	tags=21%, list=14%, signal=18%	8605/2249/284/2255/5900/2252/2263/80310/1942/2248/8823/3791/3481/8822/5228/5156/285/1956/1946/4804/7039/1969/4908/4803/2264/2113/998/3082/810/51196
hsa00052	hsa00052	Galactose metabolism	19	0.633729	1.47722	0.0475412	0.0475412	0.24428	1114	tags=21%, list=11%, signal=19%	7360/5214/3098/57818

## Sheet: GSE_KEGG_SB43_VS_SB43_KD_10_5_2
	ID	Description	setSize	enrichmentScore	NES	pvalue	p.adjust	qvalues	rank	leading_edge	core_enrichment
hsa05171	hsa05171	Coronavirus disease - COVID-19	149	0.703708	2.27014	0.000103348	0.000103348	0.00722613	1484	tags=58%, list=14%, signal=51%	731/727/733/5648/2243/8829/1956/732/629/2244/1675/718/730/6133/6202/6229/729/6129/6231/6233/2162/6175/6124/51121/6132/6206/6161/6224/200916/6192/9045/6187/6155/6164/6194/6208/6139/6144/6218/3661/6128/9349/11224/6141/6189/6160/4736/6136/6201/6134/6181/6137/6203/6223/6165/6205/6146/6176/6217/6193/6158/8503/6122/6143/6228/25873/6135/6230/6125/6204/6152/6138/6209/23521/6130/51187/6147/6142/6166/6207/…
hsa03040	hsa03040	Spliceosome	113	0.537191	1.70117	0.00010553	0.00010553	0.00722613	3645	tags=70%, list=35%, signal=46%	11325/6430/1665/23451/29896/22827/6632/7307/22985/6432/6627/6429/10285/4670/220988/6636/7919/11338/6427/6428/10772/6426/199746/8683/6633/6100/27316/10713/51645/6631/3190/9343/56949/6629/10594/2521/10929/10465/6625/10286/5093/51690/22916/10569/27339/55696/9939/11017/23450/9416/153527/4116/6634/3192/23658/22938/9775/144983/5356/25949/10291/9128/6626/51729/10189/10450/24148/51639/8896/55660/10992/84…
hsa03010	hsa03010	Ribosome	107	0.721545	2.27273	0.000106338	0.000106338	0.00722613	1484	tags=64%, list=14%, signal=55%	6133/6202/6229/6129/6231/6233/6175/6124/51121/6132/6206/6161/6224/200916/6192/9045/6187/6155/6164/6194/6208/6139/6144/6183/6218/6128/9349/11224/6141/6189/6160/4736/6136/6201/6134/6181/6137/6203/6223/6165/6205/6146/6176/6217/6193/6158/6122/6143/6228/25873/6135/6230/6125/6204/6152/6138/6209/23521/6130/51187/6147/6142/6166/6207/6188/6210/6156/2197
hsa04974	hsa04974	Protein digestion and absorption	55	0.657586	1.92514	0.000114732	0.000114732	0.00722613	1269	tags=44%, list=12%, signal=39%	1307/1299/481/80781/1305/1282/1301/9056/482/23428/1294/1280/117247/643847/1291/1284/1504/1303/1289/1295/131873/1290/1288/1292
hsa04610	hsa04610	Complement and coagulation cascades	44	0.740471	2.10075	0.000117952	0.000117952	0.00722613	839	tags=45%, list=8%, signal=42%	731/727/733/5648/2243/732/3426/629/5055/2159/7035/3827/2244/2155/1675/718/730/729/725/2162
hsa04512	hsa04512	ECM-receptor interaction	47	0.630384	1.80563	0.000234412	0.000234412	0.0119673	1269	tags=36%, list=12%, signal=32%	1299/7059/3673/3690/1282/3680/7060/7057/1280/3371/3691/1291/1284/131873/3679/1288/1292
hsa03050	hsa03050	Proteasome	40	0.64892	1.81704	0.000357058	0.000357058	0.0156246	3424	tags=85%, list=33%, signal=57%	5709/5685/5700/5686/5687/5689/5702/5707/5682/5708/5701/5705/5720/5710/5684/5692/5695/5693/51371/5683/5690/5691/5704/5688/5717/5718/9861/5713/5694/9491/5706/5714/10213/143471
hsa05020	hsa05020	Prion disease	176	0.478137	1.55837	0.000511457	0.000511457	0.0195834	3424	tags=60%, list=33%, signal=41%	3708/731/727/733/732/857/4851/4731/10383/730/4684/729/10381/7417/64764/317/8503/148327/27089/5602/5709/29796/1537/3309/5685/5700/1327/9377/5686/5687/5879/7384/5689/4701/5702/7388/4706/5707/1351/4718/5682/374291/5708/4728/4722/5701/5705/1649/291/5710/5684/5692/5695/9167/735/1385/10376/7278/468/5693/5683/1329/7385/1388/4719/1965/4713/4707/5690/5691/1460/5704/4705/5880/1337/5688/859/2906/5295/10382/…
hsa00562	hsa00562	Inositol phosphate metabolism	59	-0.452723	-1.80464	0.000818331	0.000818331	0.02443	2047	tags=44%, list=20%, signal=36%	8898/3631/8871/64768/8867/55613/4534/3632/5298/3636/253430/64419/5293/9562/9107/5291/9651/23007/22876/3706/9108/8897/3628/8821/200576/8776
hsa05150	hsa05150	Staphylococcus aureus infection	13	0.781854	1.75768	0.000855676	0.000855676	0.02443	1589	tags=77%, list=15%, signal=65%	3872/727/5648/3426/629/1675/718/3875/3880/1828
hsa04151	hsa04151	PI3K-Akt signaling pathway	219	0.453152	1.4918	0.00101266	0.00101266	0.02443	1844	tags=33%, list=18%, signal=28%	23566/80310/2065/1299/6256/7059/1956/2248/6446/4908/284/3673/3690/1282/4233/1946/4803/1942/2069/57818/3680/2064/7060/7057/4602/5617/1280/3371/3691/5934/1291/2784/1284/131873/285/3679/2846/10971/3326/92579/6194/5106/64764/5156/7531/1288/3791/4804/4609/10110/2263/8503/148327/1027/356/1292/7529/9170/1026/7184/2252/2255/1977/595/5518/5879/3694/5155/4914/5228/118788/5170
hsa05012	hsa05012	Parkinson disease	175	0.470825	1.53389	0.00102344	0.00102344	0.02443	3424	tags=57%, list=33%, signal=39%	3708/55630/6570/7494/4731/10383/1843/23516/6233/7317/10381/7417/64116/317/801/27089/810/9927/5602/5709/29796/1537/3309/5685/5700/1327/9377/5686/5687/7384/5689/4701/5702/7388/4706/808/5707/1351/4718/5682/374291/5708/7314/4728/4722/5701/5705/1649/291/5710/5684/5692/5695/9167/10376/7278/468/5693/7922/5683/1329/7385/4719/1965/4713/4707/10131/5690/5691/5704/4705/25800/1337/5688/2770/10382/5717/7327/47…
hsa00380	hsa00380	Tryptophan metabolism	24	0.701414	1.79672	0.00103681	0.00103681	0.02443	293	tags=17%, list=3%, signal=16%	316/169355/23498/8564
hsa00190	hsa00190	Oxidative phosphorylation	78	0.533283	1.62882	0.00142983	0.00142983	0.0312842	3461	tags=60%, list=33%, signal=41%	50617/479/495/127124/4731/51382/27089/29796/1537/64077/529/1327/9377/7384/4701/7388/4706/527/1351/4718/374291/4728/4722/9296/9167/1329/7385/4719/4713/27068/4707/51606/4705/1337/8992/4723/7381/4709/4716/4715/4720/6390/4702/7386/4704/51079/4708
hsa04964	hsa04964	Proximal tubule bicarbonate reclamation	13	0.766347	1.72282	0.00213919	0.00213919	0.0423913	1614	tags=62%, list=15%, signal=52%	760/10991/481/482/762/5106/8671/476
hsa05202	hsa05202	Transcriptional misregulation in cancer	118	0.480041	1.52362	0.00221426	0.00221426	0.0423913	2123	tags=36%, list=20%, signal=29%	2138/5468/6256/3195/30012/4613/4211/7048/4233/6495/6688/51274/2313/4005/5077/3205/10912/2115/7849/2130/7850/1848/4804/4609/1027/578/2005/64332/1051/1647/1026/3398/3066/8900/6935/4914/8861/4149/1649/8148/8091/3728
hsa04062	hsa04062	Chemokine signaling pathway	85	-0.384965	-1.6465	0.00356295	0.00356295	0.0641992	2688	tags=46%, list=26%, signal=34%	408/5335/6714/56477/5970/2869/6655/196883/8517/2870/5894/6367/5296/2932/6777/3265/6093/5293/9564/572/5747/58191/115/3717/5291/113/5590/2776/9844/6654/10563/2309/10000/4067/3627/5594/109/112/673
hsa05230	hsa05230	Central carbon metabolism in cancer	52	0.555064	1.6134	0.00381591	0.00381591	0.0646816	1157	tags=23%, list=11%, signal=21%	6514/5214/3098/1956/4233/8140/2064/6513/5156/4609/2263/8503
hsa04914	hsa04914	Progesterone-mediated oocyte maturation	72	-0.373052	-1.54182	0.00401204	0.00401204	0.0646816	2408	tags=36%, list=23%, signal=28%	27330/196883/890/51434/5894/369/5296/51433/80315/3480/64506/5140/5293/115/5291/9133/113/10000/85417/5594/3320/4342/109/112/673/387778
hsa05322	hsa05322	Systemic lupus erythematosus	14	0.730675	1.67362	0.0045045	0.0045045	0.0665711	824	tags=50%, list=8%, signal=46%	731/727/733/732/718/730/729
hsa05016	hsa05016	Huntington disease	212	0.429179	1.41132	0.00456389	0.00456389	0.0665711	3424	tags=50%, list=33%, signal=35%	3708/5468/548644/56171/493869/2891/4731/10383/1769/10381/7417/64764/317/148327/27089/5602/5709/64446/29796/1537/1742/5685/5700/1327/9377/3066/1770/196385/5686/5687/7384/5689/4701/5702/7388/1211/4706/5707/1351/4718/5682/374291/5708/4728/4722/5701/5431/5705/291/5710/5684/5692/5695/9167/1385/10376/7278/5693/7802/5683/1329/7385/5432/4719/1173/5331/4713/4707/5690/5691/5704/4705/1337/5688/55567/2475/10…
hsa04966	hsa04966	Collecting duct acid secretion	18	0.688327	1.66854	0.005	0.005	0.0684734	2010	tags=44%, list=19%, signal=36%	50617/760/495/127124/51382/529/527/9296
hsa04620	hsa04620	Toll-like receptor signaling pathway	61	-0.398429	-1.59329	0.00514139	0.00514139	0.0684734	1198	tags=23%, list=11%, signal=20%	5293/5291/841/353376/10000/3627/7098/2353/3592/3654/5594/7124/8772/114609
hsa04510	hsa04510	Focal adhesion	135	0.453825	1.45424	0.00562969	0.00562969	0.0718526	2007	tags=30%, list=19%, signal=25%	80310/1299/4659/7059/1956/8395/3673/3690/1282/857/4233/3680/2064/7060/60/7057/1280/3371/3691/1291/1284/131873/3679/5156/1288/3791/8503/10398/1292/7791/5602/998/595/5879/3694/5155/5228/5170/5500/1499/3082
hsa05145	hsa05145	Toxoplasmosis	67	-0.381512	-1.56088	0.00646353	0.00646353	0.0791952	1506	tags=22%, list=14%, signal=19%	2775/3304/572/3717/3655/841/10000/3949/3592/3654/5594/7124/3459/345611/79444
hsa05217	hsa05217	Basal cell carcinoma	45	0.552878	1.57361	0.00765336	0.00765336	0.088987	2796	tags=60%, list=27%, signal=44%	2737/51176/6469/11211/8313/2736/7483/8322/7855/10912/7479/81029/8643/54361/578/1647/1026/7480/8323/1499/1857/8325/6608/7976/7473/7481/6934
hsa04950	hsa04950	Maturity onset diabetes of the young	13	0.728983	1.63882	0.0078437	0.0078437	0.088987	463	tags=46%, list=4%, signal=44%	6514/2494/3170/3280/3171/6928
hsa00051	hsa00051	Fructose and mannose metabolism	24	0.63564	1.62824	0.00946086	0.00946086	0.1035	712	tags=21%, list=7%, signal=19%	5214/3098/5207/5372/229
hsa00780	hsa00780	Biotin metabolism	3	-0.911409	-1.55309	0.0104308	0.0104308	0.110177	768	tags=67%, list=7%, signal=62%	3141/686
hsa05205	hsa05205	Proteoglycans in cancer	162	0.429635	1.39351	0.0107991	0.0107991	0.110265	2007	tags=28%, list=19%, signal=23%	3708/2065/4659/1956/6469/3673/3690/11211/857/4233/5777/2064/3059/4060/60/7430/7057/287/7483/2817/8322/7855/4313/7479/81029/6194/27250/3791/4609/7078/54361/8503/356/1026/998/595/5879/967/7480/7040/8323/5170/6198/5500/1499/3082
hsa03015	hsa03015	mRNA surveillance pathway	70	0.494535	1.49025	0.0119486	0.0119486	0.118066	3260	tags=61%, list=31%, signal=43%	11052/23708/79869/26986/65109/29894/1478/81608/22985/8761/5518/1479/7919/2107/53981/11051/51585/5500/1477/5526/22794/2521/10921/8189/23435/5499/4440/22916/5515/5411/5976/9939/4116/55339/51692/10250/10914/5525/9775/5529/10189/5520/10284
hsa00982	hsa00982	Drug metabolism - cytochrome P450	23	0.625338	1.59191	0.014143	0.014143	0.135382	1072	tags=22%, list=10%, signal=20%	316/54659/4257/127/1577
hsa00531	hsa00531	Glycosaminoglycan degradation	14	-0.598764	-1.67424	0.0151829	0.0151829	0.140932	1236	tags=43%, list=12%, signal=38%	2799/3425/4669/2720/3423/3373
hsa05165	hsa05165	Human papillomavirus infection	224	0.402895	1.32794	0.0158778	0.0158778	0.143048	2058	tags=28%, list=20%, signal=23%	50617/1299/390992/7059/1956/3280/3673/3690/92359/1282/11211/8313/3680/3955/4851/7060/127124/7057/7483/1280/3371/8322/3691/5934/7855/1291/1284/55502/131873/51382/7479/3679/81029/64764/3661/1288/54361/8503/148327/388585/1027/356/1292/578/5734/1026/529/5700/998/3066/595/5518/8900/3694/7480/527/8323/6198/7337/1499/9296/1108/5526
hsa04971	hsa04971	Gastric acid secretion	41	0.542927	1.52473	0.0163837	0.0163837	0.143388	1786	tags=37%, list=17%, signal=30%	3708/760/495/481/6522/60/7430/482/3759/2520/801/810/476/54207/808
hsa05022	hsa05022	Pathways of neurodegeneration - multiple diseases	319	0.380972	1.27156	0.0196728	0.0196728	0.167391	3225	tags=46%, list=31%, signal=33%	3708/56171/50507/493869/11211/637/8313/2891/7494/4731/7483/10383/8322/1769/7855/6233/7317/7479/5481/489/10381/81029/7417/23401/5630/317/801/54361/7415/356/578/27089/810/9927/5602/5709/64446/29796/1537/3309/1742/5685/5700/1327/9377/1770/196385/5686/5687/823/5879/7384/351/7480/5689/4701/5702/7388/4706/808/5707/1351/4718/5682/8323/374291/5708/5608/7314/4728/4722/1499/5701/5705/1649/291/5710/5684/569…
hsa04260	hsa04260	Cardiac muscle contraction	41	0.534164	1.50012	0.0208952	0.0208952	0.169244	1789	tags=44%, list=17%, signal=37%	481/7139/482/7134/7137/489/786/4635/27089/29796/1537/1327/7170/9377/476/7384/7388/1351
hsa05412	hsa05412	Arrhythmogenic right ventricular cardiomyopathy	44	0.526578	1.49393	0.0209955	0.0209955	0.169244	2398	tags=48%, list=23%, signal=37%	51176/3673/3690/4000/3680/60/1000/3691/1832/3679/489/786/3694/89/88/2010/1499/3728/1495/3675/1605
hsa00590	hsa00590	Arachidonic acid metabolism	27	0.58252	1.5261	0.0245923	0.0245923	0.189466	2344	tags=44%, list=22%, signal=35%	8605/5730/2687/9536/255189/10728/145482/80142/1571/5743/242/5742
hsa05014	hsa05014	Amyotrophic lateral sclerosis	261	0.386372	1.28124	0.0251737	0.0251737	0.189466	3493	tags=49%, list=33%, signal=34%	56171/493869/637/2891/7494/60/4731/10383/283/1769/10381/9782/5630/317/311/7415/27089/5709/64446/29796/1537/3309/5685/6432/5700/1327/9377/1770/196385/5686/5687/5879/7384/220988/5689/6428/310/4701/56893/5702/7388/4706/5707/1351/4718/5682/374291/5708/5608/4728/4722/5701/5705/55706/1649/5710/5684/5692/5695/3084/9167/10762/2521/10376/7278/468/5693/7802/23435/5683/1329/7385/4719/1965/4713/4707/5690/569…
hsa05415	hsa05415	Diabetic cardiomyopathy	128	0.426367	1.36223	0.026434	0.026434	0.189466	3963	tags=65%, list=38%, signal=41%	9945/7048/4731/6513/7137/4313/489/7417/6517/8503/27089/5602/29796/1537/1327/9377/5879/7384/2673/4701/7388/7040/1281/4706/1351/142/4718/374291/4728/4722/5500/291/9167/9882/1329/5499/7385/4719/5331/4713/4846/4707/207/4705/5880/1337/488/2475/5295/5166/2936/4723/7381/5603/4709/6300/4716/4318/4715/4720/5160/6390/4702/7386/4704/1376/51079/4708/5501/4700/5600/51660/5162/6392/4688/4712/4725/2997/1535/471…
hsa05410	hsa05410	Hypertrophic cardiomyopathy	50	0.506274	1.46327	0.026738	0.026738	0.189466	1867	tags=36%, list=18%, signal=30%	4607/7139/3673/3690/4000/3680/60/7134/3691/7137/3679/489/786/7273/7170/3694/7040/2010
hsa04310	hsa04310	Wnt signaling pathway	119	0.429668	1.36421	0.0269843	0.0269843	0.189466	2875	tags=41%, list=27%, signal=30%	147495/4919/5176/166336/164284/51176/11211/11197/8313/7483/6422/8322/7855/7479/81029/50964/23401/4609/54361/80319/27101/4920/5602/85407/595/5879/284654/57216/7480/6425/25805/8323/84133/1499/9978/4316/1452/1857/8325/5331/1460/8607/5880/7976/7473/7481/6934/1454/5467
hsa00052	hsa00052	Galactose metabolism	19	0.627625	1.53952	0.0272154	0.0272154	0.189466	981	tags=26%, list=9%, signal=24%	5214/3098/57818/7360/92579
hsa04060	hsa04060	Cytokine-cytokine receptor interaction	85	-0.315086	-1.34762	0.0296912	0.0296912	0.202109	1234	tags=32%, list=12%, signal=28%	269/84818/3597/58191/1896/27242/10563/5618/8784/4049/58985/55504/3627/8771/163702/939/2661/3592/4838/3556/7124/3459/3595/1489/23765/2657/9210
hsa04360	hsa04360	Axon guidance	130	0.422562	1.35109	0.0309235	0.0309235	0.205921	1622	tags=25%, list=15%, signal=21%	219699/6586/5362/8829/2047/2041/2048/6091/64221/6469/6387/4233/1946/1942/57715/223117/1948/2043/2050/8633/10371/81029/10505/54361/8503/1949/10398/25791/6585/1072/998/5879
hsa04657	hsa04657	IL-17 signaling pathway	56	-0.349236	-1.37791	0.0356295	0.0356295	0.23221	904	tags=36%, list=9%, signal=33%	8517/132014/5598/3725/51433/7189/2932/8061/84818/8717/841/3627/2353/5594/7124/8772/23765/3320/2354/7188
hsa05032	hsa05032	Morphine addiction	32	-0.406219	-1.41683	0.0393171	0.0393171	0.247931	2309	tags=56%, list=22%, signal=44%	196883/5141/2870/2569/5578/5143/2775/10846/5140/115/113/140679/2565/5150/5151/2561/109/112
hsa00250	hsa00250	Alanine, aspartate and glutamate metabolism	23	0.584027	1.48674	0.0397042	0.0397042	0.247931	569	tags=17%, list=5%, signal=16%	9945/445/84706/2571
hsa04390	hsa04390	Hippo signaling pathway	107	0.426629	1.3438	0.0413654	0.0413654	0.247931	2866	tags=46%, list=27%, signal=34%	23418/51176/7048/11211/166824/8313/60/7003/2736/7483/8322/7855/4092/653/84962/7479/81029/10971/7531/4609/54361/5054/7529/1742/3398/85407/595/5518/7480/7040/8323/999/5500/1499/392255/1857/1495/8325/655/5499/5515/23286/7976/7473/7481/6934/7005/1454/6591
hsa04973	hsa04973	Carbohydrate digestion and absorption	20	0.598378	1.48201	0.0417827	0.0417827	0.247931	1864	tags=45%, list=18%, signal=37%	6514/3098/481/57818/482/92579/8503/476/2542
hsa04976	hsa04976	Bile secretion	35	0.530729	1.45307	0.0420886	0.0420886	0.247931	951	tags=26%, list=9%, signal=23%	760/481/6256/57835/54659/6522/482/6513/5244
hsa04514	hsa04514	Cell adhesion molecules	59	0.473369	1.3967	0.0443052	0.0443052	0.255381	1202	tags=24%, list=11%, signal=21%	1462/947/84189/152404/79679/9073/3680/214/1000/1013/4684/8506/5792/53842
hsa00830	hsa00830	Retinol metabolism	26	0.559837	1.45715	0.0456001	0.0456001	0.255381	1072	tags=19%, list=10%, signal=17%	316/54659/9227/127/1577
hsa05216	hsa05216	Thyroid cancer	32	0.534893	1.44197	0.0458545	0.0458545	0.255381	2003	tags=44%, list=19%, signal=35%	5468/6256/51176/10912/7849/4609/578/1647/1026/7170/595/4914/999/1499
hsa05010	hsa05010	Alzheimer disease	262	0.374002	1.24041	0.0499396	0.0499396	0.273166	2936	tags=44%, list=28%, signal=33%	3708/55630/50507/11211/637/8313/7494/4731/7483/10383/8322/7855/23516/7479/5481/489/10381/81029/7417/64116/23401/317/801/54361/8503/27089/57142/810/5602/5709/29796/1537/5685/5700/1327/9377/5686/5687/823/348/7384/351/7480/5689/4701/5702/7388/4706/808/5707/1351/4718/5682/8323/374291/5708/4728/4722/1499/5701/5705/1649/291/5710/5684/5692/1128/5695/5743/9167/1452/51107/1857/10376/7278/468/5693/7922/302…

## Sheet: GSE_KEGG_NANOG_VS_NANOG_KD_10_5
	ID	Description	setSize	enrichmentScore	NES	pvalue	p.adjust	qvalues	rank	leading_edge	core_enrichment
hsa04151	hsa04151	PI3K-Akt signaling pathway	219	0.518586	1.78434	0.000105031	0.000105031	0.00653009	1319	tags=28%, list=13%, signal=25%	8822/2846/1291/5156/1292/284/2252/3690/6446/2249/7057/7059/3326/5154/1282/6256/1284/5228/3680/3679/2248/8823/1299/5617/2255/200186/10161/4804/3673/4193/3481/2263/1946/131873/595/1280/5106/1942/1027/57818/5879/9170/59345/6194/3082/2264/468/7060/5518/3791/2253/4846/7529/1288/2335/4170/7531/7097/1026/3908/5934
hsa05171	hsa05171	Coronavirus disease - COVID-19	149	0.67814	2.27053	0.000108873	0.000108873	0.00653009	1288	tags=54%, list=12%, signal=48%	733/731/732/1675/729/727/730/629/5648/2243/8829/6187/4142/6206/6157/1839/6133/6229/6202/6141/6231/6205/9349/6136/6175/6125/2244/6156/6161/6165/6124/6137/6130/6224/6223/6208/6129/2197/6201/6192/6189/51121/25873/3627/6164/6188/6193/6158/6134/6217/6233/6132/6138/6194/6210/6207/6218/9045/6128/103/6122/51187/6146/6166/6143/6139/6222/4736/6203/6228/6176/11224/6147/6209/6142/6160/6181/6155/6230/7097/6152
hsa03040	hsa03040	Spliceosome	113	0.62027	2.02317	0.000112854	0.000112854	0.00653009	2331	tags=53%, list=22%, signal=42%	220988/10929/29896/6427/27316/144983/6429/1655/2521/3312/6426/4670/6428/199746/3190/3303/51639/8683/3192/10772/6432/6625/6632/1665/6430/6636/6626/23451/11338/6631/7919/6634/10465/11017/22827/22916/6633/5093/10285/22985/57819/9410/9939/27339/9092/6627/9775/51729/23450/55696/84950/7307/11325/6100/10713/10569/10523/5356/26121/23658
hsa03010	hsa03010	Ribosome	107	0.720322	2.3373	0.000113572	0.000113572	0.00653009	1288	tags=60%, list=12%, signal=53%	6187/6206/6157/6133/6229/6202/6141/6231/6205/9349/6136/6175/6125/6156/6161/6165/6124/6137/6130/6224/6223/6208/6129/2197/6201/6192/6189/51121/25873/6164/6188/6193/6158/6134/6217/6233/6132/6138/6194/6210/6207/6218/9045/6128/6122/51187/6146/6166/6143/6139/6222/4736/6203/6228/6176/11224/6147/6209/6142/6160/6181/6155/6230/6152
hsa04512	hsa04512	ECM-receptor interaction	47	0.689305	2.00573	0.000129216	0.000129216	0.00653009	1332	tags=38%, list=13%, signal=34%	1291/1292/3690/7057/7059/1282/1284/3680/3679/1299/3673/131873/1280/7060/1288/2335/3908/255743
hsa04610	hsa04610	Complement and coagulation cascades	44	0.767124	2.21183	0.000131062	0.000131062	0.00653009	625	tags=36%, list=6%, signal=34%	733/731/732/1675/729/727/730/629/2159/5648/2243/3426/7035/5054/3827/2244
hsa04810	hsa04810	Regulation of actin cytoskeleton	167	0.49503	1.67321	0.000215355	0.000215355	0.00834163	957	tags=19%, list=9%, signal=18%	733/8822/2846/731/732/729/727/5156/730/2252/3690/2249/5154/3680/3679/2248/8823/2255/3827/3673/2263/29895/1072/60/10398/8395/5879/9170/2264/7430/1398/2253
hsa04310	hsa04310	Wnt signaling pathway	119	0.51815	1.69689	0.000224643	0.000224643	0.00834163	1454	tags=29%, list=14%, signal=25%	5176/166336/51176/9350/7481/6422/11211/6425/81029/4919/284654/147495/50964/164284/8313/25805/80319/595/144165/4920/5879/64321/11197/8325/1499/8322/1452/6934/2239/27101/5567/4772/59352/5602
hsa04974	hsa04974	Protein digestion and absorption	55	0.636576	1.89741	0.00025113	0.00025113	0.00834163	1089	tags=42%, list=10%, signal=38%	1301/1291/482/1292/340267/6550/481/1307/1282/1284/1290/23428/1299/1289/1295/1305/131873/1280/476/9056/80781/1302/1288
hsa05322	hsa05322	Systemic lupus erythematosus	14	0.834799	1.92889	0.000308642	0.000308642	0.00922677	118	tags=43%, list=1%, signal=42%	733/731/732/729/727/730
hsa05150	hsa05150	Staphylococcus aureus infection	13	0.83258	1.88764	0.000469704	0.000469704	0.0127652	406	tags=62%, list=4%, signal=59%	1675/727/3875/3880/629/5648/3426/3872
hsa04964	hsa04964	Proximal tubule bicarbonate reclamation	13	0.814668	1.84702	0.00078284	0.00078284	0.0195023	714	tags=62%, list=7%, signal=57%	482/10991/6550/481/760/476/762/5106
hsa05412	hsa05412	Arrhythmogenic right ventricular cardiomyopathy	44	0.60766	1.75205	0.000917431	0.000917431	0.0210972	1710	tags=41%, list=16%, signal=34%	51176/1000/3690/3680/3679/89/786/3673/1674/60/4000/783/1499/6934/3908/1832/487/1495
hsa04510	hsa04510	Focal adhesion	135	0.490062	1.62369	0.000995355	0.000995355	0.0212542	1580	tags=27%, list=15%, signal=24%	1291/5156/1292/3690/7057/7059/5154/1282/1284/5228/3680/3679/1299/3673/131873/595/1280/29895/60/10398/7791/8395/5879/3082/7060/1398/3791/1288/1499/2335/4659/3908/5602/998/5062/54776/4660
hsa00534	hsa00534	Glycosaminoglycan biosynthesis - heparan sulfate / heparin	16	-0.708599	-1.95347	0.00145858	0.00145858	0.0276434	2713	tags=81%, list=26%, signal=60%	11285/26229/3340/2131/26035/9653/8509/2135/9394/9957/126792/9956/9955
hsa05020	hsa05020	Prion disease	176	0.457947	1.55423	0.00149877	0.00149877	0.0276434	2049	tags=30%, list=20%, signal=25%	733/731/732/3708/729/727/730/7278/4731/113457/10382/4851/3312/3303/4684/7417/291/1537/147700/10376/27089/5879/468/10383/5706/5709/5702/29796/2906/84617/5567/1327/5602/143471/1649/9377/5708/5700/4716/4718/1351/8503/1329/5687/5534/1535/7384/3831/374291/5692/857/5600/5704
hsa05202	hsa05202	Transcriptional misregulation in cancer	118	0.491195	1.60845	0.00157197	0.00157197	0.0276434	1696	tags=33%, list=16%, signal=28%	2138/4613/4211/5154/6256/578/6495/1655/2521/2313/6935/7048/4005/7850/4804/4193/3205/2130/5077/5468/2115/3195/1027/1848/10912/5218/4149/4318/4208/30012/8861/1026/7849/1649/2118/905/6760/79058/862
hsa05200	hsa05200	Pathways in cancer	353	0.399817	1.41066	0.00203417	0.00203417	0.0337839	1579	tags=24%, list=15%, signal=21%	8822/2846/1910/51176/5156/7481/2252/2737/2249/11211/3326/5154/1282/6256/578/1284/81029/8643/4851/5228/2248/2736/8823/7048/2255/3280/10161/5915/3827/3673/4193/3481/8313/2263/5468/595/6469/28514/1027/10912/637/9618/5879/9170/59345/3082/7170/808/2264/1398/2253/2950/4149/4318/6502/1288/8325/1499/2099/2335/675/8322/6513/2956/6934/6608/1026/5900/810/2767/3908/801/7849/5567/1871/6778/5602/356/2260/11572…
hsa04260	hsa04260	Cardiac muscle contraction	41	0.600855	1.70766	0.00238505	0.00238505	0.0375266	1868	tags=49%, list=18%, signal=40%	7139/482/481/786/7134/1537/476/27089/7170/7137/783/4635/29796/1327/9377/487/7168/1351/1329/7384
hsa05226	hsa05226	Gastric cancer	113	0.479904	1.56533	0.00338562	0.00338562	0.0506061	1270	tags=26%, list=12%, signal=23%	8822/51176/7481/1045/2252/2249/11211/6256/578/81029/2248/8823/7048/2255/5915/8313/2263/595/6469/1027/10912/3082/2253/8325/1499/8322/1452/6934/1026
hsa04514	hsa04514	Cell adhesion molecules	59	0.538501	1.62115	0.0039796	0.0039796	0.056652	1067	tags=19%, list=10%, signal=17%	1462/947/9076/1000/3680/5789/4684/152404/1013/214/1366
hsa00510	hsa00510	N-Glycan biosynthesis	43	-0.480883	-1.7132	0.00456811	0.00456811	0.0620738	2983	tags=51%, list=28%, signal=37%	57134/29929/11282/2530/56052/79868/23193/79087/1798/199857/57171/84620/84920/22845/79644/4249/4121/4247/440138/25834/11320/85365
hsa04015	hsa04015	Rap1 signaling pathway	144	0.451611	1.50612	0.00482562	0.00482562	0.062722	1548	tags=26%, list=15%, signal=23%	8822/2846/5156/284/2252/3690/23683/2249/7057/5154/5228/2248/8823/2255/4804/2263/1946/1942/60/5879/9170/3937/3082/808/2264/1398/3791/2253/1499/5900/810/801/5608/5584/2260/83593/998/2770
hsa04360	hsa04360	Axon guidance	130	0.457502	1.51155	0.00533393	0.00533393	0.0664401	876	tags=18%, list=8%, signal=17%	6091/6586/2047/64221/223117/2048/219699/8633/2050/8829/2041/10371/81029/6585/57556/5362/1946/2043/54910/6469/1942/1072/10398/5879
hsa00830	hsa00830	Retinol metabolism	26	0.654619	1.70942	0.00569801	0.00569801	0.0681362	1778	tags=38%, list=17%, signal=32%	9249/8854/339761/9227/216/127/1592/8630/125/1577
hsa04971	hsa04971	Gastric acid secretion	41	0.576049	1.63716	0.00609514	0.00609514	0.0700817	1613	tags=41%, list=15%, signal=35%	3708/482/481/2520/495/760/476/6750/60/808/7430/6522/810/801/5567/2770/818
hsa05217	hsa05217	Basal cell carcinoma	45	0.557199	1.61014	0.0077094	0.0077094	0.0853594	1270	tags=38%, list=12%, signal=33%	51176/7481/2737/11211/578/81029/8643/2736/8313/6469/10912/8325/1499/8322/6934/6608/1026
hsa04913	hsa04913	Ovarian steroidogenesis	26	-0.530755	-1.67273	0.00804829	0.00804829	0.0859291	1704	tags=35%, list=16%, signal=29%	949/112/3292/1543/109/5743/3949/5566/9210
hsa05410	hsa05410	Hypertrophic cardiomyopathy	50	0.539435	1.58646	0.00880889	0.00880889	0.0908067	1300	tags=32%, list=12%, signal=28%	7139/3690/4607/3680/3679/786/3673/7134/1674/60/4000/7170/7273/7137/783/3908
hsa05310	hsa05310	Asthma	3	-0.924141	-1.5399	0.00998959	0.00998959	0.0995454	309	tags=67%, list=3%, signal=65%	958/7124
hsa00563	hsa00563	Glycosylphosphatidylinositol (GPI)-anchor biosynthesis	22	-0.558051	-1.69501	0.0113065	0.0113065	0.106516	2427	tags=68%, list=23%, signal=52%	10026/65258/8733/54872/94005/284098/23556/55650/51604/80055/54965/5279/5277/84720/9488
hsa04950	hsa04950	Maturity onset diabetes of the young	13	0.724057	1.64159	0.011586	0.011586	0.106516	474	tags=38%, list=5%, signal=37%	6928/6514/3170/3110/3280
hsa04978	hsa04978	Mineral absorption	27	0.617984	1.6261	0.011758	0.011758	0.106516	692	tags=22%, list=7%, signal=21%	10568/482/6550/481/2495/476
hsa00062	hsa00062	Fatty acid elongation	20	-0.561634	-1.65835	0.0125921	0.0125921	0.107753	2	tags=25%, list=0%, signal=25%	401494/5538/9374/6785/3030
hsa05146	hsa05146	Amoebiasis	54	0.521693	1.55197	0.0126757	0.0126757	0.107753	1335	tags=28%, list=13%, signal=24%	733/731/732/1282/1284/7850/3315/384/338382/1288/2335/7097/2767/3908/5567
hsa00910	hsa00910	Nitrogen metabolism	8	0.794704	1.59954	0.0129759	0.0129759	0.107753	1469	tags=62%, list=14%, signal=54%	766/760/762/2752/2746
hsa00514	hsa00514	Other types of O-glycan biosynthesis	30	-0.493284	-1.61294	0.0138889	0.0138889	0.112217	2037	tags=70%, list=19%, signal=57%	727936/79709/2589/2683/8693/51809/2591/63917/56983/8985/84620/5986/6487/29954/56913/79695/23127/57452/29071/152002/23509
hsa00410	hsa00410	beta-Alanine metabolism	20	-0.553811	-1.63525	0.0150491	0.0150491	0.115824	2	tags=30%, list=0%, signal=30%	54498/23417/51/18/2571/3030
hsa04744	hsa04744	Phototransduction	5	0.862402	1.54851	0.0151101	0.0151101	0.115824	1310	tags=80%, list=13%, signal=70%	5145/808/810/801
hsa05033	hsa05033	Nicotine addiction	8	-0.736336	-1.65333	0.0164053	0.0164053	0.118872	1129	tags=50%, list=11%, signal=45%	140679/2561/1139/2569
hsa04020	hsa04020	Calcium signaling pathway	125	0.436615	1.43712	0.0164448	0.0164448	0.118872	1613	tags=28%, list=15%, signal=24%	8822/5737/1910/3708/5156/2252/2249/5154/7201/2248/8823/2255/7417/291/7134/2263/5256/3082/808/2264/3791/2253/4846/5261/56413/2906/810/2767/801/5567/57118/2260/5336/2065/818
hsa00600	hsa00600	Sphingolipid metabolism	41	-0.444058	-1.56701	0.0167006	0.0167006	0.118872	2820	tags=44%, list=27%, signal=32%	125981/2720/166929/3073/9517/9331/259230/7357/57704/253782/2629/2717/56848/340485/2581/9334/123099/64781
hsa03015	hsa03015	mRNA surveillance pathway	70	0.485846	1.49776	0.0171809	0.0171809	0.119446	3479	tags=69%, list=33%, signal=46%	2521/79869/23435/11051/5518/7919/22916/1479/4440/22985/1478/53981/26986/10482/55308/9939/5500/9775/11052/10921/10284/29894/26528/2107/55012/10767/8732/1477/8731/80335/55339/10189/23708/64895/5499/22794/8761/4686/5529/4116/5515/51692/81608/23293/5501/8189/53918/29101
hsa03050	hsa03050	Proteasome	40	0.545415	1.54387	0.0182157	0.0182157	0.123762	3147	tags=60%, list=30%, signal=42%	9491/5706/5709/5702/143471/5708/5700/5687/5692/5704/5705/9861/5693/5691/51371/5707/5710/5684/5682/5720/5721/10213/5701/5714
hsa05414	hsa05414	Dilated cardiomyopathy	53	0.513147	1.51893	0.0195184	0.0195184	0.129666	1335	tags=32%, list=13%, signal=28%	7139/3690/4607/3680/3679/786/3673/7134/1674/60/4000/7170/7273/7137/783/3908/5567
hsa00513	hsa00513	Various types of N-glycan biosynthesis	34	-0.449386	-1.51611	0.0238895	0.0238895	0.155254	2983	tags=47%, list=28%, signal=34%	57134/11282/2530/56052/79868/79087/3073/199857/283358/6487/4121/4247/440138/25834/11320/85365
hsa04668	hsa04668	TNF signaling pathway	79	-0.346456	-1.3867	0.0252845	0.0252845	0.160824	1475	tags=24%, list=14%, signal=21%	153090/7187/8837/5743/5296/5609/5604/1432/5594/5595/1386/7188/3726/3659/7124/9586/2353/4049/9020
hsa04060	hsa04060	Cytokine-cytokine receptor interaction	85	-0.337159	-1.37048	0.0264201	0.0264201	0.161973	1243	tags=45%, list=12%, signal=40%	8771/355/91/3556/5618/657/1233/2662/3597/1489/3460/653/2657/58985/23765/9466/2690/1896/84818/55504/3572/4803/3595/3601/939/659/3592/7124/132014/27242/8784/608/658/163702/2661/4049/9210/10563
hsa04914	hsa04914	Progesterone-mediated oocyte maturation	72	-0.355127	-1.39534	0.0265487	0.0265487	0.161973	1245	tags=25%, list=12%, signal=22%	25906/109/3320/5296/993/5604/80315/5894/1432/5594/8900/5595/6197/29882/673/387778/9133/5566
hsa04080	hsa04080	Neuroactive ligand-receptor interaction	114	0.430229	1.40493	0.0273803	0.0273803	0.163705	1382	tags=26%, list=13%, signal=23%	2846/5737/1910/727/122876/5367/113091/130574/4142/187/7201/5030/5617/10161/8620/3827/256933/3001/57152/6750/7432/1907/9170/116/5741/56413/2906/2798/6863/885
hsa04145	hsa04145	Phagosome	76	0.464248	1.445	0.0285269	0.0285269	0.167217	1886	tags=32%, list=18%, signal=26%	3690/7057/7059/7278/113457/10382/50617/3673/10376/60/5879/7060/338382/10383/1783/7097/84617/127124/51382/79659/527/9554/1535/525
hsa05014	hsa05014	Amyotrophic lateral sclerosis	261	0.371555	1.29225	0.031774	0.031774	0.182668	3081	tags=40%, list=29%, signal=29%	493869/220988/7278/4731/113457/10382/144983/2521/283/6428/8878/9782/1537/6432/56171/23435/147700/10376/60/637/27089/5879/468/10383/7494/1767/5706/5630/311/7415/5709/5702/29796/2906/84617/1327/5608/143471/1649/9377/56893/5708/10482/5700/55626/4716/4718/1351/2878/1329/4928/5687/81631/5534/7384/3831/374291/7175/5692/5217/5600/5704/7157/7388/347733/71/348995/4722/4217/4719/5705/9861/196385/10540/5693…
hsa05205	hsa05205	Proteoglycans in cancer	162	0.397651	1.34128	0.0348887	0.0348887	0.196791	1639	tags=28%, list=16%, signal=24%	3708/7481/3690/7057/11211/81029/4060/1655/29102/1839/3673/4193/3481/595/6469/5777/60/5879/6194/3082/7430/3791/4318/27250/8325/1499/2099/2335/4659/8322/7097/6608/1026/5567/7078/356/2260/998/4313/54776/5336/4660/2017/2065/818/4478
hsa05218	hsa05218	Melanoma	61	0.472763	1.42914	0.0370279	0.0370279	0.204989	957	tags=23%, list=9%, signal=21%	8822/5156/2252/2249/5154/578/2248/8823/2255/4193/595/10912/3082/2253
hsa04922	hsa04922	Glucagon signaling pathway	68	0.463132	1.4229	0.0386579	0.0386579	0.209532	2546	tags=46%, list=24%, signal=35%	3708/6514/5207/3276/200186/5256/5106/5213/57818/808/468/5261/6513/31/810/801/5567/818/5315/5836/5562/5534/5160/64764/207/5223/5837/5564/1385/51422/32
hsa04022	hsa04022	cGMP-PKG signaling pathway	92	0.436691	1.39164	0.0395303	0.0395303	0.209532	1366	tags=23%, list=13%, signal=20%	2626/1910/3708/482/4878/481/5997/3827/7417/291/476/10398/808/468/4846/4208/4659/810/2767/801/4772
hsa03265	hsa03265	Virion - Lyssavirus	3	0.895485	1.42567	0.0404002	0.0404002	0.209532	500	tags=67%, list=5%, signal=64%	4684/4804
hsa05224	hsa05224	Breast cancer	110	0.422981	1.37574	0.0406522	0.0406522	0.209532	1270	tags=24%, list=12%, signal=21%	8822/51176/7481/2252/2249/11211/578/81029/4851/2248/8823/2255/3280/8313/595/28514/10912/2253/8325/1499/2099/675/8322/1452/6934/1026
hsa04010	hsa04010	MAPK signaling pathway	208	0.377003	1.29382	0.0417722	0.0417722	0.210671	1547	tags=25%, list=15%, signal=22%	8822/5156/284/2252/2249/1852/5154/5228/3312/2248/8823/7048/2255/3303/4804/786/5494/3315/3481/2263/1946/1942/1848/8649/10912/5879/3082/2264/3925/468/1398/3791/2253/4149/994/1849/4208/783/11221/5567/9479/5495/4772/4908/5608/57551/5602/1649/356/2260/115727/998/5062
hsa00562	hsa00562	Inositol phosphate metabolism	59	-0.357494	-1.36093	0.0423253	0.0423253	0.210671	2796	tags=37%, list=27%, signal=27%	9110/3628/23007/5331/55300/3706/5290/55613/3636/8396/64768/9562/3707/9651/8776/9107/8394/200576/253430/55361/113026/56623
hsa05416	hsa05416	Viral myocarditis	23	0.582952	1.48594	0.0435352	0.0435352	0.210671	2237	tags=43%, list=21%, signal=34%	595/60/637/1982/5879/5551/3908/6444/857/71
hsa04660	hsa04660	T cell receptor signaling pathway	66	-0.347002	-1.34735	0.043692	0.043692	0.210671	1524	tags=26%, list=15%, signal=22%	6654/56924/5170/916/8440/5296/1739/5609/5604/7410/5894/1432/5594/5595/7124/2353/9020
hsa04976	hsa04976	Bile secretion	35	0.525768	1.45357	0.0445443	0.0445443	0.211372	1345	tags=34%, list=13%, signal=30%	482/6550/481/6256/57835/760/476/6522/6513/28234/5567/5244

[truncated: 1 more sheets: GSE_KEGG_DPY30_VS_DPY30_KD_10_5]
