# Supplementary material for: NANOG is required to establish the competence for germ-layer differentiation in the basal tetrapod axolotl
Source: PLoS Biol. 2023 Jun 14;21(6):e3002121. doi: 10.1371/journal.pbio.3002121 (PMC10599592; doi:10.1371/journal.pbio.3002121)
Supplement: S7 Table — Genes from S1 Table with a TPM >1 after stage 7 (18 HPF) and before stage 10 (50 HPF). (XLSX) [file pbio.3002121.s021.xlsx]

## Sheet: ZGA_Genes
	Gene	Stg10_R1	Stg10_R2	Stg10_R3	Stg11_R1	Stg11_R2	Stg12_R1	Stg12_R2	Stg12_R3	Stg14_R1	Stg14_R2	Stg14_R3	Stg16_R1	Stg16_R2	Stg16_R3	Stg19_R1	Stg19_R2	Stg19_R3	Stg1_R1	Stg1_R2	Stg24_R1	Stg24_R2	Stg24_R3	Stg2_R1	Stg2_R2	Stg2_R3	Stg3_R1	Stg3_R2	Stg3_R3	Stg40_R1	Stg40_R2	Stg40_R3	Stg4_R1	Stg4_R2	Stg4_R3	Stg5_R1	Stg5_R2	Stg5_R3	Stg6_R1	Stg6_R2	Stg6_R3	Stg7_R1	Stg7_R2	Stg7_R3	Stg8_R1	Stg8_R2	Stg8_R3	Stg9_R1	Stg9_R2
IER2_1	IER2_1	2.76	2.89	3.94	2.87	3.64	4.53	3.31	2.3	3.43	2.93	1.36	2.3	2.79	3.31	3.56	1.8	3	0	0.3	0	1.84	1.8	0.28	0	0	0.75	0	1.21	0.64	1.01	2.38	0.32	0.37	0.01	0.33	0	0.35	0.33	0.2	0.39	0	0	0.29	2.1	0	0.6	4.36	4.95
CR388166.2_5	CR388166.2_5	0.44	0.73	1.16	1.15	1.24	0.4	0.86	0.38	0.67	1.58	1.54	0.46	0.49	1.26	0	1.06	1.83	0	0	2.05	0.18	1.45	0	0	0	0.5	0	0.16	0.91	0.81	0.91	0	0.25	0	0	0	0	0.17	0.27	0	0	0	0	0.26	0.22	0	1.67	0.97
SERPINF1	SERPINF1	2.03	2.78	3.55	2.55	2.08	11.4	7.7	15.59	25.36	114.22	102.04	40.31	64.76	39.07	68.75	65.63	106.1	3.37	4.8	88.69	108.51	113.41	1.53	3.78	2.35	0.46	1.91	0.29	214.75	223.48	247.72	0	0.67	0	0	0	1.49	0.76	0.73	1.21	0.27	0.77	0.75	0.82	0.41	0.74	0.82	1.33
lgals4_1	lgals4_1	3.74	4.24	4.48	5.37	0.8	2.82	1.97	2.34	4.36	0.47	1.3	1.95	0.94	1.43	1.88	2.88	0.66	16.78	12.61	2.96	3.22	3.23	0	189.58	6.86	0	9.24	2.48	336.61	264.72	288.38	0	1.3	0.19	0	0	17.5	0.4	0.51	0.76	0	0.61	0.66	1.48	0	0	1.71	3.97
ERV3.1_12	ERV3-1_12	0.68	2.97	1.33	2.96	1.88	2.76	2.53	1.35	0.87	2.29	2.69	3.56	3.94	2.73	8.68	3.89	6.48	0.43	0	6.68	13.95	5.25	0.98	0	0	0	0	0.42	6.82	7.44	4.52	0	0	0	0	0	0	0	0	0	0	0	0.71	1.25	2.9	0	9.23	1.76
CCL19	CCL19	0	2.89	0	0	0	0	0	0	0	0	0	0	0.85	0	0	0	0	3.69	0	0	0	0	0	0	0	0	0	0	0.36	2.81	1.62	0	0	0	0	0	0	1.76	2.81	1.88	0	0	0.99	3.67	0	2.83	0.79	1.74
BCHE_2	BCHE_2	1.28	0	1.45	0	1.22	0	0	0	1.76	0	2.27	0.75	1.43	2.69	2.46	2.27	0	0.06	0	1.05	1.54	0	0	0	1.71	0	0	0.08	6.12	6.43	1.54	0	0	0	0.66	0	2.08	0.49	0.39	2.78	0.87	1.21	0	1.14	0	1.95	1.32	0.72
CR388166.2_251	CR388166.2_251	0	0	3.84	3.64	2.32	5.76	6.61	1.03	6.45	5.92	1.45	3.46	3.62	1.12	1.39	5.27	3.39	0	0	5.03	3.81	0.73	0	0	0	3.94	0	0	1.92	2	0	1.68	0	1.53	2.53	0	0	0	0	0	0	0	0	0.98	0	3.01	0.84	0
DGAT1_2	DGAT1_2	5.05	3.12	3.7	3.58	6.36	2.86	4.57	3.77	2.07	2.66	2.42	1.18	1.56	1.27	0.44	1.5	2.14	2.62	1.85	0.51	1.3	1.61	0.99	2.37	0	2.05	0	3.03	0.27	0.47	0	0	1.37	2.89	0	0	2.29	0.74	1.34	1.52	1.52	0.59	0.37	3.42	0.6	1.28	3.4	3.71
GDF10	GDF10	0.56	0.89	0.41	0.17	0.33	0	0	0.27	1.79	3.87	2.26	2.87	2.2	2.85	3.21	4.04	1.7	0	0	3.88	2.81	5.41	0	0	0.3	0	0	0.17	7.5	6.92	9.19	0	0	0	0.6	0	0	0	0	0	0	0	0	0.95	0.24	0	1.07	2.07
RTL1_258	RTL1_258	0	0	0	0	0	0	0	0	0	0	0	0	1.48	0	0	1.08	0	0	0	0	0	0	5.89	0	0	0	0	0	2.5	0.41	2.81	0	0	0	0	0	0	0	0	0	0	0	0	0	0	0	0	3.03
PDZD3	PDZD3	30.45	12.3	19.39	16.5	17.48	8.15	14.75	9.02	5.13	2.51	2.81	1.77	3.28	3.13	2.45	3.34	2.66	0	0	1.82	1.93	1.18	0	0.24	0	0	0	0	4.72	4.09	6.44	0	0	0	0	0	0	0	0	0	0	0	0	0	0.16	0	7.46	4.23
IRF3_3	IRF3_3	0	0	0	0	0.71	1.37	0	0.94	0	0	0	0.35	0	0	0	0	0	0	0	0.77	0	0.66	0	0	0	0	0	0	3.52	2.3	3.16	0	0	0	0	0	0	0	0	0	0	0	0	1.8	0	0	0	1.7
IRX3	IRX3	16.46	5.12	6.44	6.48	29.76	22.09	20.47	23.46	27.14	24.3	17.58	28.49	37.53	36.69	37.12	32.64	21.69	0	0	16.26	21.87	28.43	0	0	0	0	0	0	9.31	7.57	9.39	0.2	0.23	0	0	0	0	0.94	0.63	0	0	0	0.26	1.2	0.63	0	4.71	1.82
SEBOX	SEBOX	55.98	33.42	30.03	44.37	75.34	23.55	41.01	15.55	0.66	0.9	0	0.33	0	0.1	0.7	0	0	0	0	0.6	0.23	0.24	0	0	0	0	0	0	0.13	0	0.3	0	0	0	0.44	0	0.15	0.11	0.18	0	0.52	0.28	0.9	2.02	0.88	0.27	44.06	38.92
VWF_7	VWF_7	0.53	1.58	0.19	1.72	0	0	0.32	0	0	0	0	0	0.18	0.67	0	0	0	0	0	0	0.26	0.41	0	0	0	0	0.63	0	0.3	0.1	0.68	0	0.74	0.3	0	0	0.88	0.5	0	0	0.44	0.95	0.21	0.77	0.67	0.91	0.83	1.46
PEG10_495	PEG10_495	0	0	0	6.34	0	0	0	0	2.7	0	0	0	2.84	0.58	0	0.69	1.77	0	0	0	0	0	0	0	0	0	0	0	0	0.52	0	0	0	0	0	0	0	0	0	0	0	0	0	0	0	0	3.52	0
NKX6.3_3	NKX6-3_3	0	0	1.11	0	0	0	0	0	3.01	0	0	1.99	0	1.93	1.6	0	1.95	0	0	0.97	2.19	1.19	0	0	0	0	0	0	3.68	0	1.99	0	0	0	0	0	0	2.17	0	0	0	0	0	0	0	0	2.53	2.14
RTL1_208	RTL1_208	0	1.65	1.37	0	1.1	0	0	0.72	0	1.58	0	0.27	3.23	1.59	0	0	0	0	0	1.2	0	1.52	0	0	0	0	0	0	0.27	0.36	2.45	0	0	0	0	0	0	0	0	0	0	0	0	2.08	0	0	2.98	1.31
CR388166.2_66	CR388166.2_66	0.78	0	2.32	1.47	1.55	1	0.33	0	2.54	0.3	0.58	0	0.73	1.12	1.63	0.53	1.12	0	0	2.03	1.04	2.5	0	0	4.41	0	0	2.95	0.91	0	0	1.31	2.24	0.61	0	0	0.7	1	0.4	2.39	1.18	0	0	3.09	0	0	0.67	1.47
PEG10_365	PEG10_365	0	0	0	0.94	0.6	0	0	0	1.98	0	0	0	0	0	0	2.55	1.31	0	0	0	0	0	0	0	0	0	0	0.97	0.3	0.39	0	0	0	0	0	0	0	0	0	0	0	0	0	3.77	0	0	0	0
ZFP3_60	ZFP3_60	14.34	19.99	14.2	18.39	10.62	6.67	9.34	6.68	3.64	2.94	4.49	3.41	3.3	3.87	2.56	4.44	1.39	0	0	3.86	2.15	3.26	1.65	0.92	0	0	0.46	0	1.42	1.2	2.02	0	0.41	0	0.25	0	0.26	0.37	0.44	0.29	0.44	0	0	2.48	1.97	0.22	17.27	15.7
RTL1_92	RTL1_92	1.22	2.03	4.68	8.2	1.73	2.79	2.73	2.2	4.72	4.67	3.23	5.12	7.46	5.83	2.01	4.67	8.26	0	0	3.15	4.37	7.23	0	0	0	0	0	0	7.49	6.59	10.84	0	0	1.13	0	0	0	0	0.37	0	0.28	0.59	1.92	1.8	1.88	1.69	11.22	4.1
LNX2_2	LNX2_2	1.2	0.95	2.05	0	1.41	0	0	0	0.77	0	0	0	0	0	0	0	0	0.75	0	0	0	0	0	0	1.99	0	0	0.74	0	0	0	0	0	0.46	0	0	0.53	1.33	2.44	0	1.35	0	0.63	0	1.53	0.46	1.78	1.67
SOCS3	SOCS3	0.09	1.89	0.82	1.57	0.77	0.21	0.23	0.41	1.96	0.31	0.41	0.22	0.52	1.81	1.51	0.47	1.21	0	0	0.6	0.93	0.48	0	0	0	0	0	0	0.21	0.57	0.24	0	0	0	0	0	0.12	0	0	0	0.21	0	0.43	0.95	0	0.64	2.25	1.8
RTL1_44	RTL1_44	1.64	4.48	0.72	3.97	2.9	2.86	2.76	3.34	5.66	2.94	2.19	3.51	2.95	4.78	1	3.29	5.53	0.61	0.38	5.71	1.31	3.75	0	0.93	0	0	0	0	5.36	3.28	4.67	0	0	0	0	0	0	0	0	0	0	0	0	0.48	0.83	1.13	7.74	2.27
rhou	rhou	18.5	40.91	34.94	25.69	26.06	60.44	63.25	64.44	67.95	73.27	69.19	71.1	77.4	91.3	55.09	81.6	55.07	0	0.35	53.22	29.03	57.66	0	0	0	0.29	0	0	10.78	10.03	12.56	0	0	0	0	0	0	0	0	0.46	0.34	0	1.42	4.2	2.31	0.35	33.64	44.89
CR388166.2_76	CR388166.2_76	4.03	2.59	1.38	2.9	2.58	3.81	2.33	6.14	5.44	4.92	2.07	3.09	4.33	6.12	1.94	5.65	5.67	0	0	6.03	8.64	5.65	0	0	0	0	0	0	2.9	2.88	5.72	0	0	0	0	0	0	0	0	0	0	0	0	0	0	1.44	3.59	0.88
ZSCAN31_31	ZSCAN31_31	0	0	0	0	0	0	0	0	0	0	0.94	0.25	0	0	0	0	0	0	0	0	0	0.92	0	0	0	0	0	0	0.74	0	0	0	0	0	0	0	0	0	0	0	0	0	0	0	0	0	1.63	1.2
PEG10_527	PEG10_527	0	1.73	3.24	2.72	0	0	0	1.17	2.91	0	0	0.43	0	0	0	0	3.81	0	0	0.94	0	2.47	0	0	0	0	0	0	0.43	0	1.94	0	0	0	0	0	0	0	0	0	0	0	0	4.42	1.93	0	0.95	4.18
RTL1_129	RTL1_129	0.32	0	0.47	0	0.38	0.25	0	0	0.63	0.36	2.14	0.19	0	0.28	0	2.27	0	0	0	1.25	0.64	0.69	0	0	0	0	0	0	0.75	0.25	0	0	0	0	0	0	0	0	0	0	0	0	0	0	0	0	0	3.62
DKFZp313A047_8	DKFZp313A047_8	0	0	1.63	6.17	1.97	0.42	1.39	0.87	0	0.63	0	2.28	1.54	0.95	0	0	0	0	0	0	0	0	0	0	0	0	0	0	0	0	0	0	0	0	2.86	0	0	0	0	0	0	0	0	0	1.45	0	4.27	1.57
PVALB	PVALB	2.97	3.06	3.17	3.2	0	0.33	3.23	1.32	2.52	2.43	0.95	1.26	0	1.1	0	0	0	0	0	0	0.85	0	0	0	0	0	0	0	1.51	1.65	6.78	0	0	0	0	0	0	0	0	0	0	0	0	0	1.11	0	1.1	1.21
TAL1	TAL1	0	0.49	1	0.25	0.16	0.41	0.17	0	9.43	10.72	11.11	15.59	21.21	14.23	33.84	13.86	36.59	0	0	29.52	37.99	32.51	0.87	0	0	0.26	0	0	3.61	4	3.9	1.01	0	0	0	0	0	0.39	0.62	0	0.31	0	0.64	0.4	0.35	0.32	1.91	1.14
PEG10_355	PEG10_355	0	0	0	0	0	0	0	0	0	0	0	0	0	0	0	0	0	0	0	0	0	0	0	0	0	0	0	0	0	0	0	0	0	0	0	0	0	0	0	0	0	0	0	0	0	0	7.66	1.41
CR388166.1_3	CR388166.1_3	0.99	0.47	1.84	2.21	0.31	0.6	0.24	0.38	0.13	2.72	3.03	1.41	1.18	0.83	1.72	0.86	1.54	0.24	0	1.62	0.4	0.27	0	0	0	0	0.31	0	0.9	0.51	0.68	0	0	0	0	0	0	0	0.1	0	0	0	0	0.86	0.17	0	0.92	1.27
CR318592.1_39	CR318592.1_39	0	0.55	0.45	0	0.73	0	0	0	0.3	0.17	0	0.18	0	0.13	0	0	0	0.29	0.36	0	0	0	1.64	0.58	0	0.59	1.47	0.57	0	0.24	0	0.76	1.29	0	0.78	0	0.61	0.87	2.58	0.46	0.69	0.37	0	1.35	0.39	0	0.59	1.71
SOSTDC1	SOSTDC1	18.76	5.69	6.49	8.57	23.88	0.84	2.05	2.18	0	0.62	0.81	0.64	1.27	0.62	1.13	0.92	0	1.03	3.83	1.9	0.73	1.15	0	1.75	1.22	1.78	0.88	0.68	13.13	11.76	15.3	1.82	1.29	1.28	2.58	0	0	0.7	0.56	4.44	0.21	0.44	2.3	4.85	2.34	0.85	3.74	5.11
GTF2IRD2B_4	GTF2IRD2B_4	1.34	1.47	0.98	3.73	1.34	1.51	0.82	1.81	5.46	5.64	5.64	3.74	4.48	4.98	2.5	2.39	4.95	0	0.66	4.68	0.95	2.16	0	0.36	0	0	0	0	2.29	2.27	1.48	0	0	0.22	0	0	0	0	0	0	0	0	0.3	0.55	0.48	0.66	3.74	2.89
PEG10_49	PEG10_49	0.3	0.36	0.22	1.33	0.35	0.43	0.18	0.66	0.29	0.17	0.99	0.71	0.21	0.89	0.3	0.3	0.39	0	0	0.19	1.2	1.09	0	0	0	0	0	0	0.26	0.69	0	0	0	0	0	0	0	0	0	0	0	0	0.7	0	0	0.35	2.28	0.42
SUN3	SUN3	0.16	0.39	0.71	1.21	0.67	0.37	0.1	0.47	0.62	0.18	0.71	0.65	1.12	0.55	1.14	0.65	0.42	0	0	1.67	0.81	1.5	0	0	1.31	0	0	0.15	1.2	0.31	0.63	0	0.79	0	2.46	0	0.11	0.76	1.23	0.48	0.81	0.58	1.5	0.94	0.82	0.93	1.43	1.78
CR318592.1_1	CR318592.1_1	2.97	4.19	1.94	9.02	2.75	0.42	3.05	2.73	2.52	12.11	3.23	4.81	2.54	0.13	0.2	2.29	6.48	1.19	1.05	3.76	7.57	5.74	1.28	2.95	1.64	0.77	1.2	1.11	1.51	2.86	3.54	1.6	1.27	0.94	2.78	0	0.61	2.25	1.7	1.68	0.85	1.34	0.71	1.18	1.03	1.99	2.38	3.78
C22orf29_27	C22orf29_27	0.71	1.13	1.22	1.1	0.7	0.63	0.73	0.52	0	0.4	0.52	0.48	0.66	0.4	0.72	0	0.92	0	0	1.07	0.71	1.23	0	0.89	0	0	0	0.22	1.36	2.01	3.67	0	0	0	0	0	0	0	0	0	0.13	0.28	0.74	1.03	0.3	0	2.4	3.27
P2RY1_2	P2RY1_2	1.44	0	0.72	0	0	0	0	0	0	0	0	0	0	0	0	0	0	0	0	0	0	0	0	0	0	0	0	0	0.57	0.75	0	0	0	0	0	0	0	0	0	0	0	0	0	0	1.27	0	0	4.15
TRIM29_1	TRIM29_1	2.58	2.08	1.9	0.95	10.14	91.45	53.41	87.43	174.53	160.86	200.14	128.58	163.55	186.32	133.63	170.75	129.39	1.05	0.14	130.11	90.91	93.48	0.33	0.3	1.02	0.8	0	1.25	49.89	34.54	36.6	0.38	0.81	0	1.14	0	0.56	0.85	1.09	0.79	0.53	1.01	1.14	0.54	0.4	1.22	1.61	1.16
CR388166.2_110	CR388166.2_110	0.38	0	0	0.72	1.84	0.89	0	0	0	0	0	0	0	0	0	0	0	0	0	0	0	0	0	0	0	0	0	0	0	0	0	0	0	0	0	0	0	0	0	0	0	0	0	0	0	0	3.49	0
PER1_2	PER1_2	0.36	0.85	0	0	0	0	0	0	1.4	0	0	0	0	0	0	0	0	0	0	0	0	0	0	0	0	0	0	0	0	0.28	0	0	0	0	0	0	0	0	0	0	0	0	0	0	0	0	0.46	5.06
xarp	xarp	28.99	5.56	4.76	4.43	51.83	91.96	85.18	94.04	62.65	47.44	53.62	39.13	47.32	55.96	25.44	42.3	40.97	0.08	0.3	28.52	15.45	29	0	0	0.28	0.08	0.2	0.24	9.41	7.31	6.56	0.31	0.18	0.7	0.77	0	0.29	0.33	0.66	1.16	0.67	0.21	1.2	2.44	1.09	0.2	5.78	7.23
C22orf29_72	C22orf29_72	1	1.43	1.77	2.62	1.19	0.15	0.99	0.3	0.39	0	1.33	0.23	0	0	0	0	0	0	0	0	0	0.21	0	0	0	0	0	0	0	0	0	0	0	0	0	0	0	0.19	0	0	0	0.48	0.63	3.24	0.51	0.46	5.12	2.8
C22orf29_54	C22orf29_54	0.69	0.41	2.3	2.58	1.84	3.04	0.86	1.54	3.67	3.12	9.17	3.63	5.78	5.93	1.06	4.54	4.97	0	0	6.06	2.08	5.31	0	0	0	0	0	0	5.09	2.81	4.51	0	0	0	0	0	0.7	0	0	0.52	0	0	0	2.29	0.44	0.4	6.35	2.9
DNASE1L3	DNASE1L3	72.74	64.76	71.79	52.26	129.17	93.57	58.76	85.23	53.44	74.11	75.26	52.35	43.24	58.24	25.9	38.01	29.56	0	0.32	22.6	11.37	10.81	0	0	0	0	0	0	51.21	44.98	48.52	0	0	0	0	0	0	0.39	0	0	0	0	0	3.24	0	0	67.62	63.37
PEG10_280	PEG10_280	1.18	4.26	1.18	1.49	0	2.75	0.5	2.45	7.79	1.35	2.65	3.74	3.89	4.44	1.67	2.42	3.11	0	0	4.63	3.94	6.91	0	0	0	0	0	0	7.69	2.77	5.25	0	0	0	0	0	0	0	0	0	0	0.98	1.91	7.71	1.03	0	3.59	3.38
MMP9_1	MMP9_1	2.35	3.2	5.02	3.71	1.53	1.05	1.85	2.44	3.38	1.79	0.85	2.34	3.71	4.15	5.11	3.6	4.61	1.48	0.49	2.35	3.56	4.29	0.36	0.24	0	0.33	0.82	0.24	6.81	6.02	4.9	0.21	0.78	0.8	0.16	0	0	0.33	0.92	0.39	0.34	0.21	0.47	0.88	0.22	0.9	2.19	2.73
si.ch73.257c13.2_15	si:ch73-257c13.2_15	0.52	0	0	0	1.9	0.82	0	0	0	0	0	0	0	0	0	0.54	0	0	1.25	0.69	0	0.59	0	0	0	0	0	0	0	0	0	0	0	0	1.38	0	0	0	0	0	0.6	0	0.86	2.39	0	0	0	6.05
MTMR11_1	MTMR11_1	0.16	0.38	0.58	0.44	0.09	0.06	0	0	0	0.18	0	0.23	0.33	0.13	0.16	0.08	0.41	0	0.72	0.51	0.32	2.76	0.33	0	0	1.2	0	0	1.67	0.55	1.22	0	0	0.36	0.1	0	0.31	0.52	0.48	0	0.44	0	0.73	0.92	1.19	0.18	0	2.6
PEG10_197	PEG10_197	1.71	1.09	3.15	0.59	0	0.7	0.38	0	0.59	1.83	0.67	1.31	1.69	1.56	0.63	0	0.79	0	0	2.75	0	2.93	0	0	0	1.2	0	0	1.42	0	1.6	0.77	0	0	1.57	0	0	0.87	0.47	0	0	0.74	0.48	4.5	2.35	2.12	0.39	1.11
NCCRP1	NCCRP1	0.78	0.8	0	0.42	0.26	0.42	0.82	0.98	11.08	11.34	1.95	6.5	12.34	10.26	24.77	17.54	14.47	1.22	3.07	43.21	29.2	33.4	2.59	7.13	0.73	0.43	10.08	0.41	141.33	145.16	160.4	1.09	0.93	0.51	0.28	0	1.18	1.26	1.02	2.01	1.12	0.8	0.69	2.27	0	0.51	1.69	0.92
OVOL2	OVOL2	7.56	3.53	3.27	3.23	15.72	28.57	22.94	19.02	22	15.07	24.41	11.93	16.77	16.82	12.01	16.11	13.8	0	0.57	13.42	10.13	8.32	0.52	0	0	0.47	1.18	0.23	5.74	6.37	4.8	0.6	0.52	0	0.47	0	0.33	0.58	0.94	0	0.69	0	0	0.18	0.31	0.28	2.66	1.02
PEG10_392	PEG10_392	0	0	0.8	0	0	5.4	0.68	0	2.14	0.61	7.23	9.25	3.02	3.72	2.3	1.64	4.23	0	0	15.38	3.19	14.35	0	0	0	0	0	0	6.05	0	4.3	0	0	0	0	0	0	0	0	0	0	0	0	0	0	0	9.78	0
PEG10_346	PEG10_346	2.33	2.53	0	3.51	1.12	0.35	1.78	2.93	0	3.74	3.14	2.77	2.62	1.21	0	1.43	1.31	0	0	0.61	1.85	2.58	0	0	0	0	0	0	2.49	1.09	0	1.2	0	0	0	0	0	0	0	0	0	0	0.76	1.41	0	1.09	3.01	1.34
RTL1_138	RTL1_138	3.6	5.48	5.35	4.3	1.17	2.52	2.88	1	4.49	5.56	8.75	5.73	7.72	8.11	3.43	11.3	5.39	0	0	11.91	3.92	5.9	0	0	0	0	0	0	7.92	9.66	8.52	0	0	0	0	0	0	0	0	0	0	0	0	2.93	2.55	0.76	10.87	3.08
PEG10_13	PEG10_13	8.85	11.83	12.79	25.68	14.55	10.57	9.07	8.47	11.27	16.96	14.78	10.81	17.24	17.63	3.59	11.83	12.89	0.17	0	12.96	8.25	12.84	0	0	0	0	0	0	13.02	7.5	11.37	0	0	0	0	0	0.25	0.09	0	0	0.1	0	1.6	12.66	3.08	3.02	31.42	21.43
RTL1_11	RTL1_11	1.17	0.95	0.45	1.02	0.72	1.02	0.75	0.8	1.16	1.09	1.87	1.16	1.52	1.29	0.49	1.47	1.59	0	0	1.9	0.37	1.88	0	0	0	0	0	0	1.71	0.75	1.57	0	0	0	0	0	0	0	0	0	0	0	0.38	0.8	0.15	0	1.62	1.01
CR388166.2_194	CR388166.2_194	1.09	0	0	0	0	0.42	1.39	0	0	0	1.23	0	0	0	0	0	0	0	0	0	1.08	0	0	0	0	0	0	0	0	0	0	0	0	0	0	0	0	0	1.7	0	0	0	0	0	0	0	0	3.14
Mix	Mix	166.12	90.75	106.39	133.92	262.36	128.84	179.23	111.15	10.1	20.6	9.4	10.48	8.08	11.32	6.44	6.03	2.61	0.33	0	2.12	1.28	2.35	0	0	0.59	3.48	0.43	0.67	0	0.07	0	1.55	0.63	0	0.81	0	0.73	0.69	0.42	0	0.2	1.09	0.57	5.17	2.77	1.26	95.98	73.43
THBD_3	THBD_3	0.66	0	0	0	0	0.25	0	0	0	0	0	0	0	0	0	0	0	0	0.78	0	0	0	0	0	0	0	0	0	16.3	20.84	16.63	0	0	0	0.43	0	0.45	0.32	0	0	0	0	1.06	0.99	0.86	0	0.85	2.81
NPFF	NPFF	0.41	0.49	0.61	0	1.95	0.31	2.06	0	0	0	0	0	0	0.35	0	0	1.07	0	0	0.53	0	0	0	0	0	0	0	0	2.4	3.48	2.16	0	0	0	0	0	0	0	0	0	0.47	0	0	0	0	0	0.53	2.32
HTR2B	HTR2B	0	0	0	0	0	0.43	0	1.77	0	0	0	0	0	2.42	0	0	0	0	0	0	1.1	0	0	0	0	0	0	0	0.99	0	0	0	0	0	0	0	0	1.63	0	0	0.64	0	0	0	0	0	0	3.21
SNAI3_2	SNAI3_2	21.78	10.55	9.67	13.6	37.74	60.53	61.1	56.34	92.35	62.6	48.04	77.21	109.52	107.47	82.44	66.14	67.6	0.53	0.99	30.12	45.42	55.71	2.43	1.08	0	0.55	0	1.58	19.45	20.37	21.49	0.35	1.6	1.32	0.55	0	0.38	0.14	0.22	0	0.16	0	0.22	0	0	0.33	10.53	7.92
ARSE_3	ARSE_3	0.62	0.43	1.37	0	0	0.24	0	0	0.6	0	0	0.36	0.1	0	0	0	0	0	0	0	0	0	0	0	0	0	0	0	0.18	0.37	0	0	0	0	0	0	0.84	1.57	2.86	0	0	0	0.55	0	0	0	0.4	0
PLEKHN1	PLEKHN1	14.06	8.29	9.25	11.03	22.12	12.62	18.53	12.94	12.58	10.82	11.42	8.52	9.62	11.63	10.27	8.66	8.36	0	0	7.93	6.02	7.3	0	0	0	0	0	0	3.17	1.71	2.68	0	0	0	0.28	0	0	0	0	0	0.05	0	0	0.06	0.11	0	11.59	5.73
PEG10_437	PEG10_437	1.15	0	0	0	3.48	2.27	1.48	0	3.47	3.33	1.3	2.79	4.89	0	0	1.19	1.52	0	0	5.29	0	1.95	0	0	0	0	0	0	2.41	0.9	1.55	0	0	0	0	0	0	0	0	0	1.33	0	0	0	0	0	1.51	1.67
C22orf29_242	C22orf29_242	0	0	0	0	0.79	2.55	0	1.06	0	0	1.48	0	0	0	0	0.67	0	0	0	0.86	0	0.75	0	0	0	0	0	0	1.18	0	0	0	0	0	0	0	0	0	0	0	0	0	0	1	0	1.54	1.72	5.7
TUBB6	TUBB6	16.89	13.36	14.69	18.79	11.29	5.64	7.64	7.11	4.22	3	1.47	3.72	4.37	4.47	4.32	5.85	5.76	0.12	0.92	8.6	8.22	15.1	0.56	1.26	0.43	0	0	0	32.94	36.53	33.4	0	0	0	0	0	0	0	0	0	0	0	0.1	0.68	0.17	0	6.11	9.6
LRRN1_2	LRRN1_2	6.86	6.37	9.67	7.88	23.43	44.44	17.68	60.51	40.58	58.16	60.71	81.32	84.46	53.5	82.72	93.36	64.45	0.7	1.18	146.91	133.23	181.67	0.63	1.45	0.42	0.49	1.22	1.1	51	36.78	29.48	0.31	0.18	0	1.31	0	1.93	0.45	0.39	0.9	0.48	0	1.33	3.49	0.76	0.2	3.1	5.44
ASNS	ASNS	0.89	0.45	4.64	1.65	2.53	0.77	0.16	0.74	0.48	1.98	0	3.21	2.27	1.07	0.51	1.27	1.31	1.16	2.62	2.94	0.76	3.01	0.54	3.57	2.89	2.42	3.01	3.72	33.47	26.46	24.2	0.31	1.41	0	7.72	0	2.52	0.24	1.15	1.9	0.71	0	1.18	4.6	0	0.29	4.49	0.7
CR388166.1_19	CR388166.1_19	4.85	1.36	3.28	4.55	4.69	4.94	9.51	3.23	7.1	5.15	7.49	2.67	4.24	5.73	5.69	4.92	1.59	0.59	0	4.72	3.02	2.93	0	0	0	0	0	0	2.71	2.59	3.2	0	0	0	0	0	0	0	0	0	0	0	0	5.4	2.35	2.12	5.49	5.14
si.ch73.257c13.2_6	si:ch73-257c13.2_6	2.95	2.64	0.73	0.92	1.46	0.75	1.53	1.85	0.95	3.05	0	2.01	3.76	2.1	2.54	3.97	3.84	0	0	5.73	2.94	3.38	0	0	0	0.48	0	0	1.85	1.52	3.22	0	0	0	0	0	0	0	0	0.75	0	0	1.17	0.36	2.53	1.14	2.52	2.07
CAT_2	CAT_2	1.04	0.65	1.24	1.24	1.14	0.27	1.11	1.05	0.23	1.55	0.13	0.24	0.08	0.61	0.49	0.12	0.63	1.31	1.8	0.39	1.09	0.06	0.13	1.36	1.95	0.81	1.72	0.88	12.3	9.78	14.19	2.49	1.6	0.42	2.15	0	1.92	1.31	2.11	1.27	0.74	0.43	1.59	0.97	0.46	1.67	2.07	2.33
RHOXF1_2	RHOXF1_2	0	0	0	0	0.59	0	0	0	0	0	0	0.58	1.38	0.43	2.09	0.57	0	0	0	3.2	1.19	0.54	0	0	0	0	0	0	1.45	1.91	1.31	0	0	0	0	0	0	0	0	0	0	0	0	0	0	0	0.64	2.81
SLC47A1_A1	SLC47A1_A1	0.46	0.82	0.34	2.56	0.54	0.52	0	0.34	0	1.8	1.01	0.13	0	1.56	1.41	1.84	1.19	0.87	0	0.3	1.82	0.48	1.48	0	1.53	1.78	1.11	0.43	0.92	0.35	0.6	0	1.62	0.53	0	0	0.61	2.39	1.05	0.69	1.29	0.55	0.36	0.67	0	2.11	2.04	1.91
HMHA1_2	HMHA1_2	0	0	0.82	1.03	1.97	0	0	0	0	0	0	0	0	0	0	0	1.44	0	0	0	2.16	0	0	0	0	0	0	1.06	1.62	5.1	0	0	0	0	2.14	0	0	0	0.85	0	0	0	0	0	0	0	3.56	0
PEG10_140	PEG10_140	0.75	0.3	0.74	2.34	1.48	0.38	0	0.38	1.94	1.69	0.55	1.17	1.39	2.56	0.52	2.02	2.61	0	0	1.94	0.5	1.86	0	0	0	0	0	0	3.77	2.51	3.93	0.63	0	0	0	0	0	0	0.38	0	0	0.61	0.79	0.74	1.29	0.58	1.92	1.4
ERV3.1_13	ERV3-1_13	0	0	0.01	0.43	0.27	0.53	1.71	2.41	0.44	0.78	4.57	0.27	0.64	1.37	0.95	2.04	2.39	0	0	2.68	6.42	0.97	0	0	0	0	0	0	1.86	1.24	1.2	0	0	0	0	0	0	0	0	0	0	0	0	1.35	0	1.06	6.46	0.64
CR388166.1_10	CR388166.1_10	5.6	9.39	4.56	9.52	7.48	3.91	4.58	6.18	5.15	7.11	4.08	4.48	7.93	7.47	4.09	5.75	6.03	0	0	7.6	4.63	3.54	0.99	0	0	0	0	0	7.65	4.29	5.2	0	0	0.36	0	0	0	0	0	0	0	0.37	1.21	9.94	2.75	2.14	9.43	12.44
GATM	GATM	9.61	6.91	8.05	7.01	11.61	19.62	12.57	19.36	126.42	233.64	132.5	176.72	192.79	184.08	167.22	232.69	184.55	4.12	7.36	277.64	207.42	332.29	2.97	2.64	2.54	1.94	2.6	2.58	259.83	261.15	241.82	1.33	0.11	0.9	5.37	0	1.97	1.62	0.24	0.7	1.31	1.31	0.24	0.45	0.99	1.62	5.45	6.9
C22orf29_94	C22orf29_94	0.48	0.29	0.35	0.9	0.85	0.37	1.17	0	1.2	0.54	1.16	0.84	0.83	0.82	0	0.78	4.37	0	0	0.62	0.48	0.25	0	0	0	0	0	0	0.14	1.23	2.77	0	0	0	0	0	0	0	0	0	0	0	0.76	0.35	0.62	0	0.61	0
CR388166.2_266	CR388166.2_266	6.66	9.68	6.03	2.53	5.66	5.21	1.72	3.26	1.35	0.77	0	0	0	0.58	0	0.69	0	0	0	2.63	0	0	0	0	0	0	0	0	0.8	0	0	0	0	0	0	0	0	0	0	0	0	0	0	0	0	0	6.16	0
jund.2	jund.2	4.46	0.77	0	0	0.77	0	1.65	0	0	0	0	0	0	0.56	0	0	0	0	0	0	0	0	0	0	0	0	0	0	0.38	0	0	0	0	0	0	0	0	0	0	0	0	0	2.11	1.96	0	0	0	1.86
RTL1_336	RTL1_336	0	0	0	0	0	0	0	0	0	0	0	0	0	0	0	0	0	0	0	0	0	0	0	0	0	0	0	0	0	0	0	0	0	0	0	0	0	0	0	0	0	0	0	0	0	0	9.01	0
CR318592.1_138	CR318592.1_138	0.32	1.16	0.96	1.21	0.77	0.5	2.44	0.99	0	0	2.88	0.57	0	1.11	0.68	0.99	0	0	0	1.26	0.65	2.09	1.42	0	1.11	0	0	0	0.57	0	0	0	0	0	0	0	0	0	0	0	0	0.79	0	1.45	1.68	0	0.42	1.83
HOXD3_2	HOXD3_2	0.19	1.12	0.83	1.05	0.44	0.57	0	0	4.69	8.42	4.54	6.09	14.83	9.08	14.18	7.73	6.34	0	0.43	10.91	20.57	11.39	0	0	0	0.36	0	0	4.86	3.61	1.46	0.93	0	0	0.24	0	0	0	0	0	0.42	0.45	0.59	0.82	0.96	0	0.24	1.56
HNMT	HNMT	0	0	1.73	0	0	0.9	1.48	0.92	0	0	0	0	2.44	0.5	0	0	0	0	0	0	0	2.6	0	0	0	0	0	0	3.45	3.6	9.3	1.51	0	0	0	0	0	0.56	0.9	1.8	0	0	0	0.88	1.54	0	0	1.67
CR388166.2_8	CR388166.2_8	0.2	0.7	1.01	1.84	1.28	0.52	0	0.58	0.38	0.77	1.3	0.17	0.27	0.42	0	0.59	0.26	0	0	0.25	0.39	0.1	0	0	0	0	0	0	1.3	1.37	1.78	0	0	0	0	0	0	0	0	0	0	0	0.46	1.15	0.25	0	1.5	1.09
EBPL	EBPL	0.64	0	1.92	3.64	2.32	0	0	0	0	0	1.45	1.15	0	0.56	0	1.32	1.69	0	0	0	1.27	5.09	2.89	0	0	0	0	2.51	8.45	3	6.9	3.36	0	0	0	0	0	1.88	0	0	0	1.61	0	0	0	0	0	3.72
thbs1_1	thbs1_1	3.86	3.02	3.9	3.92	4.25	1.78	2.26	1.2	3.95	8.39	12.63	9.58	17.83	7.5	9.97	9.15	6.84	0.05	0.17	11.58	14.92	18.74	0	0	0.08	0	0.12	0.09	55.43	49.84	56.05	0	0.04	0	0.06	0	0.23	0.14	0.38	0	0	0.18	0.04	0.11	0.13	0.06	3.96	3.06
CR388166.2_69	CR388166.2_69	1.14	0	0.42	1.6	1.36	1.53	1.43	0.43	3.33	1.94	0.63	2	1.59	0.98	1.19	2.02	2.23	0	0	2.59	1.14	1.22	0	2.75	0	0	0	0.54	5.48	2.43	0	0	0	0	0	0	0	0	0	0.87	0	0	0	2.54	0	0	2.93	1.61
LIF	LIF	0	0.66	0	0	1.32	0	0	0.42	0	0	1.23	0	0.39	0.47	1.72	0	0	0	0	0.72	0	0	0	0	0	0	0	0	0.16	0	0	1.39	0	0	0.36	0	0	0.26	0.85	0.84	0	0.67	0	0.41	0	2.57	0	0.78
CR388166.2_131	CR388166.2_131	0.43	0	0	3.79	1.03	1.67	1.64	0.67	0	0	0	0	0	0	0	1.19	0	0	0	1.08	0.86	1.83	0	0	0	0	0	0	0.86	0.34	0	0	0	0	0	0	0	0	0	0	0	0	0	0	0	0	2.99	0.01
P2RY1_1	P2RY1_1	0.87	1.25	1.03	0.65	0	0.13	0.43	0	0.34	0	0	0	0.24	0	0	0.35	0	0	0	0.45	0	0.18	0	0	0	0	0	0	0.1	0.27	0	0	0	0	0	0	0	0	0	0	0	0	0	0.51	0	0	0.44	1.94
PEG10_10	PEG10_10	0.53	1.08	1.33	2.4	0.11	0.74	0.46	0.44	0.52	0.34	0.83	0.65	0.42	0.51	0.61	0.83	0.79	0	0	0.98	1.06	1.09	0	0	0	0	0	0	1.49	0.99	0.78	0	0	0.17	0	0	0	0	0	0	0	0	0	2.52	0.76	0.17	2.77	1.01
PEG10_4	PEG10_4	1.16	0.48	0.98	1.32	2.29	0.27	0.38	0.38	0.17	0	0.1	0.23	0.18	0.41	0.44	0.31	0.12	0	0	0.8	0	0.41	0	0.33	0	0	0	0	1.31	0.78	2.05	0.21	0	0	0	0	0	0.04	0.2	0.13	0.2	0.11	0.34	0.26	0.22	0.61	2.57	0.73
CYP7A1_2	CYP7A1_2	0	0	0.77	5.84	0	0	0	0	0	0	0	0	0	0	0	0	0	0	0	1.35	0	0	0	0	0	0	0	0	0	0.4	0	0	0	0	0	0	0	0	0	0	0	0	0	1.56	4.1	0	0.67	1.49
pdzph1	pdzph1	1.46	1.77	2.21	2.79	0	0	1.9	2.41	0	0	3.34	0.89	0	0	0	0	0	0	0	0	0	0	0	0	13.16	0	0	0	0.44	0	0	0	1.1	0	3.88	0	1.03	3.62	3.45	0	1.71	0	0	1.13	5.94	0	0.97	4.29
TRIM29_2	TRIM29_2	3.04	1.3	2.04	1.83	6.69	45.24	30.81	46.53	81.61	78.9	106.83	58.3	66.53	83.3	65.58	71.63	60.71	0	2.47	72.59	55.51	51.3	0.39	2.08	0.6	1.06	0	2.03	25.21	20.09	22.03	1.35	0	0.42	1.63	0	0.49	1.56	1.78	0	0.21	0	0.29	0.53	0.47	0	1.39	1.02
WDR38	WDR38	1.17	0	0.88	0	2.84	0	0	0.94	4.73	0.68	10.63	2.82	9.14	3.08	1.27	2.42	7.78	0	0	3.85	2.34	1.99	0	0	0	1.2	0	2.3	1.41	1.38	6.33	0	0	1.4	0	0	0	0.58	0	0	0	0	0	1.8	1.57	0	1.54	3.41
ag1	ag1	0	2	1.92	2.43	0.44	2.12	0.69	1.66	10.39	5.64	11.07	4.11	11.11	12.34	6.47	13.48	10.65	3.14	6.47	9.63	15.23	10.14	0	25.12	1.23	0	5.38	1.73	52.7	117.58	87.68	0	0.26	0.86	0.71	0	3.73	0.88	0.57	0.56	0.63	1.35	0	0.82	1.9	0.86	1.19	1.55
PEG10_351	PEG10_351	7.69	7.52	5.03	5.45	4.63	2.66	4.91	3.03	3.83	1.1	4.33	3.15	6.71	2.09	0	3.94	7.61	0	0	3.14	2.87	3.74	0	0	0	0	0	0.93	3.43	4.55	2.57	1.25	0	0	0	0	0	0	0	0	0	0	0.78	5.82	3.81	0	2.51	5.53
si.busm1.163l24.4	si:busm1-163l24.4	0	3.47	0	0	0	0	0	0	0	0	0	0	0.68	0.42	0	0	0	0	0	0.63	0	0	0	0	0	0	0	0	1.43	0	1.29	0	0	0	0	0	0	0.47	0	0	0	1.2	0	0	0	0	1.25	2.77
EGR1_2	EGR1_2	0	0	0.61	0.78	0	0	0	0	0	0	0	0	0	0	0	0.42	0	0	0	0	0	0	0	0	0	0	0	1.58	0.24	0.32	0	0	3.6	0	0	0	0	1.2	0.64	0	1.42	0	0	2.48	5.4	0.97	5.35	2.36
CR388166.1_7	CR388166.1_7	0.44	0.91	0.96	2.44	1.15	2.06	0.67	0.95	0.62	1.1	1.19	1.32	1.66	2.02	2.2	0.98	1.13	0	0	1.27	0.44	0.79	0.46	0	0	0	0	0	1.74	0.92	1.13	2.39	0	0	0	0	0.29	0.1	0	0	0.37	0.52	1.01	1.58	0.55	1.5	2.34	2.4
PEG10_111	PEG10_111	2.72	5.11	2.89	6.28	2.09	3.05	3.74	4.28	1.68	4.1	5.6	3.43	4.5	3.85	1.79	5.19	5.1	0	0	3.66	0.87	4.05	0	0	0	0	1.05	0	8.25	6.1	7.96	0	0	0	0	0	0	0	0	0	0	0	0.68	5.44	0.56	0.5	7.35	10.33
CR388166.2_156	CR388166.2_156	1.89	1.14	0.71	10.71	1.14	1.1	1.21	0.74	2.82	1.09	1.06	2.53	2	1.23	0	0	4.99	0	0	2.47	9.42	3.67	0	0.93	0	0	0	0	4.5	1.85	2.53	0	0	0	0	0	0	0	0	0	0	0	2.31	2.15	0	0	0	4.08
PEG10_152	PEG10_152	0.26	2.78	0.38	2.91	0.31	0.79	0.32	0	0.5	1.17	3.44	0	1.52	0.22	0	1.05	0	0	0	1.68	0	0.83	0	0	0	0	0	0	0.9	0.2	1.36	0	0	0	0	0	0	0	0	0	0	0	0	1.15	0	0	3.65	0.73
PEG10_414	PEG10_414	0.56	0	0.85	6.42	2.05	0.44	0	0	0	0	0	0	0	0	0	0.58	0	0	0	0	0	0	0	0	0	0	0	0	0	0	0	0	0	0	0	0	0	0	0	0	0	0	0	0	0	0	0	6.54
BOK	BOK	0	1.39	5.19	0	0.7	0	0.74	0	0	0	0	0	0	0	1.24	0.59	0	0	0	1.51	0	0.65	0	0	0	0	0	0	0.34	1.35	1.55	0	0	0	0	0	0	0	0	0	0	0	0.95	0	0	0	0	0
TROVE2_2	TROVE2_2	0.44	0.52	0.65	0	2.63	0	0	2.05	0	0	0	0.26	0	0	0	0.45	0	0	0	0	0	0	0	0	0	0	0	0	0	1.7	0	4.51	0	0	1.14	0	0	0	3.4	1.35	1	0	0.71	3.3	0	6.15	3.41	2.5
PEG10_373	PEG10_373	1.01	2.44	0	0	1.83	1.18	0.65	0.8	5.05	0.23	3.42	0.6	0.71	1.71	0	0	2.67	0	0	1.04	1.01	0.56	0	0	0	0	0	0	1.21	0.79	0	0	0	0	0	0	0	0	0	0	0	0	0	2.99	0	0	2.65	1.46
POU6F2	POU6F2	0	0	0	1.14	0	0	0	0	0	0	0	0	0	0	0	0	0	0	0	0	0	0	0	0	6.39	0	0	0	0.72	0.47	3.23	0	1.78	0	2.37	0	0	0.59	1.88	0	0.69	1.51	0	0.92	0	0	4.73	0
SLC24A2_1	SLC24A2_1	2.82	0.39	2.38	2.42	1.27	0.74	0.53	0	0.21	0.72	0	0.5	0	0.36	0.44	0.32	0	0	0	0.98	0.65	0.67	0	0	0	0	0	0	1.17	1.83	1.12	0	0	0	0	0	0	0	0	0	0	0	0	0	0	0	1.64	1.49
RTL1_65	RTL1_65	0.82	0.24	0	3.83	0.73	0.62	0.25	0.31	2.35	0	0.45	0.83	1.71	2.27	0.42	2.19	0.53	0	0	0.8	0.41	0.86	0	0	0	0	0	0.76	0.84	0	1.6	0.51	0	0	0	0	0	0	0	0	0	0	0.97	0.6	0	0	0.78	2.29
PEG10_487	PEG10_487	0.65	0	0	0	0.79	1.02	0	8.47	5.28	3.78	3.05	3.53	1.85	6.85	0	3.37	8.66	0	0	5.21	0	4.47	0	0	0	0	0	0	7.07	4.6	3.53	0	0	0	0	0	0	0	0	0	0	0	0	0	0	0	6.88	3.8
C22orf29_93	C22orf29_93	1.98	2.27	1.19	3.11	3.1	2.93	1.48	1.42	4.6	2.94	5.78	3.81	5.95	6.76	0.98	4.31	3.72	0	0.55	5.84	1.89	4.56	0	0	0	0	0	0	6.06	4	5.52	0	0	0	0	0	0	0	0	0	0	0	0	3.85	0.61	0.55	7.38	1.33
PARP12_2	PARP12_2	1.11	0.67	0.83	3.15	0.67	0.75	0	0	0	1.92	0	0.33	0	0	1.2	0	0	9.04	2.65	0	0	1.19	0	0	0	2.26	0	4.33	0	0.43	0	2.87	0.82	0	0	0	1.5	1.11	3.45	0	1.89	0	0	4.22	0	0	3.63	6.41
kirrel2	kirrel2	7.62	9.57	12.76	13.88	7.02	7.27	5.72	7.73	12.89	14.13	11.89	14.42	18.32	17.06	13.22	20.55	15.64	0	0.48	14.77	10.66	18.22	0.18	0.86	0	0.95	0	0.15	5.53	4.47	4.73	1.11	1.16	0.29	0.48	0	0.66	1.14	0.13	0.25	0.42	1.1	0.32	0.18	1.16	0.19	12.62	8.26
si.ch73.257c13.2_3	si:ch73-257c13.2_3	8.76	5.74	7.06	9.94	6.36	7.73	7.81	7.16	10.41	9.58	10.46	7.39	9.69	9.57	6.62	11.62	7.68	0.51	0	11.29	6.38	9.95	0	0	0	0	0	0	10.03	5.58	7.04	0	0	0	0	0	0	0	0	0	0.82	0.87	0.81	7.87	2.08	3.35	13.34	5.11
OPLAH_4	OPLAH_4	0.23	1.1	2.2	0.49	1.53	0.18	0	1.03	1.33	0.78	1.52	0.4	0.32	1.76	0.47	0.7	0.6	0.44	3.21	2.87	0	6.8	0	0.44	0.77	1.34	1.11	0.43	8.5	8.53	9.01	0	0.98	0	1.18	0	1.24	2.33	0.35	0.7	0.52	0	0.72	0.68	1.18	1.06	1.47	0.64
CR318592.1_94	CR318592.1_94	2.23	1.18	0.37	1.39	0.59	0	0.31	0	0	0	0	0	0	1.06	0	0.25	0	0	0	0	0	0	0	0	0	0	0	0	0	0	0	0	0	0	0	0	0	0	0	0	0	0	0	1.1	0	0	0.63	2.78
CLDN1	CLDN1	0.38	3.82	2.78	2.11	3.12	0.14	0	0.56	1.45	1.48	6.23	1.75	3.14	3.05	8.49	4.55	2.94	0.35	0.44	5.12	12.42	17.2	0	0	0	0	0	0.35	24.48	25.32	27.98	0	0	0	0	0	0	0	0	1.71	0	0	0.3	0	0	0.44	3.84	0
ACTG1_4	ACTG1_4	5.76	4.59	5.35	7.34	4.18	3.86	3.16	2.29	1.7	2.56	0.84	1.76	1.92	2.06	3.34	2.57	4.29	9.24	27.81	13.78	35.06	76.65	2.83	2.63	0.83	1.46	0	1.67	3755.21	4928.81	4512.59	0.31	1.95	0	0.16	0	8.26	0.48	0.39	4.2	1	0	1.98	1.66	3.22	1.17	3.54	3.16
CR388166.2_20	CR388166.2_20	0.39	1.39	0.38	0.73	0.15	0.2	1.12	0	1.24	0.29	0.29	0.15	0.54	0.77	1.32	0.91	0.34	0	0	1.52	0.52	0.81	0	0	0	0.25	0	0	0.67	0.7	1.01	0	0	0	0	0	0	0	0.2	0	0	0	0	0.57	0.33	0	1.98	1.44
SCNN1G	SCNN1G	2.25	2.39	3.08	1.83	2.14	0.6	0.68	1.28	2.22	2.71	1.43	1.07	1.48	2.2	2.34	1.17	1.94	0	0	1.69	0.84	1.24	0	0	0	0	0.22	0.08	4.04	0.93	3.12	0.11	0	0	0	0	0.06	0.04	0.07	0	0.16	0.33	0.14	0.74	0.47	0	1.41	2.56
ARID5B_3	ARID5B_3	0	0.89	0	0	0.89	0	1.9	0	0	0	0	0	0	0.64	1.6	0	0	0	0	0	0	0	0	0	0	0	0	0	0.89	0	0	0	0	0	0	0	0	0	0	0	0	0	0	0	0	0	0	2.14
GPRC6A_4	GPRC6A_4	0.74	0	0	0	0	0	0	0	0	0	0	0	0	0	0	0	0	0	0	0	0	0	0	0	3.43	0	2.47	0.95	0	0	0	0	0	0	0	0	0	0	0	0	0	1.22	0	0	1.29	0	1.91	1.41
RSPO3_1	RSPO3_1	4.24	1.42	1.17	1.23	11.53	27.08	39.06	42.71	28.37	23.39	17.71	20.5	33.15	27.41	23.6	27.2	26.8	0	0	21.71	9.25	23.05	0	0	0	0	0	0.49	11.38	10.39	10.96	0	0	0.31	0	0	2.11	0.5	0.2	0	1.48	0	0.62	1.16	1.01	0	0.67	2.56
HSD17B6	HSD17B6	1.28	2.81	2.74	1.47	1.04	0.3	1.08	0.43	0.19	0.77	0	0	0	0.33	0	0.2	0	0	0	0	0	0	0	0.74	0	0.19	0.93	0.18	2.19	0.98	3.55	1.91	0	0	0.87	0	0.39	1.2	0.6	0.29	0.55	0.94	0.61	1.57	0.99	0	0.62	2.44
AVP	AVP	1.86	1.48	0.92	1.16	2.21	1.43	0.78	0.94	1.21	0	0	0.55	1.3	1.06	1.29	0.63	0	0	0	0	0	0	0.68	1.2	0	0	0	0	1.63	3.12	3.27	0	0	0	0	0	0	0	1.91	1.9	0	0	0	0.92	0	0.72	0.8	1.75
HPN	HPN	0.08	0.63	2.78	1.13	1.16	0.57	0	0.44	0.29	0.25	0	0.04	0.1	0.25	0.15	0.15	0	2.33	1.56	0	0.76	0.7	0.16	0.99	1.22	1.01	0	0.28	3.37	2.91	3.31	0	1.16	1.91	1.54	0	1.3	1	1.38	0.23	0	0.72	0	0.33	1.34	0.87	1.91	1.66
CR388166.2_239	CR388166.2_239	4.28	2.23	5.52	3.48	2.76	10.5	2.36	2.94	9.38	5.53	2.77	3.4	2.89	3.74	2.65	3.15	3.23	0	0	0.95	4.86	4.11	0	0	0	0	0	0	5.88	0.96	0	0	0	0	0	0	0	0	0	0	0.71	0	0	0.94	1.64	0	8.6	8.35
PLCE1_3	PLCE1_3	0	1.1	0.91	0	1.1	0	0.38	0	0	0	0	0	0	0	0	0	0	0	0.72	0	0	0	0	0	0	1.81	0	1.16	1.07	0.71	0	2.32	0.44	0	1.58	0	1.25	1.77	0	7.5	1.04	0.75	0.98	0	1.59	0.71	2.37	2.6
PEG10_193	PEG10_193	0	2.15	4.89	2.25	0	0	0.38	0.91	0	0	0	0	0	0	0	0.61	0	0	0	0	0	0.64	0	0	0	0	0	0	0	0	0	0	0	0	0	0	0	0	0	0	0	1.47	0	0.45	3.88	0.7	3.09	2.54
MYPOP_15	MYPOP_15	1.14	0.68	1.69	0.53	1.7	0.44	1.07	0.43	1.66	1.28	1.9	1.17	2.39	0.98	0	1.15	1.49	0	0	0.37	0	3.04	0	0	0	0	0	0	2.33	1.77	0.75	0	0	0	0	0	0	0	0	0	0	0	0.45	3.38	0.74	0	2.56	1.61
XB.GENE.5918131_4	XB-GENE-5918131_4	1.2	0.69	1.39	0	0.37	1.09	1.15	0.46	0.35	0.21	0.68	1	0.84	0.13	0.32	0	0.81	2.02	1.14	0.64	0.38	2.5	2.65	2.77	2.05	0.91	0.74	1.44	15.63	14.36	11.59	0	0.44	0	2.12	0	1.82	1.24	2.41	0.94	1.47	0	1.4	2.4	3.66	0.62	1.13	2.37
si.ch73.257c13.2_13	si:ch73-257c13.2_13	10.87	7.39	7.78	4.46	11.38	3.3	5.43	4.47	8.47	4.34	18.08	5.63	16	11.51	7.08	1.94	7.48	0	0	12.98	8.48	9.44	0	0	0	0.96	0	0	10.11	7.75	8.86	2.45	0	0	0	0	0	0	0	0	0	0	1.54	6.44	2.5	0	10.49	16.31
SMAD7	SMAD7	16.02	8.97	11.05	11.34	17.71	22.33	18.59	19.65	12.46	9.44	14.9	8.53	8.59	11.8	12.74	7.61	10.47	0	0.6	10.17	11.26	8.55	0	0	0	0	0	0	3.66	4.07	3.91	0	0	0	0	0	0.09	0	0	0	0	0.63	0	0	0	0	6.68	5.27
FGFR2	FGFR2	2.86	2.17	2.29	2.44	7.9	16.27	7.55	13.75	24.21	26.57	27.05	16.44	21.67	26.77	26.55	21.26	22.39	0	0	16.57	16.95	22.63	0.08	0.54	0.82	0.07	0	0.07	31.41	26.82	29.74	0	0	0	0.18	0	0.14	0.27	0.06	0	0.24	0.09	0.39	0.63	0	0.25	3.72	1.6
TNNI2	TNNI2	1.86	0	4.87	0.88	1.12	1.08	0	3.66	0	2.14	0	0.83	0	1.21	0.99	0.95	2.45	47.73	110.87	1.82	19.46	41.2	3.12	12.82	13.02	0.94	2.34	14.4	5183.94	7051.04	6192.94	0	1.36	0	0	0	28.88	0.45	0	8.66	0	0	2.27	0	1.23	3.28	1.82	1.34
PEG10_67	PEG10_67	2.12	4.25	2.03	7.63	6.67	8.94	5.61	6.35	12.91	10.38	15.03	6.05	9.92	14.47	6.1	11.04	10.41	0	0	13.02	6.2	10.62	0	0	0	0	0	0	11.2	6.01	5.75	0	0	0	0	0	0	0	0	0	0.39	0	0	1.45	1.32	0	7.66	7.03
IER2_2	IER2_2	2.59	2.81	4.15	6.32	1.69	3.17	1.97	1.35	1.55	2.05	1.09	2.52	2.87	3.24	1.73	2.19	0.46	0.28	0.7	1.77	1.82	1.39	0.32	0	0	0	2.19	0	1.79	1.05	1.57	0	0.21	0.69	0	0	0	0.2	0	0	0	0	1.08	0.67	0.77	1.06	2.67	5.21
RTL1_245	RTL1_245	1.99	4.79	0.74	9.39	2.4	0	1.27	3.93	6.94	5.72	11.2	6.23	3.51	4.76	1.07	5.1	7.87	0	0	8.45	5.94	7.75	0	0	0	0	0	0	7.99	3.88	6.66	0	0	0	0	0	0	0	0	0	0	0	0	3.77	0	0	5.2	1.43
CYP2A6_6	CYP2A6_6	0.73	0	0	0	0	0	0	0	1.49	0	1.67	0	1.04	0	0	0	0	0	0	0	0	0	0	0	2.63	0	0	0	0	0.57	0	0	0	0	2.91	0	0	0	0	0	0	0	0	1.13	0	0	0	2.14
RTL1_20	RTL1_20	0.64	0.95	1.76	2.23	0.85	0.85	0.59	0.46	0.15	0.17	0.88	0.14	0.22	0.13	0.32	0.64	0.41	0	0	0.41	0.64	0.25	0	0	0	0	0	0	0.14	0.06	0	0	0	0	0	0	0	0	0	0	0	0	0	1.04	0	0.18	3.84	1.54
admp	admp	5.22	18.96	10.92	20.97	10.78	16.17	14.42	14.86	7.43	8.79	9.86	8.64	7.18	6.42	3.66	7.37	4.49	0	0.2	5.37	0	2.49	0.36	0	0	0.49	0.41	0.16	0	0	0.22	0	1.08	0	0.55	0	0.34	0.82	0.39	1.56	0.87	0.21	1.34	4.27	3.72	1.79	24.3	20.49
PEG10_491	PEG10_491	2.66	0.81	0	0	2.42	0.52	0.86	1.09	0	1.55	0	0	0.95	1.17	0	0	0	0	0	0.88	0	0	0	0	0	0	0	0	0	0	1.8	0	0	0	0	0	0	0	0	0	0	0	0	0	0	0	0	1.95
EBF4	EBF4	1.08	0	1.31	0	0.32	0	0	0	0	0	0	0	0	0	1.12	0	0.7	0	0	0.7	0	0.29	0	0	0	0	0	0.55	5.12	4.62	5.39	0	0	0	2.08	0	0	0.61	2.13	0	0.96	0.69	0.98	0.95	0.69	0	0.38	1.51
ADAMTS1	ADAMTS1	1.82	2.73	3.5	4.39	4.35	2.65	3.22	3.39	12.37	3.66	6.98	11.13	15.94	13.22	12.56	14.44	12.8	0	0.07	15.76	6.15	9.05	0	0	0.1	0	0	0	8.33	7.56	7.45	0	0.04	0.07	0.08	0	0.08	0.27	0.05	0.1	0.04	0.15	1.24	0.7	0.73	0.59	5	6.45
CR388166.2_295	CR388166.2_295	2.14	6.06	4.31	2.72	0	2.8	2.78	4.69	1.45	6	6.51	0.43	2.04	10.76	3.12	5.18	1.9	0	0	4.71	7.1	4.85	0	0	0	0	0	0	5.19	0.56	5.81	0	0	0	0	0	0	0	0	0	0	0	0	0	0	1.69	4.73	0
LPAR6	LPAR6	32.24	20.31	24.02	22.08	57.61	81.83	78.78	52.85	23.19	16.49	22.66	15.88	15.97	20.58	24.9	10.96	8.34	0.73	1.38	8.56	13.46	14.08	0.21	0	1.63	1.15	0.48	1.29	5.4	6.33	6.22	1.22	0.56	2.31	0.89	0	0.53	0.85	1.07	1.51	0.56	0.24	0.62	3.94	1.02	1.85	22.74	13.01
CD69_9	CD69_9	0.36	1.75	0.54	2.74	1.75	0	0	0.56	0	0	0	0.22	0	0.63	0	0	0.96	0	0	0.95	0	0	0	0	0	0.73	1.81	1.39	4.18	2.97	0	0	0	0	0	0	0.5	0	0	0	1.67	0	0.59	0	0.95	0	0.94	2.08
UNC93B1	UNC93B1	1.65	0.67	0	6.29	0	0	1.37	0	1.11	0.64	0	0	0	0	0	0	0	1.13	0	0	0	0	0	0	0	1.13	0	1.08	0	0	0	7.23	0	3.93	0	0	0	0	3.46	1.73	0.64	0	0	3.38	0	1.21	0	4.75
CR388166.2_38	CR388166.2_38	0	0.43	0	0	0	0.97	0	0	1.76	0	0	0.64	2.03	1.4	1.49	0.73	0	0	0	1.42	1.09	0.96	0	0	0	0	0	0	1.16	0.7	0.47	0	0	0	0	0	0	0	0	0	0	0	0.29	1.07	1.4	0	4.65	0.51
CR388166.2_197	CR388166.2_197	3.26	3.93	2.45	4.12	0.66	6.77	4.18	0.87	6.54	3.13	3.68	1.95	3.84	5.22	0	6.15	12.94	0	0	2.14	5.41	9.15	0	0	0	0	0	0	6.5	2.55	4.38	0	0	0	0	0	0	0.53	0	0	0	0	1.78	3.31	2.89	1.28	6.41	3.14
GTF2IRD2B_18	GTF2IRD2B_18	0	0.56	2.09	0	0.56	1.08	1.78	0	0	0	0	0.55	0	0	0	0.48	0	0	0	0	0	0	0	0	0	0	0	0	0	0.36	0	0	0	0	0	0	0	0	0	0	0	1.16	0	0	0	0	5.46	1.34
GJB1_2	GJB1_2	43.25	12.38	12.7	12.23	46.59	145.38	122.12	124.58	327.89	212.79	222.91	267.08	357.34	328.59	528.14	301.6	288.05	0	0	356.81	467.83	401.02	0.34	4.85	0.53	0	0	0	26.94	21.19	20.75	2.36	0	0	0	0	0.21	0.45	0	0	0	0	0	0	0	0	5.69	2.66
APOE	APOE	17.13	16.02	23.27	21.69	17.5	12.65	15.7	7.21	8.86	8.47	15.7	8.68	0.97	6.76	4.84	3.37	23.3	4.4	27.77	28.62	2.52	44.68	0.89	1.85	0.92	0.27	6.7	0.77	353.59	535.93	543.8	1.37	0	0.97	0.18	0	5.41	0	0.64	2.11	0.31	0.67	1.09	12.27	1.78	2.58	4.09	5.43
ST8SIA4	ST8SIA4	1.49	0	1.22	0.31	0.39	0.13	0.2	0.24	0	0.19	0.36	0.77	0	0.28	0.34	0.83	1.29	0.62	0.77	0.86	2.64	3.97	0	0.63	0.55	0.32	0.79	0.92	4.95	4.34	2.15	0	0.46	2.68	0.63	0	0.44	0.47	0.5	0	0.74	1.2	0.78	1.45	0.42	0.38	2.53	0.92
PIEZO1_3	PIEZO1_3	1.16	1.74	0	1.63	0.35	0	0.73	0	0	0.66	1.29	0.68	0	0	0	0.88	0.76	0	0	0	0	0	0	0	0	0	0	0	0	0.23	0.77	0	0	0	0	0	1.57	1.12	0	1.78	0.33	2.13	0	1.29	3.76	0	0.75	4.1
MYO3B_3	MYO3B_3	1.11	1.34	5.82	0	1.34	1.73	0	0	0	1.28	0	0	0	0.97	0	0	0	0	0	0	0	0	0	0	0	1.13	0	2.16	0.33	0	0	7.24	1.64	1.32	5.1	0	0.77	0	0.87	0	0.64	1.39	0.91	4.22	1.47	0	1.45	8.02
NFIL3	NFIL3	2.92	2.36	2.18	1.71	5.9	10.32	5.62	1.85	16.31	11.53	18.58	19.08	27.18	17.22	14.35	24.14	17.63	0.26	0.49	17.74	23.53	27.23	1.34	0.66	0.46	0.4	0	1.29	21.31	20.23	16.22	0	0.29	0	0.99	0	0.19	0.2	0.64	0.42	0.24	0.51	1.64	3.9	1.61	0.98	2.95	1.36
EPHA4	EPHA4	11.46	5.07	4.51	4.39	21.42	24.83	19.28	22.09	17.2	27.2	16.23	22.48	26.47	22.87	23.02	34.85	24.9	0.22	0.27	26	16.06	35.04	0.38	0.28	0.29	0.4	0.14	0.16	9.2	6.33	6.82	0.51	0.33	0.21	0.46	0	0.76	0.65	0.55	0.18	0.77	0.22	0.56	0.52	0.38	0.62	2.36	3.22
XB.GENE.5831307	XB-GENE-5831307	0.93	0.55	3.76	1.3	1.65	3.36	2.31	0.69	0	1.83	4.1	1.49	1.93	1.78	0.48	0.47	1.81	0	0	1.2	0.46	1.22	0	0	0	0	0	0	5.64	6.09	3.63	0	0	0	0	0	0	0	0	0	0	0	0.37	0	0.59	0	1.18	1.3
CR388166.2_220	CR388166.2_220	1.17	1.42	7.06	4.45	1.42	5.49	5.29	9.44	5.91	5.43	9.3	5.64	8.31	12.31	3.81	10.28	14	0	0	10.79	1.17	3.98	0	0	0	0	0	0	6.34	7.81	6.33	0	0	0	0	0	0	0	0	0	0	0	0	3.59	0	0	6.94	5.11
PEG10_356	PEG10_356	1.47	2.94	5.85	3.69	0	1.14	2.5	0	0	1.68	0	0.58	0	0	0	1	2.58	0	0	0.64	0	0.54	0	0	0	0	0	0	2.04	0	0	0	0	0	0	0	0	0	0	0	0	0	0	0	0	0	3.83	4.22
PEG10_25	PEG10_25	4.76	6.57	5.21	21.33	5.62	4.47	3.78	3.24	4.57	1.72	6.1	2.87	3.49	5.62	4.14	4.62	7.43	0.22	0.27	7.05	4.24	4.48	0	0	0.38	0	0	0	3.51	2.36	4.09	0	0	0	0	0	0.31	0.45	0	0	0	0	0.55	6.66	2.09	1.08	5.99	10.5
si.dkey.205h13.2_7	si:dkey-205h13.2_7	1362.16	797.36	1350.37	1303.21	544.14	291.56	370.44	261.66	79.47	94.41	76.63	40.55	57.16	62.89	48.72	66.74	48.9	0	0	38.65	25.91	32.14	0	0	0	0	0	0	10.17	3.31	1.73	1.66	0	0	0	0	0	0	0	0	0	0	1.57	20.98	1.7	0	1223.65	656.45
PEG10_539	PEG10_539	0	0	1.11	2.79	0	4.56	0	1.2	1.49	0.85	1.67	1.28	3.12	4.5	0	0.76	1.95	0	0	1.93	0	3.39	0	0	0	0	0	0	7.54	0.57	0	0	0	0	0	0	0	0	0	0	0	0	0	0	0	0	1.94	0
SP5_2	SP5_2	102.89	26.95	38.58	26.94	210.46	232.41	235.2	265.75	71.04	72.86	57.83	56.2	70.76	80.44	43.64	52.56	41.73	0.18	0	36.32	20.03	24.72	0	0	0	0	0	0.19	0.35	0.39	0.26	0	0	0	0	0	0.13	0	0.31	0	0.34	0.24	0.63	2.06	0.77	0.47	30.45	20.07
CR388166.2_24	CR388166.2_24	1.71	0.68	2.09	3.18	1.17	0.86	0.7	0.84	0.55	1.27	0	0.74	0.99	1.2	0.58	1	1.11	0	0	1.47	0	0.74	0	0	0	0	0	0	0.82	0.77	0.37	0	0	0	0	0	0	0.13	0	0	0.16	0.68	1.33	0	0	1.97	3.61	1.58
OTOG_1	OTOG_1	0.33	0.77	0.48	0	0.38	0	0	0.48	0	0	0	0	0	0	0	0	0	0	0	0.42	0	0.34	0	0	0	0	0	0.9	0.09	0	0.84	0	0.23	0.38	0	0	0	0.18	0.25	0.98	1.1	0	0.25	0.48	1.66	0.75	0.62	2.26
OLFM4_1	OLFM4_1	59.96	6.46	15.13	8.6	133.44	260.39	225.2	246.68	147.2	230.31	228.55	114.1	156.24	177.29	136.9	134.39	125.56	0	0	165.26	107.83	108.34	0.57	0.64	0	0	0.32	0	45.26	32.39	30.05	0	0	0	0	0	0.63	0.06	0	0	0.3	0	0	0	0.34	0	11.32	1.31
CR318592.1_52	CR318592.1_52	4.19	7.18	5.42	4.37	2.37	0.51	0	0.25	0	0.56	0	0.19	0	0.14	0.34	0	0	0	0	0.22	0	0.7	0	0	0	0	0	0	0.1	0.13	0	0	0	0	0	0	0	0	0	0	0	0	0	0	0	0	6.39	3.26
RTL1_75	RTL1_75	0.55	1.93	0.97	0.64	1.67	2.61	1.86	0.59	3.23	1.53	4.03	1.56	1.87	1.03	0.45	3.33	0.79	0	0	4.28	1.92	2.11	0	0	0	0	0	0	3.71	2.26	1.14	0	0	0	0	0	0	0	0	0	0.25	0	0	2.3	0	0	2.52	0
C22orf29_19	C22orf29_19	1.21	1.18	0.81	2.25	0.65	1.59	0.55	0.96	1.97	1.72	1.44	1.04	1.37	3.05	1.33	2.86	2.85	0	0	1.7	0.44	1.81	0	0	0	0	0	0	3.08	1.67	1.98	0	0	0	0	0	0	0	0	0	0.25	0	0	2.65	1.39	0	3.75	2.42
ERV3.1_11	ERV3-1_11	0.75	1.04	3.21	1.63	1.03	1.33	1.98	0.32	4.2	2.69	1.44	1.94	3.13	2.59	3.12	5.04	5.1	0	0	4.34	9.11	4.81	0	0	0	0	0	0	9.91	7.07	7.38	0	0	0	0	0	0	0	0	0	0	0	0	0.96	0	0	4.19	2.56
PCDHB8_2	PCDHB8_2	0.52	1.12	0.63	0.64	0.2	0.13	0.21	0	0.49	0	0.19	0	0.12	0	0	0	0	1.09	0.2	0	0	0.09	0.18	0	0.56	0.49	0	1.41	2.45	2.31	2.87	0.83	1.43	0.2	0.22	0	0.34	0.57	0.52	0	0.38	0	1.2	0.12	0.22	0.2	0.76	2.12
si.ch73.257c13.2_4	si:ch73-257c13.2_4	4.74	5.13	5.29	5.71	5.28	5.3	2.77	2.82	2.89	3.71	11.25	2.54	8.29	4.97	2.68	2.82	5.12	0.52	0	6.15	2.34	6.84	0	0	0	0.36	0	0	6.68	4.27	7.69	0	0	0	0	0	0	0	0	0	0	0	2.06	4.95	0.71	0	5.9	4.54
RTL1_195	RTL1_195	0	0	0	0	0	0	0	0.7	0	0	0	0	0.62	0	0	0	0	0	0	0	0	0	0	0	0	0	0	0	0	0.35	0	0	0	0	0	0	0	0	0	0	0	0	0	0	0	0	0.58	2.54
CACNA1G_1	CACNA1G_1	0	1.6	0	0	0	0.52	0.84	0	0	0	0	0	0	0	0	0	0	3.28	0	0	0	0	0	0	0	1.33	0	0.64	1.38	1.04	2.66	0	0	1.57	0	0	0	0	2.07	1.03	1.15	0	0	0.5	0	0.78	1.73	1.9
CDC42EP3_2	CDC42EP3_2	0.44	5.91	0.43	1.09	0.69	4.21	1.8	2.15	11.75	12.09	15.39	12.33	13.95	11.37	14.82	11.72	13.27	0.81	1.35	23.01	24.49	13.8	0.31	0	0	1.4	0	0.27	15.5	16.41	15.51	0	1.43	1.68	1.12	0	0.97	0.41	0.67	0.88	0.82	0.35	0.46	0	0.74	4.71	1.3	1.21
ZNF22_118	ZNF22_118	0	0	1.88	1.19	0.76	0	0	0	0	0	0	0	0	0	0	0	0	0	0	0	0	1.42	0	0	8.9	0	0	2.45	0.75	0	0	0	2.79	0	2.47	0	0	4.91	0.98	0	0	1.58	1.03	5.75	1.67	0	0.82	0
C22orf29_57	C22orf29_57	6.11	7.98	6.47	11.89	6.03	7.8	6.28	8.59	12.11	10.95	19.79	8.38	9.74	11.3	3.83	15.78	20.51	0	0	22.48	9.25	17.15	0	0	0	0	0	0	15.4	9.21	8.71	0	0	0	0	0	0	0.17	0	0	0.21	0	1.21	6.69	3.27	0.41	30.73	13.99
GSC2	GSC2	48.7	59.34	75.78	106.16	39.91	6.31	8.91	4.08	1.18	0.34	0.34	0.89	0.85	0.65	0.31	0.77	0	0	0	0.4	0.31	0.32	0	0	0	0	0	0	3.01	2.49	2.79	0	0	0	0	0	0	0	0	0	0	0.37	0	0.67	0.78	0	73.87	45.21
GRAMD3_A2	GRAMD3_A2	0.49	0.59	0	0.92	0.59	0.99	0.62	0	0	0	2.2	0.66	2.07	3.44	3.14	0.5	0	0	1.17	3.2	0	1.09	0	0	0	0	0	0.95	6.11	2.29	1.73	0	0	0	3.2	0	0.68	0	0	0	0	0	0	0	0	0	0	1.41
RTL1_224	RTL1_224	0	0.57	0	0	1.71	0	0	0.74	0.94	1.09	2.13	0.56	0	1.23	0	4.36	1.25	0	0	2.47	0	2.1	0	0	0	0	0	0	0.84	1.48	2.53	0	0	0	0	0	0	0	0	0	0	0	0	2.15	0	0	0	2.72
PEG10_291	PEG10_291	1.62	0	0.82	0	0.49	0	0	0.63	0	0	1.82	0.24	1.14	0	0	0	1.07	0	0	0.53	0	0.44	0	0	0	0	0	0	0.96	1.58	1.08	0	0	0	0	0	0	0	0	0	0	0	0	0	1.06	0	0.53	2.32
PTPN6	PTPN6	0.91	0.57	1.4	1.19	0.56	0.88	1.17	0.62	1.42	0.89	1.16	0.92	1.98	1.61	3.52	3.56	3.45	1.05	0.61	5.43	7.25	7.4	0.56	1.09	1.03	0.5	1	1.65	13	13.81	14.91	0.77	0.44	0.12	1.01	0	0.91	0.85	0.73	0	0.59	0.89	0.57	0.77	0.8	0.24	1.14	0.73
SLC10A4_1	SLC10A4_1	1.03	0	0	0	1.61	2	0	0	0	0.59	0	2.46	2.91	1.35	1.11	0.53	2.72	4.18	1.23	2.02	0	0	0	0	0	1.05	0	0	1.36	1.61	1.38	0	2.28	1.22	0	0	1.43	0.5	0.8	1.6	1.19	0	1.68	0	0	0	0	5.94
PEG10_220	PEG10_220	0	0	0	0	0	1.25	0.41	1.48	1.9	4.78	7.44	3.42	4	6.96	2.03	2.3	4.24	0	0	5.43	0	4.53	0	0	0	0	0	0	3.79	2.76	5.13	0	0	0	0	0	0	0	0	0	0	0.79	1.55	2.41	0	0	3.76	1.83
crybb1l1	crybb1l1	0.19	0.45	0.55	0.7	1.11	1.43	0	0.83	1.44	0.42	0.41	0.11	2.6	0.48	0	1.32	0	0.7	2.17	0.48	1.5	2.16	0	2.14	1.86	0.73	0	3.83	43.87	65.61	48.28	0	0	0.87	22.52	0	0	0	1.14	6.23	0.63	0	0	3.57	1.43	0.87	0	2.09
PEG10_424	PEG10_424	4.51	6.13	5.93	9.63	0.68	1.32	0.72	0	0	1.3	0	0	0	0	0	0	0	0	0	0	0	0	0	0	0	0	0	0	0	0	0	0	0	0	0	0	0	0	0	0	0	0	0	0	1.5	0	5.19	9.03
SLC35C2_1	SLC35C2_1	0.81	0.23	0.28	0.57	0	0.44	0	0	0.15	0.39	0	0.11	0.37	0.13	0.23	0.08	0	0	0	1.44	2.55	3.1	0	0	1.23	0.15	0	0.21	3.94	3.48	4.05	0.19	0.05	0.71	0.63	0	0.15	0.87	0.29	0.23	0.51	0.27	0.36	0.94	0.68	0.44	1.65	1.26
SOX17_1	SOX17_1	21.8	18.62	16.79	27.43	29.82	33.11	31.83	23.83	23.43	11.27	10.74	12.05	17.3	21.26	24.85	8.33	6.64	0.13	0.16	4.69	6.84	5.99	0	0.8	0	0.14	0.34	0	0.37	0.66	0.92	0.34	0.1	0.16	0.27	0	0.38	0.13	0.32	0	0.16	0.51	2.2	5.46	3.41	1.96	40.79	18.18
HS3ST2	HS3ST2	0.18	0.94	0.38	1.95	0.41	1.26	0.64	0.76	14.5	6.93	7.84	13.45	16.43	14.73	14.42	16.09	15.42	0.16	0	16.6	17.66	18.79	0	1.15	0	0.17	0	0	7.09	5.44	5.86	0	0.97	0	0	0	0	0	0.66	0	0	0.21	1.62	1.4	0.88	0	0.88	0.96
xk81a1_2	xk81a1_2	13.15	16.21	18.09	19.93	8.5	598.35	335.63	709.27	2500.32	4112.61	2859.55	2572.26	2658.61	2641.46	3283.42	2963	2697.9	11.41	20.35	3156.93	3811.16	3943.71	8.65	2.61	0.64	1.39	1.88	0.36	3101.23	1671.06	3019.75	0.16	0.55	0.31	0.25	0	3.6	0	0	1.99	0.3	0	2.26	1.73	1.84	0.46	19.55	13.87
PDGFRA	PDGFRA	10.96	6.35	9.79	7.78	15.95	20.32	27.27	23.19	18.26	10.5	13.77	18.46	22.65	21.9	16.56	19.87	19.57	0.24	0	17.52	11.79	21.34	0	0.25	0	0	0	0.05	16.19	13.97	12.1	0	0	0	0	0	0	0	0	0	0	0	0	0	0.14	0.19	8.56	6.05
PEG10_68	PEG10_68	0	0	0.51	0.65	0.2	0.53	0.21	0.51	1.34	0.39	0.76	0.2	0	1.18	0.35	0.87	0.45	0	0	1.35	0.69	0.18	0	0	0	0	0	0	0.4	0.4	0.9	0	0	0	0	0	0	0	0	0	0	0	0	1.02	0	0	0	3.38
CR388166.2_97	CR388166.2_97	0	0.85	1.59	2.32	0	1.37	0	1.1	0	2.43	0	1.51	2.49	3.17	2.25	2.17	3.16	0	0	1.84	0	3.12	0	0	0	0	0	0	6.24	2.49	5.62	0	0	0	0	0	0	0	0	0	0	0	1.14	6.92	0	0.83	3.52	2.01
C22orf29_101	C22orf29_101	14.39	8.58	3.8	6.24	3.66	3.14	4.48	5.03	2.49	5.22	3.41	4.65	3.58	4.4	0	1.56	2.68	0	0	2.66	1.02	3.82	0	0	0	0	0	0	2.56	0.79	0	0	0	0	0	0	0	0	0	0	0	0	0	0.76	0	0	1.65	4.32
aplnra	aplnra	3.95	0.22	1.93	1.75	4.85	10.07	8.73	7.24	15.92	8.27	5.75	12.82	16.07	13.2	13.22	10.61	10.22	0.17	0.43	9.93	7.88	13.42	0	0	0	0	0	0	3.05	3.39	1.69	0	0	0	0	0	0	0	0	0	0	0	0	0.41	0	0	1.3	1.29
PEG10_402	PEG10_402	0	0	0	3.2	0	0.43	0	0.89	1.11	0.64	5.02	0.33	0	0.55	0	1.04	1.47	0	0	4.53	0	0	0	0	0	0	0	0	2.68	2.6	2.99	0	0	0	0	0	0	0	0	0	0.73	0	0	0.84	0	1.31	0.18	1.6
PEG10_383	PEG10_383	0.52	0.63	0	0	1.9	1.63	0.67	3.33	3.14	2.41	9.46	2.5	4.44	3.2	4.51	3.77	1.38	0	0	2.06	0	2.93	0	0	0	0	0	0	11.26	11.06	5.63	0	0	0	0	0	1.45	0	0	0	0	0	0	0	0	0	0	4.54
si.ch73.257c13.2_7	si:ch73-257c13.2_7	0.52	0	1.55	0	0.62	0.6	0	0	0	1.48	0	0.92	1.46	1.57	0.54	1.32	2.05	0	0	0.68	0	1.39	0	0	0	0	0	0	1.82	1.42	0.69	0	0	0	0	0	0	0	0	0	0	0	0	1.16	1.35	0	2.01	0.73
si.ch211.240b21.2_2	si:ch211-240b21.2_2	2.07	0.72	0.41	0.7	1.53	2.23	0.74	1.62	4.55	3.5	2.97	2.97	4.79	4.02	1.5	5.85	2.75	0	0	6.51	2.44	6.34	0	0	0	0	0	0	4.8	2.78	3.62	0	0	0	0	0	0	0	0	0	0	0	0	0	0	0	0	0.64
C22orf29_26	C22orf29_26	0.24	0.42	0	0.44	0.42	0.27	0.14	0.17	0.45	0.92	0	0.2	0.16	0	0.24	0.12	0.31	0	0	0	0	0.85	0	0	0	0	0	0.22	0.14	0.18	0	0	0	0	0	0	0	0	0	0	0	0	0.18	2.06	0	0	0.6	1.63
PEG10_214	PEG10_214	2.53	2.65	3.1	1.78	1.13	2.93	3.18	1.48	4.95	6.11	2.11	4.61	8.85	7.62	2.65	5.46	8.26	0	0	7.4	3.79	10.55	0	0	0	0.63	0	0	7.59	6.39	6.68	0	0	0	0	0	0	0	0	0	0	0.78	0.51	0.47	0	3.69	11.42	4.48
RTL1_179	RTL1_179	0	0.97	0.61	0	0.97	0	2.06	0	2.41	2.79	2.73	0	2.28	3.13	0.86	1.98	0	0	0	4.24	2.43	0.89	0	0	0	0	0	0	3.59	1.9	0	0	0	0	0	0	0	0	0	0	0	0	0.66	0	0	0	1.58	0
LRRC38	LRRC38	0	2.2	5.47	2.59	0	0	0	1.44	0	0	0	0	0	0	0	0	0	3.68	1.09	0	0	0	9.2	3.6	1.6	2.77	4.61	1.77	0	0	0	0	1.34	2.17	5.99	0	1.89	0.89	1.42	0	0.53	0	0	1.38	0	0	2.98	0
CR388166.2_57	CR388166.2_57	0.72	0	2.48	0	0	2.01	1.79	0.36	0.93	0.54	0	2.24	1	1.02	0	1.69	1.87	0	0	1.55	1.43	1.27	0	0	0	0	0	0	0.83	1.48	0.63	0	0	0	0	0	0	0	0	0.73	0	0	0	0	0	0	4.29	0
POU4F1	POU4F1	0.19	0	0.54	0	0	0	0.23	0	0	0	0	0.54	0.51	0.31	0	0	0	0.69	0	0.24	0.37	0.39	0	0	0	1.07	0	1.03	2.03	2.28	0.96	1.83	1.3	0	0	0	0.74	1.05	1.13	1.68	0.42	0.45	0.87	1.36	3.3	0.85	1.88	0.51
ERV3.1_1	ERV3-1_1	0.81	2.27	1.53	0.65	1.09	2.19	1.7	2.18	7.38	5.42	8.1	8.3	8.15	9.44	11.71	8.86	8.86	0.1	0.13	11.74	9.05	9.6	0	0.11	0.37	0	0	0	10.85	8.85	10.27	0	0	0	0	0	0.46	0	0	0	0.13	0	0.36	0.92	0.29	0.53	1.9	1.91
RUNX1	RUNX1	0	0	0	6.82	5.07	0	0	0	2.41	0	0	0	1.7	0	3.9	0	1.59	0	0	0	0	1.36	0	0	0	0	0	0	0.72	0	0	0	0	0	0	0	0	0	0	0	0	0	0.99	0.92	0	0	0.79	3.48
CR388166.2_80	CR388166.2_80	3.56	1.55	1.44	6.07	1.54	3.24	0.41	2.47	1.9	4.78	1.44	1.9	5.44	3.9	0	1.31	0.85	0	0	1.68	1.94	3.49	0	0	0	0	0	0	2.65	1.51	0.85	0	0	0	0	0	0	0	0	0	0	0	1.04	0	0.84	0	4.17	1.83
CR388166.2_44	CR388166.2_44	1.68	1.74	1.54	3.52	0.26	0.16	0.26	0.31	0.4	0.65	0	0.73	0	0.36	0.43	0	0	0	0	0.27	0	0	0	2	0	0	0	0.39	0.73	0.58	0.55	0	0	1.46	1.07	0	1.12	0.6	0.32	0	0.47	1.01	0.99	2.15	0.54	0.48	1.34	1.15
VIM	VIM	23.27	25.66	27.33	36.54	53.74	59.07	27.12	64.14	265.14	286.5	200.55	361.88	371.01	330.84	357.79	408.73	360.16	5.03	10.02	347.81	489.28	765.41	2.78	10.93	1.8	1.59	1.64	0.13	443.07	517.72	443.85	0.67	0.29	1.28	1.94	0	1.19	0.13	0	0.83	0	0.83	2.04	11.69	4.03	1.6	37.07	13
CR388166.1_22	CR388166.1_22	4.3	7.13	5.11	16.71	3.95	3.31	1.67	5.07	4.54	3.18	5.9	1.42	0.93	2.85	0	2.28	0.87	0	0	0.86	1.32	4.29	0	0	3.4	0	1.63	0	3.1	0.26	0.88	0	0	0	0	0	0	0.32	0	0	0	0	2.65	0.49	1.72	2.32	5.13	1.88
DBX1	DBX1	0.79	6.55	4.45	5.23	2.25	2.21	1.1	3.45	7.3	11.18	9.61	10.25	12.12	14.61	17.25	16.21	9.04	0	0	5.23	20.45	25.31	0	0	0	0	0	0	5.15	5.62	4.93	0	0	0	0	0	0	0	0	0	0	0	0.35	1.14	0	0	10.67	11.47
PEG10_429	PEG10_429	0	1.39	0	0	0	0.45	0.74	0	1.16	2.66	1.3	0.35	0	0	0	0	0	0	0	0	0	0.65	0	0	0	0	0	0	0	0.45	0	0	0	0	0	0	0	0	0.9	0	0	0	0	0	0	0	3.78	0
PEG10_510	PEG10_510	0	1.69	0	6.64	1.69	0	0	1.14	0	1.62	1.59	0	0	0	0	0	1.86	0	0	1.84	2.78	0	0	0	0	0	0	0	0	1.64	0	0	0	0	0	0	0	0	0	0	0	0	0	0	0	0	2.77	0
KRT6A	KRT6A	1.38	1.71	3.77	2.9	3.65	56.36	21.86	108.96	1926.58	2009.35	1903.68	1804.2	2159.12	1878.81	2651.31	2184.39	2274.01	15.76	25.83	3159.99	3376.49	3058.22	9.92	1.45	0.77	2.27	1.13	0.98	1946	1689.49	1871.48	1.74	0.99	0.41	0.23	0	5.77	0.68	0.09	2.33	0.4	0.14	1.85	1.91	0.9	0.55	2.49	2.3
TSC22D2_3	TSC22D2_3	2.46	1.43	4.36	3.28	0.8	1.23	2.67	0.99	1.82	2.08	1.49	3.2	2.44	1.72	1.92	2.04	3.87	0	0	2.63	0.27	3.63	0	0	0	0.26	1.94	0	4.35	3.74	3.86	0	0	0	0	0	0	0.38	0	0	0	1.3	0	1.19	0.69	0.31	5.14	1.5
si.dkey.205h13.2_2	si:dkey-205h13.2_2	629.85	554.57	623.17	809.17	481.92	281.36	384.92	238.98	53.04	43.68	48.47	42.67	36.07	43.23	42.84	27.98	27.88	0	0	44.66	42.52	21.63	0	0.55	0	0	0	0	8.33	1.58	1.26	0	0	0	0	0	0	0.28	0	0	0	0.23	0.15	25.64	0.74	0.22	626.03	423.37
LPAR2	LPAR2	5.24	1.08	2.8	1.68	10.74	9.95	5.66	9.52	9.39	8.97	14.52	10.2	18.47	12.2	17.61	19.61	11.21	0	0.23	17.51	17.27	22.88	0.42	0.94	3.26	0.96	0	1.29	10.85	9.5	10.88	0.98	1.12	0.46	0.64	0	0	1.04	0.92	0.6	0.67	0.48	1.56	3.06	2.28	1.85	1.52	1.38
KLHL32	KLHL32	0.17	0.69	0.24	1.24	0	0.06	0	0	0	0	0	0	0	0	0	0	0	0.3	0.38	0	0	0	0	0	0	0.48	0	0	0.48	0.58	0.43	0.4	0.23	0.19	1.06	0	0.11	0.16	0.51	1	0.93	0.8	0.39	0.6	1.05	1.91	0.95	2.06
MYPOP_11	MYPOP_11	0.24	0.87	0.36	0.91	0	0.19	0.3	0.37	0.94	0.82	0	0	0.68	0.21	0.5	0	0	0	0	0.95	0	0	0	0	0	0	0	0	0.71	0	0	0	0	0	0	0	0	0	0	0	0	0	0.77	0.36	0	0	0.62	2.73
FAT4_B1	FAT4_B1	1.15	0	0	0	0	1.35	0	1.85	0	0	0	1.38	1.63	1.01	1.24	2.96	3.05	0	0	7.55	3.44	11.7	0	0	0	0	0	0	2.76	2.25	1.55	0	0	0	0	0	0	0	0	0	0	0	0.95	5.28	0	1.36	0	3.34
CYP2U1_2	CYP2U1_2	0	3.22	0	0	0.64	0	0.68	0	0	1.23	0	0	1.51	0	0	0.55	0	2.17	2.55	0.7	0	0	0	0	0	2.18	2.72	2.08	0	0	0	0	0.79	0	0	0	2.22	0	0	1.66	0	0	0	1.62	0	1.26	2.8	4.63
NODAL	NODAL	8.94	11.23	8.21	15.15	12.53	0.52	3.19	0.89	0	0.43	0	0.04	0	0	0	0	0	0	0	0	0	0	0	0	0.25	0	0	0	0.04	0	0	0.56	0.43	0	0.39	0	0	0.07	0	0	0	0	0	0.56	0.58	0	9.31	11.81
SLITRK5	SLITRK5	1.4	1.66	3.59	2.61	1.65	3.09	1.86	2.39	1.11	0.26	0.26	0.47	0.48	0.79	0.47	0.58	0.3	0	0	0.45	0	0	0	0	0	0	0	0	0.93	0.81	0.9	0	0	0	0	0	0	0	0	0	0	0	0.18	0.68	0	0	3.69	3.86
RTL1_47	RTL1_47	2.38	1.98	4.26	2.48	2.78	2.45	3.09	2.44	6.4	6.35	4.03	4.19	4.75	6.07	3.05	6.71	3.11	0	0	6.78	4.32	5.39	0	0	0	0	0	0	8.19	2.81	5.19	0	0	0	0	0	0	0	0	0.5	0.37	0.4	0.52	3.9	2.54	1.15	35.58	16.97
S1PR1	S1PR1	5.67	10.65	10.22	6.97	4.82	0	0	0	0	0	0	0.13	0.1	0.19	0.29	0.07	0	0	0	0	1.18	2.26	0	0	0	0	0	0	2.51	2.09	1.89	0.36	0	0	0	0	0	0	0.56	0.22	0.08	0	0.34	1.06	1.29	0.51	11.49	11.29
RTL1_289	RTL1_289	0	0	0	0	0	0	0	0	2.44	2.12	0	0	0	1.6	2.65	0	3.24	0	0	2.41	0	0.69	0	0	0	0	0	0	0.36	0.48	0	0	0	0	0	0	0	0	0	0	0	0	0	0.94	0.71	0	1.61	1.78
si.ch73.257c13.2_20	si:ch73-257c13.2_20	25.4	10.25	13.75	16.11	22.92	22.93	22.73	13.76	6.6	9.08	10.36	8.25	4.62	15.99	14.2	8.08	12.12	0	0	14.59	5.19	5.96	0	0	0	0	3.37	0	1.18	2.55	0	0	0	0	0	0	0.91	0	0	0	0	0	0	2.01	0	0	1.72	7.6
OTX2_2	OTX2_2	51.56	15.77	13.49	17.12	82.44	107.9	94.77	84.7	24.9	27.94	26.93	19.8	25.42	26.06	16.39	15.63	15.81	0	0	4.28	9.4	15.99	0	0	0	0	0	0	4.77	5.42	4.41	0	0	0	0	0	0.14	0	0.32	1.28	0	0.26	0	0.31	0.81	0.49	11.09	8.55
CXCL12	CXCL12	17.72	21.42	7.36	13.93	34.05	63	41.74	53.28	41.94	41.77	66.51	36.75	61.49	56.16	57.06	51.71	53.53	0	0	70.71	65.72	41.66	0	2.44	0	0	0	0	53.64	54.58	56.11	0	0	0	0	0	0	0	0	0	0	0	0	0	0	0	1.61	5.33
PEG10_259	PEG10_259	0	0	1.63	0	0	0.28	0.92	0	0	0	0	0	0	0	0	0	0	0	0	0	1.45	0	0	0	0	0	0	0	0.21	0.28	0	0	0	0	0	0	0	0	0	0	0	0	0	0	0	0	3.78	1.04
RTL1_161	RTL1_161	0	0	0	0.69	0	0.84	0	1.13	0.72	0.83	2.44	0.65	2.05	0.32	1.54	4.46	1.92	0	0	2.37	0	4.36	0	0	0	0	0	0	1.72	1.7	0	0	0	0	0	0	0	0	0	0	0	0	0	3.28	0.95	0	2.36	0
CR388166.2_259	CR388166.2_259	1.3	0	0	0	0.79	0.51	0	1.06	1.32	0.76	7.4	0	1.85	0.57	0	2.02	0	0	0	0.86	0	0	0	0	0	0	0	0	0.79	0	0	0	0	0	0	0	0	0	0	0	0	0	0	0	1.75	0	2.58	0
IRX2	IRX2	6.63	8.01	4.13	9.6	12.83	30.37	26.63	40.54	15.44	17.32	18.64	17.14	22.97	25.39	11.03	15.53	10.16	0.12	0.16	9.77	9.11	13.96	0	0	0.22	0	0.65	0.13	8.74	6.81	7.43	0.17	0	0	0.7	0	0	0	1.98	0	0.69	0.82	0.64	1.69	1.21	0.63	9.63	7.36
CARTPT	CARTPT	0	0	0	0	0	0	0	0	0	0	0	0	0.99	0	0	0	0	0	0	0.92	0	0.8	0	0	0	0	0	0	4.22	5.47	1.89	0	0	0	0	0	0	0	0	0	0	0	0	3.23	0	0	0.92	2.04
PPAP2B	PPAP2B	14.09	14.02	11.47	10.76	18.39	18.1	14.46	15.89	13.64	13.8	14.65	10.07	18.65	16.26	19.91	13.62	17.35	0.41	0	18.88	19.93	20.6	0.24	1.07	0	0	0	0	46.16	50.88	41.84	0	0	0	0	0	0	0	0	0	0.25	0	0	0.82	0	0.26	20.8	13.44
FAM110D_2	FAM110D_2	0.55	1.05	0.16	1.44	0.65	1.17	2.04	1.13	0.21	0.12	0.48	0.13	0.46	0.93	0	0.22	0.57	0	0	0.14	0	0.46	0	0	0	0.21	0	0	0.38	0.43	0.57	0.27	0.15	0	0.14	0	0	0.42	0	0.33	0.49	0	0.69	0	0.56	0	3.08	2.44
CR388166.2_208	CR388166.2_208	1.69	0.68	3.39	2.14	5.46	0.44	3.62	0.9	1.13	4.56	5.1	4.06	3.19	3.94	3.66	2.9	2.99	0	0	4.44	3.37	7	0	0	0	0	0	0	3.72	2.21	0	0	0	0	0	0	1.57	1.11	2.65	0	0	0	0	0.86	0	0	5.19	3.27
TTC6	TTC6	0.6	0.95	2.94	0	0	0.76	0.74	0.59	0	0.9	2.2	0.46	0.83	0	0	0.8	0	0	0.46	0.52	0	0	0	1.52	0	0.39	0	0	0.23	0.46	0	2.96	1.41	1.38	0.51	0	0.27	1.14	0.61	2.41	0.45	0	0.63	0.29	1.53	2.76	1.52	3.33
CR388166.2_189	CR388166.2_189	2.13	3.22	0.8	1.01	4.51	6.64	6.84	10.2	7.48	0.61	4.82	2.87	4.52	4.65	1.15	2.19	1.41	0	0	2.1	3.19	4.78	0	0	0	0	0	0	0.96	1.67	0	0	0	0	0	0	0	0	0	0	0	0	0	0	0	0	1.4	1.54
RNF125	RNF125	122.04	52.84	65.03	43.66	215.34	351.76	319.32	312.85	331.78	305.96	288.61	351.72	358.08	414.54	258.07	258.73	233.61	0.95	0.3	213.36	174.64	222.2	0.27	2.67	0	0.49	1.84	0.47	46.78	49.72	46.62	0.63	0.18	0.3	0	0	0	0	0.59	0	0	0	0.6	1.5	1.63	0.3	28.39	30.6
SLC25A12	SLC25A12	0.96	0.49	1.4	0.93	0.74	0.41	0.61	0.52	0.78	0.66	0.79	0.52	0.44	0.15	0.63	0.95	0.82	1.22	3.31	2.29	1.27	3.29	2.09	2.71	0.87	1.12	2.35	1.4	107.64	105.97	114.43	0.55	0.75	0.42	2.58	0	1.67	0.68	0.48	0.81	1.77	0.43	0.77	0.92	0.68	0.52	1.14	0.87
F3	F3	0.24	1.14	0.53	0.45	0	0	0	0	0	0	0	0	0.5	0.61	0.24	0.96	0	0	0	1.7	5.25	1.73	0	0	0	0	0	0	9.99	6.99	6.79	0	0	0	0.61	0	0	0	0	0	0	0	0	0.17	0	0.55	3.03	2.31
WNT5B	WNT5B	16.98	5.79	6.2	7.73	37.85	80.36	71.04	66.03	98.63	65.76	56.03	70.37	73.95	88.6	71.66	53.07	73.87	0	0	57.91	23.63	46.55	0	0	0	0.91	0	0	8.69	10.05	7.81	0	0	0.92	0	0	0	0.15	0	0	1.34	0.57	0.12	0	0.2	0	3.63	5.48
PPP1R18	PPP1R18	0	0	0	0	0	2.2	0	2.23	1.88	2.17	1.06	2.53	2	3.29	2.02	3.39	1.25	0	0	0.62	0.94	3.15	2.11	0	0	0	0	0	2.81	4.06	7.59	0	0	0	0	0	0	0	0	0	1.63	0	0	0.72	0	0	2.47	1.36
CR388166.2_32	CR388166.2_32	0.35	0.63	0	1.97	0.42	0.13	0	0	0	0	0	0.41	0	0	0	0	0	0	0	0	0	0	0	0	0	0	0	0	0	0.14	0.46	0	0	0	0	0	0	0	0	0	0	0.42	0	0.51	0	0	0	1.95
PEG10_14	PEG10_14	0.1	0.93	0	1.27	0.46	0.3	0.48	0.71	0	0	0	0.23	0	0.66	0.2	0.98	0.25	0	0	0.13	0	0.1	0	0	0	0	0	0	0	0.08	0	0	0	0	0	0	0	0	0	0	0	0	0	0.28	0	0	0.37	1.35
CR318592.1_56	CR318592.1_56	2.29	3.35	6.73	4.59	2.08	0.27	1.96	0	0	0	0	0.51	0.49	0	0	0.18	0	0	0	0.23	0	0.18	0	0	1.74	0	0	0	0	0	0.46	0	0	0	0	0	0	0	0.54	0	0	0	0	2.57	1.79	1.22	4.47	8.31
CR388166.2_54	CR388166.2_54	1.38	1.1	0.34	2.15	1.91	1.05	2.57	0.34	2.22	1.04	2.03	2.01	2.88	3.53	0.47	2.32	1.8	0	0	5.36	2.29	3.4	0	0.44	0	0	0	0	2.26	1.07	2.4	0	0	0	0	0	0	0	0	0	0	0	0.72	0.34	1.77	0	3.82	2.57
si.dkey.266f7.10_12	si:dkey-266f7.10_12	0	0	1.18	0	0.47	0	0	0	0.78	0	0	0.47	0	0.68	0	1.21	0	0.78	0	1.03	0	0	0	0	0	0	0	0	0.23	1.23	0	0	0	0	0	0	0	0	0.61	0	0	0	0	0	0	0	1.02	2.25
FAM200B_2	FAM200B_2	1.32	1.59	0	0.62	0	0.51	0	0.51	0.65	0.38	0	0	0	2.28	0	0	0	0	0	2.15	0	0.36	3.64	0	0	0	8.17	1.26	1.16	0.51	0	0	0	0.78	1.72	0	0	0.32	2.56	0	0.38	0	0.53	4.44	2.58	0	2.56	1.88
SCX	SCX	0.91	2.45	1.35	0.43	0.81	0.17	0	0.34	2.2	5.65	0	2.79	1.9	5.25	7.05	2.07	4.16	0	0	3.25	3.18	6.26	0	0	0	0	0	0.43	3.17	4.23	4.77	0	0	0	0.58	0	0	0.43	0	0	0	0	0	0	1.17	0	1.75	1.91
PEG10_160	PEG10_160	1.07	0.32	1.18	2.99	1.9	0	0	0	2.07	0.6	0.59	0.93	0.37	2.28	2.21	0.54	2.78	0.51	1.25	3.8	12.75	3.97	0	0.51	0	0	0	0	13.33	14.85	12.58	0	0	0	0	0	0	0	0	0	0	0	0	0.39	0	0	1.37	3.74
CR388166.2_28	CR388166.2_28	0.64	2.67	1.18	1.49	3.21	2.55	1.18	2.12	6.45	4.84	7.73	2.59	5.54	6.78	0.98	7.23	4.16	0	0	6.41	2.24	6	0	0	0	0	0	0	10.12	5.67	7.47	0	0	0	0	0	0	0	0	0	0	0	1.75	4.91	1.22	1.11	3.66	3.11
HS3ST1_1	HS3ST1_1	0	0.37	1.05	0.38	0.36	2.8	0.5	4.19	6.86	2.75	6.97	2.43	3.83	4.24	6.21	1.75	3.2	0.37	0	3.98	2.26	3.39	0.87	1.73	1	0.2	0.49	0.19	8.1	8.36	5.03	0.5	0.29	0.24	0.26	0	0.14	0.77	0.78	0.31	0.69	0.25	1.27	3.73	0.78	0.71	0.39	1.98
CR318592.1_183	CR318592.1_183	0	0.59	0	0	0.59	3.04	0.62	0	0.97	0.56	1.1	0	0.69	0.85	1.05	2.51	5.16	0	0	0.64	0	2.17	0	0	0	0	0	0	1.16	0	0	0	0	0	0	0	0	0	0	0	0	0	0	0	0	0	2.55	2.81
B3GNT7_2	B3GNT7_2	0.24	0.96	0.47	1.51	0.48	0	0.4	0.24	0.15	0.27	0	0.28	0	0.07	0	0	0	0	0	0.1	0	0.08	0	0	0	0	0	0.15	1.39	0.68	0.21	0	0	0	1.33	0	0	0.08	0.25	0	0	0.19	0.5	0.23	0.61	0.37	0.31	0.67
RASSF5	RASSF5	0.84	0.2	0.74	1.25	0	0	0	0.25	0	0.19	0	0	0.23	0	0	0.17	0	0	0.77	0	0.33	1.05	0	0	0	0.65	0.8	0	2.79	1.29	4.78	2.06	0.47	0	1.28	0	0.22	2.22	1.28	1.52	1.69	0	0.79	1.96	0	0.77	0.85	2.33
CR388166.2_142	CR388166.2_142	5.41	8.67	5.39	7.65	10.3	9.43	5.74	7.07	5.37	10.85	11.13	10.18	13.33	9	6.73	14.75	7.12	0	0	8.24	1.8	5.97	2.01	0	0	0	0	0	6.15	5.98	6.02	0	0	0	0	0	0	0	0	0	0	0	0	12.25	1.19	0	19.37	16.81
CR388166.2_113	CR388166.2_113	0.39	0.47	0.58	2.2	0.47	0	0	0	0	0	0	0.23	0	0	0	0	0	0	0	0	0	0	0	0	0	0	0	0	0	0.3	0	0	0	0	0	0	0	0.38	0	0	0	0.96	0	1.75	0	0	2.02	0
GTF2IRD2B_14	GTF2IRD2B_14	3.98	5.86	3.18	9.19	3.65	3.53	2.69	0.93	7.78	4.52	7.49	5.57	6	4.74	5.76	7.14	2.4	0	0	7.56	9.16	12.16	0	0	0	0	0	0	3.22	4.04	11.31	0	0	0	0	0	0	0	0	0	0	0	1.47	0.91	0	0	11.04	6.92
CR388166.2_252	CR388166.2_252	0	0.77	0	0	0	0	0	0	0	0.74	0	0.38	0	0	0	0	0	0	0	0	0	0	0	0	0	0	0	0	0.38	0	0	0	0	0	0	0	0	0	0	0	0	0	2.11	0	0	0	1.68	0
PEG10_237	PEG10_237	0	0	1.51	0	0.4	1.04	0	0	0	0.39	0	0.4	0	1.17	0	0	0	0	0	0.44	0	0	0	0	0	0	0	0	0.2	0	0	0	0	0	0	0	0	0	0	0	0	0	0	0	0	1.58	3.5	3.85
GJB2_2	GJB2_2	126.2	19.75	42.63	30.94	179.93	276.93	255.45	258.81	157.11	165.81	120.96	146.62	238.14	185.75	194.13	174.89	155.78	0	0	202.58	151.02	147.42	0	0	0	0	0	0.26	8.08	8.27	7.59	0	0	0	0	0	0.56	0	0	0	0	0.33	0.43	0	0	0	42.12	10.81
RASSF10	RASSF10	1.17	0.43	0.75	0.41	2.57	9.04	7.49	6.99	10.14	7.57	8.3	6.94	6.86	11.18	11.72	6.35	6.81	0	0.33	4.53	5.7	6.67	0.15	0	0	0	0	0	1.08	1.07	0.94	0	0	0	0	0	0	0	0	0	0	0	0	0.21	0	0	1.84	1.4
LSAMP_1	LSAMP_1	0.81	0.6	1.19	0.38	0.83	0	0.12	0	0	0.23	0	0.47	0	0.34	1.02	0.3	0	0	0.23	4.18	0.4	1.36	0	0.38	0	0	0	0.56	7.34	9.1	8.35	0.74	0.56	0	0.64	0	0.27	1.81	0.92	0	1.92	0.24	0.47	0.44	0.26	1.63	0.38	0.84
CR388166.2_35	CR388166.2_35	0.72	1.85	1.72	0.67	2.94	1.23	1.32	1.33	4.96	2.6	3.56	1.6	2.95	2.82	2.09	1.62	3.68	0	0	3.96	1.97	1.69	0	0	0	0	0	0	2.82	1.24	1.85	0	0	0	0	0	0	0	0	0	0	0	1.26	3.39	1.69	0.82	7.01	2.14
CR388166.2_83	CR388166.2_83	1.34	4.01	2.49	5.03	1.6	3.09	1.69	7.19	3.28	1.52	8.21	1.77	2.82	6.64	4.22	5.44	7.02	0	0	3.92	4.68	5.43	0	0	0	0	0	0	16.5	6.77	10.63	0	0	0	0	0	0	0	0	0	0	0	0	2.5	0.87	0	10.81	3.8
FZD10	FZD10	14.66	3	2.59	3.1	30.76	84.23	74.14	85.48	74.21	48.52	47.35	43.9	63.22	62.83	50.56	47.22	40.46	0.1	0	29.03	28.15	35.16	0.22	0.1	0.17	0.1	0	0.2	5.1	3.91	4.41	0	0	0	0	0	0.14	0.1	0	0.32	0.42	0.26	0.41	1.63	0.13	0.49	3.72	3.68
CR318592.1_8	CR318592.1_8	0.56	0.66	0.68	0.86	0.22	0	0	0.54	0	0.1	0.61	0.16	0	0.08	0	0.19	0	0	0	0	0	0.1	0	0	0	0	0	0	0.05	0	0	0	0	0	0	0	0	0	0	0	0	0	0	0	0	0	14.21	0
CER1	CER1	63.39	23.15	37.51	41.19	117.95	232.7	311.31	222.46	14.44	11.25	9.87	7.5	12.46	10.07	7.24	11.28	8.93	0	0	15.9	13.75	13.17	0	0	0	0	0	0.24	0.68	0.41	0.68	0.32	0	0	0	0	0	0.5	0.2	0.4	0.59	0	0.62	0.58	0.67	0.3	36.74	17.93
MANBA_2	MANBA_2	0.33	1.19	0.49	0	0	0	0	0	0	0	0	0	0	0	0	0	0	1.29	3.9	0	0	0	0	0	0	0	0	1.26	2.33	2.57	3.5	3.36	4.77	0	1.72	0	2.25	0.64	1.02	3.05	0.38	0	0	1.48	2.58	0	0.85	0
LECT1	LECT1	2.3	1.09	0.94	0.85	1.29	1.04	2.36	1.6	2.1	0.61	1.81	2.01	1.9	2.55	4.24	3.49	2.62	1.67	7.35	8.41	14.85	16.23	0	0	0	0	0.43	0.17	269.15	413.55	330.81	0	0.13	0.42	0	0	0.24	0	0	0.27	0	0	0	0	0	0.21	1.51	0.76
CRABP2	CRABP2	25.36	13.83	19.98	23.03	63.59	122.52	93.84	173.67	234.85	207.53	239.81	283.79	346.34	282.17	166.59	376.06	305.41	0.46	1.13	230.84	187.36	359.07	0	0	0	0	0	0	107.18	80.12	82.19	0	0	0	0	0	0	0	0	0	0	0	0	0	0	0	20.09	13.53
CR318592.1_213	CR318592.1_213	0	0	0	1.19	0	1.46	0	0	0	2.17	2.83	0.75	2.65	0	0	0.64	1.66	0	0	1.64	0	2.84	0	0	0	0	0	0	1.13	0.49	0	0	0	0	0	0	0	0	0	0	0	0	0	0	0	0	1.64	5.45
GDNF	GDNF	0	0.39	0.49	1.24	0	1.01	0	0.24	3.18	2.04	1.82	3.93	4.13	5.05	6.07	3.99	7.75	0.62	0	7.92	5.95	6.04	0	0	0	0	0	0	3.43	3.44	3.01	0	0	0	0	0	0	0	0	0	0	0	0	0.24	0.42	0.76	1.05	2.76
RHOU	RHOU	0.37	1.54	2.45	5.52	0	2.39	1.14	1.37	6.76	8.1	7.33	8.16	15.91	11.31	9.45	17.67	16.84	0.69	0	29.18	19.93	31.18	0	3.87	0	0	0	0	27.72	27.95	29.35	0	0	0	0.71	0	0.49	0.18	0	0	0.42	0	0	0.81	1.42	0	0.94	5.66
CR318592.1_116	CR318592.1_116	1.64	7.85	4.06	9.23	0	0.42	0	0.83	0	1.55	3.04	0.48	1.15	1.88	0	3.05	0	0	0	1.07	0	2.34	0	0	0	0	0	0	0.48	0.42	0.72	0	0	0	0	0	0	0	0	0	0	0	0	0	0	0	0.35	2.31
PEG10_264	PEG10_264	1.12	1.35	2.23	2.11	1.34	2.02	2.37	1.74	1.47	2.13	4.18	0.66	1.58	1.29	0.79	4.19	0	0	0	0.97	3.73	4.89	0	0	0	0	0	0	1.32	0.87	5.96	0	1.09	0	0	0	0	0.72	0	0	0	0.92	0.6	2.24	0.98	0	5.82	2.13
TMEM38B	TMEM38B	1.49	0.97	0.6	0.25	0.32	0.72	0.17	0.2	0	0	0.3	0.31	0	0	0	0	0	0.75	1.56	0.18	0.54	0.28	0	1.02	0	0.52	0.65	0	9.48	7.3	11.22	0	0	0	0.69	0	0.9	0.64	2.06	0	0.3	0	1.27	0.99	2.06	0	0.52	2.25
pcdh8.2_1	pcdh8.2_1	7.74	11.22	9.22	13.14	28.17	80.43	112.69	78.71	80.96	59.54	43.3	58.33	76.48	73.03	70.53	55.79	55.47	0.11	0.41	45.35	32.96	54.14	0.32	0	0	0	0.28	0.22	3.87	3.42	3.95	0	0.04	0.07	0.04	0	0	0	0.09	0.09	0.24	0.36	1.4	2.53	2.89	0.97	15.52	11.85
COX4I1_2	COX4I1_2	0.37	0	0	1.39	0	0	0	0.57	0	0	0	0.65	0	0.32	0	0	0	0	0	0	0	0	0	0	0	0	0	0	0.65	0.58	2.94	0	0	0	1.44	0	0	0	1.14	0	0	0	0.59	0	0	0.86	0	3.16
CR388166.2_139	CR388166.2_139	3.5	1.57	3.26	4.94	1.58	0.68	1.11	2.05	0	0	0.98	0.26	1.23	0	0	0	1.15	0	0	0.57	0	0	0	0	0	0	0	0	0.26	0	0	0	0	0	0	0	0	0	0	0	0	0	0	2.64	0	0	1.71	2.5
MAP10_2	MAP10_2	3.57	6.06	0	5.44	0	0	2.78	0	2.91	0.83	4.88	0	1.01	0	0	3.7	0	0	0	0	0	1.65	0	0	0	0	0	0	1.73	0	0	1.89	2.15	0	0	0	0	0	0	0	0	0	2.38	5.52	1.93	0	1.89	6.27
msxc	msxc	0.65	1.07	1.51	2.16	0.76	5.56	1.42	3.21	3.45	2.59	6.78	3.2	4.81	5.44	5.73	3.36	4.01	0	0	3.49	5.66	8.94	0	0	0	0	0	0	1.92	2.48	3.33	0	0	0	0	0	0	0	0	0	0	0	1	0.94	0	0	3.59	1.78
C22orf29_146	C22orf29_146	0	0	0	0	0.44	0	0	0	0	0	0	0	0	0	0	0	0	0	0	0	0	0	0	0	0	0	0	0	0.21	0	0	0	0	0	0	0	0	0	0	0	0	0	0	0	0	0	4.25	0
PEG10_184	PEG10_184	1.16	1.39	0.86	1.63	2.08	0	0	0	0	0.33	0	0	0	0	0	0	0	0	0	0	1.74	0	0	0	0	0	0	0	0	0	0	0	0	0	0	0	0	0	0	0	0	0	0	0	0	0	1.5	0.82
vegt	vegt	313.35	204.64	230.87	241.65	375.61	88.37	214.63	61.29	9.95	13.28	6.83	9.2	11.33	10.69	9.77	8.42	10.36	0.26	0	8.63	2.18	5.07	0.31	0	0	0	0	0.13	0.17	0.22	0	0	0	0	0	0	0	0.27	0.11	1.52	0.16	0.17	2.02	8.1	6.22	2.67	201.08	187.13
CYP1B1	CYP1B1	32.47	22.43	31.63	18.4	26.75	7.28	5.92	10	2.31	2.84	3.31	3.18	3.18	3.52	4.98	4.73	3.3	0	0	4.93	2.91	4.66	0	0.57	0	0	0	0	5.25	4.19	3.74	0	0	0	0	0	0	0	0	0	0	0	0.09	1.49	0.92	0.28	14.46	30.28
CR388166.2_41	CR388166.2_41	1.79	0.71	2.64	1.12	3.77	8.5	3.7	2.67	8.06	4.03	11.65	6.02	4.98	6.24	6.53	5.81	8.81	0	0.46	10.05	4.77	10.16	0	0	0	0	0	0	7.76	3.69	5.19	0	0	0	0	0	0	0.19	0	0	0	0	0.63	0.88	0.51	0	6.67	0.56
POU3F4	POU3F4	0.36	1.08	1.34	1.69	0.21	0.14	0	0	0.35	0.61	0	2.11	1.26	3.24	3.34	2.55	3.3	0	1.26	1.41	1.81	12.72	0	1.03	0	0	0	0	5.96	5.04	3.77	0	0	0	0	0	0.24	0	0	1.1	0	0	1.42	0.8	3.24	0.42	1.85	5.55
AKAP6_1	AKAP6_1	0.7	0.28	0.34	0	1.65	0	0	0	0	0.52	0	0.14	0	0.2	0.48	0.23	0	1.32	0	0.6	0	1.47	0	0	0.78	0.9	0	0.43	5.46	6.45	1.82	2.89	0	0	0	0	0.93	0.66	0.71	0	0	0.56	1.1	0.68	0	0.54	0.3	3.24
ATF3	ATF3	3.3	0	2.43	4.4	1.12	0.9	0	0.71	3.19	0.53	3.12	3.71	2.95	4.22	2.43	5.7	1.23	1.34	0	3.66	4.7	3.74	1.53	0	0	0.46	0	0	3.41	1.64	2.46	0	0	0	0.6	0	0.63	2.02	1.8	0.72	0	0.57	0	0	0.6	0	1.2	5.93
ZSCAN31_28	ZSCAN31_28	0.69	0.83	2.58	1.96	2.49	3.21	3.94	5.87	9.54	4.35	3.87	4.09	4.78	2.99	3.65	6.25	9.1	0	0.82	4.97	3.46	2.32	3.06	0	0	0	1.72	1.32	0.41	1.31	0.92	0	0	0.81	8.56	0	0.47	0	1.07	2.13	0	0	0	0	0.9	0	0	3.94
GTF2IRD2B_7	GTF2IRD2B_7	2.8	7.22	2.29	10.44	3.67	2.01	1.53	3.44	2.69	3.14	3.42	2.43	4.1	5.67	4.75	4.06	1.21	0	0	1.81	4.66	8.26	0	0	1.54	0	0	0	2.06	2.04	2.42	0	0	0	0	0	0	0	0	0	0	0	1.46	3.41	0.4	4.3	14.03	6.04
FGF20	FGF20	4.11	3.54	3.33	8.18	2.17	0.43	0.17	0	0.54	1.43	0.62	0.74	0.98	0.96	0.29	1.28	0.74	0	0	0.73	1.41	0.88	0	0	0	0	0	0	0.41	0.98	0	0	0	0	0	0	0	0	0	0	0	0	0	0.41	0.36	0	7.37	4.31
KCP_4	KCP_4	0	0	1.66	0	2.01	0	0	0	0	1.28	0	1.99	3.13	1.45	0	6.27	4.4	0	0	5.08	0	3.11	0	3.3	0	1.13	2.83	1.08	1.99	5.2	0	0	0	1.32	0	0	2.31	1.08	0	0	0	1.39	0	0	0	1.31	0	0
CALCA	CALCA	0.49	1.05	0.65	0.8	0	0	0	0	0	0	1.96	0	0	0	0	0.89	0	0.87	1.04	0	0	0.96	3.89	3.43	0	7.04	4.39	1.69	0.26	0.68	0	3.38	3.19	4.13	1.71	0	0.6	1.27	0	0	0.5	2.17	0	0	0	0	1.14	1.25
si.dkey.205h13.2_6	si:dkey-205h13.2_6	534.86	616.72	496.01	698.47	603.05	394.24	413.68	329.93	54.02	42.67	47	62.16	35.53	39.35	35.13	30.46	31.54	0	0	45.88	46.69	26.92	0	0	0	0	0	0	10.26	0.95	4.08	0	0	0	0	0	0	0	0	0	0	0	0	21.77	0.8	0	537.14	408.76
ODAM	ODAM	0	1.49	0.74	0	0.59	0.57	0.31	0.38	1.45	0	0	0.29	0	0	1.03	0.25	0	3.82	1.75	0	1.5	0.27	0	0	0	0.98	0	2.34	103.06	107.52	87.77	0	0.71	0	0	0	0.67	0	0	0	0	0.61	0.4	0	0	0	0.32	0
RTL1_187	RTL1_187	1.7	0.51	3.8	8.87	1.45	3.13	3.23	6.62	5.04	1.94	4.75	5.72	3.85	4.55	4.26	3.98	2.95	0	0	5.98	3.16	7.54	1.89	0	0	0	0	0	8.92	6.95	7.93	0	1.86	0	0	0	0.58	0	0	0	0	1.05	0	0.97	0	0	4.96	3.07
EVA1B_2	EVA1B_2	0.27	0.64	1.19	0.5	1.28	1.65	2.35	4.06	10.45	7.6	8.94	10.85	7.5	8.98	15.62	18.48	12.63	0	0	25.09	19.84	26.34	0	0	0	0	0	0	11.89	18.74	9.18	0	0	0	0	0	0	0	0	0	0	0	0	2.79	0	0	1.38	3.02
cfhl4_1	cfhl4_1	0	0	0.76	0	0.2	0	0.43	0.51	0	0	0.38	0.2	0	0.15	0	0.17	0	2.25	4.79	0.22	0.69	0.36	0	3.6	0.57	0	0	0	2.38	1.6	1.79	0	0	5.59	0.22	0	0.92	1.96	0	1.04	0	0.42	1.35	0.76	2.64	0.8	1.76	0
adam21_1	adam21_1	0.76	2	1.93	2.61	1.03	0.27	0.05	0.46	0	0.31	0.09	0.09	0.11	0.03	0.08	0	0.1	0	0	0.21	0.16	0	0	0	0	0.23	0.38	0.07	0.07	0.12	0.1	0	0.06	0	0.3	0	0.05	0.23	0.12	0.6	0.04	0	0.43	2.49	0.1	0.92	0.86	1.53
PLEKHA4_2	PLEKHA4_2	0.34	0	0	0.64	0	0	0	0	1.35	0.39	0	0.2	0	2.54	1.44	1.3	0	1.34	0	0.89	0	0.83	0	0	0	0	0	0	3.54	2.52	1.82	0.87	0	0	1.78	0	0.47	0	0	0	0.39	0	0	0	0	0.8	0	2.92
WNT8B_1	WNT8B_1	91.18	36.64	37.35	59.15	97.72	151.53	155.14	126.94	60.94	48.76	43.01	45.48	45.47	55.39	43.41	30.93	36.61	0	0	27.1	18.12	22.98	0	0	0	0	0	0	0.82	1.17	0	0	0.13	0	0.24	0	0	0.18	0	0.86	0	0	0.74	1.11	1.2	0.66	32.32	22.58
MYPOP_7	MYPOP_7	2.67	5.38	7	10.65	6.89	6.55	4.58	6.04	7.64	7.59	5.83	4.92	5.52	8.09	4.85	7.6	5.18	0	0.31	9.17	4.25	8.55	0	0	0	0	0	0	9	5.93	7.91	0	0	0.61	0	0	0	0	0.2	0	0.6	0	0.47	6.98	2.7	2.14	10.19	7.35
PEG10_441	PEG10_441	4.11	6.38	7.06	16.7	10.65	8.24	6.8	7.55	10.63	19.01	23.92	14.8	19.11	15.9	5.08	17.54	24.89	0	0	19.27	4.67	12.62	0	0	0	0	0	0	16.2	11.03	9.49	0	0	0	0	0	0	0	0	0	0	0	0	7.18	4.7	0	20.83	11.93
PEG10_8	PEG10_8	0.6	0	0	0.7	0.53	0.79	0.18	0.44	0.29	0.92	0.66	0.39	0.21	0.32	0.6	0.75	1.36	0.14	0	0.78	1.05	0.46	0	0	0	0	0	0	0.51	0.4	0.77	0	0	0	0	0	0	0.07	0	0	0	0	0	0.65	0	0	2.85	0
RTL1_182	RTL1_182	0.82	1.98	1.84	3.1	0	0.96	0	0	0	0.47	0	0	0	0	0	1.26	0	0	0	1.07	2.46	0.45	1.83	0	0	0	0	0	2.19	0.64	0	0	0	0	0	0	0	0	0	0	0	0	0.67	1.24	0	0	3.21	1.18
MSX1	MSX1	4.82	5.11	0.93	5.65	12.8	28.45	16.31	16.12	30.96	15.84	8.6	12.79	21.17	15.92	20.99	12.04	15.43	0.23	0	7.19	7.83	13.49	0.27	0	0.41	0.24	0	0	3.98	3.31	2.29	0	0	0	0	0	0	0.12	0	0	0	0	0.79	0.55	1.28	0.87	2.72	4.19
EGR1_1	EGR1_1	2.95	5.02	5.15	3.09	1.73	1.93	1.8	1.39	3.65	2.42	2.1	4.6	11.56	3.01	3.46	4.86	4.48	0	0	5.28	3.07	3.27	0	0.24	0	0	0	0	3.64	4.42	4.77	0.46	0	0	0	0	0.08	0.18	0	0	0.36	0.15	2.07	3.7	2.74	2.35	3.63	5.97
PCDH10	PCDH10	0.34	1.25	1.14	1.7	2.03	18.94	16.44	19.19	50.38	34.95	33.09	41.37	53.28	54.1	45.61	39.01	45.09	1.09	0.23	31.23	22.78	29.21	0.35	0.63	0.33	0.51	0.32	0.31	10.39	9.37	10.53	0.57	0.61	1.09	0.04	0	0.31	0.57	2.72	1.01	0.42	0.32	0.05	2.4	0.77	0.7	0.73	1.39
vim.2	vim.2	2.36	1.98	1.84	1.55	0.98	0.63	1.2	0.61	0.8	2.64	2.13	0.56	0.96	1.06	2.25	0.97	2.16	0	0.32	0.54	0	0.58	0.3	0.26	0	1.33	2.65	0.26	62.12	73.93	92.01	0	0.58	0	0.53	0	0.74	0.13	0.63	0.83	0.47	1	1.08	0.61	2.11	0.32	1.94	0.77
TGFA	TGFA	1.37	2.95	2.03	1.54	2.61	0	0.34	0	1.07	1.55	0	0.96	1.15	0.7	0.57	2.22	1.43	0	0	2.13	0.55	0.58	0	0	0	0	0	0	1.28	1.49	3.6	0	0	0	0	0	0	0.26	0	0	0.31	0	0.43	0	0.71	0	1.76	5.4
ZEB1_1	ZEB1_1	27.41	5.87	6.32	7.99	40.84	30.38	30.72	40.49	16.41	22.12	23.96	21.2	23.96	22.17	12.74	23.43	22.84	0.08	0.05	14.95	14.89	29.32	0.1	0	0.07	0	0	0.17	15.39	12.19	12.29	0	0	0.1	0.09	0	0.06	0.09	0.24	0.2	0.03	0	0.25	0.69	0.46	0.26	4.66	8.63
C22orf29_212	C22orf29_212	0	0	0.82	3.09	0.66	0.42	1.39	0.87	1.09	0	6.14	0.33	4.61	0.47	2.34	0.56	1.44	0	0	0.71	0	1.22	0	0	0	0	0	0	0.97	0.85	0	0	0	0	0	0	0	0	0	0	0	0	0	0	0	0	0.71	3.14
FAM84A	FAM84A	3.15	2.41	5.01	13.75	5.42	1.26	3.16	2.55	1.06	1.54	1.41	1.22	0.89	2.72	1.67	1.02	0.48	0.34	0	0.71	0.55	1.61	0.19	0	0	0	1.31	0.84	3.69	4.82	5.23	0.45	0	0	0	0	0.24	0.09	0	0	0.52	0.44	0.14	1.61	0.23	0.64	6.3	4.06
PEG10_421	PEG10_421	2.26	0	0	0	0	0	0	0	1.13	2.61	2.55	0.68	0.8	0	0	0	0	0	0	3.7	1.12	0.64	0	0	0	1.15	0	0	1.69	0.88	1.52	0	0	0	0	0	0	0	0	0	0	0	0	0	0	0	5.93	0
CHRD	CHRD	52.69	49.74	54.94	61.56	65.25	48.34	45.04	58.63	14.69	23.11	14.99	28.48	33.59	26.24	9.24	40.96	18.17	0.52	0	20.31	11.47	14.44	0	0.05	0	0.11	0	0	0.63	0.65	1.43	0	0.08	0	0.19	0	0.08	0.22	0.04	0.26	0.03	0.14	0.27	3.47	1.18	0.07	84.87	48.56
CR318592.1_27	CR318592.1_27	0.68	0.64	0.4	1.52	2.23	0.31	0.5	1.19	0.78	0	1.19	0.08	0.38	0.34	0	0	0	0	0	0.7	0	0.14	0	0	0	0	0	0	0.16	0.21	0	0	0	0	0	0	0	0	0.21	0	0	0.33	0	0.79	0	0	1.55	1.87
SLITRK1	SLITRK1	0.39	0.79	1.14	1.24	1.04	0.17	0.07	0.08	0.42	0.06	0.12	0.06	0.08	0.05	0	0	0.14	0	0	0.07	0	0.23	0	0	0.18	0	0.26	0	4.18	3.55	3.86	0	0	0	0	0	0	0	0.08	0	0	0	0.34	2.5	0.56	0.64	0.7	1.53
CR388166.2_166	CR388166.2_166	0	0	1.46	0	1.18	0.76	0	0	1.95	1.12	2.2	0	1.38	2.13	2.09	1	1.29	0	0	0	0	0.54	0	0	0	0	0	0	1.16	0	2.62	0	0	0	0	0	0	0	0	0	0	0	0	0.74	0	0	1.28	5.63
PEG10_479	PEG10_479	7.82	3.15	0.98	4.96	0.79	2.04	4.21	1.06	5.28	9.08	13.32	5.5	7.39	6.85	4.26	6.06	8.66	0	0	6.01	2.59	5.22	0	0	0	0	0	0	11	3.58	8.82	0	0	0	0	0	0	0	0	0	0	0	0	5.01	0	0	21.49	9.5
SOX11	SOX11	12.68	2.71	5.52	3.51	11.79	14.41	14.58	11.28	13.45	12.08	10.3	15.68	16.36	18.96	12.29	10.75	12.41	0	0	6.99	5.97	11.68	0	0	0	0	0	0	5.1	4.7	6.26	0	0	0	0	0	0	0.3	0.36	0	0	0	1.82	1.59	1.19	0.54	6.04	9.27
CR1L_3	CR1L_3	0	0	0	0	1.63	0	0	0.68	0	0	0	0	0	0	0	0	0	0	0	0	0	0.48	2.91	0	0	0	0	0.03	0.65	0.4	0	1.27	1.23	0	0	0	0	0.96	1.54	1.69	0	1.39	0	0	0	0	0	4.18
ERV3.1_16	ERV3-1_16	0.29	0.7	1.31	0	0.35	0.9	0.37	0	0	0.56	1.3	1.03	1.23	2.26	0.61	1.19	0.77	0	0	1.52	2.93	0	0	0	0	0	0	0	3.59	1.41	0	0	0	0	0	0	0	0	0	0	0	0	0	0.87	0	0	1.78	2.49
PHOSPHO1	PHOSPHO1	1.09	0	4.89	3.09	0	0	0	0	0	0	0	0.65	0	0.47	0	3.35	0	0	0	0	0	0	0	0	0	1.11	0	0	15.92	24.65	17.53	0	0	0	0	0	0	0	0	0	0	0	0	2.48	0	0	1.42	1.57
CR318592.1_19	CR318592.1_19	5.46	4.36	3.26	3.52	2.87	5.3	5.18	1.46	1.7	1.61	1.22	1.6	1.69	1.59	1.12	1.33	2.88	0	0	2.58	2.66	1.72	0.94	0	0	0	0	0	0.57	2.65	0.57	0	0	0	0	0	0	0.1	0	0	0	0	0	0.97	0	0	1.55	3.37
CR388166.2_219	CR388166.2_219	1.17	0	0	0	0	0	0	0	0	0	0	0	0	1.54	0	0	0	0	0	0	0	0.66	0	0	0	0	0	0	0	0	0	0	0	0	0	0	0	0	0	0	0	0	0	0	0	0	0	3.41
S100A13	S100A13	16.84	5.28	16.92	17.78	6.81	6.34	8.05	8.08	5.04	5.06	8.5	6.01	4.42	6.56	0	7.09	1.66	0	0	6.57	21.13	4.26	0	0	0	0	0	0	7.51	17.11	15.18	0	0	0	0	0	0	0	0	0	0	0	0	0.96	1.67	0	10.69	5.45
PEG10_529	PEG10_529	3.57	4.33	6.47	0	0	1.12	0	2.34	2.94	1.66	6.51	0.43	8.12	0.63	0	1.48	0	0	0	2.83	0	9.89	0	0	0	0	0	0	4.32	0.63	0	0	0	0	0	0	0	0	0	0	0	0	0	0	1.93	0	2.84	0
si.ch73.257c13.2_14	si:ch73-257c13.2_14	1.21	1.87	1.52	2.87	0	0	1.29	0	1.01	4.07	2.28	0.3	0.71	1.1	3.26	0.52	0	0	0	1.32	3.02	0	0	0	0	0	0	0	2.41	0.79	0	3.94	0	0	0	0	0	0	0	0	0	0	0	4.61	1.34	0	0.85	2.92
CR318592.1_203	CR318592.1_203	0	1.39	0.86	0	0	0	0	0	1.16	2	1.3	0	1.63	0	1.24	1.78	1.52	0	0	3.02	3.44	1.3	0	0	0	0	0	0	1.38	0	1.55	0	0	0	0	0	0	0	0	0	0	0	0	0	0	0	0.76	8.34
CR388166.2_214	CR388166.2_214	1.15	0.69	0	0	10.44	5.83	1.48	0.92	4.63	3.33	14.32	3.11	8.14	5.53	1.24	2.37	6.1	0	0	1.51	0	5.85	0	0	0	0	0	0	5.86	1.8	6.2	0	0	0	0	0	0	0	0	0	0	0	0	1.76	0	0	4.54	1.67
NOXO1	NOXO1	1.14	0.3	1.11	0.35	4.38	6.16	3.71	5.4	0.72	1.83	4.42	0.69	1.13	1.22	0.89	1.01	1.48	0	0	1.96	3.04	3.24	0	0.24	0	0	0	0	0.22	0.49	0.49	0	0	0	0.16	0	0.08	0	0	0	0	0	0.2	1.01	0.16	0	0.72	1.04
CYP2A6_4	CYP2A6_4	0	4.09	0.85	0	0	0	0	0	0	0	0	0	0.8	2.46	0	0	4.48	1.15	0	0	1.12	1.91	0	0	0	1.15	2.88	0	0	0	1.52	5.91	0	0	0	0	0.79	1.11	0.88	0	1.96	0	0.93	0	0	2.66	0	4.91
C22orf29_80	C22orf29_80	0	0.51	2.19	0	0.75	1.13	0.79	0.63	1.23	0.96	0.47	1.24	1.77	1.99	0.44	1.71	1.11	0	0	0.55	0.85	0.67	0	0	0	0	0	0	0.49	0.33	1.11	0	0	0	0	0	0	0	0	0	0	0	0	0.31	0.54	0	1.9	0.59
si.ch73.257c13.2_17	si:ch73-257c13.2_17	7.75	8.68	9.14	10.49	7.36	4.74	1.42	3.54	5.56	5.11	7.51	3.65	4.7	9.18	3.59	6.84	4.4	0	0	8.71	4.41	9.34	0	0	0	0	0	0	19.22	7.8	7.45	0	4.92	0	0	0	0	1.63	0	3.46	0	0	2.73	7.6	0	1.31	17.43	11.22
CR388166.1_37	CR388166.1_37	0	0	0.77	0	0	1.2	0	0.82	2.06	0	2.32	0.31	0	1.35	1.11	0.53	1.36	0	0	0.67	0	0.58	0	0	0	0	0	0	0.31	0	0	0	0	0	0	0	0	0	0	0	0	0	0	0	0	0	0.67	0
SCHIP1	SCHIP1	0.27	0.97	0.2	0.76	0.96	5.16	2.85	5.8	21.38	28.95	20.02	36.61	33.55	34.31	31.47	42.87	32.17	2.51	3.13	60.16	56.57	53.39	0.29	3.6	0	0.26	2.6	3.26	36.08	40.34	30.31	0	0.38	0	2.25	0	0.36	0.26	1.24	1.64	0.76	0	1.27	0.79	0.69	0	2.07	0
ZSCAN31_26	ZSCAN31_26	0	0	0	0	0	0	0	1	0	0.37	0	0.77	0	0.28	0	0	0.86	0	0	0.43	0	0.35	0	0.63	4.48	0	1.61	1.24	0.38	1.02	0	0	0.47	0	0.42	0	0	0.95	2.02	1	1.12	0	0.52	0	0	0.76	0.42	2.78
xk81a1_1	xk81a1_1	1.19	1.8	1.58	1.84	1.47	156.06	119.3	168.69	310.76	512.45	440.29	377.93	446.67	399.47	509.15	438.13	329.69	2.5	2.4	455.43	388.59	484.36	0.97	0.12	0	0.13	0.31	0.12	588.95	383.87	621.91	0	0.36	0	0	0	0.78	0	0.1	0.98	0	0	0.41	0.29	0	0	2.91	1.45
CR318592.1_106	CR318592.1_106	2.4	6.68	11.82	7.98	1.27	0.41	1.66	0.4	0	0	0	0.31	0.74	0.23	0.55	0.81	0.7	0	0	0	0	0	0	0	0	0	0	0	0.46	0.21	0	0	0	0	0	0	0	0	0	0	0	0	0	0.39	0.69	0	7.86	5.24
PEG10_333	PEG10_333	0.9	0	2.02	0	2.71	1.4	0.57	0	4.47	0.72	4.05	0.86	1.27	1.56	0.96	3.32	8.23	0	0	3.53	0	0	0	0	0	0	0	0	2.33	2	2.41	0	0	0	0	0	0	0	0	0	0.52	0	0	2.04	0	0	4.13	3.88
PEG10_38	PEG10_38	3.14	6.62	3.82	5.03	4.76	3.95	3.62	8.06	8.07	3.61	7.16	3.14	5.89	7.94	2.12	8.04	10.43	0	0.3	7.55	5.54	7.57	0	0	0	0	0	0	4.83	3.09	6.42	0	0	0	0	0	0	0	0	0	0	0	0.41	1.02	1.37	1.2	8.11	7.5
PEG10_471	PEG10_471	1.27	0	0	0	0	0	0	0	0	0	0	0	0	0	0	0.66	0	0	0	0	1.27	0	0	0	0	0	0	0	0	0.5	0	0	0	0	0	0	0	0	0	0	0	0	0	1.96	0	0	0.84	3.72
PEG10_423	PEG10_423	0.56	10.9	2.54	10.69	4.09	2.2	5.8	5.42	4.53	6.52	6.38	4.73	4.79	5.91	7.32	6.39	4.48	0	0	5.92	6.74	3.18	0	0	0	0	0	0	7.1	4.82	10.64	0	0	0	0	0	0	1.66	0	3.53	0	1.42	0	7.76	4.51	1.33	22.96	11.45
ERV3.1_19	ERV3-1_19	1.72	1.41	1.05	5.74	7.13	4.09	4.89	2.03	5.06	1.84	2.38	2.8	8.51	8.09	3.1	4.36	3.06	0	0	9.03	10.14	7.68	0	0	0	0	0	0	10.03	6.84	9	0	0	0	0	0	0	0	0	0	0	0	1.49	0	1.21	2.86	9.05	5.33
GJB1_1	GJB1_1	26.1	5.73	11.03	13.72	30.69	115.54	67.62	119.85	251.18	223.95	201.12	237.64	296.63	334.13	434.73	290.72	245.64	0.26	0.33	327.46	460.68	345.68	3.61	1.34	0.46	0	0	0.26	49.89	41.09	42.9	0	0	0	0	0	0.75	0.67	0.22	0	0	0	0	0	0	0	20.12	4.31
CDKN2B	CDKN2B	1.18	0	0.59	4.46	3.31	0	0	0	0.78	0	0	0.23	0.56	0	0	0	0	0	0	0	2.36	0	0	3.09	4.1	3.16	0	0	0	0	0	0	0.57	0	0	0	0	0	0.61	0	1.36	0.98	0	3.56	0	0	4.61	0
ZNF703_1	ZNF703_1	1.09	1.78	1.59	2.21	7.88	24.06	18.85	13.21	38.69	24.12	14.45	24.58	36.23	37.08	25.85	16.68	18.22	0.19	0.59	9.48	8.9	14.21	0.11	0.48	0	1.27	0.49	0.94	7	8.37	12.08	1.12	1.86	0.83	0.46	0	0.41	0.49	0.39	0.77	0.29	0.12	0.8	2.77	1.82	1.19	4.76	3.12
CR318592.1_66	CR318592.1_66	0.4	0	0	0	0	0	0	0	0	0	0	0	0	0	0	0.2	0	0	0	0.26	0	0.21	0	0	0	0	0	0	0	0	0	0	0	0	0	0	0	0	0	0	0	0	0	0	0	0	3.09	0
ANO7_3	ANO7_3	1.08	0	0.54	2.03	0.86	0.28	0	0	0	0.41	0	0	0	0	0	0	0	0	0	0	0	0	0	0	0	0.72	0	0.69	0.42	0.56	0	0	0.52	0	0	0	0.49	3.13	0.56	0	2.06	0.89	0	0	0	1.68	0.47	3.07
CR388166.2_257	CR388166.2_257	0	0	0.98	0	1.58	0.51	0.84	0	0	0.76	0	0	0	0.57	0	0	1.73	0	0	0	1.3	0	0	0	0	0	0	0	0	0	3.52	0	0	0	0	0	0	0	0	0	0	0	0	0	0	0	2.58	1.9
ZFHX3_1	ZFHX3_1	0.62	1.08	0.74	0.7	0.51	0.53	0.21	0.35	1.99	2	1.47	1.33	2.1	1.53	2	2.47	0.75	0.03	0	2.17	1.88	2.91	0.09	0.4	0.5	0.43	0.47	0.21	4.25	2.84	2.51	0.45	0.28	0.16	0.27	0	0.34	1.56	0.83	0.94	1.06	0.65	0.95	0.81	1.08	1.09	1.07	0.9
PEG10_205	PEG10_205	0	1.48	0.46	2.38	0	0	0	0	0	0	0	0	0	0	0	0	0	0	0	0	0	0	0	0	0	0	0	0	0	0	0	0	0	0	0	0	0	0	0	0	0	0	0.49	0.46	0	0.21	1.18	4.27
SSC4D_1	SSC4D_1	2.37	2.37	0.59	1.49	0	0.92	0	1.84	0	0.9	0	0.47	0	0	0.84	0	0	0	0	0	0	0	6.13	0	0	0	1.97	0	0.47	0	1.05	0	0.57	0.93	2.06	0	0.61	1.53	2.45	3.66	0	0	2.55	1.78	3.1	7.4	2.56	0
SP7	SP7	1.85	2.19	1.51	1.92	6.91	84.13	67.44	98.69	79.97	100.49	91.07	75.12	71.42	96.27	38.25	60.62	47.31	1.86	1.35	37.05	37.7	33.29	0.46	0.28	0	0.56	0	0.81	11.2	7.57	10.22	2.32	0.71	1.52	0.19	0	0.87	0.48	0.78	0.44	0.66	0	0.34	1.07	0.19	0.84	1.02	0.61
VLDLR_2	VLDLR_2	0.1	0	0	0	0	0	0	0	0	0	0	0	0	0	0	0	0	0	0.93	0	0	0	1.15	5.3	0	0.91	0	1.8	0.34	0	0	0	0	0	2.98	0	0.8	0	2.87	3.52	1.16	0	1.76	3.16	4.17	2.15	1.39	0
RTL1_206	RTL1_206	0.46	0	0.68	0	0.55	0.71	1.17	0	0	0	1.03	0.24	0.65	0.8	0	1.41	0	0	0	1.8	0	0	0	0	0	0	0	0	0.92	1.51	1.22	0	0	0	0	0	0	0	0	0	0	0	0	0	0	0	2.39	1.32
CR388166.2_51	CR388166.2_51	2.24	2.94	2.32	6.71	2.92	3.25	2.79	4.7	0	1.26	1.98	0.65	3.43	3.06	0	1.13	0	0	0	1.45	0.45	1.66	0	0	0	0	0	0	0.91	0.87	1.17	0	0	0	0.58	0	0	0	0	0	0	0	1.06	2.31	3.45	1.04	4.87	1.25
PPP4R4_2	PPP4R4_2	0.54	1.16	0	0	0	0	0.66	0	0	0	0	0	0	0	0	0	0	0	0	0	0	1.39	0	0	0	0	0	0	0	0	0	0	3.35	0	0	0	0	0	1.98	0	0	1.33	0	0	0	0	1.48	3.12
KCNA6_3	KCNA6_3	0	0	0	1.05	0	0	0	0	0	1.28	0	0	0	0	0	0.57	0	0	0	0.73	0	0.62	0	0	0	0	0	0	0.99	0.43	0	0	0	0	0	0	0	0	0	0	0	0	0	0	0	0	2.18	1.6
ERV3.1_7	ERV3-1_7	3.45	2.12	1.53	1.58	13.8	21.71	5.3	17.93	43.23	33.87	60.56	34.82	38.19	67.53	43.49	27.07	33.51	0.27	0	33.46	45.65	31.79	0	2.52	0	0	0.71	0	47.67	34.5	50.5	0	0	0	0	0	0	0	0	0	0.17	0	1.86	3.82	1.51	0.34	7.72	0.82
FOXH1_2	FOXH1_2	32.69	35.34	21.09	29.75	39.9	58.42	52.66	42.83	9.67	10.38	14.14	2.96	2.19	9.16	1.46	2.9	3.94	1.43	0.9	0.77	1.19	0.27	1.66	0.99	0	1.13	0.94	1.08	0	0	0	0.64	0.27	0.91	0.59	0	0.26	0.25	1.2	0.39	0.07	0.79	0.51	2.49	1	1.21	23	21.93
hspb6	hspb6	4.29	6.32	14.16	8.49	3.59	3.47	2.52	1.52	1.96	0.28	3.35	0.88	1.41	2.37	0	0.51	3.29	0	0	2.29	1.51	2.94	0	0	4.24	0.49	0	0.47	8.94	17.56	8.59	0	1.08	0	0.65	0	0	1.45	0	0	0.57	1.23	0.4	1.12	1.95	1.17	3.55	4.25
si.ch73.257c13.2_23	si:ch73-257c13.2_23	1.46	1.77	2.21	0	1.78	7.45	0	6.02	1.49	4.26	3.34	3.99	6.24	7.07	1.6	4.55	1.95	0	0	6.76	2.91	4.23	0	0	2.63	0	0	0	4.88	2.87	3.97	0	0	0	0	0	1.03	2.17	0	0	0	0	0	1.13	0	0	6.78	8.58
CALCB_1	CALCB_1	8.19	12.69	12.15	18.65	10.88	1.27	2.09	0	0	0	0	1.95	1.16	2.14	2.62	2.94	2.17	0	0	1.61	1.64	1.35	0	8.07	0	0	2.06	0	0.73	0.96	3.29	2.12	0	0.97	0	0	0	0	0	0	0	0	0.67	3.72	0	2.9	4.82	10.6
PRKG1_3	PRKG1_3	0	0	1.05	0	0.85	0	0	0	0	0	0	0	0	0	1.52	0	0	0	5.03	0	0	0.8	0	0	0	0	0	0	5.9	3.83	7.56	0	0	0	0	0	0.98	0	0	0	0	0	1.16	0	0	0	0	4.08
ERMN	ERMN	5.08	4.48	3.13	4.88	12.16	26.97	28.47	27.54	25.45	32.84	26.62	25.89	31.53	28.3	25.67	30.9	21.69	0	0	34.05	17.64	19.79	0	0	0	0	0	0	8.09	6.3	6.37	0	0	0	0	0	0	0	0	0	0	0	0	0	0	0	3.33	0.45
LRG1	LRG1	0.2	0.24	0.15	0	1.16	0.07	0	0	0	0	0	0	0.14	0	0	0	0	0.9	0	0	0	0.2	0	0	0	0	0	0	1.92	1.07	2.3	0	0.14	0	0	0	0	0	0	0	0	0	0.15	0	0	0	0.88	0
DUSP8_B1	DUSP8_B1	13.98	17.99	22.16	25.24	18.24	2.27	4.41	2.44	0.11	0.13	0.79	0.24	0.25	0.3	0.84	0.36	0.16	0.54	0.41	0.62	0.97	0.62	0	0	0	0.23	0	0.44	4.74	3.47	3.1	0.29	0	0	2.06	0	0.16	0.06	0	0	0	0.14	0.19	2.01	0.3	0.41	23.57	17.03
AKR7L	AKR7L	0.79	1.87	1.3	1.28	1.16	0.97	0.6	1.72	1.69	0.99	1.29	2.33	2.04	2.16	1.19	3.15	3.06	0.36	2.7	4.19	1.97	6.79	0.21	1.11	0.96	0.38	1.4	0.72	37.38	42.86	52.51	1.67	0.55	0	0.62	0	1.04	1.39	0.9	1.47	0.88	0.94	0.46	1.14	2.24	2.04	2.11	2.17
ARHGAP24	ARHGAP24	2.59	1.97	1.82	3.69	1.46	2.61	2.36	2.13	3.59	4.77	4.83	5.61	7.75	6.46	7.64	9.61	5.97	0.25	0.21	8.27	8.58	10.58	1.16	0.17	2.22	0	0	0	11.58	12.51	10.64	0	0	0	1.11	0	0	0	0.14	0.27	0.1	0	0.21	0.4	0	0	1.63	1.26
GSTP1_3	GSTP1_3	4.94	3.85	9.23	4.61	12.57	2.17	3.29	4.79	1.83	7.68	4.18	6.4	7.91	2.91	6.22	5.54	12.85	3.56	5.72	9.33	9.09	12.14	0.41	3.61	0	0	0.91	0.35	168.13	183.53	212.55	0	0	0.44	0	0	1.27	0.18	1.16	0	0	0	0.3	0.56	0	0	1.94	3.17
FZD4	FZD4	5.57	3.69	3.82	2.33	7.2	26.09	15.65	26.63	16.53	12.78	15.32	8.94	12.75	12.84	10.99	10.54	7.75	0	0	8	6.21	8.4	0	0	0	0	0	0	5.2	5.3	2.79	0	0	0	0	0	0	0	0	0	0	0	0	1.18	0.68	0	7.06	3.43
CR388166.2_185	CR388166.2_185	0	0	0	0	0	1.63	0	0	0	0	0	0.31	0	0	0	0	0	0	0	0	0	0	0	0	0	0	0	0	0	0	0	0	0	0	0	0	0	0	0	0	0	0	0	0	0	0	0	3.03
cnfn.1_1	cnfn.1_1	0	8.19	0.46	1.17	1.49	63.78	36.11	84.24	184.83	265.43	20.12	180.48	279.98	167.68	272.93	131.79	19.57	1.83	0.74	17.05	239.29	103.19	0	0	0	0	0	0	35.71	28.13	39.64	0	0.45	0.73	0	0	0	0	0	0	0	0	2.5	0.93	0.81	0.73	2.82	2.66
PEG10_244	PEG10_244	0	0.83	0	0	0.41	1.07	0	0	0.68	1.19	2.32	0.41	0	0.3	1.46	0.35	0	0	0	0	0.69	1.5	0	0	0	0	0	0	1.6	0.27	0	0	0	0	0	0	0	0	0	0	0	0	0	0.52	0	0	0.9	3.94
HEPACAM	HEPACAM	0	0	0	0	0	0	0	0	0	0	0	0.38	0	0	0	0	0	0	0	0	0	0	0	0	0	0	0	0	0	0.5	0	0	0	0	0	0	0	0	0	0	0	0	1.06	0	0	0	1.68	0
CR388166.1_12	CR388166.1_12	1.61	6.22	5.21	0.81	1.66	3.06	3.23	1.49	2.32	4.86	0.88	2.36	1.95	1.29	4.96	2.47	2.32	0.38	0	2.9	3.2	3.86	0.86	0	0	0	0	0	11.12	8.05	7.84	0	0	0	0	0	0	0	0	0	0	0	0	2.65	1.54	0.46	3.78	1.68
GTF2IRD2B_15	GTF2IRD2B_15	4.7	10.48	4.18	10.57	1.87	3.37	4.33	5.73	12.23	8.17	6.96	15.26	14.89	16.69	7.2	10.16	4.92	0	0.74	12.6	17.48	27.92	0	0	0	0	0	0	15.2	13.12	8.26	0	0	0	0	0	0	0	0	0	0	0	1.5	6.05	4.87	0	8.47	6.2
RTL1_360	RTL1_360	0	0	0	0	0	0	0	0	4.36	1.66	0	0.86	3.04	0.63	0	3.7	1.9	0	0	0.94	0	1.65	4.88	0	0	0	3.72	1.41	0	0	0	3.79	3.22	0	4.74	0	1	0	0	4.5	0	0	0	0	1.93	1.69	3.78	0
C22orf29_120	C22orf29_120	1.48	2.48	1.32	7.23	0.35	1.82	2.23	3.61	1.74	4.71	3.3	2.09	3.32	4.08	0	2.41	0.78	0	0	3.47	4.14	1.59	0	0	0	0	0	0	3.64	4.37	1.56	0	0	0	0	0	0	0	0.46	0	0	0	1.42	3.09	0.77	0	0.76	0
COL20A1	COL20A1	0.29	0.2	0.12	0.46	0	0.22	0	0.12	0	0.18	0	0	0.06	0.07	0.16	0.25	0.11	0	0	1.17	1.73	2.22	0	0	0	0	0	0	2.33	1.89	2.32	0	0	0.09	0.68	0	0	0.15	0.12	0	0.23	0.39	0.38	0.71	0.21	0.19	0.98	1.69
CCP110_4	CCP110_4	0	0	0	3.27	0	0	0.74	0.92	0	0	0	2.07	1.63	1.01	0	1.19	0	0	0	0	2.29	0.65	0	0	0	0	0	0	0.34	1.35	0	0	0	0	0	0	0	0	0	1.8	0.67	0	0	0	1.54	0	0.76	0
ERV3.1_3	ERV3-1_3	19.25	4.17	31.44	3.41	19.82	40.51	17.24	5.04	11.23	9.46	19.57	11.36	16.29	27.88	18.48	8.32	12.54	0	0	11.45	14.51	10.01	0	0	0	0	0	0	18.82	11.43	14.92	0	0	0	0	0	0	0	0.4	0	0	0.21	1.09	13.58	0.22	1.29	5.93	3.9
CD48_2	CD48_2	0.27	0.33	0	0	0.33	0	0	0.41	0	0	0	0	0	0	0	1.11	0	0	0.64	0.36	0	0	0	0	0	0	1.34	1.03	0.48	2.12	0.72	0	0.78	0	1.41	0	0	1.05	0.42	0.84	0.93	0	0.87	2.43	0	0.64	0.7	5.4
CD3E_1	CD3E_1	0	0	0.66	1.67	2.13	2.77	1.13	0	0.88	0.51	1	1.32	1.25	1.54	0.95	0.91	0	0.89	1.06	0	0.88	0.98	0.99	0	0	2.68	0	2.57	0	0	0	2.29	0	2.73	1.16	0	1.22	0.86	1.38	0	0	0	1.44	1.34	1.17	0	0.58	2.9
NEFM	NEFM	6.23	12.15	13.53	11.96	6.31	7.07	11.14	5.37	6.03	2.6	4.89	5.16	3.22	4.93	4.79	6.06	5.55	0.23	1.25	2.68	7.61	6.02	0.07	0.12	0	0	0	0	106.71	130.48	117.06	0	0	0	0	0	0	0.03	0.1	0	0	0	0.4	1.41	1.06	0.37	2.98	4.08
TNNC2	TNNC2	8.18	5.06	16.29	12.15	5.71	6.92	4.59	2.99	6.59	2.55	3.76	6.11	5.12	4.35	0	6	11.06	35.37	97.93	4.39	12.38	32.54	1.85	3.26	1.91	1.11	5.52	2.13	3984.91	5775.92	5044.12	2.84	0	1.97	0	0	16.41	0	0	7.75	0	0.69	0.9	3.35	0	2.62	6.89	8.74
CR388166.2_293	CR388166.2_293	0	0.87	0	0	0.87	3.36	0	1.17	0	1.66	0	2.16	1.01	1.88	1.56	0	0	0	0	3.77	0	0	0	0	0	0	0	0	3.89	1.68	3.88	0	0	0	0	0	0	0	0	0	0	0	0	0	0	0	16.07	2.09
LHX5	LHX5	47.55	32.14	37.11	38.04	59.45	27.25	29.87	23.64	6.51	7.72	5.52	2.77	4.27	4.39	2.62	2.04	2.53	0	0	0.63	1.14	2.93	0	0	0	0	0	0	3.67	3	1.26	0	0	0	0	0	0	0	0	0	0	0	0	1.77	0.62	0	27.66	40.06
PEG10_369	PEG10_369	1.52	0.61	5.3	4.78	0	2.36	5.82	4.81	8.08	1.16	6.84	0.91	4.28	8.37	0	5.71	9.35	0	0	9.27	10.07	6.21	0	0	0	0	0	0	6.03	4.35	5.43	0	0	0	0	0	0	0	0	0	0	0	0.83	6.14	1.34	0	3.97	7.29
FUK_2	FUK_2	0.19	2.31	1.71	0	1.15	0.89	1.2	0.29	0	0.44	0	0.11	0.27	0.33	0.4	0	1.01	1.46	0.9	0.25	0	0	0.42	1.11	0	0.75	0	1.08	1.34	0.45	0.5	0	0.82	0	0	0	0.26	2.95	2.07	1.17	1.31	0	0.3	1.14	2.97	0.45	1.73	0.54
ST6GALNAC2_2	ST6GALNAC2_2	18	3.89	0.98	2.03	36.41	44.97	40.71	50.9	67.22	69.18	74.45	53.12	70.04	69.3	57.45	62.29	49.34	0	0	40.91	34.54	34.2	0	0	0	0	0	0	8.51	7.21	4.53	0.61	0	0	0	0	0	0	0	0	0	0	0	0	0	0	1.8	1.15
cldni	cldni	0.76	0.9	0.28	1.06	0.45	0	0	0	0	0	0	0.22	0	0	1.55	0.57	0	0	0	12.77	16.29	24.88	0	0	0	0	0	0	59.91	56.54	54.37	0	0	0	0	0	0	0	0.29	0	0	0.46	0.6	0.56	0	0	0.48	3.7
RTL1_167	RTL1_167	0.38	1.38	0.57	0.72	0	1.19	1.46	0.6	2.27	1.32	0	1.59	0	1.33	0	0.78	0	0	0	0	1.53	0.42	0	0	0	0	0	0	0.68	0	0	0	0	0	0	0	0	0	0	0	0	0	0	1.15	1.01	0	0	3.29
hes7.1	hes7.1	17.5	2.99	1.55	2.96	57.65	99.2	126.12	121.52	118.29	86.46	69.11	77.58	100.74	80	45.58	71.38	63.57	0	0	28.21	9.78	28.54	0	0	0	0	0	0	0.15	0.51	0.68	0	0	0	0	0	0	0	0	0	0	0.32	1.85	9.45	5.7	1.52	4.7	7.32
EMB_3	EMB_3	0	1.39	0.86	0	0	0	0	0	0	1.33	2.6	0.35	0	0.5	2.49	2.96	1.52	0	1.38	5.29	2.29	0	2.6	0	0	5.89	0	0	31.69	31.97	20.59	0	0	0	0	0	2.4	0	0	0	0	0	0	0.88	1.54	1.36	2.27	0
PEG10_299	PEG10_299	2.06	0.99	0	0.78	0.99	0.96	1.57	3.21	2.44	2.83	0.92	2.69	3.48	3.21	2.62	3.79	2.17	0	0	5.37	2.46	2.71	0	0	0	0	0	0	2.19	0.96	4.39	0	0	0	0	0	0.57	0	0.64	0	0	0	1.33	1.24	1.08	0	4.28	1.18
PITPNC1_2	PITPNC1_2	0.58	0.96	1.36	1.51	1.5	0.09	0.14	0.85	0	0.78	0.25	0.8	1.92	0.49	3.04	0.93	3	0	0.27	5.08	4.39	2.63	0	1.31	0	0.66	0	0	6.09	5.07	2.69	1.13	0.64	0	0.29	0	0.46	0.98	1.76	2.78	1.03	0.28	1.26	1.35	0.59	3.72	0.59	1.28
C22orf29_109	C22orf29_109	0.27	0	0	0	0.33	0	0	0	0	0	0	0	0	0	0	0.28	0.72	0	0	0	0	0	0	0	0	0	0	0	0.32	0.64	0	0	0	0	0	0	0	0	0	0	0	0	0	0	0	0	0.7	2.31
GPRC6A_1	GPRC6A_1	0.42	1.64	1.41	3.08	0.4	0.1	0.25	0.3	0	0	0.15	0	0.1	0	0	0	0	0	0	0.18	0	0	0	0	0	0	0	0	2.83	0.9	1.06	0	0	0	0	0	0	0	0	0	0	0	0	0.3	0	0	1.48	1.7
SLC16A13_3	SLC16A13_3	0.6	0	0	0	0.72	0	0	0	1.21	0	0	0	0	0	0	0	0	0	0	0	0	0	0	0	0	0	0	1.17	0.72	0.47	0	0	0.89	4.3	0	0	0.84	1.76	0.94	1.88	1.89	0	0	1.83	1.6	0	0.79	1.74
CR388166.2_289	CR388166.2_289	0.7	0	5.26	1.33	0.85	0.55	0	1.14	1.42	1.62	3.18	0.99	2.97	0.61	3.05	0.72	9.29	0	0	1.84	5.55	1.61	0	0	0	0	0	0	7.17	1.09	0	0	0	0	0	0	0	0	0	0	0	0	0	2.15	0	0	5.53	2.04
PEG10_462	PEG10_462	0	0	0	0	0	0	0	0	0	0	0	0	0	0	0	0	0	0	0	0	0	0	0	0	0	0	0	0	0	0	0	0	0	0	0	0	0	0	0	0	0	0	0	7.67	0	0	4.11	0
C22orf29_4	C22orf29_4	0.5	0.59	1.57	1.08	2.62	1.25	1.11	0.84	1.1	1.47	3.07	0.9	0.34	1.67	0.33	1.32	2.57	0	0	0.21	0.5	0.51	0.35	0	0	0	0	0	1.13	1.08	0.64	0	0	0	0	0	0	0	0	0	0	0	0	0.12	0.42	0	0.94	1.36
L1CAM_2	L1CAM_2	0	0	0	0	0	0	0	0	0	0.77	2.27	1.4	0	0.88	0	2.41	2.67	0	0	2.64	3.38	11.72	0	0	1.16	0	0	0	17.51	13.17	13.45	0	0	0	0.88	0	0	0	0	1.04	0	0	0.54	0.51	0	0	0	2.88
DUSP6	DUSP6	0	0	0.56	1.43	0	0	0	1.76	2.24	0	0.85	2.24	3.2	1.31	4.01	5.02	1	0	0	1.48	4.54	7.85	0	0	0	0	0	0.73	1.79	2.66	3.02	0	0	0	0	0	0	0.73	0.59	0	0.43	0.94	0.61	0	3.97	0	0	4.32
CR388166.2_43	CR388166.2_43	0	0	1.28	0.82	1.44	0.79	4.78	2.12	3.19	0.92	0	3.91	3.79	6.39	1.67	2.18	3.18	0	0	4.09	4.06	1.89	0	0	0	0	0	0	1.45	0.78	0	0.5	0	0	0	0	0	0	0.62	0	0	0	1.07	1.4	0	0	1.59	2.81
EFNB2	EFNB2	20.31	16.97	25.24	25.01	27.75	35.96	34.86	36.12	50.47	53.43	40.22	42.92	50.33	46.37	45.71	47.58	43.28	0.96	0	57.31	55.16	57.14	0.44	1.58	0.68	0.8	0	0.19	22.56	13.55	19.49	0.77	0.44	0.48	0.93	0	0.83	0.4	1.91	0	0.94	0.5	0.81	3.2	2.65	0.72	24.42	16.48
CR388166.2_286	CR388166.2_286	0	0	0	0	0	0	0	0	0	0	0	0	0	0	0	0	0	0	0	0	0	0	0	4.19	0	0	0	0	0	0	0	0	0	0	0	0	0	0	0	0	0	0	0	0	0	0	3.69	2.04
HBA1_3	HBA1_3	7.82	18.14	11.79	12.39	7.11	17.19	26.93	8.47	9.24	6.05	1.48	3.53	7.39	7.42	18.45	8.08	1.73	0	0	1.72	2.59	2.98	0	0	0	0	0	0	0.79	3.58	2.18	0	0	0	0	0	1.83	0	0	0	0	0	0	4.01	3.5	0	9.59	11.4
si.ch211.240b21.2_3	si:ch211-240b21.2_3	0.64	0.06	0.14	2.48	0.87	0.15	0.18	0.21	0	0.11	0.43	0.14	0.61	0.33	0.59	0.39	0.77	0	0	0.25	0	0.2	0	0	0	0	0	0	0.08	0.38	0.13	0	0	0	0	0	0	0	0	0.29	0	0	0.08	1.64	0	0	6.34	2.3
CFAP54_2	CFAP54_2	1.55	0	0.05	0.58	0.37	0	0.39	0	0	0	0	0.91	0.87	0	0	1.88	0	0	0.04	0	0	0.33	2.04	3.59	0	0	3.05	0	0	0	0	2.35	2.67	2.17	0	0	0	0.6	1.91	3.79	0.35	0	0.99	0	1.6	2.16	1.6	0
PEG10_270	PEG10_270	4.17	1.36	2.26	2.14	5.45	2.93	3.84	1.17	2.24	2.16	5.6	4.26	4.35	7.21	0.8	3.48	5.98	0	0	9.88	0.76	3.31	0	0	0	0	0	0	5.14	1.48	3.02	0	0	0	0	0	0	0	0	0	0	0	0	1.14	1.98	0	5.9	3.24
SLC22A16_2	SLC22A16_2	1.24	0.49	0	0	0	0	0	0	0	1.88	0.92	0.49	1.16	0	3.5	2.94	0	0	0	0.54	1.64	2.26	0	0	0	0	2.06	1.58	0.73	0.32	3.29	0	0	0	0	0	1.13	0.8	0	2.55	1.42	0	0	0	0	0	1.07	1.18
CR388166.2_180	CR388166.2_180	5.24	9.47	0.79	5.95	5.69	5.71	1.34	5.83	5.24	5.43	9.46	4.07	6.66	9.13	1.13	2.69	6.92	0	0	10.29	3.13	11.73	0	0	0	0	0	0	8.76	7.37	7.04	0	0	0	0	0	0	0	0	0	0	0	2.57	7.17	4.17	0	21.26	4.54
FABP4	FABP4	3.95	3.79	2.94	6.69	1.89	3.05	8.51	3.68	0	0.9	7.07	2.8	2.78	6.15	4.18	3.63	5.19	4.7	8.43	2.06	7.87	20.29	7.88	2.32	4.1	0	0	0.76	537.67	494.69	365.59	0	0	0	0.51	0	3.25	0	0	1.22	0	0	1.28	0.59	1.03	1.85	5.12	10.14
GTF2IRD2B_2	GTF2IRD2B_2	0.69	0.5	0.39	1.97	0.25	0.8	1.04	0.77	1.01	0.06	0.81	0.82	0.37	0.45	0.32	0.79	0.69	0	0	0.62	0.96	0.54	0	0.1	0	0	0	0	0.94	0.94	0.55	0	0	0	0	0	0.14	0	0	0	0	0	1.06	0.38	0.13	0.61	2.27	0.73
TSC22D2_2	TSC22D2_2	1.58	1.08	1.17	1.78	1.74	0.43	0.28	0.17	2.17	1.44	2.99	1.45	2.36	1.44	1.15	1.25	1.18	0	0	1.62	0.91	2.35	0	0	0	0	0	0	2.48	2.32	1.76	0	0	0	0	0	0	0	0	0	0	0	0.18	0.5	0.29	0	8.93	2.2
LMNA	LMNA	0.42	1.28	1.51	1.31	0.77	0.64	0.51	0.74	3.83	3.29	5.02	3.83	4.08	4.61	4.78	4.92	5.96	0.25	0.11	6.66	5.64	5.99	0.2	1.4	0	0	0	0	63.09	68.02	70.8	0	0.13	0	0.59	0	0.12	0	0.71	0	0.21	0.22	0.14	0.14	0	0.11	1.18	1.54
LSS_2	LSS_2	1.68	2.13	2.07	0.52	1	1.28	0.28	0.42	0.54	1.8	0	0.98	0.39	0	1.74	0	1.04	1.08	0.65	0.52	2.79	3.78	1.22	0	0.95	0.55	1.37	1.58	6.18	3.06	2.94	4.22	1.6	1.3	3.02	0	2.64	1.52	3.87	0	1.88	0	0.44	0.41	2.16	0	1.44	2.36
NRP2_1	NRP2_1	3.5	3.33	4.76	5.33	8.76	25.93	21.61	21.41	40.02	43.43	35.06	44.58	50.22	46.3	51.49	47.17	37.79	0.29	0.22	40.1	30.05	41.85	0.14	0.42	0	0.06	0.15	0.35	22.14	21	21.6	0.16	1.97	0	0.41	0	0.21	0.55	0.84	0.1	0.47	0	0.45	0.19	0.82	0.45	6.14	1.78
FJX1	FJX1	0.17	0.41	0.5	0.16	0	0.52	0.1	0.12	0.33	0.57	0	0.74	0.59	1.15	1.37	1.71	0.66	0	0	1.76	2.73	5.26	0	0	0	0	0.81	0	4.72	4	4.18	0.21	0.12	0	0.43	0	0	0.8	0	0	0.67	0.61	0.53	1.36	0.65	0.39	0.65	0.94
SFRP1	SFRP1	20.96	3.53	7.32	3.75	33.68	44.47	50.6	63	33.22	31.64	30.45	52.1	60.72	51.37	43.02	56.09	48.44	2.91	0.49	59.6	52.39	46.08	0	5.38	3.1	0	0	0	63.4	51.05	56.68	0	0.3	0	0	0	0.14	0.3	0.16	0	0.24	0.25	0.33	0.46	0.54	0	2.82	2.34
PEG10_89	PEG10_89	2.18	0.71	4.37	5.91	5.15	4.07	2.21	2.35	3.43	5.56	5.25	2.64	3.02	7.24	1.62	2.79	3.09	0	0	5.12	4.34	4.78	0	0	0	0	0	0	4.6	2.9	3.61	0	0	0	0	0	0	0	0	0	0	0	1.86	3.77	2.02	0	4.03	2.76
ARRDC2_1	ARRDC2_1	0.37	3.83	2.25	2.59	1.12	0.28	0.09	0.42	0.7	1.22	0.32	1.05	0.4	0.86	0.44	0.88	0.57	0.93	1.34	2.17	1.03	2.25	0.77	0.82	0.71	0.7	0.35	0.67	1.42	1.12	0.94	1.6	0.61	0.67	0.74	0	0.97	0.28	1.33	1.31	0.73	1.22	1.02	2.01	2.58	1.34	0.18	0.4
PSTPIP1	PSTPIP1	0	0.86	0.35	0.9	2.56	0	1.19	0.36	0	0.81	0	0.42	0	0.2	0	0.72	0	3.19	0.56	0	0	0.51	2.59	0	0	0	0	2.24	1.39	0.93	2.51	0	1.02	1.67	1.23	0	0.97	2.29	1.47	0	1.35	0.58	0.76	1.06	0.61	0.56	0.61	2.01
MUC1_1	MUC1_1	0.88	3.76	2.49	4.53	2.68	34.21	17.56	27.82	34.02	35.87	39.97	25.35	42.24	35.03	32.3	31.46	30.15	0	0	34.31	29.44	23.77	0	0.64	0	0	0.23	0	8.92	4.52	5.12	0	0	0	0	0	0	0	0	0	0	0	0	0	0	0	4.48	4.13
C2CD4D_4	C2CD4D_4	0	1.85	1.38	0	0	0	0	0	0	0	0	0	0	0	0	0	0	0	0	0	0	0	0	0	0	0	0	0	0	0	0	0	0.89	0	3.6	0	0.42	1.19	0	0	0.7	0	0	5.53	1.6	1.44	1.6	0.88
C22orf29_3	C22orf29_3	11.01	18.9	15.89	22.62	14.45	17.24	12.39	14.02	26.44	24.06	32.89	20.79	32.71	31.42	9.88	31.82	24.52	0.15	1.11	34.57	21.64	29.87	0	1.36	0	0.31	0.38	0	34.38	19.93	23.69	0	0.22	0	0.1	0	0.75	0	0.25	0.24	0.18	0.58	1.97	12.67	5.71	1.86	55.49	26.8
PEG10_475	PEG10_475	0	0	0.96	1.21	0.77	1	0	1.03	0	0.74	0	0	0	0.56	0	0	1.69	0	0	0	1.27	0	0	0	0	0	0	0	0	0	0	0	0	0	0	0	0	0	0	0	0	0	0	2.94	0	0	1.68	3.72
CLN5	CLN5	1	0.59	1.02	0.37	0.7	0.3	0.24	0	0	0	0.22	0.23	0.41	0.17	0	0.4	0	1.09	0.46	1.03	0.6	1.33	0.63	0	1.29	1.14	1.42	0.55	3.64	2.98	4.61	1.21	1.52	1.37	1.51	0	0.92	1.5	1.21	0.3	1.11	0.95	0.77	1.73	1.26	1.37	0.5	0.55
CMTM8_1	CMTM8_1	28.36	25.16	22.68	28.85	31.32	7.98	6.35	4.6	4.94	0.57	5.63	5.95	6.38	3.92	6.85	7.2	5.31	0	0	3.4	1.01	5.93	0	0	0	0	0	0	1.33	1.58	1.33	0	0	0	0	0	0	0	0	0	0	0	0	0	0	0	22.5	8.57
RTL1_327	RTL1_327	0.67	0.81	0	0	0	0	0	1.09	0	0	0	0	0	0	0	0	0	0	0	0	0	0	0	0	0	0	0	0	0	0	0	0	0	0	0	0	0	0	0	0	0	0	0	0	0	0	1.76	5.84
FGF17	FGF17	22.3	4.35	6.99	4.43	29.76	15.14	23.48	12.72	7.73	9.84	2.41	8.58	8.11	11.63	17.54	11.93	11.4	0	0	9.92	6.92	10.32	0	0	0	1.06	0	0	0.53	1.27	0.47	0	0	0	0.7	0	0	0.35	0.56	0	0.21	0	0	0	0	0	3.02	0
GATA6	GATA6	31.48	11.89	14.01	15.91	38.01	45.3	50.88	34.79	37.69	22.99	22.9	19.38	22.25	29.13	21.62	16	19.78	0.19	0	13.12	9.69	9.78	0	1	0	0	0.51	0	7.71	7.8	7.32	0	0	0	0	0	0	0	0	0	0	0	0	0.23	0	0	13.89	8.4
CABP1	CABP1	0.99	0	0.74	0	0	0	0	0	0	0	0	0.59	3.51	0.87	0	0	0	0	1.19	0	0	0	0	0	0	0	0	0	10.06	6.99	1.33	0	0	0	0.65	0	0	0	0	0	0	0	0	0.75	0	0	1.95	0
DMRT3	DMRT3	0	1.01	0	0.53	0.17	0.11	0	0	1.09	0.95	0.62	0.57	1.37	0.72	1.15	1.56	0	0	0	1.46	1.7	3.68	0	0	0	0	0	0	2.27	0.65	2.57	0	0	0	0.18	0	0	0.13	0.22	0	0	0	0.66	0.21	0	0.98	2.87	1.57
RTL1_152	RTL1_152	0.72	1.3	0	1.35	0.86	0	0.45	0.54	2.83	0	0	0.21	1.01	0	0	2.2	0	0	0	0	1.44	0	0	0	0	0	0	0	1.69	0.36	0	0	0	0	0	0	0	0	0	0	0	0	0	0	0	0	0.47	1.38
foxi4.1	foxi4.1	198.98	168.14	156.32	192.22	238.51	329.36	241.82	194.15	57.3	39.84	40.31	36.61	38.41	52.7	52.6	23.56	20.28	0	0	20.76	12.86	14.39	0.18	0.33	0.56	0.17	0	0	2.68	2	1.79	0.21	0.24	0	0	0	0.46	0.49	0.26	0	0	0	0.54	2.9	1.53	0.4	107.93	92.98
si.ch73.257c13.2_9	si:ch73-257c13.2_9	1.09	0.87	3.8	2.74	0	1.97	1.38	0.56	0.72	3.74	1.63	2.8	2.05	2.84	0.77	2.11	0.96	0	0	1.9	0	1.98	0	0	0	0	0	0	3	1.99	1.94	0	0	0	0	0	0	0	0	1.12	0	0.9	0	3.28	0.95	1.71	4.25	3.11
SLC25A21	SLC25A21	0.6	2.13	1.58	2.45	2.11	1.54	0.44	0.7	0.91	0.13	0.79	1.31	0	0.61	0.72	1.08	0.31	0.22	0	1.08	0	1.24	0.25	0.9	3.12	0.23	1.71	0.44	5.2	4.5	5.87	0.29	0.33	0.28	2.13	0	0.79	0.79	1.82	0.72	0.94	0.57	1.3	0.17	0.61	2.75	2.88	1.32
ABCC11	ABCC11	1.64	0	0.2	1.78	0	1.04	0	0.6	0	0.77	0	0	0	0.23	0	0.55	0	1.77	0.31	0	0	0.28	0	0.52	2.69	1.31	0	0.25	1.65	4.63	4.25	0.67	1.34	0	3.48	0	2.55	1.16	3.54	0.82	0	0.33	0	1	0.35	2.21	1.56	0
SORCS2	SORCS2	0	0.89	1.11	2.79	5.33	0.57	0	0	0	0	0	0	0	0	0	0	0	0	0	0	5.82	0.85	0	0	0	0	0	7.25	6.21	4.02	1.99	3.88	2.2	0	0	0	3.09	2.89	0	0	1.71	0	0	0	0	0	0	4.29
PEG10_146	PEG10_146	1.99	1.89	3	3.81	5.74	2.91	3.17	2.35	8.34	7.18	10.39	7.28	8.12	6.99	6.94	7.45	8.61	0	0	10.79	4.07	6.97	0	0	0	0	0	0	5.8	4	8.04	0	0	0	0	0	1.03	0	0.78	0	0.29	0	0	1.96	1.31	0	5.38	4.58
SOX10	SOX10	0	0.77	0	2.4	0	0	0	0	8.14	5.45	5.7	22.95	25.52	17.35	9.38	25.01	12.57	0	0	3.33	8.3	19.63	0	0	0	0	0	0	5.43	7.95	9.3	0	0	0	0	0	0	0	0	0	0	0	0	0	0	0.75	2.06	1.81
C22orf29_14	C22orf29_14	3.5	6.24	4.68	7.7	4.74	1.97	2.35	5.29	5.96	5.97	8.83	4.45	4.6	7.62	2.64	4.94	6.28	0	0	5.08	3.23	7.05	0	0	0	0.19	0	0	7.49	5.67	7.05	0	0	0	0	0	0.13	0	0	0	0	0	0	2.05	1.27	1.39	9.02	2.5
CR318592.1_195	CR318592.1_195	0	2.62	0	0	0	3.81	0.7	0.87	1.09	6.27	8.59	5.53	12.29	9.96	4.69	10.06	8.63	0	0	14.25	8.66	15.26	0	0	0	0	0	0	9.1	4.67	4.38	0	0	0	0	0	0	0	0	0	0	0	0.89	0	0	0	2.85	4.72
FGFR4	FGFR4	36.6	23.64	27.18	31.36	50.49	87.6	64.14	66.94	34.53	35.99	39.49	26.41	35.13	41.4	34.93	29.45	30.02	0.07	0.5	25.53	33.03	34.1	0.23	0	0	0	0.34	0	9.24	10.07	9.19	0	0	0	0.32	0	0.05	0.21	0.06	0.11	0	0.09	0.06	0.63	0.18	0.34	20.81	16.6
ERV3.1_8	ERV3-1_8	1.38	1.28	2.02	0	1.08	0.93	1.51	1.35	0	0.69	2.02	1.15	1.06	0.78	0.62	1.08	1.59	0	0	2.57	0.31	1.43	0	0	0	0	0	0.28	3.76	1.53	4.37	0.38	0	0	0	0	0.2	0.58	0	0	0.51	0.37	0.48	0.45	1.17	0.35	1.81	1.27
CR388166.1_30	CR388166.1_30	0	0	0.58	0	0	0	0	0	0	0	0.87	0	0	0	0	0	2.05	0	0	0	0	0	0	0	0	0	0	0	0	0.3	0	0	0	0	0	0	0	0	0	0	0	0.96	0	0	0	0	0	3.33
CR388166.1_27	CR388166.1_27	2.92	3.06	1.63	7.55	1.31	3.1	3.23	0	0.72	2.08	1.63	3.66	4.61	0.32	2.27	1.49	0	0	0	3.8	2.18	0.79	0	1.42	0	0	0	0	2.36	1.14	1.94	0	0	0	0	0	0	0	0.56	0	0	0	0.59	2.18	1.9	0	2.36	4.15
PLCE1_4	PLCE1_4	0.98	0.8	0	0	1.18	0	0	0	0	0	0	0	0	0	0	0	1.29	0	0	0	0	0	0	0.96	8.57	0.99	0	0.95	0.58	0	0	1.27	0	1.16	2.56	0	3.38	0.48	3.05	1.52	0	0	1.6	4.08	3.88	0	0	1.41
RTL1_34	RTL1_34	3.94	2.97	4.55	9.11	3.37	4.88	2.7	3.4	7.82	6.25	10.76	7.02	6.32	7.29	2.55	7.85	9.62	0	0.31	9.46	4.42	9.72	0	1.03	0	0	0	0	11.63	6.92	9.94	0	0	0	0	0	0	0	0	0	0	0	2.12	4.46	1.38	0	36.14	8.21
CR388166.2_178	CR388166.2_178	0.52	1.89	0.79	0	0.63	1.12	0.67	0	2.1	1.81	1.18	2.5	2.96	8.68	3.38	3.23	1.38	0	0	4.8	8.35	2.35	0	0	0	0	0	0	3.75	1.23	1.41	0	0	0	0	0	0	0	0	0	0	0	0	1.59	0	0	3.43	3.03
dlc	dlc	2.12	1.09	0.47	0.68	9.44	10.35	25.77	13.86	10.43	13.5	12.69	11.18	17.99	17.71	18.47	20.2	19.09	0	0	23.93	14.76	17.43	0.29	0	0	0.09	0	0	7.13	5.02	6.58	0.88	0.13	0	0.06	0	0.12	1.8	0.69	0.27	0.71	0.11	0.21	0.6	1.38	0.42	2.25	0.75
ALDH1L1_2	ALDH1L1_2	0.32	0.39	0.76	0.52	0.23	0.17	0.35	0.32	0.2	0.58	0	0.35	0.43	0.06	0.76	0.72	0.8	0	0.28	0.81	2.07	3.16	0	0	0.22	0	0	0.18	23.56	18.44	20.29	0.24	0	0	0.44	0	0.24	0.73	0.74	0	0.41	0	1.34	0.27	0.85	0	1.23	0.59
PEG10_74	PEG10_74	0.72	0.21	0.53	1.68	1.06	0.69	1.34	3.74	1.04	0.61	0	1.15	1.25	1.38	0.37	1.81	2.81	0	0	1.86	0.36	1.89	0	0	0	0	0	0	1.45	1.67	2.34	0.89	0	0	0	0	0	0	0.28	0	0	0	0	0	0	0	2.29	0
RTL1_365	RTL1_365	0	0	0	0	0	4.01	0.95	1.2	8.95	0.85	3.34	0.56	2.24	2.71	0	4.55	1.95	0	0	1.93	4.37	9.31	0	0	0	0	0	0	6.45	1.15	1.99	0	0	0	0	0	0	0	0	0	0	0	0	1.13	0	0	8.72	7.89
FZD8	FZD8	12.17	10.31	15.92	15.2	15.47	10.67	10.81	10.73	12.66	7.14	6.59	8.46	13.09	9.87	17.62	5.21	7.33	0	0	5.84	5.03	8.55	0	0.35	0	0	0.3	0.11	3.26	3.38	4.04	0	0.17	0	0	0	0.08	0.12	0.38	0.75	0	0.6	1.84	5.18	1.42	2.59	16.64	7.41
GPR85	GPR85	0.18	1.2	0.27	1.88	0.75	0.21	1.01	0	1.22	0.2	1.2	1.53	1.65	2.09	0.92	2.48	1.66	2.17	0.21	2.72	3.48	3.77	0	0	0.89	4.89	0	0.67	5.81	5.21	4.49	0.22	0	0	1.86	0	2.67	0.6	0.97	0.82	0.1	0.88	0.85	2.79	0.69	0.63	0.23	4.54
FLRT3	FLRT3	61.24	23.6	30.47	35.24	79.63	52.36	55.97	54.99	72.55	52.67	78.48	67.35	76.7	84.8	92.35	75.5	68.91	0.26	0.11	86.34	77.01	82.09	0	1.17	0	0	0.45	0.35	26.67	21.74	23.87	0	0.2	0	0.12	0	0.44	0.05	0	0	0	0.57	0.15	0.77	0.12	0	36.55	20.99
szl	szl	43.66	22.21	27.6	40.23	77.29	60.43	37.46	34.61	44.95	19.6	26.46	19.38	16.34	24.58	31.11	8.02	20.11	0	0	12.96	14.97	9.08	0	0.72	0	0	0	0	0.22	0.88	0.33	0	0	0	0	0	0	0	0.19	0	0.14	0	2.17	6.66	2.9	1.17	21.57	16.14
KIAA1024	KIAA1024	0	0	0	0	0	0	0	0	0	0	0	0	0	0	0	0	0	0	0	0	0	0	0	0	0	0	0	1.45	0.44	1.72	1.99	0	0	0	0	0	0	0	0	0	0	0	0	0	0	0	0.97	4.29
PCDH18_1	PCDH18_1	3.59	2.03	3.15	3.13	7.94	15.5	10.55	14.5	18.68	18.41	15.59	15.42	19.09	20.25	19.47	17.99	17.56	0.19	0.06	17.2	16.17	15.75	0	0	0.42	0	0	0	19.37	18.48	17.64	0	0	0	0	0	0	0	0	0	0	0.06	0.48	0.61	0.2	0	1.98	1.94
SPAG8	SPAG8	2.49	0.66	2.05	0.52	0	2.12	2.08	1.67	4.84	8.14	3.68	4.53	5.79	8.3	5.75	5.88	6.5	0	0	3.23	2.21	1.18	0.6	0	0	0	0	0	1.93	1.93	3.64	0	1.58	0.64	0	0	0	1.59	0	0	1.88	0	0.44	0.82	0.71	0.64	1.78	0
RTL1_56	RTL1_56	1.83	4.78	2.42	2.38	1.08	2.78	1.35	2.44	4.22	3.48	6.03	3.39	3.55	4.81	2.61	2.94	6.65	0	0	7.79	1.82	4.59	0	0	0	0.35	0	0.34	5.58	3.38	5.22	0	0	0	0	0	0	0	0	0	0	0	0.29	0.27	1.2	0.84	6.51	3.55
STX1B	STX1B	0	0	0.68	0.86	1.1	2.49	0.58	0	0	0	0	0	0.65	0.4	0	0.47	0	0	1.09	0	0.91	1.01	0	0	0	0.92	0	0	28.26	19.29	12.24	2.37	2.01	0	0	0	1.26	0.45	0.71	7.1	0.53	0	1.49	0	1.21	4.3	0.6	5.26
RTL1_194	RTL1_194	0.01	0	0	2.47	1.58	1.35	0.88	0	0	0	2.94	1.04	2.04	1.14	0.93	0.53	0.03	0	0	0	0.87	1.58	0	0	0	0	0	0	1.34	0.68	0	0	0	0	0	0	0	0	0	0	0	0	0	1.32	0	0	2.28	1.25
FOXA3_1	FOXA3_1	132.52	80.42	95.84	107.15	147.31	78.9	97.71	85.91	25.5	33.82	44.02	32.01	40.45	34.4	25.76	40.33	25.92	0	0	28.78	19.04	19.08	0	0	0	0	0	0	1.11	1.01	0.54	0	0	0	0	0	0	0	0	0	0	0	0.32	0.8	2.1	0.32	94.99	66.72
C22orf29_20	C22orf29_20	0.22	1.19	0	0	0.91	0	0	0.32	0.21	0	0.24	0.13	0	0.09	0	0.11	0	0	0	0.29	0.44	0	0	0	0	0	0	0	0	0	0	0	0	0	0	0	0	0	0	0	0	0	0	0.32	0	0	0.56	1.84
CR388166.2_47	CR388166.2_47	0.89	0	0.33	0	0.26	0	0	0	0	0	0	0.26	0	0.57	0	0	0	0	0	1.44	0.44	0.7	0	0	0	0	0	0	0.77	0	0.58	0	0	0	0	0	0	0	0	0	0	0	0	0	0	0	2.56	0
PFN3	PFN3	1.48	0.44	0	1.39	2.65	0	0.47	0	0	0	0	0	0	0	0.78	0	0	0	0	0.48	0	0	0	0	0	0	0	0	0	0.58	0	0	0	0	0	0	0	0	0	0	0.42	0	0	0.55	0.96	0	0.48	1.05
PEG10_96	PEG10_96	2.21	0.24	0.59	1.12	1.42	0	0.25	0.3	0	1.8	0	0.82	0.28	0.17	0	0.4	0	0	0	0.52	0	0.84	0	0	3.34	0	0	0	2.43	0.77	1.57	0	0	0	0	0	0	0.19	0	0	0	0	0.32	0	0	0	2.3	1.12
C22orf29_89	C22orf29_89	1.81	4.05	1.67	1.69	0.54	1.01	1.86	1.99	1.75	2.8	5.5	1.67	1.26	2.7	2.02	5.16	0.59	0	0	5.86	0.9	2.86	0	0	0	0	0	0	4.18	2.42	3.55	0	0	0	0	0	0	0	0	0	0	0	0.71	4.99	0	1.57	4.91	5.69
RTL1_250	RTL1_250	0.51	0.61	0	0	0	0	0	0	0	0	0	0	0	0.44	0	0	0	0	0	0	0	2.26	0	0	0	0	0	0	0	0.4	0	0	0	0	0	0	0	0	0	0	0	0	0	0	0	0	0	0
CR388166.1_9	CR388166.1_9	6.18	9.33	6.04	8.86	3.18	4.58	4.44	3.77	2.19	3.02	2.54	1.93	2.46	5.06	1.3	1.32	3.86	0	0	4.13	2.06	2.34	0	0	0	0	0	0	4.71	0.89	5.34	0	0	0	0	0	0	0.12	0	0	0	0	1.4	3.75	2.61	0.59	12.1	12.81
si.ch73.257c13.2_22	si:ch73-257c13.2_22	0.68	0	0	0	3.31	2.13	0	4.45	1.38	1.58	0	5.67	0.97	0.6	0	2.35	9.07	0	0	1.8	2.71	3.91	0	0	0	0	0	0	2.47	5.34	7.39	0	0	0	0	0	0	0	0	0	0.79	0	0	2.1	0	0	5.4	1.99
DLL1	DLL1	25.02	5.09	9.75	7.66	37.47	48.37	40.46	41.2	52.32	44.27	34.07	41.7	47.84	44.53	53.95	36.72	40.66	0.91	1.06	43.64	34.66	36.48	2.66	0.71	1.09	0.96	0	1.46	10.05	8.69	7.84	1.02	0.29	0.58	0.54	0	1.95	0.44	1.09	1.01	0.33	0.71	1.76	2.51	3.62	1.07	4.17	3.25
cldne	cldne	3.19	4.17	12.4	3.86	12	58.94	32.96	65.21	155.99	112.83	77.61	65.33	108.01	116.05	137.59	61.8	65.72	0	0	30.22	50.49	42.09	0	0	0	0	0	0	46.72	25.11	46.22	0	0	0	0	0	0	0	0	0	0	0	0.5	2.79	0.4	0.37	8.89	11.03
PEG10_408	PEG10_408	0	0	0	2.1	0	0	0	0	0	0	0	0	0	0	0	0	0	0	0	0	0	0	0	0	0	0	0	0	0.33	0	0	0	0	0	0	0	0	0	0	0	0	0	0	0	0	0	0	3.21
LEFTY1	LEFTY1	26.72	17.01	20.01	27.34	37.7	12.95	17.98	6.99	0	0.42	0.62	1.41	2.34	0.95	2.84	3.58	0.73	0	0.22	1.82	0.75	3.88	0	0	0	0	0	0	0.43	0.72	0.49	0	0	0	0	0	0.12	0	0	0	0.21	0.22	2.48	6.28	3.56	1.51	19.87	19.69
ATP2A1	ATP2A1	16.24	17.7	20.42	23.05	10.13	4.79	5.68	6.59	2.51	4.26	2.89	2.94	2.53	2.73	2.88	2.08	3.51	1.51	4.52	10.23	18.66	44.87	0.31	0	0.19	0.11	0.85	0.66	2170.64	2117.87	2110.93	0.22	0.08	0	0.04	0	1.51	0.06	0.23	0.09	0.1	0.21	0.46	1.04	1.13	0.28	15.86	17.88
COX8A_1	COX8A_1	0.31	3.66	2.27	1.15	2.56	1.88	2.69	0.47	0	5.9	0	1.62	1.28	1.05	6.4	1.86	0.8	4.76	2.88	0.8	6.11	5.26	0.67	16	3.13	0	6.02	0	81.82	139.75	130.84	0	0	0.72	0	0	2.08	0	0	0.94	1.04	0	0	0	0	0	0.39	2.6
SMYD1_1	SMYD1_1	0.44	0.17	0.63	0.8	1.17	0.43	0.18	0.84	3	1.8	1.34	4.86	7.18	3.82	6.36	8.96	6.28	1.58	1.97	17.87	26.02	26.99	0.91	1.34	0	0	2.72	0.26	84.11	88.46	97.78	0	0	0	1.63	0	0.38	0.27	0.22	0	0.36	1.03	0.44	0.21	0	0	1.44	1.18
POU5F1_1	POU5F1_1	126.1	33.77	40.14	27.42	240.4	143.46	159.31	140.05	21.05	22.14	31.32	12.12	12.61	20.35	5.08	5.2	7.6	0	0	1.46	0.93	1.78	0	0	0.64	0	0	0.24	0	0.05	0	0.16	0	0	0	0	0	0.06	0	0	0.3	0	0.51	0.68	0.84	0.31	22.71	25.8
RTL1_42	RTL1_42	1.58	7.64	1.86	11.8	4.57	2.64	2.18	3.27	5.58	7.66	6.61	3.4	4.6	9.61	2.25	8.04	5.18	0	0.73	7.14	1.58	8.3	0	0	0	0	0	0	8.12	4.92	8.12	0	0	0	0	0	0	0	0	0.48	0	0.38	0.25	7.63	1.61	1.82	49.13	11.84
PEG10_465	PEG10_465	1.25	3.02	2.82	7.11	1.51	0	1.61	4.04	0	2.89	1.42	0.75	0	1.09	1.36	0	0	0	0	0	0	2.13	0	0	0	0	0	0	0.38	0.98	0	0	0	0	0	0	0	0	0	0	0	0	0	0.96	0	0	8.22	0
MYO7B_2	MYO7B_2	1.28	0.25	0	2.38	1.51	0.97	0.79	0.32	0	0.96	0.94	0.25	0.3	0.18	0.44	0.21	0	2.81	0.99	0.28	0.42	0.45	3.21	4.06	2.84	3.31	2.06	1.98	9.71	6.9	4.99	0.53	1.2	2.96	0	0	3.71	0.4	1.3	0	1.92	0	0.33	0	1.09	0.49	1.36	0.59
CR318592.1_99	CR318592.1_99	0.76	0.6	0	0	2.1	0	0.31	0.38	0.49	0.57	0	0.15	0	0.43	0	0.76	0	0	0	0	0	0.54	0	0	0	0	0	0	0.15	0	1.98	0	0	0	0	0	0	0	0	0	0	0	0	0	0	0	0.65	2.12
krt2l_1	krt2l_1	1.56	6.08	2.32	1.47	0.93	1.2	1.48	3.62	0.77	0.44	0	3.46	0	1.35	0	0.79	2.05	1.54	1.85	3.55	0	0.85	0	1.52	0	3.12	1.94	2.24	573.07	638.98	849.36	1	0.57	1.83	5.07	0	2.13	1.13	3.62	4.81	0.45	0	0	0.58	3.06	0.91	0	1.11
PMCH	PMCH	1.34	2.12	0.33	5.41	0.53	3.57	0.28	2	12.05	9.02	6.88	9.08	9.29	12.15	11	6.06	2.32	0	0.52	0.29	5.33	4.7	0	0	0	0	0	0	2.32	3.96	2.33	0	0	0	0	0	0	0	0	0	0	0	0	1.97	0	0	2.56	1.24
ZNF239_48	ZNF239_48	0	0.25	0.61	0	0.25	3.49	2.84	5.89	12.44	7.95	7.34	7.98	1.44	10.8	2.56	0.84	4.87	0	0	4.31	4.56	3.28	0	0	0	0	0	0	2.16	0.48	1.63	0.52	0	0	0.53	0	0	0.59	0.64	0	0	0.5	0.65	0.61	0	0	0.8	4.06
DHRS3	DHRS3	27.57	18.32	15.18	21.46	50.33	52.33	43.72	56.03	39.53	41.9	45.09	46.22	59.33	47.73	34.92	36.5	32.64	0.43	1.62	32.79	30.07	21.02	0.5	0.44	0.38	0.9	0	0	16.08	12.56	18.22	0	1.31	0.81	1.49	0	2.81	1.77	0.54	1.76	0.39	1.41	0.91	0.34	1.19	1.35	19.05	16.22
PEG10_78	PEG10_78	0.74	2.95	4.33	2.37	1.52	0.7	0.91	1.36	2.12	1.24	3.64	1.69	3.82	3.44	2.63	3.33	3.35	0	0	1.9	1.83	0.58	0	0	0	0	0	0	1.91	0.85	0	0	0	0	0	0	0	0	0	1.11	0	0	0	2.42	0.47	0.72	3.51	8.75
RTL1_142	RTL1_142	0	0.41	0.81	0	0.41	0.26	0	0.53	1.35	0	0	0	0.48	0.59	0	0	3.6	0	0	0	0	1.11	0	0	0	0	0	0	0.21	0	2.72	0	0	0	0	0	0	0	0	0	0	0	0	0.51	0	0	0.9	0
PEG10_316	PEG10_316	4.3	4.9	3.21	4.06	1.55	1	1.64	1.35	0.85	4.24	5.79	3.01	3.64	4.11	0.92	6.95	3.4	0	0	4.49	2.57	6.16	0	6.76	0	0	0	0	6.44	4.47	3.44	0	0	0	0	0	0	0	0	0	0	0	0	0	2.26	8.08	6.16	7.4
LHX1	LHX1	10.87	2.32	5.97	5.91	39.47	10.09	18.82	9.58	4.5	5.72	1.6	4.08	7.87	5.55	5.89	4.8	4.85	0	0.19	4.1	2.44	3.35	0.17	0.61	0	1.7	0	0.15	5.71	4.63	4.82	0	2.03	1.12	0	0	0.11	0.84	0	0	1	0.58	0.25	0.47	1.85	0.75	10.08	6.94
MMP25_5	MMP25_5	0	0	0	0	0	0	0	0	0	0.66	0	0	0	0	0	0	0	1.18	3.08	0	0	0	0	0	4.08	1.9	14.73	3.38	0	0	0	0	0	0	0	0	0	0.56	0	1.8	0	0	0.95	0	1.54	0	0	5.01
RTL1_222	RTL1_222	3.78	8.65	3.54	3.57	4.55	3.26	4.22	2.23	5.64	3.26	2.12	5.07	5.45	4.52	0	3.39	2.67	0	0	1.85	1.88	4.68	0	0	0	0	0	0	3.37	2.17	2.59	0	0	0	0	0	0	0	0	0	0	0	0	0.72	0	0	4.93	1.36
SFRP5	SFRP5	15.28	5.13	8.83	5.91	18.54	7.44	10.35	12.18	3.57	3.81	2.49	4.08	5.4	6.24	6.05	5.7	2.53	0	0	3.78	4.07	4.18	0	0.46	0	0.31	0.39	0.3	3.81	3.19	3.14	0.59	0	0	0	0	0	0.38	0.12	0.49	1.36	0.78	0.13	0.71	0.21	0.56	2.98	1.57
CHRNA1	CHRNA1	0.63	0.56	0.7	2.06	0.19	0.12	0.2	0	0.61	0.89	0	0.55	0	0	0.32	0.95	1.23	0.88	0.73	2.45	1.58	5.11	1.69	0	0.52	0.61	0.76	0	28.91	27.65	27.9	0	0	0.73	0.81	0	2.11	3	0.48	0.48	1.6	0.38	0.99	0	1.21	0.36	1.61	1.75
C17orf96	C17orf96	5.74	3.37	4.72	3.83	8.05	16.7	16.28	24.54	18.07	18.8	16.3	16.25	23.61	25.33	15.97	24.85	16.46	0	0	13.14	7.27	20.76	0	0	0	0	0	0	7.16	4.59	5.85	0	0	0	0	0	0	0	0	0	0.08	0.12	0.88	1.65	1.37	0.51	1.41	2.85
RTL1_278	RTL1_278	0	0	0	0	0	0	0	0	0	0	1.33	0.35	0	0	0	0	0	0	0	0	2.34	0	0	0	0	0	0	0	0	0	1.58	0	0	0	0	0	0	0	0	0	0	0	0	0	0	0	3.86	0
kif13b_2	kif13b_2	3.51	1.89	0	0.72	0	0	1.41	1.31	0	0.5	0	0.24	0	0	0.81	0.42	0	0.79	0.05	0	0	0	0	0	0	0	0	0.93	0	0	0	0.98	0	0	0	0	0	1.67	0.66	0	0	0.92	0	2.38	0	0	3.58	0
CDX4	CDX4	1.06	0.47	0.97	3.68	8.22	56.91	50.7	56.41	115.47	97.4	56.36	98.77	99	108.13	64.05	90.59	88.92	0	0.3	81	28.68	40.42	0.28	0	0	0	0	0	1.13	1.22	1.36	0	0	0	0	0	0	0	0	0	0	0	0	0.58	0	0	2	2.91
ZSCAN31_11	ZSCAN31_11	0	0.59	0.24	0	0.39	0.51	0.41	0.49	1.28	1.49	2.56	0.68	0.92	1.84	0.34	1	0.87	0	0	0.43	0	0.69	0	0	0	0	0	0	0.86	0.64	0.43	0	0	0	0	0	0	0	0	0	0	0	0	1.46	0	0	4.29	0
MYPOP_21	MYPOP_21	1.6	1.93	0	5.05	4.51	2.08	1.37	3.4	8.55	2.46	0	0.32	0.75	2.33	0	1.1	4.23	0	0	0.7	3.19	3.59	0	0	0	0	0	0	2.23	0.42	1.43	0	0	0	0	0	0	0	0	0	0	0	0.87	3.25	1.42	0	2.8	0
GPR21_2	GPR21_2	0	0	1.96	0	0	1.02	0	2.12	0	0.76	0	1.18	0	0	0	0.67	0	0	0	0	0	0.75	0	0	0	4.04	0	0	2.75	3.58	1.76	0	0	0	2.59	0	0	0	0	0	0.76	0	0	0	0	0	0	7.6
TEX12	TEX12	1.24	0.99	1.84	3.1	0.99	0	0.52	0	0	0	0	0	0	0	0	0.84	0	3.28	2.94	0	0	0	0.92	0	1.43	1.65	0	1.58	0	0	0	3.18	0	0	1.61	0	0	1.2	0.64	1.27	0.94	1.02	0	1.24	2.16	0	0	3.53
APCDD1	APCDD1	0.81	0.37	1.19	2.09	10.37	52.54	34.66	36.21	47.12	45.5	30.34	29.77	31.54	34.86	44.03	32.67	29.53	0.34	0.28	26.37	20.82	27.03	0.13	0.47	0	0.47	0.88	0.91	15.18	13.81	11.04	1.96	1.72	0.86	0.71	0	0.74	0.41	1.51	1.12	1.11	0.15	0.48	0.63	1.25	0.57	1.02	1.02
MYPOP_8	MYPOP_8	2.19	2.42	1.42	0.88	1.29	1.54	0.58	1.4	0.6	1.05	1.38	1.18	0.43	2.92	0.32	3.14	2.85	0	0	4.77	2.5	2.28	0	0	0	0	0	0	2.06	0.37	2.43	0	0	0	0	0	0	0	0	0	0	0	0.17	0.91	1.19	0	3.29	3.47
RTL1_22	RTL1_22	0.72	0.11	0.53	0.17	0.63	0.27	0.22	0.39	0.51	0.1	0.59	0.41	0.25	0.53	0.36	0.18	0.7	0	0	0.46	0.54	0.92	0	0	0	0	0	0	0.92	0.48	1.62	0	0	0	0	0	0	0	0	0	0	0	0	0.78	0.23	0	2.49	1.48
CR388166.2_84	CR388166.2_84	1.01	2.01	0.5	3.77	1.6	0.52	1.27	0.51	5.25	8.76	5.97	5.92	3.28	4.33	9.14	5.44	11.41	0	0	9.14	9.35	4.34	0	0	0	0	0	0	2.75	3.64	2.66	0	0	0	0	0	0	0	0	0	0	0	0	0.5	1.74	0	2.16	1.9
kif26ab	kif26ab	0.91	0	0	0.57	0.72	0.47	0.38	1.85	0.59	0	0	0	0.42	0.78	0	0.31	1.59	0.59	2.85	0.79	0.6	1.3	3.32	1.17	0	0.6	0	0.57	4.07	2.12	3.99	0	0	1.42	0.39	0	0	0.87	4.67	0.93	1.72	0	0	1.8	3.14	2.12	0.78	3.42
PEG10_534	PEG10_534	2.19	0.89	0	0	0	0	0	0	2.98	0.85	0	0.89	1.04	0.64	0	3.03	0	0	0	0	0	0.85	0	0	0	0	0	0	4.88	1.72	1.99	0	0	0	0	0	0	0	0	0	0	0	0	3.4	0	0	0.97	4.29
itpr3_1	itpr3_1	3.34	1.11	1.25	0.64	1.85	0.77	0.4	0.79	0.41	0.4	0	0.31	0.78	0	0.54	0.27	0.42	1.1	0.62	0.49	0	0	0	0	0.35	0	0	1.01	0.3	0.58	1.01	0	0.24	0.53	0	0	0.17	1.34	0.84	1.58	0.44	1.61	0.61	0.54	1.79	0.64	1.08	1.04
PEG10_357	PEG10_357	1.95	1.76	3.66	0	0	0	0.74	0.77	0	2.25	4.4	0	1.38	1.7	2.09	1.5	1.29	0	0	3.2	0.97	0.54	0	0	0	0	0	0	0.58	1.15	0	0	0	0	1.92	0	0	0	0	0	0	0	0	0	0	0	1.91	2.81
PDLIM3	PDLIM3	0	0.89	0	0	0	0	0	0	0	0	0	0.89	0	1.28	0	2.28	0	0	1.76	0	0	6.77	0	5.87	0	0	0	0	15.96	19.51	17.88	0	0	0	0	0	0	3.62	1.15	0	0	0	0	0	0	3.47	0	4.29
CDX2_2	CDX2_2	1.45	1.2	0.64	1.35	11.23	110.14	95.71	117.69	116.28	69.88	69.16	59.86	79.23	80.33	55.44	39.86	53.66	0	0.67	33.79	24.53	15.16	0	0	0	0.83	0	0.27	2.99	4.11	2.62	0.35	0	0	0	0	0	0	0.44	0	0.16	0	0.23	0.21	1.1	0	2.2	2.4
FAM200B_3	FAM200B_3	4.8	3.1	9.35	4.17	0.88	1.14	4.67	2.28	0	0.42	0.83	2.4	1.56	0.96	2.34	2.26	1.94	0	0	1.92	1.47	0	0	0	0	0	0	0	0	0	0.98	0	0	0	0	0	0	0	0	0	0	0	0.59	0.55	0	0	4.78	2.1
si.ch73.257c13.2_5	si:ch73-257c13.2_5	8.14	7.01	6.34	13.52	10.72	9.84	10.12	4.4	15.31	12.23	15.99	11.89	13.53	16.2	9.32	14.36	14.14	0	0.53	12	5.41	12.18	0	0	0	0	0	0	20.82	12.23	11.23	0	0	0	0	0	0	0.22	0	0	0	0.55	1.78	7.66	2.32	2.62	18.5	11.38
RTL1_356	RTL1_356	0	0	0	1.36	0	1.12	0	0	0	0	1.63	0	0	0	0	0	1.9	0	0	0	0	1.65	0	0	0	0	0	0	0	0	0	0	0	0	0	0	0	0	0	0	0	0	0	0	0	0	1.89	2.09
CISH	CISH	0	0.84	1.04	0	0.33	3.1	3.12	2.28	6.75	6.94	9.9	6.03	8.19	6.79	7.72	10.32	8.78	17.95	0	3.64	9	10.68	0	3.72	7.39	0	1.35	0.26	2.26	2.82	0.36	0	0	0	3.59	0	0.94	0.13	0.43	0.42	0.32	2.03	0.22	1.03	2.5	0	1.43	1.95
TRPV6_3	TRPV6_3	1.42	1.68	0.49	1.54	0.15	0.53	0.4	0.06	2.2	2.22	4.35	2.67	6.06	2.16	8.03	6.25	7.31	0.59	0.47	8.35	11.72	10.75	0.09	0.7	0	0.78	0	0.68	7.62	3.41	6.28	0.5	0.34	0.48	0.37	0	0.55	0.62	0.94	1.36	0.55	1.18	0.45	0.48	0.73	0.48	0.42	1.82
CCL22	CCL22	1.31	2.62	4.57	1.65	0.53	0.68	2.78	0.68	0	1	0	0.78	1.23	1.52	0.93	0	0	0	0	0	0	0.96	0	0	0	0	0	0	1.04	0.68	1.17	0	0	0	0.57	0	0	0	0	1.35	0	0	0	0.66	1.15	0	2.27	1.25
LPAR4	LPAR4	7.89	3.16	2.16	1.83	10.29	17.56	16.27	19.2	14.07	14.6	14	16.96	22.43	16.17	13.28	20.58	19.14	0	0	17.02	8.85	19.05	0	0	0	0	0	0	7.14	6.43	5.58	0	0	0	0.87	0	0	0	0	0.59	0.11	0	0	0.14	0	0	0.87	2.17
ASAP2_3	ASAP2_3	0	0.43	0	0	0.87	0	0	0	0	0	0	0	0	0	0	0	0	0.7	0.83	0	0	0	0	0	0	0	0	0	0.21	0	0	0	1.98	1.61	0	0	0.98	0.34	0	0	0.4	0	0	0	0	0.84	0	2.92
si.ch73.257c13.2_11	si:ch73-257c13.2_11	1.72	5.17	1.29	8.93	1.03	0	0	1.35	0.85	2.96	1.93	1.28	2.42	0.37	0	2.64	1.13	0	0	2.25	6.01	4.26	0	0	0	0	0	0	2.92	3.02	0	0	1.26	0	0	0	0	0	1.34	0	0.49	0	0.7	1.95	0	1.01	3.92	1.23
RTL1_19	RTL1_19	0	0	0	0.3	0.09	0.36	0.1	0.23	0.3	0.27	0.35	0.23	0	0.54	0.16	0.24	1.03	0	0	0.21	0	0.16	0	0	0	0	0	0.15	0.32	0	0.41	0	0	0	0	0	0	0	0	0	0	0	0	0.58	0.2	0	2.72	0.44
PEG10_513	PEG10_513	2.09	0.85	0	2.66	2.54	0	0.9	2.28	2.84	3.25	0	3.79	0	4.28	1.52	2.89	0	0	0	6.44	0	2.41	0	0	0	0	0	0	2.53	0.55	1.89	0	0	0	0	0	0	0	0	0	0	0	0	2.15	7.53	0	4.61	6.12
CR318592.1_4	CR318592.1_4	1.13	0.95	1.41	2.84	0.94	0.79	1.28	0.12	0.31	1.07	0.7	0.55	0.89	0.41	1.13	0.56	1.04	0	0.18	0.31	0.32	0.16	0	0	0	0	0	0	0.55	0.43	0.41	0	0	0.37	0.1	0	0	0.08	0.24	0.24	0	0	0.37	1.51	0.2	0.74	5.07	1.32
KCNA4	KCNA4	0.24	2.05	1.61	1.61	0.62	0.07	0.41	0.28	0.09	0.48	0.73	0.74	0.33	0.24	0.1	0.53	0.25	0	0.44	0.25	0.29	0.15	0.1	0	0.92	0.09	0.23	0.44	0.46	0.55	0.62	0.35	0.33	0.22	0.85	0	0.13	0.4	0.29	0.57	0.37	0.34	0.22	1.59	0.48	0.44	0.54	1.71
NRP2_2	NRP2_2	1.83	0	2.75	0	1.65	6.65	4.08	3.94	5.6	6.53	2.06	3.81	6.48	5.86	6.96	5.6	13.79	0	0	2.99	6.39	6.62	0	0	0	0	0	0	4.77	5.37	1.22	0	0	0	0	0	0	0	0	0	0	0	0	0	0	0	0.6	2.63
si.dkey.9c18.1_1	si:dkey-9c18.1_1	0.46	0.9	1.67	0.99	0	0	0.09	0.22	0	0	0	0	0.1	0	0.35	0	0.2	0.27	0.35	0.56	0.45	0.16	0.32	0	0	1.58	0	0.14	0.35	0.35	0.39	0	0.53	0	1.34	0	0.4	0.21	1.07	0	0.34	0.72	0.47	0.33	0	0.17	2.27	2.08
mmp1	mmp1	1.57	1.35	0.94	1.46	0.42	0.97	1.3	0.62	0.27	1.19	0.62	0.37	0.79	0.24	0.86	0.71	0.18	0.9	0.16	0.09	0.28	0.15	0	1.2	0	0.41	0	0.13	11.77	15.41	15.57	0.86	0.2	0.33	1.44	0	1.03	1.67	0.76	0	1.11	0.68	0.55	2.58	1.43	1.47	1.8	1.56
BX072576.1	BX072576.1	0	0.33	2.17	0.69	0	0.77	0.79	0.13	0.18	0.21	0	0	0.13	0.16	0	0.19	0	0	0	0	0	0	0	0	0	0	0	0	0	0	0	0	0	0	0	0	0	0	0	0	0	0	0	0.67	0	0	0.82	1.02
PEG10_377	PEG10_377	0	6.2	1.54	3.89	0	0	0	0	0	0	0	0	0	0	0	0	0	0	0	0	0	0	0	0	0	0	0	0	0	0	0	0	0	0	0	0	0	0	0	0	0	0	0	1.56	0	1.21	8.08	8.14
CBLN2	CBLN2	1.41	0.84	3.66	4.62	0.84	0.27	1.33	1.08	2.76	0.4	2.35	0.83	0.49	0	0	1.07	0	0	0	0	0	0	0	0	0	0	0	0	16.31	12.84	11.17	0	0	0	0	0	0	0	0	0	0	0	0	2.63	0.92	2.46	0.45	2.99
ARHGEF40_2	ARHGEF40_2	0	0	0	0	2.73	0	0.72	0	0	0	0	0.34	0.8	2.46	0	1.16	0	0	0	3.7	2.25	0.64	0	0	0	2.31	0	0	2.03	0	0	0	0	2.7	0	0	0	0.55	0	0	1.96	0	0.93	0	1.5	3.99	0.74	1.64
crx	crx	190.72	115.78	146.66	175.18	207.08	107.72	101.08	105.13	20.35	40.51	39.48	16.61	21.62	25.44	13.96	17.02	15.58	0	0	13.61	3.62	6.91	0	0	0	0.43	0	0	9.92	6.97	7.32	0	0	0	0	0	0.15	0.21	0	0	0.13	0	0.18	2.14	0.29	0.26	136.98	70.95
CR388166.1_24	CR388166.1_24	0	0.81	1.01	1.27	1.62	0	0.43	0	1.33	4.62	0.76	0	0.95	0.58	2.85	1.72	1.78	0	0	2.64	2.7	1.47	0	0	0	0.67	0	0	1.39	0.26	0	0	0	0	0	0	0	0	0	0	0	0	0.54	0.51	0.88	0.79	3.5	0.96
CR388166.2_118	CR388166.2_118	0	0.48	0.6	0	0	0	0	0	0	5.03	0.9	1.42	0	0.35	0	0.41	7.37	0	0	1.57	0	0	0	0	0	0	0	0	1.18	0.31	2.13	0	0	0	0	0	0	0	0	0	0	0	0	0	0	0	0	0
HFM1	HFM1	0.41	3.2	1.52	0.77	0.24	0.63	0.77	0.31	0.8	0	0.46	0.12	0.29	0	0	0	0	1.17	0.96	0.53	0.82	0	1.33	0	0	0	1.99	0.38	0	0	0	3.07	3.21	0.96	1.06	0	0	0.98	0.32	4.37	0	1.5	0.65	2.43	0.53	0.96	0.26	2.88
NRN1	NRN1	5.02	0.48	0.3	2.62	3.8	6.26	2.74	5.37	3.48	4.96	7.08	3.03	6.41	5.97	5.76	8.28	3.66	0	0.47	5.97	5.2	5.27	0	0	0.67	0	0	0.37	38.69	34.22	27.19	0	0	0.46	0	0	0	0.19	0	0	0	0	0.32	0	2.05	0	1.28	1.68
SLC12A3	SLC12A3	141.45	112.85	126.94	131.84	99.96	90.66	70.35	114.29	86.84	92.47	47.16	63.66	85.97	60.33	59.41	63.42	43.61	0.04	0	83.44	67.64	60.43	0.09	0	0	0	0	0	2.04	1.28	0.86	0	0	0	0	0	0	0	0	0	0	0	0.07	0.19	0.11	0	115.6	75.33
SDSL	SDSL	0.61	1.47	0.91	4.6	4.38	1.41	1.54	0.47	0.6	0	4.77	0.54	1.71	0.26	0	0.93	0	2.38	1.44	0.8	0	0.66	0	2.96	5.22	3.02	0	2.32	3.4	2.85	0	5.42	0	0	2.77	0	1.66	2.35	1.89	3.75	0.35	0	0.98	0.91	0.79	0	2.37	0
SALL1_1	SALL1_1	7.56	4.01	6.28	5.19	9.23	8.55	8.14	8.81	20.77	22.54	11	21.12	19.05	19.21	12.46	22.14	18.97	0.09	0.06	23.17	9.77	14.46	0.3	0	0.15	0.18	0	0.09	4.09	3.46	3.04	0.06	0.33	0	0.12	0	0.06	0.3	0.22	0.29	0.43	0.17	0.37	1.19	0.55	0.83	4.03	3.25
CR388166.2_81	CR388166.2_81	2.33	0	0	1.16	0.4	0.25	1.25	0	4.54	4.89	2.21	1.71	3.71	5.04	0	5.24	4	0	0	2.28	1.32	1.8	0	0	0	0	0	0	2.87	1.54	0.91	0	0	0	0	0	0	0	0	0	0	0	1.06	1.48	0	0	2.56	2.81
STEAP4_2	STEAP4_2	1.85	3.17	1.89	0.51	1.19	0.14	1.58	2.14	0.7	0.41	0	0.05	0	0.31	1.85	1.2	0	0.84	0.42	0.59	0.18	0.19	0.39	1.03	1.19	0.88	0.44	0.84	8.46	9.82	7.82	0	0.77	0	1.4	0	0	4.07	0.28	2.48	0.21	0.88	1.14	3.74	1.16	0.42	1.51	0.25
CR318592.1_50	CR318592.1_50	2.97	2.55	0.97	5.53	0	4.38	0.41	0.73	2.53	1.48	12.3	2.96	7.3	7.68	3.35	8.26	0.43	0	0	9.36	9.86	10.99	0	0	0	0	0	0	1.8	0.76	0.85	0	0	0	0	0	0	0	0	0	0	0	1.03	5.29	2.09	0	21.13	10.05
CR388166.2_151	CR388166.2_151	0.47	1.12	0	0.88	1.12	5.77	1.19	2.2	4.62	5.34	3.14	5.26	5.25	3.64	2.98	4.29	6.13	0	0	3.65	3.71	5.15	0	0	0	0	0	0	6.08	4.36	8.71	0	0	0	0	0	0	0	0	0	0	0	0	2.81	0	0	4.25	0
PEG10_2	PEG10_2	7.25	7.34	7.27	11.86	13.57	14.95	16.35	15.53	35.59	13.91	30.7	24.49	21.05	27.81	13.6	22.48	17.65	0.36	1.28	34.56	24.16	21.58	0	0	0	0.23	0	0.15	157.21	49.34	97.25	0	0	0	0	0	0.11	0.15	0	0	0.18	0	1.23	6.08	2.82	1.56	18.47	9.1
PLEKHA2	PLEKHA2	0.95	2.43	1.04	0.88	1.02	0.59	0.29	0.69	0.45	0.35	0.34	0.27	0.11	0.33	1.11	0.94	0.41	1.57	0.54	0.61	3.46	3.56	1.16	2.36	1.02	2.24	0.74	1.29	9.07	9.07	14.18	1.34	2.07	2.89	2.79	0	1.04	1.33	2.03	0.47	0.53	1.31	0.49	1.25	0.79	1.63	2.09	0.87
CXCL10	CXCL10	1.39	3.33	3.61	0.65	1.24	1.07	1.31	1.07	0.68	0.4	0	0.41	0	0	2.19	0.71	0.91	0	0	1.35	0	0	0	0	0	0	0	0	0.61	0	0.92	0	0	1.63	1.8	0	0	0	1.61	0	0.4	0	0.56	0	3.62	0	0	0.99
ABRA_1	ABRA_1	1.38	4.65	4.81	4.53	0.62	0.08	0	0	0	0.12	0	0.12	0	0	0	0.11	0	0	0	0	0	0.33	0	0	0.34	0	0	0.19	1.57	1.62	2.46	0	0	0	0.54	0	0.42	1	0.32	0.32	0.12	0.51	0.82	4.76	1.07	0	2.54	7.57
LURAP1L	LURAP1L	0.41	0	0	0	0	0	0.52	1.92	4.89	12.25	2.77	7.32	11.01	4.28	4.37	5.47	10.84	0	0.98	9.67	13.14	9.94	0.92	1.61	0	0	0	0.79	3.41	2.57	2.19	0	0.6	0	0	0	0	1.2	0	0	0	1.02	1.33	4.34	0	0	0.54	1.18
CR388166.2_168	CR388166.2_168	1.49	1.8	0	0	1.8	0.39	0	0	1.98	0.57	3.36	0	0	0	0	3.06	2.62	0	0	0.65	0.99	0	0	0	0	0	0	0	2.07	0.78	0	0	0	0	0	0	0	0	0	0	0	0	0	1.51	0	0	3.25	1.43
GRP	GRP	6.4	10.42	14.64	14.16	8.65	3.57	3.64	2.21	1.7	0	1.29	1.36	6.09	2	3.03	7.36	3.04	0	0.68	12.45	6.38	4.04	2.54	1.68	0	0	0	0	1.02	3.16	3.83	0	0	0	0	0	0.79	0	0	0	0	0	2.78	0	0	0.68	10.84	9.84
IL17B	IL17B	0	0	5.39	11.05	2.71	0	0	0	1.79	0	0	0.27	0	2.35	0	0.46	0	13.56	6.44	0.59	0	0	1.01	1.77	1.57	0	0	10.44	13.1	12.66	12.04	0	9.23	1.07	3.53	0	0	7.01	5.61	4.19	0	1.12	0.73	0.68	0	0	1.76	2.59
PEG10_120	PEG10_120	0	2.17	0	0	1.08	1.22	0.85	0.68	0.44	0.77	1.01	0.13	0.32	0.39	0	0.92	1.19	0	0	1.18	0.45	0.96	0	0	0	0.44	0	0	0.13	0	0.6	0	0	1.59	1.17	0	0	0	0	2.77	0	0	0.36	1.01	0	0	2.33	0.64
ZNF703_2	ZNF703_2	1.11	0.73	0.9	1.03	3.75	13.08	10.88	8.98	13.44	7.39	6.18	6.4	10.18	11.26	6.03	5.53	5.26	0.44	0	3.89	1.6	4.53	2.83	1.38	0.99	1.4	2.03	2.24	2.87	4.29	3.16	0.45	1.19	0.42	0.7	0	0.97	0.75	0.93	0.73	1.16	0.15	0.57	1.69	1.39	0.42	2.56	1.35
RTL1_137	RTL1_137	0.97	0.77	0.96	0	0.77	2.24	1.22	0.99	3.8	1.49	0	1.33	1.81	3.9	3.39	1.97	2.3	0	0	2.52	4.52	2.54	0	0	0	0	0	0	3.06	1.51	1.84	0	0	0	0	0	0	0	0	0	0	0	0	0.96	0	0.75	1.78	0.92
OMG	OMG	34.68	5.72	9.4	8.21	18.34	91.24	59.57	45.18	66.98	113.62	136.55	46.07	39.29	96.7	62.82	53.29	51.96	0.12	0	42.36	46.94	23.35	0.14	0	0	0	0	0.12	0.57	0.41	0.34	0	0.09	0	0	0	0.18	0	0	0	0	0	0	0	0	0	9.19	3.3
SLC5A8	SLC5A8	16.02	0.42	1.27	0.76	16.49	22.71	30.88	28.76	3.68	10.44	6.01	2.52	4.57	2.91	6.83	6.01	3.04	0.09	0.12	10.46	5.92	7.5	0	0	0	0	0.48	0	0.93	0.31	0.52	0	0	0	0.13	0	0	0.24	0.15	0.76	0.34	0.24	0.08	0.22	0.26	0	2.57	0.56
frzb2	frzb2	124.72	24.42	42.21	28.43	137.49	30	45.12	28.38	15.73	17.54	18.04	14.13	22.01	19.92	21.94	13.63	7.12	0	0	18.29	9	9.98	0	0	0	0	0	0	0.38	0.34	0.28	0	0	0	0	0	0	0	0	0	0	0	0	0.64	0	0	12.78	3.33
TFAP2E	TFAP2E	0.23	0.41	0.84	1.29	0.27	0.09	0.57	1.18	5.28	5.4	8.83	6.65	7.17	7.29	5.58	8.3	4.78	0.42	0	10.11	6.21	7.14	0.73	0	0	0	0	0.21	4.35	3.72	4.16	2.25	0	0	0.29	0	0.15	1.09	0.17	0	0.52	0	0.54	0.33	0.87	0.53	0.15	0.95
RTL1_51	RTL1_51	1.37	6.19	1.79	1.38	2.43	1.44	1.64	2.81	3.83	0.61	6	2.72	3.19	5.32	0.7	2.99	3.21	0.32	0	2.72	1.98	2.33	0	0	0	0	0	0	3.59	2.93	2.67	0	0	0	0	0	0	0	0.26	1.55	0	0	0	1.66	2.12	0.79	4.75	2
CASS4	CASS4	60.45	19.28	31.91	25.31	49.76	15.09	24.47	17.08	9.36	17.64	13.93	11.13	13	13.57	7.6	9.6	8.55	0	0	6.46	2.25	4.4	0	0	0	0	0	0	2.1	1.17	2.42	0	0	0	0	0	0	0	0	0.22	0.32	0.09	0	0	0.64	0.08	32.84	10.82
C1orf106	C1orf106	11.79	6.26	10.3	3.2	17.08	9.54	9.01	7.96	10.47	11.88	6.63	8.52	13.61	13.85	7.59	10.16	6.82	0.09	0	6.47	6.18	7.29	0	0	0	0	0	0.09	1.5	1.4	1.56	0	0	0	0	0	0	0.05	0.08	0	0	0	0	0.15	0	0	4.72	5.41
GPR22_3	GPR22_3	0	0	0.77	0	1.24	0	0	0	0	0	0	0	0	0	0	0	0	1.04	1.23	0	0	0	0	5.09	5.44	0	0	2	0	0	1.38	1.34	0	0	2.7	0	1.44	0.5	0.8	1.6	1.19	0	0	0	1.37	0	4.04	0
KCNA6_2	KCNA6_2	5.86	2.35	2.93	1.85	0.59	0	0	0	0.97	0	1.1	0.29	0	1.7	0	0	0	0	0	0	1.95	1.63	0	0	0	0	0	0	2.91	1.53	2.62	0	0	0	0	0	0	0	0	0	0	0	0	1.48	0	2.3	1.28	2.81
ATP12A_1	ATP12A_1	1.19	1.01	1.24	1.1	2.88	11.69	5.08	8.41	37.2	23.98	84.58	26.42	37.17	31.88	55.4	47.2	67.45	0.35	0.26	33.07	23.55	24.41	0.65	0.53	0.18	0.11	0	0.36	0.42	0.72	0.14	0.61	0.47	0.06	0.29	0	0.11	0.21	0.09	0.25	0.16	0.07	0.22	1.79	0.64	0.19	2.18	1.31
TMEM150B	TMEM150B	34.2	5.83	15.66	11.69	49.36	20.37	24.42	15.59	6.33	4.6	6.02	8.73	9.84	8.6	5.63	9.61	5.67	3.65	1.27	3.17	2.71	6.07	3.55	0.52	0	1.07	0	0.51	4.9	4.41	2.85	1.36	0	0	0.35	0	0.37	1.3	2.09	0	1.54	0	0.86	0	0	0	8.01	3.82
PEG10_446	PEG10_446	2.99	5.06	10.81	12.5	9.02	13.57	10	3.86	8.27	8.32	20.31	14.4	15.27	24.11	9.09	5.56	23.95	0	0	23.36	11.92	9.5	0	0	0	1.23	9.22	1.17	14.34	5.63	9.69	0	0	0	0	0	1.67	0	0	0	0	0	0.99	7.34	6.41	2.83	5.51	10.44
RTL1_3	RTL1_3	0.65	0.82	1.06	1.28	1.17	0.87	1.4	1.28	1.16	1.06	1.92	1.47	1.21	0.64	1.3	0.96	1.59	0	0.17	1.29	1.61	1.09	0	0	0	0	0.36	0	1.43	0.96	0.88	0	0	0	0.1	0	0.15	0.07	0	0	0.17	0.09	0.18	0.72	0.19	0	1.3	1.47
PEG10_91	PEG10_91	2.97	3.06	1.17	4.43	2.11	3.01	0.98	2.35	4.96	6	3.49	2.87	3.3	5.05	0.81	1.79	4.12	0	0	4.35	1.97	4.57	0	0	0	0	0	0	3.65	3.37	5.67	0	0	0	0	0	0	0.19	0	0	0	0	1.24	4.35	0	0	5.55	1.65
DDHD1_2	DDHD1_2	6.89	5.31	7.72	6.08	6.38	1.43	1.03	0.56	0.27	1.92	0.31	0.63	0.34	0.65	0.84	1.3	0.55	0	0	0.91	0.28	0.36	0.29	0	0.22	0.13	0.17	0.06	0	0.03	0	0.08	0.1	0	0.18	0	0	0.33	0.32	0	0.27	0	1.03	2.54	0.71	0.24	2.7	3.65
GLB1L2	GLB1L2	0.46	1.14	0.59	0.75	0.47	0.19	0.31	0.15	0.48	2.69	0.33	1.48	0.9	0.76	1.81	2.22	2.48	0.82	1.49	3.84	4.64	3.35	0.32	1.13	1.46	0.57	0.71	1.01	3.21	2.75	4.14	0.85	0.35	0.23	2.62	0	1.13	0.9	1.6	0.75	0.34	0.48	0.47	0.44	1.9	0.81	0.7	1.1
ZFP64_5	ZFP64_5	16.96	13.64	17.63	17.1	7.99	5.2	4.42	5.76	3.69	1.72	0.56	3.64	1.35	3.91	3.69	2.73	1.68	0	0	2.44	1.01	3.94	0	0	0	0	0	0	1.7	0.2	1.33	0	0	0	1.31	0	0	1.22	0	0	0	0	0	3.21	0	0	7.55	7.59
PEG10_532	PEG10_532	1.46	4.44	2.21	4.18	2.67	3.44	1.9	2.41	5.97	1.71	8.34	3.1	4.16	6.42	4.81	1.52	1.95	0	0	7.73	2.91	5.08	0	0	0	0	0	0	2.22	4.59	3.97	0	0	0	0	0	0	0.72	4.6	0	0	0	0	4.53	3.96	0	5.81	2.14
C22orf29_9	C22orf29_9	3.66	6.34	3.02	6.27	3.51	4.88	3.55	2.99	4.46	7.2	13.71	6.25	6.33	9.51	3.2	4.68	7.03	0	0	10.02	3.18	9.12	0	0	0	0	0	0	9.25	5.96	5.54	0	0.26	0	0	0	0	0	0.57	0	0	0	1.16	4.48	1.89	0.64	50.02	17.75
CR318592.1_198	CR318592.1_198	0.55	0	4.16	0	1.34	0.43	2.13	0	1.11	0	0	0.99	0.78	0	0	0	0	0	0	0	0	0.62	0	0	0	0	0	0	0.66	0.43	0	0	0	0	0	0	0	0	0	0	0	0	0	0	0	0	0.73	3.21
EHD4_1	EHD4_1	1.07	2.54	0.35	0.44	0.98	0.27	0.29	1.29	0.34	3.11	0.26	1.26	1.31	0.6	0.24	0.59	0.46	1.18	1.35	2.76	1.19	4.13	0.12	2	0.38	0.34	0	0.65	32.63	27.35	27.63	0.29	0.16	0.14	0.68	0	0.86	0.78	0.54	0.53	0.66	0.14	1.19	0	0	0.55	0.52	2.12
NQO1_1	NQO1_1	0.39	0.78	1.35	0.98	0.77	1.09	0.48	0.96	2.01	0.73	2.01	0.99	0.36	0.78	0.53	0.53	0.68	1.21	0.91	1.19	0.79	0.82	0.56	5.69	0	1.01	0.63	0	13.98	15.23	15.6	1.28	0.18	2.12	0.83	0	1.22	0.25	1.6	1.58	0.44	1.57	0.2	0.57	0.66	0.6	0.5	1.81
HOXD1	HOXD1	2.38	5.8	3.87	2.7	9.93	139.37	119.37	104.9	79.67	69.4	46.24	47.21	51.59	66.82	43.5	24.3	29.07	0	0.61	26.21	20.79	15.98	1.12	0.99	3.88	0.51	0.63	0.48	0.91	0.91	0.34	0	0	0	0	0	1.05	0.75	0	0	0.44	0.32	1.44	4.8	4.68	1.52	3.84	9.1
RTL1_45	RTL1_45	0.33	1.18	1.7	1.24	0.2	0.63	0.2	0.49	0	0.37	0	0.29	0	1.4	0	1	0.86	0	0	2.14	0.99	1.38	0	0	0	0	0	0	1.24	0	1.29	0	0	0	0	0	0	0	0	0	0	0	0.26	0	0.42	0	1.47	0.92
PEG10_212	PEG10_212	0.32	0	0.47	0	0.38	0	0	0.48	0	2.87	0	0.37	0	0	0	0	1.66	0	0	0	0	0	0	0	0	0	0	0	0.37	0	0	0	0	0	0	0	0	0	0	0	0	0	0	0	0.82	0	1.63	1.79
PRSS12_2	PRSS12_2	1.76	1.76	0.87	0.55	1.05	0.45	0	0	0	0	0	0.34	0.41	0	0	0	0	0	0	0	0	0.63	0	0	0	0.58	0	1.11	0.17	0	0.77	0	2.1	0	0.76	0	0	1.41	0	0.9	0.33	2.15	0.47	1.74	0	2.73	2.64	0
CR318592.1_30	CR318592.1_30	0.14	0.16	0	1.03	0	0	0	0.61	0	0.46	0	0.08	0.19	0.35	0	0.28	0.36	0	0	0.18	0	0.29	0	0	0	0	0	0	0	0.11	0	0	0	0	0	0	0.37	0	0	0	0	0	0	0	0	0	2.8	0.38
IRF3_2	IRF3_2	1.17	0	0	0	0	0.54	0.29	0	0	0	0	0	0.33	0	0	0	0	0	0	0	0	0.25	0	0.89	0	0	0	0	2.17	3.61	1.83	0	0	0	0	0	0	0.45	0	0.71	0	1.13	0	0.34	0.6	0	0.6	0
PEG10_143	PEG10_143	1.01	7.61	1.49	3.3	4.78	4.44	5.44	6.45	4.88	5.37	6.7	5.1	7.38	7.98	3.65	6.74	5.92	0	0	7.84	2.01	4.55	0	4.36	0	0	0	0	8.37	5.26	7.93	0	0	0	0	0	0	0	0.39	0	0	0	0	2.56	0	0	8.72	2.12
XB.GENE.5918131_1	XB-GENE-5918131_1	1.02	1.21	0.63	1.02	0.13	0.4	0.27	0.8	0.7	3.31	0.96	2.04	2.1	2.83	3.77	4.98	3.51	0.8	1.32	10.39	5.3	12.91	0	1.15	3.22	0.83	0	0.4	24.94	29.88	41.04	0.54	0	0	0.19	0	0.47	1.3	1.81	1.65	0.68	1.36	0.21	2.3	1.88	1.08	0.46	2.58
fgf8	fgf8	48.58	60.27	56.57	92.33	60.22	31.37	42.44	26.97	49.06	33.88	37.97	30.9	36.41	31.85	33.35	21.3	19.5	0	0	25.2	5.98	13.35	0	0	0	0	1.8	0.7	2.16	3.18	1.95	0	0	0	0.72	0	0.75	0	1.14	1.13	0.84	0.45	0.29	3.57	0	0.43	84.96	58.41
C22orf29_113	C22orf29_113	1.12	0	1.24	0	0	0.21	1.05	1.69	0.54	0.63	0.62	0	0.78	0	1.16	0.57	0	0	0	1.45	0	0.6	0	0	0	0	0	0	0.65	1.3	0	0	0	0	0	0	0	0	0	0	0	0	0	4.14	0	0	2.51	0
RTL1_146	RTL1_146	1.04	0.83	0	3.91	3.73	1.07	0.88	0.55	2.04	2.77	1.55	1.02	1.46	4.19	0.73	3.88	2.73	0	0	5.42	6.23	2.25	3.83	0	0	0.69	0	0	2.24	3.4	1.84	0	0	0	0	0	0	0.67	0	0	0	0	0	0	0.9	1.62	4.49	2.62
PDGFA_1	PDGFA_1	5.46	3.24	2.18	3.15	5.99	30.21	12.78	28.54	18.73	14.87	22.09	20.3	23.03	27.87	16.38	20.58	21.43	0	0	26.06	18.03	19.86	0	0	0	0	0	0	9.86	10.54	11.01	0	0	0	0	0	0	0	0.32	0	0.48	0	0	0	0	1.47	3.19	1.77
NOG	NOG	2.56	5.08	8.78	14.31	1.41	1.43	1.68	0.5	0	0	0.38	0	0	0	1.04	0	0	0	0	0.44	0.34	0.71	0	0	0	0	0	0	1.67	1.31	1.77	0	0	0	0	0	0	0	0	1.03	0.19	0	0.27	0.75	1.3	0.79	27.54	10.42
eppk1_2	eppk1_2	0.56	1.02	1.01	1.67	0.54	13.31	3.79	13.03	100.48	105.81	152.95	71.66	82.67	104.29	78.59	76.24	99.1	0.08	0.88	63.59	65.14	41.19	1.07	0.72	0.68	0.08	0	0.29	62.76	34.25	44.53	0.41	0.24	0.59	0.42	0	0.39	0.58	0.58	0.13	1.39	0.81	0.7	0.49	1.47	0.39	1.56	0.58
TMCC2_2	TMCC2_2	0.94	0.75	0	0	0.37	0	0	0	0	0	0	0	0	0	0	0	0	0	0	0	0	0	0	0	0	1.24	0	0	0.18	0	0.83	0	0	0	0	0	0.85	1.2	1.45	0	1.42	1.53	0	4.19	0	0	1.21	1.77
NES	NES	0.48	2.83	1.4	2.22	0.28	0	0	0.36	1.38	4.28	0.53	4.02	3.64	0.81	2.94	5.03	1.24	1.36	0	0.92	4.26	18.59	0	0	0	0	0	0.44	12.53	11.93	14.91	0	0	0	0	0	0	0.23	0	0	0.8	0	0	0	0	0	3.34	0
PEG10_155	PEG10_155	0	0	1.56	1.48	0	0	0	0	0	0	0	0.31	0	0	0	0.27	1.38	0	0	0	0	0	0	0	0	0	0	0	0.15	0.41	2.08	0	0	0	0	0	0	0	0	0	0	0	0	0	0	0	0.34	2.97
C2orf50	C2orf50	0.73	0.58	1.44	0.46	0.29	11.73	5.46	9.88	11.8	17.86	19.93	11.23	13.91	13.94	8.55	12.54	19.05	0	3.41	12.3	8.74	4.9	0.53	2.8	0	2.38	0	0.91	2.54	3.39	1.91	0	0	0	4.69	0	0.98	0.7	2.24	0	0	0.59	0.77	0	0	0	0.94	1.37
C22orf29_217	C22orf29_217	1.66	1.34	1.66	0	2.68	5.61	6.4	4.43	3.33	0.64	1.25	2.32	7.83	2.9	0	2.85	1.47	0	0	5.81	2.21	1.87	0	0	0	0	0	0	1.66	1.3	1.49	0	0	0	0	0	0	0	0	0	0	0	0	0	0	0	0.73	1.6
MYL2	MYL2	0.81	0	0.89	1.13	0.48	0.62	0.25	0.3	0.39	0.45	0	0.94	0.56	0	0.41	0	0	0	1.41	0.78	0	0.64	0.43	0.77	2.02	1.57	2.93	0.75	4.9	18.71	21.07	1.5	1.14	0	1.03	0	0.54	0.77	0.31	1.22	0.46	0	0.63	0.89	0	1.4	2.32	1.69
NOTCH1	NOTCH1	9.37	4.68	4.43	4.59	15.05	34.88	27.69	29.09	24.95	24.72	19.9	20.11	20.88	22.03	18.36	19.4	21.24	0.69	0.57	22.2	14.87	24.2	0.41	0.28	0.26	0.67	0.16	0.31	11.08	6.86	7.02	0.11	0.44	0.39	0.35	0	0.5	0.39	0.75	0.82	0.69	0.49	0.35	0.3	0.46	0.79	3.4	3.29
SNCB	SNCB	1.48	0.35	2.64	0	1.41	4.78	3.72	3.61	13.31	17.15	10.55	8.7	4.98	25.99	18.57	15.03	20.95	0	0.7	1.93	9.47	15.26	0	0	1.01	2.34	0	0	36.73	48.1	38.3	0	0.43	0	0.77	0	0.4	0.57	1.37	2.72	0	0	0	1.76	0	0	1.53	0.84
XB.GENE.5872721_2	XB-GENE-5872721_2	24.1	11.68	9.9	17.9	31.85	64.13	59.91	52.19	67.72	55.84	100.11	52.09	66.01	84.17	86.39	62.96	47.22	0	0.7	68.15	71.77	42.28	0	0	0	0.2	0	0.19	3.04	0.63	0.53	0	0.14	0	0	0	0.27	0	0.16	0	0.46	0	0.16	0.15	0	0	15.26	5.64
LAMP3	LAMP3	1.94	1.54	0.95	0.24	0.15	0.29	0.64	0.57	6.93	7.96	0.57	4.19	3.22	2.51	9.17	7.26	4.36	0.95	2.38	24.89	29.71	20.23	1.65	0.24	2.11	0.74	0.62	0.71	73.15	45.97	76.94	0	0.9	4.17	1.65	0	1.89	1.22	0.59	0.39	0.29	0	0.2	1.13	1.64	0.6	0.16	2.14
ADRA2A	ADRA2A	0.91	2.43	1.66	4.92	0	0.4	0.74	0.11	0.43	0.25	0	0.26	0.63	0	1.36	0	0.59	0.68	0	0.1	0.45	0.54	0	0	0	0	1.07	0	2.37	3.36	2.72	0	0	0	0	0	0	0	0	0	0	0.18	0.82	3.17	0.95	0.69	2.67	3.11
AKNA	AKNA	0.29	0.43	0.95	0.15	0.14	1.96	0.44	1.7	2.08	4.65	2.39	2.01	2.18	3.1	2.76	3.44	2.63	1.02	1.02	1.94	3.42	3.77	0.51	1.13	0	0.92	0	1.1	1.91	1.46	1.77	0.39	0.39	0.37	1.33	0	0.59	0.76	0.8	1.45	0.5	0.19	0.75	0.53	1.02	0.37	0.97	0.78
C22orf29_23	C22orf29_23	1.03	2.3	1.5	4.03	1.2	0.52	1.26	1.33	0.65	0.64	1	2.17	3.15	2.88	1.38	4.34	2.36	0	0	6.17	8.87	11.52	0	0	0	0	0	0	28.19	18.46	22.62	0	0	0	0	0	0.3	0	0.17	0	0	0	0	1.82	0.86	0.79	3.31	2.82
apoe	apoe	2.4	2.37	4.3	1.98	0.78	1.41	1.96	1.76	1.02	0.3	1.46	1.61	1.84	1.24	7.81	2.4	4.14	6.86	23.56	20.78	32.67	85.06	1.13	5.77	0.44	0	6.34	2.2	652.46	649.03	686.04	2.93	0	0	0	0	3.53	0	0	2.4	0.3	0	1.86	1.94	0.34	1.22	1.52	1.84
CR388166.2_88	CR388166.2_88	1.74	0	0.52	0	4.15	2.67	2.19	6.4	4.09	5.93	9.66	3.68	7.79	9.93	4.38	3.18	5.46	2.04	0	6.32	3.46	6.55	0	0	0	0	0	0	12.34	5	6.44	0	0	0	0	0	0	0	0	0	0	0	0	0	0	0	3.91	1.97
KAZALD1_1	KAZALD1_1	182.27	78.62	89.4	95.88	345.62	314.43	290.7	231.09	89.32	69.1	61.83	111.03	153.83	143.18	115.38	91.46	98.6	0	0	102.32	70.19	93.29	0	0	0	0	0	0.21	1.38	2.74	0.89	0	1.12	0	0.29	0	0.31	0	0	0	0	0.28	0	0.33	0.29	0	126.83	52.74
PEG10_209	PEG10_209	2.5	3.01	0.93	4.7	1.12	1.68	3.93	2.39	8.56	1.07	4.85	4.27	5.69	4.84	1.96	5.08	4.92	0	0	6.51	3.5	4.08	0	0	0	0	0	0	5.53	5.59	4.13	0	0	0	0	0	0.42	0	0	0	1.42	0	0	6.52	0	0.73	6.24	1.77
PEG10_540	PEG10_540	0	0.89	0	0	0	0	0	0	0	1.71	0	0	2.08	0	0	0	0	0	0	0	0	0	0	0	0	0	0	0	0	0	0	0	0	0	0	0	0	0	0	0	0	0	1.22	0	0	0	0.97	2.14
PEG10_448	PEG10_448	0	0	0	1.14	0	3.27	1.54	0.96	1.21	0.69	0	0	4.24	5.24	3.9	0	0	0	0	2.36	0	2.04	0	0	0	1.23	0	0	0.36	1.41	1.62	0	0	0	0	0	0	1.76	0.94	0	0	0	0	0	0	0	3.94	0
RTL1_193	RTL1_193	0.87	5.25	0.92	0	2.1	2.37	0	1.37	1.73	0.5	0.98	0.52	1.23	1.52	0	0.89	0	0	0	1.71	0.87	0.96	0	0	0	0	0	0	3.1	1.7	0	0	0	0	0	0	0	0	0	0	0	0	0.71	1.32	0	2.05	3.39	0
NBR1_2	NBR1_2	0.97	2.05	2.86	0	0.56	0.38	0	0	0	1.22	4.18	1.11	0	0	0	0.48	0	0	0	0	0	0	0	0	0	2.03	0	0	0	0	1.38	0	0	0	2.92	0	2.57	0.47	1.44	1.47	0	1.15	0.58	0	0	0	1.23	0
PEG10_340	PEG10_340	1.37	0.55	0	0	0.55	0	0.58	5.75	1.82	5.78	2.06	0.82	2.58	3.18	7.82	0.94	1.21	0	0	1.2	0	1.01	0	0	0	0	0	0	0.27	0.36	0	0	0	0	0	0	0	0	0	0	0.53	0	0	1.38	0	0	0	0
CR388166.2_247	CR388166.2_247	3.82	0	0.96	1.21	1.55	1.5	0	0	0	2.96	0	1.15	2.71	1.68	4.16	2.63	5.08	0	3.06	5.03	0	2.91	0	0	0	0	0	0	4.22	2.5	3.45	0	0	0	0	0	0	0	0	0	0	0	2.11	2.94	1.71	0	5.88	0
CR388166.1_40	CR388166.1_40	1.66	2.83	3.92	7.34	2.68	8.1	0	1.77	4.44	8.95	11.11	3.65	2.35	4.35	8.37	2.85	5.86	0	0	6.53	2.2	3.74	0	0	0	0	0	0	7.86	4.33	5.96	0	0	0	0	0	0	0	0	0	0	0	0	0	0	0	10.11	9.62
RTL1_154	RTL1_154	0	0.86	0	0	0	0.56	0	0	0	0	0	0	0	0	0	0	0	0	0	0	0	0	0	0	0	0	0	0	0.42	0	0	0	0	0	0	0	0	0	0	0	0	0	0	1.08	0	0	1.86	2.05
CR388166.1_6	CR388166.1_6	4.1	5.12	3.31	8	5.17	4.7	6.26	2.37	6.78	20.21	6.94	8.53	9.36	7.07	7.83	7.96	11.41	0.19	0	12.55	14.31	13.51	0	0	0	0	0	0	16.55	11.08	12.93	0	0	0	0	0	0	0	0.47	0	0	0	0.79	4.75	2.84	0.71	7.12	7.61
RTL1_16	RTL1_16	1	3.05	1.63	3.71	0.84	1.4	0.96	3.09	5.01	2.27	5.14	1.84	3.56	3.47	0.43	3.21	2.77	0	0	5.23	1.71	3.07	0	0	0	0	0	0	6.54	3.79	4.92	0	0	0	0	0	0	0	0	0	0	0	0.55	1.97	0	0.16	4.75	2.35
PEG10_257	PEG10_257	1.08	3.45	1.07	0.68	0	1.39	0.45	0	0	0	0	0	0	0	0	0	0	0	0	0	0	0	0	0	0	0	0	0	0	0.28	0	0	0	0	0	0	0	0	0	0	0	0	0	2.7	1.88	0	3.26	0
UNC13D_1	UNC13D_1	0.52	0	0.77	1.45	0.31	0	0.32	0.39	0	0	0	0	0	0	0	0	1.35	0	0	0	0	0	0	0	0	0	0	0.97	0.45	0	0	0	0	0	3	0	0.35	0.5	0.4	0	1.17	0	0.82	0.77	0	1.2	2.66	0.73
ERV3.1_22	ERV3-1_22	1.08	0	2.11	3.98	0.85	1.64	1.52	0	2.84	4.87	5.75	2.8	4.07	2.35	6.7	4.3	3.71	1.45	0	3.47	5.66	0	0	0	0	0	0	0	12.7	8.94	10.11	0	0	0	0	0	0	0.69	0	0	0	0	1.16	1.34	0	0	11.99	0
C2CD4D_3	C2CD4D_3	0.14	0.17	0.2	0.52	0	0	0	0	0	0	0	0	0	0	0	0	0	0	0	0	0	0	0	0	0	0.27	0	0	0.08	0	0.72	0	1.17	0.32	2.65	0	0	0.26	0	0.83	0	0	1.08	0.2	0	1.28	0.35	1.15
CYP8B1_B1	CYP8B1_B1	0	0.76	1.25	1.19	0	0	0	0	0	0	0	0	0	0	0	0.43	0	0.4	0	0.55	0	0.45	0	0	0	0	0	0	0.25	0	0	0	0	0	0	0	0	0	0	0	0	0	0	0	0	0.49	0.54	1.19
PEG10_123	PEG10_123	0	2.47	1.7	0.86	0	0	0.57	0	0	0.52	1.02	0	0.32	0.2	0	1.16	0	0	0	0.6	0.46	0.49	0	0	0	0	0	0	0.53	0.36	0	0	0	0	1.47	0	0	0	0	0	0	0	0	0	0	0.53	0	3.86
TMEM121_1	TMEM121_1	12.94	15.35	14.28	10.19	12.6	10.02	10.46	3.99	9.4	5.13	6.95	9.22	7.86	8.31	8.83	6.02	7.09	0	0	5.65	9.62	7.23	1.39	0.21	2.49	0.63	0	0.6	2.63	2.69	3.67	2.13	1.07	0.25	0.42	0	0	0.21	1.5	1.31	1.59	0	1.02	0.64	0	0.5	4.15	8.75
CR318592.1_69	CR318592.1_69	2.7	2.48	1.84	0.39	0.25	0.95	0.26	0	1.2	0.94	0.46	0.6	0.87	0.18	0.85	1.47	1.08	0	0	1.08	2.07	0.44	0.45	0	0	0	0	0	1.08	0.8	1.08	0	0	0	0	0	0	0	0	0	0	0	0	1.22	0.53	0	0.8	1.16
VASN	VASN	23.07	4.2	7.03	4.97	19.24	40.42	34.91	35.91	32.41	25.36	31.72	15.48	14.1	27.81	19.18	16.6	15.96	0.22	0.19	17.81	16.2	15.2	0.6	0.15	0.26	0.16	0	0.07	9.15	7.43	7.37	0	0.4	0.09	0	0	0.27	0.15	0.19	0	0.09	0.2	0	0	0	0.19	4.4	1.91
FGF16	FGF16	1.16	3.46	3.71	3.26	1.37	1.03	0.72	0.29	0	0.22	1.28	1.24	0.27	0.49	2.78	1.36	0.5	0	0	0.5	0.77	1.02	0	0	0	0	0	0.36	1.01	0.9	0.5	0	0.27	0	0	0	0	0	0.3	0	0	0	0	0	0.49	0.9	0.74	2.16
HECW1_4	HECW1_4	0	1.54	2.88	0	0.77	0	3.29	0	0	0.74	0	0	0	0	0	0	0	0	4.6	0	0	0	0	10.18	0	0	0	13.81	2.3	3.5	0	0	0.95	10.72	5.9	0	8.93	1.88	8	2	2.96	0	0	3.92	0	1.51	0	5.57
PEG10_69	PEG10_69	0.17	0.41	1.28	1.28	0.82	0.79	2.15	1.28	2.67	2.53	4.2	2.52	4.58	3.66	1.42	3.69	3.16	0	0	5.33	1.52	1.45	0	0	0	0	0	0	4.09	3.35	1.35	0	0	0	0	0	0	0	0	0	0.36	0	0.27	3.3	0.88	1.2	5.47	0.48
C22orf29_13	C22orf29_13	2.2	2.37	2.63	4.09	3.05	2.19	2.2	2.33	1.71	3.34	2.4	1.38	3.31	4.12	2.61	2.1	4.4	0	0.23	2.45	2.19	3.91	0	0	0	0	0	0	4.62	2.45	3.34	0	0	0	0	0	0	0	0.3	0	0.22	0	0.15	3.19	0.25	0.92	5.93	5.22
GRIN3B	GRIN3B	0.48	0	0	0	0	0.37	0	0	0	0	0	0	0	0	0	0	0	0	0	0	0	0	0	0	0	0	0	0	0.29	0.38	0	0	0	0	0	0	0	0	0	0	0	0	0	0	0	0	1.25	0
RTL1_291	RTL1_291	0	0	0	0	0	0	0	0	0	0.71	0	0	0	0	0	0	0	0	0	0	0	0	0	0	0	0	0	0	0	1.91	6.6	0	0	0	0	0	0	0	0	0	0	0	0	0	0	0	0	3.56
PEG10_6	PEG10_6	4.78	3.5	2.36	2.92	5.61	8.86	6.02	5.87	9.42	7.53	12.17	6.61	10.42	12.84	2.47	8.36	8.62	0	0	9.06	2.98	8.67	0	0	0	0	0	0	12.3	4.85	5.08	0.14	0	0	0	0	0	0	0	0	0.07	0	0.18	1.4	0.45	1.09	4.22	5.45
MYPOP_6	MYPOP_6	1.21	2.02	1.6	2.26	1.71	1.83	1.19	0.53	1.85	0.41	1.06	0.77	0.33	1.64	1.47	1.21	0.94	0	0	1.09	0.24	1.5	0	0	0	0	0	0	1.46	1.86	2.19	0	0	0	0	0	0	0	0	0	0.41	0	0	2.11	0.31	0.28	1.84	1
EPHB4	EPHB4	3.36	3.16	3.17	1.38	2.79	7.43	5.83	7.38	21.11	17.82	13.83	21.19	26.14	23.6	25.65	26.89	21.55	0	0	21.32	12.4	25.8	0	0	0.1	0	0	0	11.19	8.33	10.47	0	0.04	0	0.23	0	0	0	0	0	0.03	0.15	0.05	0	0	0.14	2.45	2.28
si.ch73.257c13.2_1	si:ch73-257c13.2_1	2.38	1.74	3.97	6.31	2.26	1.62	1.52	1.32	2.37	3.91	6.18	3.19	3.12	4.19	2.96	2.49	5.86	0	0	3.79	2.26	3.9	0.24	0	0	0.22	0	0.41	3.9	3.04	2.62	0.28	0	0	0	0	0	0	0	0	0.13	0.27	0.87	1.97	0.86	1.56	6.27	1.56
L3MBTL1	L3MBTL1	0.65	0.58	1.2	0.3	0.58	0.49	0.6	0.24	0.31	0	0.72	0.19	0.9	0.14	0	0.16	0	0	0.38	0	0	0.17	0	0	1.61	1.88	0	0.6	0.28	0.25	0	0.8	1.6	0.75	1.25	0	1.52	1.08	0.74	1.47	0.18	0	1.02	0.24	0.83	0.38	2.27	0.9
B3GNT7_1	B3GNT7_1	4.25	2.13	1.89	0.67	5.47	29.79	17.96	24.84	21.56	18.31	22.11	13.5	19.31	20.09	14.96	16.06	14.5	0	0	13.89	8.76	7.65	0	0	0	0.14	0	0	3.43	3.97	3.32	0	0	0.33	0	0	0	0	0	0	0	0.17	0.33	0.73	0	0	0.36	2.36
RTL1_234	RTL1_234	0.87	0.97	1.46	0	2.35	1.52	1.14	3.09	3.9	3.37	8.8	6.7	6.89	5.65	2.13	2.18	1.29	0	0	2.56	3.52	4.82	0	0	0	0	0	0	5.1	4.53	2.61	0	0	0	0	0	0	0	0	0	0	0	0	0	1.29	0	2.83	1.36
CR388166.2_59	CR388166.2_59	0	0	0	0	0	0	0	0	0	0	0	0	0	0	0	0	0	0	0	0	0	0	0	0	0	0	0	0	0	0	0	0	0	0	0	0	0	0	0	0	0	0	0	0	0	0	3.17	0
FOXC1	FOXC1	0.47	1.04	0.79	1	3.4	39.26	42.1	37.71	44.91	30.74	24.03	41.42	38.92	53.83	33.81	28.72	25.88	0	0.31	18.2	7.56	18.39	0	0	0	0	0	0.12	7.99	10.88	9.02	0	0	0	0	0	0	0	0	0	0	0.16	0.62	1.46	1.02	0.62	2.21	2.59
CR388166.2_52	CR388166.2_52	2.02	2.41	2.98	6.71	1.33	2.23	1.39	1.01	2.6	4.04	5.95	1.57	1.25	2.87	0.92	3.39	2.92	0	0	5.23	0	7.81	0	0	0	0	0	0	5.2	3.12	4.1	0	0	0	0	0	0	0	0.34	0.68	0	0	0	2.31	0.58	0.52	4.59	4.39
CRY1	CRY1	0.86	1.47	0.87	0.7	0.25	0.24	0	0.23	0	0.3	0.47	0.37	0.52	0.27	0.86	0.48	0.84	0	0.12	0.83	0.65	1.65	1.01	0.1	0.17	0.2	0	0	1.84	1.9	2.07	0.78	0.15	0.25	0.34	0	0	0.45	0	0.32	0.42	0.38	0.17	0	0.14	0.74	0.41	0.59
CR388166.2_198	CR388166.2_198	0.54	0.66	0.82	0	1.97	0.42	2.09	0.87	2.18	0.63	3.68	1.3	2.3	4.31	2.34	1.81	0	0	0	7.83	2.16	2.44	0	0	0	0	0	0	3.26	2.55	0	0	0	0	0	0	0	1.06	0	0	0	0	0.89	1.66	1.45	0	2.85	1.57
RTL1_62	RTL1_62	2.38	0.94	2.62	4.43	2.11	3.16	2.45	1.18	3.81	5.11	4.8	4.48	6.87	3.37	2.84	6.77	9.78	0	0	4.09	6.32	5.61	0	0	0	0	0	0	7.42	4.27	7.73	0	0	0	0	0	0	0	0	0	0	0.48	0	1.74	0.51	0.46	2.77	2.76
AGPAT4	AGPAT4	0	0.74	0.52	2.33	1.26	0	2.08	1.3	0.17	1.4	0.39	0.36	0.62	1.43	0.9	0.45	0.93	0.65	0.2	1.27	4.47	1.1	0	0	0	0	0	0.65	7.19	5.77	5.99	2.82	0.5	0	2.83	0	0.83	0.42	0.27	0	0.1	0	0.28	1.43	0.68	0.21	2.15	1.97
MYPOP_16	MYPOP_16	1.94	0.77	1.92	3.04	1.54	1.24	1.22	0.99	3.17	2.58	2.16	0.95	0.45	2.23	0	2.96	5.93	0	0	2.52	4.52	2.44	0	0	0	0	0	0	3.03	0.25	1.71	0	0	0	0	0	0	0	0	0	0	0.79	0	2.89	0	0.75	3.76	1.83
CR388166.2_37	CR388166.2_37	0.36	1.93	0.8	1.35	1.06	1.23	1.34	0.8	1.39	3.64	1.19	0.84	2	2.91	5.16	1.99	3.28	0	0	3.96	3.96	1.89	0	0	0	0	0	0.33	1.04	1.53	1.41	0	0	0	0	0	0	0	0	0	0	0	0	0	0	0	1.84	1.5
PEG10_151	PEG10_151	1.3	0.93	1.15	0.97	0.92	0.79	0	0	0	0.29	0	0.45	0	0	0	0	0	0	0	0	0	0	0	0	0	0	0	0	0.15	0	0	0	0	0	0	0	0	0	0	0	0	0	0	0.77	0	0	2.66	2.18
dpyda.1_1	dpyda.1_1	1.68	1.71	0.71	3.13	0.85	1.1	0.6	0.36	0	1.35	0	0	0.67	0.2	0	0	0	0.91	0	0	0	0.25	0	0	0	0	0	1.35	0	0.56	0	0	0.68	2.23	0	0	1.29	1.6	0	0	0.81	0	1.51	0.35	0	0.56	0.31	4.03
RTL1_251	RTL1_251	4.04	0	1.52	4.78	3.66	0.39	0.65	0	3.03	0.58	1.14	1.81	2.86	3.08	0	4.15	0	0	0	13.9	5.04	7.33	0	4	0	0	0	0	25.01	9.48	20.35	0	0	0	0	0	0	0	0	0	0	0	0	0	1.34	0	5.29	4.37
fstl4_2	fstl4_2	0	2.13	0	0	0	0	0	0.7	0	0	0	0	0	0	0	0	0	0	2.11	0	0	0	0	0	0	1.79	0	0	1.05	0.69	0	0	0	2.1	0	0	0	1.29	0	0	0.51	0	2.16	2.01	1.17	2.08	0.58	3.82
EHBP1L1_B1	EHBP1L1_B1	0.47	3.62	0.69	0	1.38	0.18	0.58	2.1	1.36	0.79	0.52	1.36	1.95	2.79	3.37	2.12	1.83	0	0.54	3.63	2.33	1.73	1.01	0	0	2.28	2.27	1.75	8.94	7.58	3.67	0	0	0.54	0	0	0	0.67	1.43	0	0.79	0	0	0	0.6	0	2.39	1.31
OSR1	OSR1	1.73	3.59	2.96	1.34	1.02	13.85	11.68	18.17	28.37	19.79	20.2	23.29	30.06	32.24	22.47	23.36	28.75	0.53	0	23.59	14.93	12.99	0.31	0	0	0.55	0	0	11.14	10.95	10.05	0	0.2	0	0	0	0	0	0	0	0	0	0	1.26	0	0.33	1.64	2.39
AQP3_2	AQP3_2	1.11	3.79	2.52	5.25	1.3	25.08	20.03	24.77	54.86	86.09	141.69	80.54	82.27	96.22	24.55	59.59	46.15	1.13	1.13	7.92	7.6	7.36	0	0.46	0	0	0	0	34.62	33.48	30.11	0	0	0.28	0	0	0.49	0	0	1.47	0.55	0	0	0.89	0	0	2.64	2.03
RTL1_113	RTL1_113	7.41	6.47	4.64	9.07	5.09	2.84	4.75	4.32	3.88	4.19	4.43	6.2	4.77	5.36	0	5.07	4.18	0	0	4.44	3.98	2.72	0	0	0	0	0	0	3.16	3.75	0	0	0	0	0	0	0	0	0	0	0	0	0	1.27	1.47	0.66	3.66	5.62
CR388166.2_111	CR388166.2_111	0.38	0	0.57	0.72	0	0	0.49	0	0	0	0	0	0.54	0	0	1.57	0	0	0	0.5	0	0	0	0	0	0	0	0	0	0.6	0	0	0	0	0	0	0	0	0	0	0	0	0	0	0	0	0.5	1.1
CR388166.2_7	CR388166.2_7	1.37	0.94	0.13	2.73	0.68	2.56	2.29	6.28	2.51	1.94	2.09	3.14	2.07	6.9	1.73	3.87	6.28	0	0	4.66	2.54	1.81	0	0	0	0	0	0	0.35	0.38	0.5	0	0	0	0	0	0	0	0	0	0	0	0	0	0	0	5.19	3.23
OLFML2B	OLFML2B	0	0	0	0	0	0	0	0	0	0	0	0	0	0.64	0.78	0	0	0	0	0	0	0.4	0	0	0	0	0	0	7.83	4.6	2.94	0	0	0	0	0	0.51	0	1.14	0	0	0	0	0	0	0	0	5.26
C2orf71_1	C2orf71_1	0	0	0	0	0	0.31	0	0	0	0	0	0.23	0	0	0	0	0	0	0	0	0	0	0	0	0	2.37	0	0	0.23	0.31	0	2.03	0	0	0	0	0	0	1.22	1.22	0	0	0	0.59	0	0.93	0.51	2.25
PKDCC	PKDCC	11.51	7.19	10.44	12.8	12.62	47.86	29.07	48.64	49.03	44.69	51.62	46.89	51.31	55.13	29.59	40.21	27.23	0	0.15	24.82	21.54	24.12	0	0.48	0	0	0	0	15.7	15.3	14.73	0	0	0	0	0	0	0	0	0	0	0	0	0	0	0	10.68	4.54
RTL1_148	RTL1_148	0.69	3.1	3.61	7.83	0.41	2.94	0.44	1.07	6.13	1.19	3.87	1.43	4.38	4.49	2.19	4.24	1.82	0	0	3.61	0.69	5.26	0	0	0	0	0	0	3.85	3.51	0.92	0	0	0	0	0	0	0	0	0	0	0	0	1.56	0	1.62	4.49	17.75
CR318592.1_12	CR318592.1_12	0.2	1.04	0.71	0.91	0.23	0.29	0.24	0.28	0	0	0.21	0.11	0	0	0	0	0	0	0	0	0	0	0	0	0	0	0	0	0.11	0.07	0	0	0	0	0	0	0	0	0	0	0	0	0	0.28	0	0	0.98	0.54
ONECUT2	ONECUT2	0.15	2.1	0.65	1.09	0.35	0.11	0.36	0.22	1.97	1.31	1.61	0.93	0.2	1.12	8.64	0.59	0.38	0	0	2.65	8.5	3.66	4.06	1.39	2.89	2.82	15.43	2.43	1.85	1.02	1.14	0.36	2.05	0.68	1.12	0	1.95	0.42	1.56	0.44	0.82	0.35	0.23	1.71	3.35	0.34	0.74	2.84
PEG10_279	PEG10_279	0.93	0	1.77	1.46	0	0	0	0	0	2.56	0	0.38	0.56	0.34	0.84	0	0	0	0	0.01	0	0.43	0	0	0	0	0	0	0.23	0.31	0	0	1.15	0	0	0	0	0	0	0	0	0.98	0	0	0	0	0	0.79
PEG10_37	PEG10_37	0.26	0.77	1.91	0.73	0.46	0.2	0.16	0	0	1.16	0.86	0.3	0.18	0.55	0	0.78	1.35	0	0	0.17	0	0.4	0	0	0	0	0	0	0.6	0.4	0.34	0	0	0	0	0	0	0	0.4	0	0	0	0	3.6	0	0	1.48	0.36
CR318592.1_13	CR318592.1_13	1.68	2.82	5.94	2.39	1.39	0.37	0	0.14	0	0	0	0	0	0.17	0	0	0	0	0	0	0.39	0	0	0	0	0	0	0	0.11	0	0	0	0	0	0	0	0	0	0	0	0	0	0.15	3.01	0.25	0	0.37	3.26
[truncated: 1 more columns]
