# Supplementary material for: NANOG is required to establish the competence for germ-layer differentiation in the basal tetrapod axolotl
Source: PLoS Biol. 2023 Jun 14;21(6):e3002121. doi: 10.1371/journal.pbio.3002121 (PMC10599592; doi:10.1371/journal.pbio.3002121)
Supplement: S8 Table — Genes from S1 Table with a TPM >1 at stage 1 (Zygote) and were <1 by stage 9 (40 HPF). (XLSX) [file pbio.3002121.s022.xlsx]

## Sheet: Maternal_RNAs_cleared_at_ZGA
	Gene	Stg10_R1	Stg10_R2	Stg10_R3	Stg11_R1	Stg11_R2	Stg12_R1	Stg12_R2	Stg12_R3	Stg14_R1	Stg14_R2	Stg14_R3	Stg16_R1	Stg16_R2	Stg16_R3	Stg19_R1	Stg19_R2	Stg19_R3	Stg1_R1	Stg1_R2	Stg24_R1	Stg24_R2	Stg24_R3	Stg2_R1	Stg2_R2	Stg2_R3	Stg3_R1	Stg3_R2	Stg3_R3	Stg40_R1	Stg40_R2	Stg40_R3	Stg4_R1	Stg4_R2	Stg4_R3	Stg5_R1	Stg5_R2	Stg5_R3	Stg6_R1	Stg6_R2	Stg6_R3	Stg7_R1	Stg7_R2	Stg7_R3	Stg8_R1	Stg8_R2	Stg8_R3	Stg9_R1	Stg9_R2
DHRS4_2	DHRS4_2	0.78	0.19	1.37	1.74	0.55	1.3	0.19	0.92	1.49	1.05	1.03	0.63	1.51	3.82	3.8	1.87	0	0.87	1.08	7.84	8.39	3.73	2.65	2.06	1.54	1.8	4.47	0.86	11	6.95	0.4	0	2.4	0	1.98	0	1.24	1.33	2.13	0	1.57	1.87	0.49	0.45	1.19	0.72	0.59	0.86
VWCE_4	VWCE_4	0	0	0	2.1	0	0.43	0	0	0	0	0	0	0	0	0	0	0	0	0	0.73	0	0.62	0	0	0	0	0	0	7.62	4.33	4.47	0	0	0	0	0	0	0	0	3.46	1.28	0	3.64	0	0	0	0	0
FAXC	FAXC	1.2	2.89	1.8	0	0	0	0	0	0	0	0	0	0	0	0	0	0	0	0	0	0	0	0	3.58	0	0	0	1.17	7.19	3.28	3.23	0	0	1.43	0	0	0	1.76	1.88	0	2.08	1.51	2.97	1.83	3.2	0	0	0
RTL1_169	RTL1_169	0.38	0	0	2.89	0.92	0.59	0	0	0	0	0	0	0	0	0	0	0	0	0	0	0	0	0	0	2.66	0	0	0	0.23	0	0	0	0	0	0	0	0	0	1.19	0	0	3.8	0	0	0	0	0	0
ELFN1	ELFN1	0.58	0.78	0.84	1.07	1.12	0.2	0.56	0	0.29	0.6	0.5	0.49	0.64	0.45	0.69	0.27	0.2	0.21	0.09	2.23	2	2.04	0.16	0.07	1.84	0.65	1.81	1.18	3.34	3.03	2.26	2.77	2.22	0.53	2.09	0	1.06	5.11	1.05	1.49	1.15	1.73	3.48	1.44	1.16	1.5	1.21	0.32
CR388166.2_291	CR388166.2_291	0	0.87	0	0	0.87	0	0	0	0	0	0	0	0	0.63	0	2.22	0	0	0	0	0	0	0	0	0	0	0	0	0	0	0	5.68	0	0	1.89	0	0	0	4.49	0	0	5.45	0	0	0	1.69	2.84	0
TAC1	TAC1	0	0.66	0	1.03	0	0	0	0.87	1.09	0	0	0	1.54	0.47	0	0	0	0	0	0.71	0	1.22	0	0	0	1.11	0	0	3.9	8.5	8.77	0	0	1.3	0	0	0	0	0	1.7	1.26	0	1.78	0	0	0	0	0
RFPL4A_3	RFPL4A_3	3.8	3.28	0.82	1.03	0	0	0	0	0	0	0	0	0	0.47	0	0	0	0	0	0	0	0	0	0	0	0	0	3.18	0	0	0	0	2.41	0	2.14	0	1.51	1.6	0.85	0	2.51	1.36	0	4.97	0	0	0	1.57
KCNH5_2	KCNH5_2	0.25	1.77	2.93	0	0	0.19	0	0	0	0	0	0	0	0	0	0	0	2.37	0	0	0	0	2.15	1.9	0.83	1.45	4.82	4.65	0	0	0	0	2.47	2.88	0.32	0	0.33	3.79	3.42	0	1.68	1.2	1.96	0.37	0	0	0.95	0
C16orf78	C16orf78	0	0.15	0.56	0.71	0.3	0	0.31	0.37	0.24	0.14	0.28	0.15	0	0.32	0.26	0	0.66	0	0	0	0.25	0	0	0	0	0	0.6	0.23	0.22	0.29	0	0	0	0	0	0	0	0.12	0.96	0.38	1.42	0.91	1.38	0.74	0	0.87	0.64	0.7
GFOD1	GFOD1	0.23	0.09	0.11	0.71	0.09	0.06	0	0	2.17	2.2	0.5	1.79	3.46	1.53	5.49	3.27	5.12	0	0	3.92	5.17	3.35	0.8	0.14	2.21	0	0	0	7.54	7.82	9.38	0.55	0	0	1.64	0	0.4	1.64	0.46	0.91	0.25	1.63	4.81	0	1.53	0.7	1.05	0
PEG10_520	PEG10_520	0	0.85	0	0	0	0.55	0	0	0	0	0	0	0	0	0	0	0	0	1.68	0.92	0	0	6.35	0	0	4.34	0	0	0.42	0	0	1.85	4.19	0	0.92	0	6.86	0	4.38	2.2	4.87	0	2.32	0	0	0	1.84	0
FGFBP1_1	FGFBP1_1	0.63	0	1.4	2.36	0.01	0.12	0	0.23	0.3	0.35	0	0.18	0.46	0.27	5.15	1.91	1.23	1.47	0.73	6.95	6	7.91	2.02	1.5	0	1.83	0.76	1.46	20.09	18.4	22.57	0.78	1.11	0	2.42	0	0.84	0.9	2.17	1.91	0.71	0.76	1.73	1.85	0.8	1.09	0.8	0.88
EN2	EN2	0	0	0.46	0	0.74	0	0	0	10.89	5.97	8.26	16.73	13.86	9.85	10.35	13.5	8.91	0.6	0	2.01	14.82	10.31	3.39	0.6	0	1.22	0	2.35	6.34	5.05	1.63	0	0.44	2.17	0	0	0	1.19	0	0	1.41	0.76	0.99	1.38	0	0.72	0	0
NOL4L_4	NOL4L_4	1.3	0	0	0	0	1.02	0	0	0	1.51	0	0.79	0	1.71	0	1.35	0	1.35	0	1.72	1.3	2.24	0	0	2.33	2.69	0	1.28	7.46	6.64	5.29	1.72	0.97	0	0.86	0	0	3.21	1.02	8.19	2.27	1.65	1.08	2.01	0	0	0	0
CD69_2	CD69_2	0.25	0	0	0.23	0	0	0.15	0	0	0.14	0	0.14	0	0.42	0	0	0.64	1.58	3.01	0	0.74	0.25	3.39	1.23	1.61	3.08	4.2	2.38	0.28	0.28	0.32	3.31	3.08	2.54	1.09	0	2.79	2.39	3.15	1.18	1.77	2.95	2.3	0.72	0.31	1.42	0.62	0
CIDEB	CIDEB	0	0.63	0.26	1.31	0.62	0.13	0	0	0.68	0.2	0.39	0.2	0.24	0	0.36	0	0	0.98	2.03	0.68	1.4	0.18	1.88	4	2.32	0.34	1.69	2.61	14.98	16.67	12.79	0.87	2.72	2.03	5.16	0	1.88	1.83	1.34	5.84	3.95	1.27	2.75	3.35	2.24	0.81	1.79	0
PTGR2_2	PTGR2_2	0	1.03	1.29	0.81	0.52	0.67	0.55	0	0	0	0	0.26	0	0	0	0	0	0	0	0	0	0	0	0	1.5	0	0	1.66	1.53	1.01	1.15	2.22	0	0	1.12	0	1.18	0	0	0	0	4.27	0	0.65	0	0	0.56	0
C3orf33_2	C3orf33_2	0	2.24	0	0.88	0	0	0	0.73	0	0	0	0	0	0	0	0.48	0	0	0	0	0	0	7.28	0	0	0.94	0	0	0	1.09	0	2.23	2.05	0	0	0	0	0.92	2.9	0	0	1.16	2.27	1.41	0	2.19	0.61	0
OTOG_2	OTOG_2	0.35	2.1	0	1.98	0	0	0	0	0	0.4	0	0	0	0	0	0	0	0	0	0	0	0	0.77	0	0	0.7	0	0	0.21	0	0	0	0	0.82	0	0	0	1.97	0	0	0.8	1.73	0.56	0	0	0	0.91	0
BNC1_3	BNC1_3	0	0	0	0	1.63	0	0	0	0	0	0	0	0	0	0	0	0	0	0	0	0	1.49	0	0	0	0	0	0	1.6	2.46	1.2	0	0.66	0	0	0	0	2.19	6.31	0	1.55	0	4.39	1.36	0	1.06	0	0
ZNF22_65	ZNF22_65	0	0	0	0.8	0	0	0	0	2.52	0	0	1.26	0	0	0	0.43	0	6.77	2.02	0	1.69	1.86	1.89	2.5	4.42	5.12	4.25	4.08	0.75	0.99	2.26	22.93	14.85	8.01	8.3	0	10.49	12.76	8.56	9.18	13.14	9.46	13.74	2.56	6.69	3.98	2.21	0
DHH_2	DHH_2	0.34	0.82	0.51	0.64	0.41	2.57	0	1.05	0.67	1.17	3.82	1.41	1.44	2.96	2.88	1.05	2.7	0.67	0	1.34	0.68	1.11	2.27	0	0	0	1.7	0	0.2	0.8	3.32	0	2.97	0	0.44	0	0	1.65	0.53	2.11	1.17	0	2.2	0.51	0.89	1.6	0.44	0
SLITRK6_1	SLITRK6_1	0.02	0.4	0	0.52	0.47	0.38	0.48	0.41	0.68	2.51	1.74	1.61	2.33	1.13	2.36	1.54	1.61	1.81	2.44	2.26	2.71	1.58	2.01	1.16	1.27	1.25	2.92	1.64	8.3	5.83	5.64	0.95	0.7	0.39	2.07	0	1.87	1.47	1.7	2.02	0.63	0.67	2.12	0.65	0.71	1.16	0.71	0.11
FBXL7_2	FBXL7_2	0.76	0.61	0	0	0	0	0	0	0	0	0	0	0	0	0	0.51	0	0.97	0	0	0.51	0.27	2.76	0	1.71	1	1.24	0.48	2.37	1.38	1.33	5.1	0.36	2.96	0.98	0	0.34	2.67	3.51	3.1	2.3	6.19	2.42	1.88	5.89	1.18	0.98	0.71
IGFBP6_2	IGFBP6_2	3.99	1.95	2.65	1.06	6.78	1.7	0.67	0.86	0	0	1.12	0.33	0	0	0	0.51	0.01	11.74	9.86	0	0	0	8.02	9.49	12.95	9.57	17	9.95	0	0	0	13.66	5.28	18.08	3.54	0	3.76	1.08	1.78	0	5.33	4	3.06	1.22	5.92	2.08	0	0
ZNF22_90	ZNF22_90	0.51	1.83	0	0	0	0	0	0	1.01	0	0	1.21	0	0	0	3.11	2.67	0	0	0.66	2.01	4.51	0	1	17.79	1.03	5.13	0	0.9	0	1.36	5.26	5.96	7.21	3.32	0	4.9	10.86	12.62	7.87	8.75	7.58	5.79	7.68	13.4	8.33	0	1.46
CLEC18B_1	CLEC18B_1	1.54	0.92	0	0.72	0	0.3	0	0	0	0	0	0.23	0	0.33	0	0	0	0	0	0.5	0.77	0	0	3	3.99	0	0	0	0.45	0	0	1.97	0	1.81	0	0	0	1.86	1.79	0	1.76	0	1.86	0.58	0	0.9	0.5	1.1
GRHL3	GRHL3	6.79	1.85	0.84	0.39	42.23	143.03	100.34	123.85	165.6	139.26	201.74	101.2	112.59	131.77	78.91	97.31	99.14	1.31	0.47	63.82	50.18	49.36	1.2	1.75	1	1.48	2.2	1.42	27.03	16.44	20.96	0.25	0.79	1.31	1.12	0	1.51	1.32	1.57	2.33	1.56	0.99	1.52	0.9	1.7	1.67	1.18	1
TRIM48_1	TRIM48_1	0.47	0.31	0.19	1.36	0.47	0.2	0.32	0.29	0	0.15	0.43	0.27	0.18	0.06	0.13	0.07	0.34	0.12	0.15	0.77	0.4	1.56	0	0.62	0.64	0.13	0	0.12	3.17	2.59	4.43	0.32	0.64	0.46	0.5	0	0.35	0.87	0.3	0	1.25	1.1	0.92	0.86	0.67	0.3	0.67	0.55
ZSCAN4_10	ZSCAN4_10	0	0	0	1.19	0	0	0	0	0	0	0	1.13	3.54	0.55	0	0.64	0	0	0	3.28	0	3.55	0	0	0	0	0	0	1.13	0.49	1.69	8.21	2.79	0	0	0	0.87	0.61	2.94	0	0.72	3.15	0	0	0	0	0	0
GSX1	GSX1	0	0	0.96	0	0	1	0	0	0	0	0	0	0	0	0	0	0	0	3.06	0	6.35	0	5.78	14	6.83	6.57	9.87	2.51	0.77	0	0	3.36	2.86	0	1.69	0	7.14	4.39	2	2	2.22	1.61	2.11	0.98	3.42	7.54	0.84	0
CACNA1S	CACNA1S	0	0	0.46	0	0	0	0	0	0	0	0	0	0	0	0	0	0	0	0	0.41	0	1.01	0	0	0	1.24	0	0	0.73	0.73	0.83	0	1.35	0	1.21	0	0	0.9	0.48	0	2.85	0.77	0.5	1.4	0	0	0.81	0
GJD2	GJD2	0	0	0	0	0	0	0	0	0	0	0.78	0	0	0	0	0	0	0	0	0	0	0	0	0.68	0	1.4	0	0	1.24	3.55	2.79	0	0	0	0.46	0	0.48	0	0	0	1.2	1.73	0.56	0	0.92	0	0	0
ZFP64_28	ZFP64_28	0.41	4.73	1.01	3.18	0	0.26	0	1.04	0.66	0	0	0.2	0.47	0	0	0	0	0	0	2.2	0	0	0	0	0	1.35	0	0	1.19	0	0	2.96	2.93	1.59	0	0	3.69	0	0	0	0.96	1.67	0.54	1.01	0	1.58	0	1.93
FGL1	FGL1	0.93	0.25	1.06	2.11	0.36	0.16	0.13	0	0.39	0	0.23	0.06	0.14	0	0	0.1	0	0.38	0.94	0	0	0	0	0	1.34	1.18	0	1.13	1.06	2.22	1.59	0	0.29	0.24	1.05	0	0.27	1.07	0.94	0.31	1.61	1.72	1.44	0	2.08	0.71	1.04	0.28
MAP9_2	MAP9_2	7.07	1.4	1.08	2.73	3.06	0.56	1.32	0	0	1.19	0	0.64	1.95	0.3	0	0.37	1.82	0	0	0.45	0	0	0	0	0	0.69	1.72	0	0.2	0	0	0	0	0	3.15	0	1.05	0.35	1.12	2.76	0	2.86	3.4	6.72	0.94	6.5	0.47	1.04
PEG10_242	PEG10_242	0	0	1.02	0	0	0.26	0	0	0	0	0	0	0	0	0	0	0	0	0	0	0	0.37	0	0	0	0.68	0	0	0	0	0	0	0	0	0	0	0	0.66	0.53	0	0	4.22	2.2	1.02	0	0.8	0.44	0
GPRC5B	GPRC5B	0	1.23	0	1.29	0	0	0	0	0	0	0	0	0	0.59	0.72	2.09	0	0	0	0.45	3.42	5.19	0	0	0	0.68	0	0	19.33	20	10.9	0	3.46	0	0	0	0	0	1.06	1.05	0	1.69	2.2	0.51	0	0	0	0
NFATC1_2	NFATC1_2	0	0.15	0.18	1.14	0.58	0.09	0.6	0.18	0.47	0.41	0.54	1.91	0.68	0.83	1.24	2.21	2.86	0	0	1.9	0.74	4.69	0.52	0	0	0	0	0	7.02	9.62	10.78	0.3	1.54	0.28	1.09	0	0.16	0.81	0.19	0	0	2.06	0.95	0.89	0.93	0.28	0.16	0
ZNF704_2	ZNF704_2	0	0	0	0	0	0	0	0	0	0.82	0	0	0	0	0	0.73	0	0	0.85	0	0	0.39	0	0	9.92	0.72	0	4.13	0.42	0.56	0	0	2.08	5.08	1.4	0	1.97	5.57	2.23	1.11	3.29	4.44	2.89	1.08	1.88	4.21	0	2.05
ZNF22_68	ZNF22_68	0.86	1.03	0	0	0	0	0	0	0	0.49	0	0.26	0	0	0	1.76	3.4	0	0	1.69	0	2.84	0	0	0	0	0	0	1.53	1.34	0	0	0	0	0.56	0	0.59	0.42	0	0	2.47	2.14	1.4	0.65	1.13	0	0	0
SYNE1_3	SYNE1_3	0.5	0	0.99	0.31	0.2	0.13	0	0	0.32	0.19	0	0.58	0	0.28	0.34	0.5	0.44	0.31	0	0	0	0.17	0	0	0.55	0	0	0	0	0.13	0	0	0.71	0.39	1.28	0	0.45	1.11	0.77	1.01	3.2	1.21	0.79	2.69	0.43	1.55	0.21	0.93
HPDL_1	HPDL_1	0.51	0.4	1.98	0	0	0	0	0	0	0	0	0	0.47	0.14	0.69	0	0	0	0.39	0.44	1.01	0.35	0	0	0	0.65	0.81	0	1.65	1.43	1.31	0	0	0.39	1.29	0	0.45	1.62	0.98	2.03	2.22	2.43	1.58	1.73	0.43	0.39	1.07	0.94
SERPINA3_1	SERPINA3_1	0	0	5.36	0	0	0.79	0	0	0.5	0	0	0	0	0.22	0	0	0.68	15.39	7.27	0.67	0.52	0.83	0	12.94	0.87	0	3.79	2.92	102.55	115.59	114.84	0	0	0	1	0	1.75	0	0	3.94	0	0	3.28	0	0	4.21	0	0
MARCH3_2	MARCH3_2	0	0	0.4	0	0	0	0	0	0	0.3	0	0.16	0	0	0.56	0.27	0	0	1.26	1.05	2.14	2.29	0	1.03	8.17	0	1.31	2.02	0.78	0.62	0.71	1.35	4.6	0.63	2.08	0	0.73	0.51	0.83	4.1	1.83	0.65	1.28	0.8	0	0.62	0	0
DLL4	DLL4	0.14	0.37	0.13	0.5	0	0.58	0.16	0.91	0.86	1	1.18	0.88	1.06	1.13	1.44	0.94	1.28	0.08	0	1.05	2.17	1.01	0.28	0.84	1.59	0.85	0.21	0.41	2.97	2.07	1.85	0.65	0.81	0.93	0.4	0	0.53	0.93	0.95	2.15	2.06	0.32	1.32	1.43	0.79	1.55	0.45	0.37
CNTD2_2	CNTD2_2	0	0.87	2.16	0	0	0	0	0	0	0	0	0	0	0	0	0	0	0	0	0	0	0	0	0	0	0	0	0	0	0	0	1.89	1.07	0	0	0	0	0	0	0	3.33	0	0	2.21	1.93	0	0	0
HLA.DQA1_2	HLA-DQA1_2	0	0	0.5	1.89	0.8	0	0.84	0	0	0.38	0	0	0.47	0	0	0	0	0	0	0	0	0	3.68	0	0	0	0	0	0	0	0	0	3.38	0.79	0	0	0.46	0	1.03	0	0	1.65	2.15	0.5	1.74	0	0	0
SACS_2	SACS_2	0.52	0.87	0.15	0.19	0.61	0.08	0	0	0	0.12	0	0.06	0.14	0.09	0	0.21	0.27	0	0	0	0	0	0.22	0	2.37	0.4	0	0.38	0.48	0.24	0.27	0.51	0.72	0.48	0.13	0	0.28	0.59	0.79	0.62	0.81	1.74	2.26	0.45	1.58	0	0.4	0.29
si.dkey.205h13.2_5	si:dkey-205h13.2_5	0.31	3.66	0.45	1.15	1.1	0.47	0.38	0	0	0	0	0	0	0.26	0	0	0	0	0	0	0	0.33	0	0	3.13	0.6	0	0	0	0	0	0	3.52	0	0.79	0	2.08	1.47	1.42	0	1.39	2.25	1.47	3.19	1.59	4.28	0.79	0
CCL20_2	CCL20_2	0	0	3.16	1.33	0	0	0	0	1.42	0	3.18	1.26	0	0	0	0	0	0	0	0	0	0	0	0	0	0	0	0	0	0	0	0	0	0	0	0	0	0.69	0	0	2.44	0	1.16	2.15	1.88	0	0	0
LCP2	LCP2	0.66	0.94	1.55	0.49	0.78	0.7	0.16	0.19	0.25	1.33	0	0.15	0.18	0.45	0.27	0	0.34	0.24	0.61	0.51	0.79	0.82	1.68	0	1.29	1.01	0	0.73	1.81	1.93	3.07	0	0.37	0	0.84	0	0	2.12	1.6	0.79	1.03	1.58	1.85	0.38	0.33	1.52	0.33	0.36
SPP2	SPP2	0	1.6	2.65	1.67	0	0.69	0	0	0.88	0	0	0	0.62	0	0	0	0	8	2.11	2.32	0	0	0	0	0	3.58	2.23	1.71	24.72	28.04	21.33	4.58	0	0	0	0	4.89	2.16	0	1.37	0.51	0	3.6	0	0	0	0.58	1.27
SMCO3	SMCO3	0	0	0	6.81	0.62	0.4	0	0	0	0	0	0	0	0	0	0	0	0	0	0	0	0.58	0	0	0	0	0	0	0.31	1.21	0	0	2.28	0	1.35	0	0.71	0	0	0	1.78	2.57	0.84	0	1.37	0	0	1.49
SLC16A13_2	SLC16A13_2	0.44	0	0.66	0	0	0	0	0	0	0	0	0	0	0	0	0	0	0	0	0	0	0	0	0	0	0	0	0	0.26	0	0	0	0	0	0	0	0	0	0	0	0.75	2.9	2.41	0	0	0	1.73	0
ZNF22_16	ZNF22_16	0	1.26	0.78	0	0	0	0	0	0	0.3	0	0	0	0	1.09	0.8	0.69	0	0	2.39	0	0.84	0	0	0	0	0	0	1.69	2.25	0	0.66	1.88	0.61	0.34	0	2.14	3.79	1.62	1.61	2.09	1.93	0.84	3.51	4.08	3.68	0.68	0.74
NPHS1_1	NPHS1_1	0.23	0.55	0.17	0.43	0.41	0.7	0.28	0.17	1.11	0.78	0.25	0.27	0.16	0.39	0	0.23	0	1.28	0.27	0	0	0	0	0.44	0	1.11	0	0.21	0.47	0.09	1.5	0	0.32	0	0.89	0	0	0.99	0.53	0	1.3	1.39	0.72	1.35	0.29	0.8	1.32	0
ZSCAN4_8	ZSCAN4_8	0.61	0.74	0	0	0	0.95	0	0	4.93	12.04	0	6.98	6.06	0.53	0	6.94	0	0	0	6.43	0	0.69	0	0	0	0	0	0	1.1	0.48	0	0	6.37	0	0	0	0	3.61	2.87	0	3.54	0	2.02	10.31	4.91	4.33	1.61	0
si.ch73.44m9.5	si:ch73-44m9.5	0	0.74	0	0	2.22	0.48	0.79	0.99	2.47	7.08	0	0	0.87	2.67	0	1.89	0	0	2.93	1.61	0	2.08	0	0	0	0	0	0	9.18	20.11	13.2	0	0	0	2.42	0	0.85	0	0	0	0	1.54	2.02	0	0	0	0.8	0
prss59.1_1	prss59.1_1	0.72	0.51	12.67	0	0	0.22	0.53	1.69	1.1	1.29	0	0.91	1.39	0.97	3.21	0.87	3.52	6.11	89.47	1.3	0.29	1.85	0	7.6	1.89	0	2.75	7.15	316.32	588.07	571.27	0	0.4	0.99	0	0	17.67	0	0.22	26.81	0.32	0	10.69	0	0	11.59	0.55	0.8
C11orf85	C11orf85	2.66	0	2.01	3.8	0	0	0	0	1.35	2.32	0	0.8	0	0	0	0.69	0	0	0	0	0	0	0	0	0	1.38	0	1.31	0	0.52	0	3.52	2	3.21	5.29	0	1.87	1.97	3.14	2.09	2.32	6.75	2.21	0	1.79	0	0	1.95
PARP6	PARP6	1.52	2.44	0	0	0	0	0	0	0	0	0	0	0	0	0	0	0	0	0	0	0	0	0	1	0	2.06	0	0	6.03	6.32	5.43	0	3.72	0	0	0	0	0.99	0	1.57	1.75	0	3.31	4.61	0	1.19	0.66	0
CSRNP3_1	CSRNP3_1	0.16	1.5	0	0.29	0	0.24	0	0.23	0	0	0	0	0.22	0	0	0.47	0	2.04	0.36	1.02	1.88	1.15	0	0	0	0	0	0.58	8.14	7.39	4.08	1.16	0.22	0	0.6	0	0.42	2.38	1.68	0.47	0.88	3.41	1.47	0.69	1.6	2.18	0.2	0.87
ZNF22_119	ZNF22_119	0.62	0.75	1.88	0	1.51	1.95	0	0	1.26	0	0	0	0	0	2.71	0	0	0	1.5	0	0	0	0	0	0	0	0	3.68	0	0	1.69	0	0.93	5.99	1.65	0	2.62	7.37	1.96	3.92	2.9	3.15	10.33	3.83	5.02	5.9	1.64	0
izumo1r_1	izumo1r_1	0	0	12.36	0	0.33	0	0	0.21	3.49	0.63	7.39	0.65	2.33	1.78	13.37	3.94	6.19	23.3	43.92	5.43	4.76	6.4	0	21.44	6.89	0.27	1.34	4.65	307.26	430.51	607.7	0	0	0	0	0	11.93	0	0	12.65	0	0	6.33	0	0	10.98	0.18	0.39
OSMR_2	OSMR_2	0	2.08	0.86	0	0.7	0	0	0	0	1.33	0	0	0	0	0	0	0	0	0	0	0	0	0	0	0	0	0	0	0.69	0	0	4.52	0	0	1.52	0	0	0.56	0	0	4	0	0	0	0	0	0.76	0
GPR37	GPR37	0	0.4	0	0	0.4	0	0	0	0	0	0	0	0	0	0	0	0	0	0	2.15	0	0.36	0	0	0	0	4.9	0	3.69	2.06	3.5	1.68	0	0	0	0	0	0.64	0	1.02	1.89	0	1.59	0.49	0	0	0.85	0
FUT5_3	FUT5_3	0	1.05	1.01	0	0	0	0.24	0	0.56	1.86	0.43	0.79	0.27	0.41	0.59	1.67	0.51	2.68	1.35	1.39	4.51	0.91	0.62	2.21	2.23	0.75	0.47	1.26	2.02	1.36	1.52	2.86	0	0.9	3.11	0	1.3	1.48	2.53	0.88	2.52	0.7	1.97	2.42	2.23	1.13	0.25	1.35
CREB5_2	CREB5_2	0	0	0	2.59	0.83	0.53	0	0	0	0	3.1	0	0	0	2.98	0	0	0	1.64	0	0	0	0	0	0	0	0	0	0.82	0	0	0	0	0	0.9	0	0	1.35	1.07	0	1.59	0	2.27	0	0	0	0	0
DNAJC9_3	DNAJC9_3	0	0	0.32	0	0	0	0	0	0.69	0	0	0	0	0	0	0	0	0	0	0	0	0	0	0	0	0	0	0	0	0	0	0	0	0	0	0	0	0	0.96	0	3.6	0	1.77	0	0	0	0	0
si.ch211.215j19.12	si:ch211-215j19.12	1.01	5.48	4.55	4.78	0	0.39	1.29	0	1.01	0	0	0.3	0	0	0	0	0	1.02	0	1.99	1.01	0	2.27	0	0	1.03	0	6.88	1.51	0	0	0	0	0	0.66	0	0.7	4.44	5.52	1.57	1.75	3.79	2.48	5.38	9.38	0	0	0
slc16a13_1	slc16a13_1	0.38	0.22	0.28	0.35	0	0	0	0	0	0	0	0	0	0	0	0	0	0	0	0.48	0	0	0	0.36	0	1.09	0.9	0	1.84	0.58	2.93	0	1.06	3.47	3.59	0	2.76	3.74	4.58	3.4	2.95	3.62	3.23	1.65	5.26	4.33	0.95	0
rergl_3	rergl_3	0	0.47	1.18	1.49	0	0	0	0.61	0	0	0	0.93	2.78	1.71	0	0.4	1.04	0	0	0	0.79	0	0	0	0	0	0	0	0	0	0	0	0	0	0	0	0	0	0	0	0	0	5.1	4.75	10.34	0.93	0.51	1.13
GSTM3_4	GSTM3_4	0.77	3.48	1.13	2.3	0.91	4.32	7.97	1.36	0.3	1.55	1.01	2.41	1.71	1.69	0.94	2.32	1.6	6.56	1.07	3.58	5.53	4.16	2.62	6.69	7.08	4.44	10.31	0.28	13.17	20.97	13.17	2.27	2.16	0	2.35	0	2.46	0.15	3.05	3.24	2.42	2.96	1.2	1.57	2.35	1.77	0	0.43
dlx4	dlx4	0.8	0.95	0.98	1.24	0.16	5.47	1.48	4.7	14.32	14.2	9.38	13.75	14.61	16.26	12.99	8.71	5.9	0	0.92	6.56	11.74	13.02	0	1.01	0.44	1.54	1.91	0.25	9.57	6.58	9.68	0	1.31	2.16	2.55	0	0	1.14	3.05	0.4	1.35	0.96	1.25	0.58	4.4	0.62	1.52	0.37
GPR61	GPR61	0.22	2.92	1.97	0.83	0.79	0	0.28	0	0	0	0	0	0	0	0	0	0	0	0.52	0	0	0	0.96	0	9.67	3.9	2.16	0.42	1.16	2.06	1.16	0	6.62	3.62	2.28	0	0.9	2.55	4.43	2.03	3.01	5.93	4.91	6.55	5.7	4.64	0.28	0.62
PLCXD2_2	PLCXD2_2	0	0	0	0.94	0	0	0	0	0	0	0	0	0.7	0	0	1.02	0	8.05	2.37	0.65	0.99	0	2.23	7.85	3.49	8.07	7.55	1.93	2.07	2.72	1.33	3.87	8.05	1.18	4.56	0	3.44	2.91	2.32	0	2.86	1.24	4.87	3.77	0	0	0	0
HS3ST3A1	HS3ST3A1	0.85	0.2	0.75	0.32	1.41	0	0.42	0.5	0	0	1.13	0.3	0.47	0.29	0.35	0.17	0	7.31	2.76	0.66	4.42	1.78	13.85	6.14	11.82	6.58	19.65	6.94	0.59	0.79	0.44	9.24	2.16	6.31	5.88	0	4.1	3.07	3.12	6.17	3.06	2.05	5.87	2.99	5.65	2.36	0.43	0.47
KY_3	KY_3	0	0	1.04	0	0	0	0	0	0	0	0	0	0	0	0	0	0	4.3	5.32	0.46	0	0	2.65	7.05	1.75	3.08	2.55	3.28	0	1.36	0.92	1.75	2.24	2.86	3.39	0	3.07	1.68	2.16	2.14	1.19	0.43	2.49	0.26	3.61	2.86	0	0
zp3.2_2	zp3.2_2	1.5	0.42	0.12	1.15	0.32	0.4	0	1.72	1.49	0.28	0	0.44	1.13	0.21	0	0.58	0.73	3.62	5.21	0	0	0.29	1.59	0	5.16	2.11	7.16	1.46	0	0	0	1.54	0.3	0.2	5.71	0	0	1.28	0.42	0.66	0.13	2.01	1.9	0.69	1.19	1.23	1.14	0
CES5A_2	CES5A_2	1.44	0.58	0.72	8.17	0	0.75	0.61	0	0	0	0	0	0.68	0.42	0	0	0	3.88	0	0.63	0	0	6.45	0.95	0	2.92	4.86	2.79	1.71	4.76	2.87	0	1.41	0	7.55	0	2.88	3.09	1.5	0	3.32	1.2	0	0	0	0	0	0
OSR2	OSR2	0.91	0.15	0.95	0	0.46	0.2	0.16	1.33	13.42	4.36	8.55	8.26	12.59	11.31	14.47	10.55	6.75	2.63	0.6	13.76	6.75	11.44	1.65	0	0	0.5	1.24	1.43	3.2	4.5	5.04	2.22	2.36	0.6	1.98	0	0.69	1.6	1.98	1.95	0.58	1.25	1.82	3.03	1.65	1.79	0.66	0.72
PTGR2_1	PTGR2_1	1.05	3.37	2.09	0	0	0	0	0	0	0.4	0	0	0	0.61	0	0	0	0	0	0	0.7	0	0	0	0	1.4	0	0.67	0.62	1.09	2.79	0	0	0	0	0	0	0.68	0.54	0	0	0	3.38	0	0	0	0	0
ZNF239_46	ZNF239_46	0	0.48	2.38	0.86	0	0.15	0.25	0.9	1.56	2.73	0.89	2	0.8	1.38	0.83	2.44	3.16	0.76	0.47	1.81	2.02	1.27	0.43	1.15	0	1.57	0.98	0.81	1.05	0.31	1.05	0	0.86	2.81	1.03	0	0.54	0.79	1.75	4.89	2.73	1.47	0.95	0	1.55	0.93	1.03	0
NOL4L_3	NOL4L_3	0	0.61	0	0	0.61	0	0	0	1.01	0.58	0	0.91	0	2.2	0	0	0	0	0	1.99	0	2.82	0	0	0	0	0	1.97	7.84	5.68	5.43	0	0	0	2.65	0	2.1	0	0	0	7	0	3.31	3.84	2.68	1.19	0	0
TMPRSS4	TMPRSS4	0	0.33	0.41	0	0	0.85	0	0	4.84	0.94	0	3.72	1.93	2.13	3.45	1.96	2.89	5.86	3.89	3.59	1.1	2.36	3.01	3.73	2.81	1.09	4.06	4.69	2.9	1.29	5.09	3.48	5.53	0	3.57	0	2.99	3.18	3.83	2.53	5.33	2.7	2.64	0.82	1.43	0	0	0.78
GPR174	GPR174	0	0	0	0	0	1.97	0	1.13	0.72	0	0.81	0	0.51	0.95	1.54	1.11	0	0	5.18	0	1.45	0	0	3.56	0	0	3.62	1.39	0.43	0	0	19.55	0	0	1.9	0	4.98	0	14.68	0	3.33	0	0	1.64	0	0	0	0
ENTPD8_2	ENTPD8_2	0	0	0	0	2.54	0	0	0	0	0	0	0	0	0	0	0	3.71	0	0	0	0	2.41	0	0	0	0	0	0	4.64	4.38	3.78	0	0	0	0	0	0	2.07	1.1	0	0	1.77	4.65	0	1.88	0	0	0
ZNF22_11	ZNF22_11	1.5	3.58	0	0.47	0	0	0	0.38	0.48	0	0	1.31	0.7	1.28	0	0.76	0	0	0	0.97	0.5	0.8	1.63	0	7.57	0.49	0	0	0.73	0.19	2.62	0	2.84	5.23	0.96	0	0.34	4.3	6.52	4.56	3.39	1.22	3.56	6.27	3.86	6.96	1.28	0
RANGRF_2	RANGRF_2	0.57	1.2	2.14	1.66	2.03	1.27	0.81	0	0	0	0	0	0	0	0.43	0.82	0	0	0	0.32	0	0.19	0.59	0	0	0	0	0	0	0	1.59	0.58	1.69	0	4.37	0	1.11	1.06	0.39	3.78	1.97	1.8	2.3	3.72	1.41	3.01	1.82	0
NTRK1_2	NTRK1_2	0	1.07	0	0.84	0	0	0	1.39	0	0	0	0	1.25	0.77	0	0	0	1.78	1.06	0.58	0	0	0	0	0	0	0	0	7.1	11.42	7.11	2.29	6.49	4.2	1.74	0	0.61	0	0	0	3.06	0	1.44	0	1.17	0	1.16	0
CYP2A6_5	CYP2A6_5	3.65	0.89	2.21	0	0.89	1.72	2.85	0	0	0	1.67	0	0	1.28	0	2.28	0	0	0	0.97	0	4.23	0	0	0	0	15.27	0	2.66	1.72	0	0	0	1.77	0.97	0	1.03	1.45	1.15	0	2.56	0	2.44	4.53	5.94	3.47	0	2.14
MEIS1_1	MEIS1_1	1.38	0.16	0.4	0.64	2.01	13	4.44	15.7	37.58	29.51	35.24	36.96	43.46	40.61	41.81	41.76	37.52	0.37	0.31	39.94	35.56	37.55	1.01	2.69	0.66	1.82	0.32	0.62	42.73	36.29	37.23	0	0.38	0.16	1.13	0	0.54	0.71	1.35	0.82	1.68	2.13	0.74	0.89	0.69	1.42	0.87	0.38
FAM124A_1	FAM124A_1	0.43	0.42	0.31	0.53	0	0	0	0	0.54	0.32	0.16	0	0.88	0.3	0.71	0.85	0.18	0.26	0.16	0.09	1.56	0.87	3.43	0.93	2.98	1.75	1.68	0.78	2.83	2.89	3.29	3.09	1.67	1.47	2.52	0	2.34	4.07	2.04	3.82	5.22	1.69	5.7	5.76	4.65	4.89	0.54	0.39
myh1	myh1	0.06	0.11	1.82	0.04	0.76	0.03	0.14	0.55	0.07	0.09	1	0.07	0.03	0.19	0	0.11	3.18	49.48	79.41	2.45	3.42	13.69	2.36	6.91	3.42	0.51	5.94	16.42	6431.47	6566.76	6285.2	0.28	0.95	0.61	0.1	0	19.05	0.04	0.06	8.96	0	0.18	5.68	0	0.14	7.16	0.1	0.21
SEPT3_1	SEPT3_1	0.18	0.12	0.05	0	3.59	0.68	0.38	0.9	28.49	39.03	17.64	39.49	45.26	34.52	49.35	54.79	50.46	0	0	58.57	50.21	51.67	1.45	0.32	0.33	0	0	0	16.79	14.19	16.08	0	0	0	0.09	0	0.09	0	0	0	0.19	0.17	8.52	0.1	0.87	0	0.04	0
BNC2	BNC2	0	0	0	0	0.32	0	0	0	0	0	0	0	0.74	0	0	0	0	0	0	0.35	0.53	0.57	0.58	0	4.5	2.61	1.3	0	4.96	3.09	5.59	3.34	0.38	2.48	2.74	0	1.8	3.31	4.5	0.81	4.22	5.84	3.8	0	2.06	1.24	0	2.25
CEP152_2	CEP152_2	0.31	0.34	0	0	0	0	0	0	0	0	0	0	0	0	0	0	0	4.7	1.29	0	0	0	1.13	1.05	0.89	0	0	0.5	0	0	0	0	0	0	0.68	0	0.38	1.64	0.35	0.92	1.64	0	1.72	0	0.77	0.65	0	1.15
hbe1_4	hbe1_4	0	0	0.71	0	0	1.47	0	1.49	0	0	0	0	0	0.41	0	0	3.74	66.67	129.64	3.71	32.03	53.99	2.11	22.36	14.9	0.96	0	3.66	4672.34	3904.77	5270.38	12.24	4.86	0	0	0	45.04	0	0	19.08	0	0	6.16	0.72	0	6.67	1.23	0
SP6	SP6	0.37	1.96	0.54	2.56	0.32	0.28	0.34	0.67	1.57	1.23	2.61	1.48	1.27	3.4	2.58	1.1	0.95	0	0	0.95	2.93	1.98	0.97	0.17	0	0.17	1.3	0.17	2.46	1.34	1.42	0.22	0.25	1.05	0.35	0	0.61	1.64	2.09	0.55	3.28	0.88	1.42	0.53	1.16	0.42	1.51	0.25
ALDH4A1	ALDH4A1	0.31	0.3	0.09	0	0.15	0	0	0.18	0.95	0.84	0.68	0.9	0.43	1	0.88	1	1.46	0.23	0	0.89	0.5	1.73	0	0.82	1.61	0.12	0.59	0.34	14.18	16.56	17.52	0.76	0.69	0.57	3.64	0	0.41	3	1.42	0.93	1.39	1.04	1.06	0.91	0.31	1.29	0.24	0.17
RANBP3L_2	RANBP3L_2	0.17	0.3	1.05	0	0	0.86	0	0.99	0.87	1.17	0	0.37	2.76	0.64	0.58	1	4.13	1.29	0.53	1.53	1.2	2.46	0	0	0	0	0	0.37	0.28	0.93	1.32	0	0	1.57	3.14	0	0.43	1.01	1.43	2.05	1.97	0	1.78	2.1	0	0	0	0
ABCG2_2	ABCG2_2	1.45	1.78	1.06	0.87	0.24	0.43	0.57	0.9	3.14	5.87	2.94	3.3	3.71	2.08	4.24	7.13	5.49	0.46	0.12	6.21	6.63	5.92	1.08	0.39	0	0.78	0	0.38	3.59	3.69	3.19	0.37	0.29	0.95	1.11	0	0.55	0.83	0.94	0.77	2.01	0.49	0.64	0.52	0.65	1.19	0.26	1.28
KIF26B_4	KIF26B_4	1.17	0.56	1.03	1.31	0.55	0.71	0	0	0	0	0	0	0	0.2	0.48	0.47	0	0	0	0.3	0	0.74	0	0	0.78	0.91	0	0.44	4.33	1.81	1.83	0	0.33	0	0.6	0	0.63	0.45	1.07	0.71	1.85	0.57	0.74	1.03	1.2	0.54	0.6	0
GRIK4_2	GRIK4_2	0	0	0	3.89	1.86	0.8	0	1.63	0	0	0	1.23	0	0	0	0	0	0	0	0	0	0	0	0	0	0	0	0	1.84	2.41	1.38	0	0	0	6.76	0	0	2.01	0	0	0	0	4.21	0	0	0	0	0
ANP32E_3	ANP32E_3	2.22	1.7	2.87	6.72	2.35	4.63	3.12	0.92	0	0.66	0	0	1.71	1.49	0	0	0	0	0	0.77	0	0	0	0	0	0	0	0	0	0.49	0	0	0	0.53	0	0	0	0	0	0	0	1.47	1.84	0	0	0	0	1.7
CELF3	CELF3	0	0	0	0	0	0.76	2.5	0	6.82	12.92	1.1	4.37	7.58	11.48	2.09	7.52	2.58	0	1.17	11.5	13.63	15.76	0	0	0	0	0	0.95	30.83	18.32	20.95	0	0	0	0	0	0	0	0	1.52	0	3.66	0	0	0	0	0	0
GPHA2	GPHA2	0	2.84	4.12	5.2	0.95	0.31	0	0	0	0	0	0	0	0	0	0	0	1.57	1.87	0	0	0	0	3.86	10.94	0.79	3.94	0	0	0	0	0	0	0.93	4.11	0	1.62	3.44	2.45	0	4.97	1.95	2.55	3.56	3.1	0.93	1.02	0
ARID3B_1	ARID3B_1	0.28	0.33	0.48	0.35	0.11	0.14	0.23	0.07	1.51	4.96	1.84	3.69	5.37	3.35	6.28	6.14	5.47	0	0	10.29	5.26	15.09	0	0.09	0.45	0.62	0.22	0.43	10.48	5.83	8.67	1.02	0.97	0	0.95	0	0.31	1.1	0.92	0.84	1.31	1.56	0.58	2.17	0.83	1.4	1.12	1.03
ADAMTS15_3	ADAMTS15_3	0	1.56	0.79	0.33	1.34	0.44	0	0	0.32	0.06	0	0	0	0	0.34	0	0	0.02	0.04	0	0	0.43	1.24	0	0	0.3	1.19	0.61	1.22	0.2	0	0	0	0.31	0.02	0	0.96	1.18	1.72	0.22	1.54	2.69	2.31	0	0.61	0.44	1.02	1.21
lgals4_2	lgals4_2	0	0	0.77	0	1.24	0.4	0.33	0	0	0.3	0	0.31	0	0	1.08	1.06	0	0	0	0	0	0	1.14	2.01	3.53	0.51	0	0	6.99	5.67	6.17	0	0	0	3.03	0	0.35	2.25	0.8	0	1.78	2.55	1.66	0.77	0	1.21	0	0
HECW1_2	HECW1_2	0	0.57	0.35	0.89	0	0	0.3	0	0	0	0	0	0.66	0	0	0	1.24	2.26	2.77	0	0	0.75	0	1.82	2.39	1.39	0	1.78	1.93	2.75	0.62	2.96	0	1.66	1.83	0	4.47	3.17	4.37	1.44	2.41	3.46	1.5	3.5	0	2.75	0.3	1.33
hes5.2_3	hes5.2_3	0	0.87	2.16	1.36	2.6	5.59	10.18	7.03	5.82	2.5	4.88	9.07	6.09	8.15	4.69	7.4	7.61	0	0	17.91	4.26	17.31	0	0	5.13	1.48	0	0	4.75	0.56	7.75	0	0	0	0	0	0	0.71	0	0	0	0	3.57	1.1	1.93	1.69	1.89	0
CLOCK_2	CLOCK_2	0.45	0	1.35	4.25	0	0	0	0	0	0	0	0	0	0	0	0	0	2.71	0	0	0	0	0	0	4.72	0.91	0	0	0	1.05	0	2.33	6.6	5.33	3.53	0	0	5.26	2.8	6.98	9.84	1.12	4.39	3.4	3.56	1.06	0.59	1.29
PREPL_2	PREPL_2	4.99	0.75	0	0	0	0.98	0	1.01	0	0.72	0	0	0	0	0	0	0	0	0	0	0	0	0	0	0.12	0	0	2.45	5.47	4.78	5.06	0	0	0	0	0	0	1.23	0.98	1.96	3.37	6.31	0	0.96	5.02	1.48	0.82	0
SIPA1	SIPA1	0.65	0	2.55	0.81	0.51	0	0	0	0	2.19	0	0.5	0.3	1.1	1.33	1.52	2.25	0	0	1.4	0	3.41	0	0.82	0	2.1	0	0	5.12	6.77	5.42	0	0.31	0	0.83	0	0.29	1.94	0.33	1.31	2.27	0	2.04	1.17	0	1	0.55	0
ZNF22_15	ZNF22_15	0	1.25	1.55	0	0.62	0	0	0.39	1.02	0	0	0	0.73	0.67	3.25	1.32	0	0	0	0	2.09	2.78	0	0	4.41	1.02	0	0	0	0.4	0.69	0	2.61	1.83	3.36	0	0.71	2.25	2.01	1.59	1.18	1.27	3.73	0.77	2.69	2.43	0.67	0.73
SLC38A4	SLC38A4	0.57	0.97	0.55	0.58	0	0.19	0	0.09	0.36	0.28	0.55	0.07	0.17	0.47	0.25	0.5	0.32	1.13	0.72	1.62	2.13	1.99	0	0	0	1.19	0.3	1.03	9.07	9.91	11.12	0.45	1.13	0.58	2.06	0	1.32	2.89	3.99	2.25	2.3	2.69	2.71	2.36	1.74	1.58	0.79	1.2
POU6F1	POU6F1	0	0	1.09	0	0	0.11	0	0.22	0	0	0	0	0	0.13	0	0	0	0	0.68	0.38	0	0	0.63	0.56	3.41	0.85	0.71	0.55	1.19	1.03	0.38	3.64	1.66	0.34	0.19	0	0.79	1.12	0.45	0	3.16	1.78	0.92	1.3	1.88	2.05	1.51	0.41
RP11.35N6.1_1	RP11-35N6.1_1	0	0	0	0	0.19	0.43	0.2	0.24	1.41	1.37	3.05	1.7	1.47	3.11	1.98	0.74	1.06	0.15	0.19	1.59	1.48	2.95	0	0	0	1.41	0	0	23.33	16.9	15.22	0.4	0.91	0	0.42	0	0	2.86	0	0	3.85	0	0	0	0	0.38	0	0
SYTL1	SYTL1	0.95	0.47	0.22	1.2	0.5	0.18	0.26	1.01	0	0.17	0.13	0.02	0.17	0.36	0.43	0.31	0.24	0.05	0.07	0.24	0.18	0.93	0.06	0.28	0.39	0	0.43	0.5	3.06	2.06	2.67	0.44	0.13	0	0.46	0	0	0.54	0.32	0.82	1.29	0.22	2.96	1.15	2.07	0.42	0.39	0.17
COL19A1	COL19A1	0.5	1.48	1.34	0.15	0.78	0	0.1	0.12	0	0.09	0	0.14	0	0.07	0.17	0.33	0	0.3	0.95	0.21	0.17	0	0.87	0	0.54	0.95	1.57	0.46	7.02	7.4	7.27	1.21	1.04	0.19	1.05	0	1.98	1.56	1.51	0.99	1.85	1.19	0.77	0.12	1.89	0.38	0.31	1.37
BAG3	BAG3	0.74	1.94	0.87	0.83	0.35	0	0.37	0	0.85	0.5	0.98	2.49	3.08	3.39	3.31	3.87	2.7	0	0	5.56	4.14	8.02	0.95	1.4	3.41	1.14	0	1.91	26.65	20.32	23.44	0.73	0.42	0	1.32	0	2.96	2.1	0	1.34	1.83	1.43	2.31	0.65	1.51	3.42	0.56	1.64
ZNF22_95	ZNF22_95	2.06	1.24	0.77	0	0	0.4	0	0	2.06	1.19	3.48	6.15	11.63	3.14	11.06	7.93	8.16	0	0	10.11	10.25	6.33	1.16	0	0	3.14	0	4.01	8.29	12.47	5.53	6.7	11.38	0	4.05	0	4.99	1.51	2.41	3.21	7.12	2.57	5.9	3.13	4.1	8.48	1.35	0
BRSK2_2	BRSK2_2	0.6	1.19	1.17	2.23	0	0.61	1.23	0	0.77	0.45	0	0.12	0	0.17	0	0.2	0	0.37	0	0.26	0	0	0	0	0	0	0	0	2.3	2.77	2.6	0.99	1.12	1.38	1.02	0	1.07	1.33	2.13	1.21	2.92	0.48	0.94	1.17	2.55	2.3	0.76	0.56
MRPS18C_2	MRPS18C_2	0	0	0	0	0	1.28	0	1.43	0	0	0	0	0	0	0	0.82	0	0	0	0	0	0	3.03	0	1.59	1.68	0	0	0	2.5	0	4.29	0	0	0	0	0	0	0	0	2.38	1.16	0	0	0	5.1	0	0
LRRC24_2	LRRC24_2	0.89	0.53	0.66	0	0	0	0	0	0	0	0	0	0	0	0	0	0	0	0	0	0	0	0	0	0	0	0	0	2.37	1.04	4.74	0	0	0	0	0	0	0	0.69	0	0	3.31	0	0	1.17	0	2.31	0
TFPI2_3	TFPI2_3	0	0	0	2.97	0	2.45	4.03	4.17	0	1.21	1.18	0.31	0.74	1.37	0	2.69	0	0	0	0.69	2.09	0.59	0	0	0	0	0	0	2.5	2.05	0	0	0	0	0	0	0	0	0	0	0	0	4.29	0	0	0	0.69	0
ZNF22_39	ZNF22_39	0.38	0.41	1.05	0.47	0	0	0	0	0	0	0	0	0	1.02	0	1.73	1.78	0	0	1.36	0.82	1.15	0	1.27	0	2.77	0	0	0.87	0	0	0.83	1.01	0.83	1.91	0	3.88	0.85	2.14	0	1.28	2.77	0.62	0.5	2.08	1.71	0	0
prtga_8	prtga_8	0.86	0	0	0	0.34	0	0.72	0.44	0.56	0	0	0	0	0	0	0	0	0	0.68	0	0	0	0	0	0	1.13	0	1.63	1.18	0.67	0.76	2.17	0.82	0	4.08	0	0.78	0.28	0.44	1.76	3.27	0	1.37	0.43	0.74	0	0.37	0.81
HPDL_2	HPDL_2	0	0	1.61	0	0	0	0.34	0	0	0	0	0	0	0	0	0	0	0	0	0	0	0	0	1.57	1.83	0.53	0	1.02	0.63	1.05	1.43	2.04	0	0	0	0	0	2.19	1.33	3.31	0.92	2.65	0	0	0.7	1.26	0.7	0
CILP2_2	CILP2_2	0	0.56	1.39	0	0	0	0	0.73	1.85	0	0	0.28	0	0.4	0	0	0	0	1.11	0	0	2.58	8.32	0	6.51	1.88	0	0	37.29	33.04	23.64	0	2.73	0	0	0	0	0	0	0	0	0	3.79	0	0	0	0.61	0
PNPLA1	PNPLA1	1.06	0.54	1.56	1.41	0	0.23	0	0.45	2.03	3.9	1.33	3.51	2.94	5	2.46	2.13	3.15	0.56	0.7	1.76	0.91	2.52	0	1.15	1.99	0.29	0.72	0.56	4.7	2.8	6.28	1.12	2.55	0	1.93	0	2.22	4.16	1.84	4.56	2.38	3.28	3.31	3.32	2.69	4.54	0.38	0
b3gnt6	b3gnt6	0.07	0.57	0.61	1.03	0	0	0.08	0.3	0	0.31	0.45	0.08	0.57	0.23	0	0.76	0.71	0.37	1.26	0.8	1.38	1.7	0	0	1.78	0.65	0	0	3.85	1.96	2.84	1.33	0.86	0	0	0	0.36	5.64	1.25	2.68	2.54	1.32	2.77	2	1.04	1.42	0.61	0.38
tha1p	tha1p	0	1.68	0.52	1.32	0	0.81	0.89	0	0	0.8	0	0	0.49	0	0.74	0	0	1.38	0	0.46	0	0.76	0	0	0	1.4	0	0.67	3.51	3.55	3.72	0.9	3.05	0	0.91	0	0.96	1.7	1.09	0	1.2	4.32	2.82	0	0	2.46	0.91	0
BICD1_1	BICD1_1	0.67	1.31	1.25	1.08	0.61	0.21	0.27	0.32	0.21	0.03	0.36	0.05	0.04	0.21	0.28	0.17	0.21	0.69	1.88	0.36	0.5	1.15	1.67	1.23	2.82	2.45	2.21	1.4	3.66	2.99	3.61	1.99	1.79	0.57	1.71	0	1.24	1.4	2.3	1.89	1.84	1.12	2.17	1.71	2.08	2.41	1.08	0.6
prss59.1_2	prss59.1_2	0	0	2.16	2.72	0	0	0	0	0	0.55	0	0.86	0	0	2.05	0	0.74	0	34.3	0	0.96	0.86	0	0	0	0	4.86	4.65	105.15	187.33	166.99	0	0	1.14	0	0	4.38	0	0	4.48	0	0	3.36	0.73	0	0	0	0
CSRNP3_2	CSRNP3_2	0	0.34	0	0	0	0	0	0	0	0	0	0	0	0.24	2.37	0	0	0.55	0	0.37	1.7	3.35	0	0	2.9	0	0	1.07	7.81	8.83	2.25	0.72	1.63	1.33	0.73	0	0.77	1.91	0.88	0	1.62	4.87	2.72	3.38	5.15	0	0	2.41
EDN2	EDN2	0	0.45	0	0	0	0	0	0.59	2.24	0.43	1.7	1.57	2.66	0.33	1.6	0	0	0	0	1.48	3.78	1.24	0	0	0	0	0	0	1.56	0.59	2.02	0	0	2.68	0	0	1.56	0	1.18	8.18	0	1.87	1.83	0.57	1.98	2.66	0.49	0
ABO_1	ABO_1	0.28	0	0.42	1.59	0	0	0	1.28	0	0	0	0	0	0	0	0	0	0	0	0	0.56	0	0	0	0	1.11	0	0	0	0	0	0	0	0	0.36	0	0	0.54	0.43	0	0	2.07	1.35	0.84	0.73	0.66	1.09	0.79
RNFT2_2	RNFT2_2	0	0	0	0	0	0	0	0	0	0	0	0	0	0	0	0	0	0	0	0	0	0	0	0	0	0	0	1.02	0.31	0	0	0	0	0	0	0	0	0.51	4.91	0	2.42	0	2.57	0.8	6.95	7.4	2.06	0
LRP4_2	LRP4_2	0.27	0.64	0.2	0	0.47	0.1	0.17	0.98	0.77	1.5	1.18	1.4	1.86	1.02	2.45	3.23	2.44	0	0	1.21	0.8	4.45	0	0	0	0.77	0.64	0	4.39	2.69	2.43	0	0.38	1.24	2.39	0	0.18	1.27	1.84	0	1.65	2.9	0.63	2.93	0.68	0.31	1.53	0.37
NR4A2	NR4A2	0.11	0.63	0.39	1.29	0.63	0	0.13	0	0	0.12	0	0	0	0	0	0.05	0	0.77	1.46	0	0	0.05	2.46	0.1	1.89	1.01	2.51	1.36	1.07	1.39	0.69	0.26	2.21	0.61	1.76	0	1.07	0.65	3.55	0.48	3.27	4.32	0.99	1.7	2.68	2.94	0.07	0.15
CETP_2	CETP_2	0	0	1.33	0	0	0	0.57	1.39	0	0	0	0	0.62	0.77	0	0.27	1.17	2.67	0	1.16	0	0.49	0	0	1.55	0.89	0	0	12.9	6.66	6.36	0	0	0	2.32	0	0	0.86	0	0	2.8	3.31	0	0	0	0	0	0
CFL1_2	CFL1_2	1.2	0.48	0.89	1.12	0.71	0.15	0.99	0.9	5.03	6.09	6.19	14	6.69	8.7	13.57	12.72	21.41	7.93	7.45	30.11	26.02	50.78	0.86	2.67	0	1.56	0.97	0.37	163.35	209.02	203.91	0	0.85	0	0.51	0	2.15	1.14	1.53	3.64	1.36	0.48	2.21	0	1.54	0.46	0	1.12
GNRHR	GNRHR	0.34	1.23	0	1.93	1.64	0	0	0	0	0	0	0.61	0	0	0	0	0	0	0	0	0	0	0	0	0	1.36	0	0	0	0.27	0.91	0	0	0	0	0	0	0	0.53	0	0.78	2.53	1.65	0.51	0.89	0	0	1.95
FAM124A_2	FAM124A_2	0	0	0	0	0	0	0	0	0	0.83	0	0.43	1.01	0.63	0	0	0	1.49	0	0	4.26	3.3	0	1.43	5.13	1.48	0	2.83	2.16	4.48	3.88	0	0	0	3.79	0	0	6.35	5.61	4.5	4.99	5.45	7.14	2.21	3.86	10.15	0	2.09
nfil3.2_1	nfil3-2_1	0.56	0	1.24	0	0.66	0.21	0	0	2.17	5.37	4.96	2.78	3.12	1.44	1.74	3.67	3.65	0	0	0.72	2.79	3.28	0	0	0	0	0	0	2.93	1.73	2.94	0	0	0	0.36	0	1.13	0.8	0.86	0.85	1.27	2.73	0.44	0	1.44	1.3	0.72	0
CR388166.2_160	CR388166.2_160	3.84	1.16	0	2.72	1.16	0	0.61	0	0	1.66	1.08	0	0	0	0	0.98	1.27	0	0	0	0.96	1.07	1.08	0.95	0	0	9.71	0.93	1.14	0	2.57	2.49	2.82	4.56	1.89	0	1.33	0.47	1.5	0	3.87	1.2	3.13	0	3.81	2.26	1.25	0
KCNK10	KCNK10	0	1.71	0.71	1.79	0	0	0	0	0	2.71	0	0	0	0	0	0.48	0	0	2.25	0	0.94	2.62	0	0	0	0	0	0.92	6.46	3.69	5.06	2.45	1.39	1.12	0	0	0	1.38	2.94	4.4	2.18	0	1.54	0.72	3.75	0	0.62	0
OBSL1_13	OBSL1_13	2.04	0	0.67	0	2.29	0.31	0	0	0	0	0	0	0	0	0	0	0	0.81	1.4	0	0	0.89	0.9	0	2.82	0	0	0.78	2.57	0	2.17	1.04	1.78	1.92	3.81	0	0.7	3.92	2.53	2.51	0.83	2.22	5.01	0.83	6.9	8.6	0.74	0
MYF5	MYF5	2.66	0.66	0.81	0.41	4.42	20.69	23.89	19.23	35.93	25.09	20.61	33.02	38.25	34.08	26.58	23.16	28.42	0	0	37.73	26.76	38.62	0	0	0	0	0.53	0	5.95	9.1	7.14	0	0	0	0	0	0	0	0.34	0	0.12	0.26	2.92	2.57	7.28	2.55	1.4	0.31
SAPCD2_2	SAPCD2_2	0.26	0.15	0.19	1.44	0	0.29	0.32	0	0	0	0	0	0	0.33	0	0	0.67	0	0	0.17	1.03	0.53	0	0	0	0.49	0.61	0	1.03	1.39	0.67	0.31	0	0.3	0.66	0	0.17	2.92	0.78	0	1.44	2.16	1	0.75	0.98	1.19	0.65	1.78
NYAP1	NYAP1	0	0.46	1.13	0	0.45	0	0	0	0	0	0	0	0	0	0	0	0	1.08	6.7	0	0	0	5.78	2.2	10.86	2.61	0	4.29	2.67	3.12	1	10.48	3.53	1.78	1.97	0	3.35	1.1	0.29	5.82	2.17	1.39	2.42	1.98	0.98	0.89	0.25	0.54
SLC25A39	SLC25A39	0.51	0.84	0.3	0	0.36	0	0	0.15	0	0	0	0.06	0	0.17	0	0.1	0	0.18	0.23	0	0	0.42	0.43	1.33	1.64	0	0	0.37	0.12	1.17	0.26	0.49	0	1.4	1.41	0	0.67	1.91	1.23	0.91	1.02	1.45	1.1	1.03	0.26	0	0.9	0.84
URGCP_3	URGCP_3	1.82	0.36	0	1.7	0	0	0.38	0	0	0	0	0	0	0	0	0.31	0	0	1.43	0	0	0	0	0	0	0.6	0	0	0.18	0	0	0	0.87	0	1.57	0	0.41	0.58	3.27	6.49	0.34	2.22	0.97	0.45	0.78	1.41	0.78	0.86
ZFP64_66	ZFP64_66	9.6	2.57	3.2	7.07	2.58	2.08	2.05	0.85	1.07	2.46	6.02	3.19	5.28	2.79	0	2.74	0	1.09	0	0	0	2.99	0	0	9.41	0	0	1.04	1.91	0.42	1.43	0	6.3	0	2.8	0	6.67	1.57	0.83	3.33	3.7	4.01	0	1.62	0	5.03	0	0
ALPK1_2	ALPK1_2	0.77	0.29	0.38	0.5	0	0	0	0.37	0	0	0	0.25	0.34	0	0	0	0	0	0	0	0	0	0	0	0	0	1.19	0	0	0	0	0	0	0	0	0	0.71	0.48	0	0.87	1.94	1.79	1.22	0.73	0.63	0	0.94	0
ABCB11	ABCB11	0	1.18	0.49	0	0	0.5	0	0	0	0.37	0	0	0	0	0	0	0	0	0.77	0	0	0.71	0	0	0	0	4.84	2.49	0.19	0	0.87	0.83	2.83	1.53	4.66	0	0.89	4.1	3.54	5.02	4.47	2.41	3.14	3.9	3.4	3.82	1.27	0
PCDHGC3	PCDHGC3	0.46	1.01	0.34	0	0.09	0.17	0.19	0.22	0.59	2.4	2.02	2.26	3.72	2.53	2.01	4.31	3.79	0.84	0.88	3.88	2.16	7.51	0.16	1.73	0.25	0.44	0	0	12.73	12.24	12.09	0.19	0.21	0.35	0.49	0	0.41	0.43	0.7	1.15	0.94	1.1	1.31	2.12	1.16	1.06	0.68	0
COL6A6_3	COL6A6_3	0	1.2	0	2.42	0.92	0	0	0	0	0	0	0.3	0	0	0	0	0	0.5	0	0	0	0	1.69	0.5	0	1.25	0	0.97	0	0	0	1.95	0.74	3.02	3.67	0	0	1.73	0.4	0	1.55	2.52	1.64	2.3	0.67	1.2	1	0
PCLO_3	PCLO_3	0.48	0	0.35	0	0	0	0	0.72	0	0	0	0	0	0	0	0	0	0	0	0.93	0	0	0	0	1.61	1.4	0	0.45	2.78	2.04	3.13	0	0	0	0	0	0	0.46	0	0	1.08	1.74	1.51	1.41	0	1.11	1.23	0.67
GPR22_2	GPR22_2	0	0.61	0	0	0	0	0.65	0	0	0	0	0	0	0	0	0	0	4.1	1.21	0	0	0	0	0	0	0	0	0.98	0.9	0.79	1.36	0	0	3.61	2.65	0	1.39	1.98	2.37	0	0	3.79	4.13	1.54	2.68	0	1.98	0
RASL11B_2	RASL11B_2	0	0	0	0	0	0	0	0	0	2	0	0	0	0	0	0	0	0	1.38	0	0	0.65	0	0	0	2.36	0	0	1.38	1.35	4.65	0	0	0	0	0	1.6	2.26	0	0	4.66	4.34	0.95	0	1.54	6.79	0	0
ZNF576_3	ZNF576_3	0	0	3.93	0	0	0	0	0	0	0	1.18	0	0	0	0	0.54	0	0	0	0	3.13	0	0	0	0.01	4.27	2.66	0	2.14	1.23	0	0	3.87	0	0	0	1.45	2.05	2.45	0	0.6	3.93	2.57	0.1	0.06	0	0	0
BCHE_4	BCHE_4	1.08	1.59	0	0	1.29	0.28	0.45	1.11	3.26	0.01	2.41	2.72	0.51	3.41	3.04	2.93	0.95	1.42	0.85	6.2	8.52	0.89	3.18	0	0	0	0	0.69	13.02	12.07	9.81	0	0.52	0	2.34	0	0	1.04	1.11	0	2.47	1.77	1.16	4.68	0.94	0	0	0
PRKDC_2	PRKDC_2	1.87	3.02	5.64	0	0	0	0	0	0	2.17	0	0	0	0	0	0	0	0	0	0	0	0	0	0	0	0	0	0	0	0	0	0	0	0	0	0	2.62	0	1.96	1.96	0	4.73	2.07	0	0	0	0	0
KIF26B_5	KIF26B_5	1.74	1.25	2.06	2.61	0.83	0	0	1.07	0.68	0	0	0	0	0.3	0	0.71	0	0	0	4.97	0.69	1.13	1.53	0	3.58	0	0	0	5.1	4.59	1.84	1.77	0	0	0	0	0	3.01	1.61	0	1.98	1.71	2.78	0.52	0.9	1.62	1.35	0
MBD4	MBD4	0.62	1.85	0	2.9	1.11	0.24	0	0.47	0	0	0	0.73	0	0	1.29	2.83	0	1.2	0	0.8	0	1	0	1.2	0	1.84	0	2.93	0.72	0	0.82	1.57	0	1.45	0.4	0	2.52	1.79	0.95	0	0.7	2.27	1.48	0.92	4.01	0	1.2	0.88
PEG10_415	PEG10_415	0	0	2.54	1.07	0	0	0	0	1.13	0	1.28	0.34	0	0.99	0	0	0	0	1.35	3.7	1.12	0	0	0	0	6.93	0	4.41	0.68	0.44	0	2.95	7.53	4.04	0	0	3.14	8.85	5.29	1.76	7.18	5.67	5.57	3.45	3.01	3.99	0.74	0
SERPINA3_2	SERPINA3_2	0	0.69	0.86	0	0	1.35	0	0	0	0	0	0	0	0	1.24	0	0	11.79	8.28	0.76	2.29	0	0	1.14	0	0	2.95	5.63	167.62	164.17	159.69	0	1.71	2.75	0	0	6.41	0	0.9	3.6	0	0	4.74	0	0	1.36	0	0
DACT3_2	DACT3_2	0	2.13	0.88	0	0	0	0	0	0	0	0	0	0	0	0	0	0	0	0	0.77	0	1.77	0	0	0	0	0	0	0.77	0	0	0	0	0	0	0	0	0	0	0	0.68	5.45	0	1.8	1.57	1.39	0	0
DUSP10_2	DUSP10_2	0.36	2.19	0.54	5.49	0.44	0	3.69	1.69	0	0.83	0	0	1.54	1.26	0.77	1.49	1.92	4.31	6.04	0	0	0.4	0	1.42	10.05	2.18	0	2.09	0.21	0.28	0	0.93	0	0	0.95	0	1.5	2.11	2.26	3.37	1.25	2.7	1.17	2.73	2.86	0.85	0.47	0
TMEM100	TMEM100	0	0	0	0	0.78	0	0	0	0.85	1.73	1.45	1.4	3.66	1.31	0	2.65	0	7.05	0	2.84	1.75	2.08	9.46	14.65	2.2	0	1.06	7.77	11.8	7.79	6.87	11.45	0	12.71	1.4	0	0.29	0.84	15.77	0.66	2.47	12.74	0	0	0	12.69	0	0
mcf2b	mcf2b	0	0	0	0	0	0	0	0	0	0	0	0	0	0	0	0	0	0	0	0	0	0	1.35	0	0	1.23	0	0	0	0	0	0	0	0	2.37	0	0	2.35	1.88	0	0.69	1.51	0.99	0	0	4.24	0	0
ZSCAN31_17	ZSCAN31_17	0.21	0	0	0.4	0.25	1.96	3.19	1.92	2.9	2.89	2.84	1.93	2.98	2.01	1.76	3.45	2.23	0	0.5	3.05	0.43	0.9	0.46	2.04	3.57	0	0	0.8	0.74	0.33	0	1.06	0	0	1.1	0	0.86	0.82	1.64	2.6	0.24	1.56	1.35	2.2	1.65	0	0.55	0.6
JAKMIP2_1	JAKMIP2_1	0.39	0.46	0.56	0	0.3	0.24	0	0.19	0.24	0	0	0	0	0	0	0	0.17	0	0.15	0.08	0	0.39	0.54	0	0	0.37	0.3	0.23	3.22	3.01	2.48	1.86	0.18	0.74	0.16	0	0.76	1.21	1.36	0.58	0.79	1.68	0.69	1.49	0.49	0.44	1.54	0.71
PLCXD2_1	PLCXD2_1	0.31	0	0	0.58	0	0	0.39	0	0	0	0	0.18	0	0	0	0	0.81	7.82	3.64	0	0	0	2.04	0	8.44	3.67	1.52	2.93	1.27	0.48	0.82	2.35	1.78	7.24	4.8	0	4.2	0.6	1.91	4.74	2.82	7.58	2.47	0	4.01	2.16	0.8	0
CAPN8_2	CAPN8_2	0	0	0.99	0	0.18	0	0	0	0	0	0	0	0.94	0	0	0	0	0	3.2	2.04	0	1.73	0	0	0	1.38	0	0	0.86	0	0	0	0	0	0	0	0	0	0	0.67	0	3.34	0	0	0.93	0	0	0
FUT2_5	FUT2_5	0	0	0	0.52	0	0	0	0	0	0	0	0	0	0	0	0	0	0	0	0	0	0	0	0	0	0	1.35	0	0	0	0	0	0	0	0.71	0	0	0	0	0.84	0.63	0.67	1.76	0	0	0	1.07	0.78
arid5b	arid5b	0.24	0.5	0.44	0	0.14	0	0	0	2.17	3.28	2.63	2.42	2.99	2.68	3.01	2.16	4.52	0.11	0.27	2.87	4.7	1.29	0	0.34	0	0.8	0	0.11	0.69	0.46	0.62	0.44	0.33	1.1	0.38	0	0.79	0.62	1	1.62	1.54	1.15	0.74	0.96	0.3	1.38	0.23	0
GTF2IRD1	GTF2IRD1	0.36	0.62	0.65	0.82	0.19	0.18	0.15	0.29	1.29	2.95	1.75	1.52	1.77	1.52	2.64	3.04	4.16	0.79	0.64	2.95	5.47	6.06	1.59	0.9	2.57	0.91	3.4	1.24	3.31	2.19	2.37	0.29	1.22	1.1	1.52	0	1.43	2.3	1.21	0.84	1.79	0.95	1.61	1.39	2.12	0.83	0.45	0.66
TTLL2_1	TTLL2_1	0.21	1.22	0.6	0	0	0	0	0	0	0	0	0	0	0	0	0	0	0	0	0	0	0.65	0	0	0.68	0	0	0	0.47	0.63	0	0	0	0.47	0	0	0	0.39	0	1.86	4.62	0	0	0	0	0	0	0
ENTPD8_1	ENTPD8_1	0.51	2.13	0	1.43	0.3	0	0.63	0	0	0.86	0	0.15	0	0.87	0.53	0	0	0.97	1.78	0	0	1.08	0	0	0	1.49	0	0.48	4.73	4.33	5.34	0.64	1.45	0	0.33	0	1.03	1.95	1.17	0	1.73	3.71	2.82	3.76	0.65	1.77	0.33	0
paplnb	paplnb	0	0	0	0	0	0	0	0	0	0	0	0.69	0	0	0	0	0	0	0	0	1.15	0	0	0	0	1.18	0	3.38	1.03	0	1.55	0	0.85	0	0	0	0	3.39	2.7	0	2	2.89	0.95	1.76	1.54	0	0	0
AATF_2	AATF_2	0	0	0	0	0	0	0	0	0	0	0	0	0	0	0.01	0	0	0	0	0	0	0	0.06	0	0	0	0.23	0	0	0.01	1.84	0	0	0	0	0	0	0	0	0	0	0	3.73	0.01	0	0	0	0
MREG_2	MREG_2	1.27	0	0	0	0.77	0.5	0.82	0	0	0	0	0	0	0	0	0	0	0	3.06	0	0	0	0	0	0	0	0	0	5.38	5.5	6.9	0	1.9	0	0	0	0	0	1	4	2.22	0	1.06	0	0	0	0	1.86
SLC16A13_4	SLC16A13_4	0	0.74	0	0	0	0	0	0	0	0	0	0	0	0	0	0	0	0	0	0	0	0	0	0	0	0	0	0	0	0.48	0	0	0	1.46	2.42	0	3.42	3	0.96	0	3.41	6.74	4.71	2.81	3.27	4.33	0.8	0
LMAN1_2	LMAN1_2	0	0.6	0	0	4.19	0.77	0.64	0.79	0.99	0.57	0	0	0	0.43	0	0	0	0	2.37	0	0	0	0	0	0	0	5.03	1.93	9.18	13.98	13.32	1.29	0	0	0	0	3.44	3.4	0	0	2.29	0	0.81	0.75	0	1.17	0.65	0
ZFP64_54	ZFP64_54	0	3.82	0	5.31	0.74	0.62	0.55	0	0	0	1.91	0	0	0	0	0	0	0	0	1.31	2.36	0.62	0	0	7.6	0	6.95	2.99	1.03	0	0	0	1.48	5.72	0	0	0	1.92	6.51	9.87	3.81	2.17	1.62	0.75	0	7.46	1.54	0
BNC1_2	BNC1_2	0.48	0	0	0	0	0	0	0	0	0	0	0	0	0	0	0	0	0	0	0	0	1.01	0	0	0	0	0	0.45	1.94	2.96	0.63	0	0.34	0	0	0	0.97	4.8	3.67	2.91	1.08	1.74	4.54	1.06	1.23	1.11	0	0.67
SLITRK2_2	SLITRK2_2	1.81	1.31	0	1.11	0	0	0	0	0	0	0	0	0	1.03	0	0	0	0	1.35	1.42	0	3.89	3.67	0	0	0	0	0	0.85	0	2.92	0	1.61	1.73	0	0	5.39	0.57	3.63	5.09	2.72	0	4.98	0.85	3.31	0	0	0
GNAZ	GNAZ	0.48	1.03	1.27	1.26	0.34	0.15	0.12	0.14	0.18	1.4	0.63	0.78	2.4	1.14	2.72	1.35	1	0.18	0.44	3.11	2.12	4.47	0.41	0	0	0.73	0	0.53	7.32	6.59	5.96	0.23	0.54	0.22	0.12	0	0.26	1.63	0.73	1.15	2.15	1.15	2.54	1.54	0.97	1.99	1.58	0.53
ODC1_2	ODC1_2	1.3	0	0.27	1.04	0.22	0.14	0.23	1.92	0	0.62	0	0	0.26	0.31	0.76	0.37	0	0	0	0.48	0	0	1.19	0	0	0.36	0	1.03	0	0	0	0.46	0	0	1.18	0	1.48	0.7	1.98	1.12	0.83	1.34	1.16	0.81	0	2.56	0.47	1.03
TCF7L2_2	TCF7L2_2	0	0	0.99	0.42	0.27	0	0	0.67	3.9	1.77	1.49	1.31	2.5	2.3	1.85	3.84	2.34	5.96	5.22	6.39	1.34	8.29	6.78	1.72	2.25	8.74	0	1.26	25.59	12.83	18.17	1.68	4.13	2.08	0	0	3.01	6.63	1.03	6.8	2.28	0	1.41	3.3	0	3.12	0	1.88
VAMP5	VAMP5	2.25	1.08	0.67	6.8	9.75	57.99	39.02	45.24	39.36	18.08	38.46	23.3	50.15	45.39	28.84	25.36	22.56	0	1.07	25.89	31.43	22.89	0	0	1.57	0	4.53	0.87	20.31	32.35	27.69	0	0	0	0	0	1.24	1.31	0	0	4.14	1.12	0	1.36	1.19	0	0.59	1.29
CAPN8_1	CAPN8_1	1.29	1.26	1.36	2.14	1.08	0.93	1.45	0.96	4.53	1.82	1.06	3.68	5.49	1.86	2.83	5.78	5.5	1.19	1.91	3.98	7.08	3.91	0.09	8.15	1.28	1.92	1.66	1.85	13.52	13.16	13.5	1.17	2.38	2.33	1.79	0	1.05	2.49	0.74	1.94	2.02	1.58	0.2	0.89	0.61	0.51	0.78	0.97
CALHM2_2	CALHM2_2	0	0	0	0	0.31	0	0.33	0.39	0	0	0	0	0	0	0	0	0	0	0	0	0	0	0	0	0	0	0	0	1.52	1.21	0	0.66	0.75	0.61	2.36	0	0	1.25	0.4	2.39	1.18	1.91	0.41	0	2.02	0	0	0
UNC80	UNC80	4.6	0	1.73	0	0	0.45	0	0	0	0	0	0.35	0	0	0	0	0	1.18	0	0	0	0	0	0	0	0	0	0	1.38	0.45	3.1	0	0	0	0	0	0	0.56	0	0	1.33	7.24	0	0	0	0	0	1.67
SP8	SP8	0.18	0.53	0.52	0	0	0.2	0.11	0	1.01	0.1	0	0.46	1.1	1.42	0.71	0.18	0.23	1.13	2.03	0.11	0	0.27	1.31	1.66	1.72	1.69	2.94	1.94	0.35	0.41	0.23	2.79	1.11	1.02	1.8	0	0.82	2.5	3.36	0.53	1.78	1.27	1.23	0.77	2.01	0.81	1.57	0.73
FETUB_2	FETUB_2	0	0	9.75	0	0	0	0	0.24	0	0	0	0.09	0	0.69	0	0	0.84	15.94	39.98	1.05	0	1.52	0	32.17	3.2	0	10.86	6.58	1460.09	1236.98	1458.92	0	0	0	0	0	7.33	0	0	9.26	0	0	4.04	0	0	6.34	0.21	0
SLC25A45_1	SLC25A45_1	0.39	0.93	1.16	0	0.93	0.6	0.49	0	0	0	0.87	0	0	0.34	0	0	0	0	0	0	0	0	0	0	0	0	0	2.24	0.23	0	2.07	0	0	0.92	0	0	0	0	2.42	2.4	0.45	2.89	1.26	0	0	0	0.51	1.11
BRSK2_1	BRSK2_1	0.43	0.88	0.62	0.99	1	0.08	0.52	0.46	0	0.47	0	0	0	0.27	0	0	0	0	0	0	0	0.22	0	0	0.34	0.61	0	0.58	0.67	0.73	0	0	0.15	0.49	0.54	0	1.27	1.3	1.45	0.95	1.3	1.52	1.48	0.31	0.8	1.22	0.67	1.17
LMAN1_1	LMAN1_1	0.31	1.85	0.46	3.48	1.11	1.19	0	0.94	1.21	1.76	0	0.55	0.87	0.53	1.29	0	0	4.81	1.46	0	0	0.67	0	5.99	5.28	0	1.52	1.17	11.04	10.81	20.42	0.78	0	1.45	0.4	0	2.94	0.3	1.43	0	5.28	1.52	2.96	1.84	0	4.33	0	0.88
NAT6	NAT6	1.09	0.29	0.53	0.68	0.85	0.37	0.3	0.35	0.69	2.03	1.33	1.96	2.01	1.12	2.45	2.18	2.2	0.89	0.56	6.57	1.69	6.01	0	0.46	0	0	0.58	0.67	3.33	4.19	4.38	0.89	2.2	0	2.31	0	0.48	1.83	1.29	0.73	1.49	2.9	1.88	0.88	1.53	0.28	0.31	0.33
XKR7	XKR7	0	0.47	0.19	0.25	0.31	0	0	0	0	0.15	0	0	0.18	0	0	0.27	0	0	1.83	0.34	0.26	1.23	0.56	0	0.87	1.01	0	0.49	4.1	2.75	3.42	0	0.37	0.31	0.34	0	0.88	1.38	2.21	1.19	1.63	2.22	1.44	1.54	1.68	0.61	0.17	0
LRRC24_1	LRRC24_1	0	0	0	3.6	0	0	0.4	0.49	0	0	0	0	0	0	0	0	0	1.25	0	0	0	0.34	0	0	0	0	0	0	1.12	1.99	0.85	0	0	0	0	0	0.87	0	0.99	0	0	6.28	0	0	0	0	0.83	0.91
FUT2_2	FUT2_2	0.69	1.17	0.58	0.37	1.16	0.15	0.24	0	0	0.22	0	0.28	0.27	0	0.2	0.2	0.51	0	0	1.02	0	0.1	0	0	0	0.75	0	0	0.79	1.52	1.27	0	0.14	0	0	0	0.13	1.12	0.9	1.18	1.87	3.3	0.61	0.14	2.99	0.23	0.87	0
KIAA1958_4	KIAA1958_4	0	0	0	0.84	1.6	0	0	0	0	0	0	0	0	0	0	0	0	0.89	0	0	0	0	0	0	4.64	1.79	2.23	0.86	0.53	0.69	0	0	5.19	0	1.74	0	1.83	5.18	1.38	1.37	2.04	4.41	6.48	2.68	3.5	3.13	1.16	0
SLC4A2	SLC4A2	0.63	1.08	0.72	0.95	0.79	0.33	0.14	0.4	2.21	6.79	5.44	1.35	3.21	1	1.49	3.28	1.93	0.04	0	1.63	0.7	2.28	0.39	0.65	0.3	0.4	0	0.42	2.2	1.9	1.67	0.67	0.29	0.69	0.41	0	0.28	0.87	0.81	0.83	1.09	1.05	1.15	0.91	1.87	1.07	0.76	0.76
FAM166B	FAM166B	1.36	0	0.33	0	0	0.6	0.14	1.49	5.84	7.72	5.96	7.72	5.48	7.84	7.55	10.78	6.17	1.45	1.3	11.56	15.63	8.9	1.2	3.2	1.84	1.52	0	0.83	12.9	8.89	14.63	1.38	0.79	0.78	1.15	0	0	0	0.17	0	2.91	0.27	1.23	0	0	2.09	0.86	0.94
ZNF22_87	ZNF22_87	2.93	0.59	0.73	0	0.59	0	1.25	1.54	0.97	3.37	1.1	0.87	2.07	1.7	0	0	0	0.99	0	0.64	0.97	0	0	0	8.57	1.98	2.47	0	0.58	0.38	1.31	5.07	5.75	3.48	7.04	0	2.02	3.34	7.77	0	6.73	1.22	1.6	0	3.88	2.3	0	1.41
CABZ01080371.1	CABZ01080371.1	1.2	1.45	1.8	0	0	0	0	0.96	0	0	0	0	0	0	0	0	0	0	0	0	0	0	5.42	0	0	0	6.15	0	0.36	0	0	0	0	0	0.79	0	0	0	0	0	3.47	0	0	0	0	0	0	1.74
NNMT_1	NNMT_1	0	0.34	1.46	0	0.34	0.22	0	0	0	0.96	0	0.66	0.99	0.6	1.16	8.28	8.87	1.58	5.57	64.9	73.9	370.37	2.72	1.88	2.33	0.27	1.36	0.26	1105.46	412.93	855.06	1.05	0	0	0.18	0	1.51	0	0.65	1.71	0.32	0.68	2.88	0	0	0	0.54	1.18
DENND2C	DENND2C	0.23	1.92	0.51	0	0.14	0.61	0.57	1.18	0.88	1.93	1.26	2.26	1.11	2.53	1.86	2.31	2.39	0.63	0.53	2.08	1.61	2.26	0	0	0	1.1	0	0.63	1.78	1.33	2.68	1.12	2.25	0.53	0.44	0	0.61	3.91	5.25	0	3.61	3.03	1.07	1	3.5	1.85	0.29	0
PAX3_1	PAX3_1	0.12	0.97	0.17	0.43	0.14	5.82	1.72	5.79	19.38	25.66	20.44	22.68	26.28	24.7	11.78	23.82	12.4	0.85	0.54	9.79	7.69	24.1	1.48	0.88	3.42	0.45	0.55	1.07	5.6	7.8	8.13	0.28	1.95	0.81	1.78	0	1.08	2.64	2.3	1.4	3.39	1.4	1.81	2.2	2.36	1.34	1.03	0.97
HPDL_3	HPDL_3	0	0	0	0	0	0	0	0	0	0	0	0	0	0	0	0	1.44	0	0	0	0	0	0	0	0	0	0	0	2.27	2.12	2.92	0	0	0	0	0	0	1.29	0.85	1.7	0.79	0	2.68	2.48	1.45	0	0	1.57
SLC27A4	SLC27A4	0.48	0.57	0.14	0.09	0.22	0.14	0.17	0.07	0.36	0	0	0.05	0.13	0.08	0.29	0.33	0.37	0.34	0.11	0.98	0.76	1.75	0.3	0.18	0	0.36	0.22	0.26	5.14	4.6	3.05	0.57	0.53	0.33	1.08	0	0.25	1.16	0.79	0.71	1.16	1.02	1.61	1.24	1.31	2.4	0.96	1.56
FGD1	FGD1	0.17	0.25	0.5	0.55	0.45	0.35	0.31	0.31	5.56	6.43	5.56	6.88	8.03	7.88	9.67	8.86	8.8	1.6	0.48	10.75	12.93	11.7	2.57	0.63	5.31	1.93	6.2	0.69	14.9	13.36	14.5	0.51	0.65	1.17	2.58	0	0.45	4.38	4.18	1.9	2.08	1.52	2.22	1.29	1.28	1.27	0.27	0.81
ZSCAN31_33	ZSCAN31_33	0	0	0	0	0	0	0	0	0	0	0	0	0	0	0	0	0	2.54	1.01	0	0	0	0	0	0	1.71	0	0	0	0	0	0	0	1	0	0	1.17	2.47	0.66	0	2.43	0	0.69	1.28	0	0	0	0
SLC45A4	SLC45A4	0.58	2.78	0	0	0	0	0	0	0	0	0	0	0	0	0	0	0	0	0	0	0	0	0	2.29	2.04	1.18	0	0	1.03	1.8	0	3.01	6.83	1.38	3.79	0	1.6	1.13	3.6	0	9.99	0	3.79	1.76	4.61	1.36	0	0
NOL4L_2	NOL4L_2	0	1.68	0	0	0	0	0	0	1.85	0	0	0.28	0.66	2.43	0	0.48	0	2.81	0	1.22	0	3.54	0	0	0	0	0	0	7.8	4.22	2.49	1.2	0	0	1.83	0	0.64	1.2	0.72	0	2.14	2.32	0.76	0	0	1.09	0	2.67
C11orf49_2	C11orf49_2	0.89	0.34	0.43	0.54	1.69	1.02	0.36	0	0.56	0.98	0.64	0.51	0.4	1	0	0.29	0.75	1.11	0	0.37	0.57	0.19	1.33	2.22	0.41	0	5.64	0.54	0.25	0.53	0	0.72	0	1.17	0.75	0	0	0.55	0.44	0	1.47	0.7	0.92	0	0	1.34	0	0
GEM	GEM	0.89	0.71	3.96	2.78	0	0	0	0	0	0	0	0	0	0	0	0	0	1.72	2.79	0	0	0	4.54	0	1.01	0.59	0	0.56	0.69	3.91	3.91	0	0.85	0	0	0	0.8	2.56	2.74	6.35	3.37	3.63	0	0	0	2.76	0.76	0
CFAP54_3	CFAP54_3	0.34	1.64	0.96	3.22	1.64	0.53	1.3	0	0	0	0.76	0.61	0.96	0	0	1.39	1.8	0.67	0.77	0.89	0	0	2.27	0	0	0	0	1.96	0	0	0	0.87	0	0.8	2.22	0	2.8	0.66	1.06	0	0	2.53	1.65	2.05	2.68	1.6	0	0.97
CACNG5	CACNG5	0	0.66	0	0	0	0	0	0	0	0	0	0	0	0	0	0	0	3.32	0	0	0	0	1.22	0	0	1.11	0	0	0.65	0.42	0	2.84	0	0	1.43	0	0	1.6	0.85	0	3.14	0	0	0	0	0	0	0
GFPT2	GFPT2	0.17	1.45	1.72	1.13	0.46	0.66	0.16	0.44	25.19	31	26.88	20.88	30.25	25.46	21.82	33.59	27.4	1.17	0.89	26.07	24.58	23.23	0.36	0.41	0.7	1.07	0	0.71	27.96	15.86	21.33	0.31	0.42	0.4	0.55	0	0.92	1.63	1.65	0.52	2.71	2.48	0.8	0.69	0	1	0.82	0.83
ZNF22_124	ZNF22_124	0	0	0	0	0	0	0	0	0	0	1.48	0.79	0	0	0	0	0	0	0	0	0	0	2.96	0	0	0	0	2.57	0	0	0	1.72	5.86	4.7	1.72	0	0	1.1	2.06	2.05	0.76	1.65	1.79	7.02	4.46	4.78	0	0
TOX3	TOX3	0.3	0.09	0.44	0.97	0.09	0.73	0.27	0.75	4.53	7.63	5.69	6.98	6.16	5.82	8.06	9.59	9.06	0.4	0.51	10.27	10.27	13.96	0.47	0.14	3.6	3.39	2.11	1.22	11.57	9.19	8.99	1.8	1.13	1.02	2.54	0	1.77	1.89	0.9	3.34	1.66	1.42	3.79	1.72	2.44	1.54	0.56	0.2
DCDC2_2	DCDC2_2	2.93	1.23	0.17	1.29	0	0.26	2.16	0	0.67	1.32	2.29	1.23	0	0.59	0.72	2.44	1.8	0	0.81	1.7	4.79	2.88	0	0	0	2.73	0	0	1.88	1.33	1.82	0	0	0	0.89	0	0.47	3.81	0.53	4.03	1.56	0.84	3.3	3.59	0	0.8	0	0
ACAP3	ACAP3	0	0	0.49	1.23	0	0	0	0	0	0	0.73	0	0.46	0	0	0	0	1.28	1.54	0.43	0	0	8.63	1.27	0	1.3	0	0.62	5.56	1.78	1.73	2.49	0.94	1.53	2.12	0	3.12	1.89	0	7.02	5.96	0.8	2.09	1.46	2.55	0.76	0	0.93
DMBX1	DMBX1	0.41	0.16	0.2	0.25	0.64	1.04	0.17	1.81	24.1	34.6	31.83	21.36	25.38	22.56	17.2	22.23	18.83	0	0	12.73	12.02	12.78	0.58	0	0.9	2.36	0	0	3.45	2.21	0.71	0	0.38	0	6.1	0	0	1.03	4.16	0.41	2.61	0.66	0.43	4.59	1.04	0.95	0.17	1.14
GOLGA7B	GOLGA7B	0.19	0.22	0.83	0.35	1.11	0	0.46	0.28	0	0	0.41	0.11	0	0	0	0	0	0	0.43	0	0	0	0	0.36	1.24	0.36	0.9	2.09	1.08	0.43	0	1.39	0	1.3	0	0	0.5	1.25	0	1.7	0.63	0.9	2.94	0.27	0	2.16	0.24	0
ZNF22_26	ZNF22_26	0	0	0	0	0	0	0	0.43	0	0.97	0	0.5	0.4	0.49	0	0.29	2.98	0	0	0.37	2.27	1.22	0	0	0	0	4.19	0.54	3.65	1.99	2.25	0	0	0	1.47	0	0.39	1.37	2.19	4.35	0.65	2.78	0.91	2.96	0	1.99	0	0.8
FOXI1	FOXI1	0.09	0.33	0.14	1.03	0.54	54.94	23.92	38.8	31.07	21.08	23.1	23.32	20.34	28.86	29.82	15.01	19.69	0.51	1.91	11.6	15.18	8.96	1.37	1.04	0.6	1.41	1.76	3.39	4.39	4.41	5.97	2.02	1.29	0	1.17	0	0.86	0.87	1.26	0.55	0.62	1.33	1.15	1.21	2.1	1.7	0.23	0.51
slc16a13_2	slc16a13_2	0	0	0	0	0	0	0	0	0	0	0	0	0.9	0	0	0	0	0	0	0	0	0	0	1.27	0	1.31	0	2.51	0.77	2	3.45	0	0	0	2.53	0	0	3.14	7	0	0	6.45	3.17	0	1.71	0	0	0
ZNF22_43	ZNF22_43	0.35	0	1.03	0.65	0.41	1.07	0	0	2.04	7.9	8.52	3.97	8.17	6.89	5.84	6.35	8.19	0	0	10.4	12.46	12.03	2.3	0	0	1.38	0	0	10.6	9.99	11.95	0	2.01	0	0.45	0	0	1	2.15	1.07	0.4	1.71	1.11	0.52	0.9	0	0.9	0.99
CDH26_1	CDH26_1	0.8	0.57	1.12	0.3	0.75	0.02	0.12	0.14	0	0.07	0	0.02	0.18	0	0.13	0.16	0.08	0.34	0.8	0.86	1.09	1.53	0.13	1.19	0.61	0.54	0.15	0.69	29.03	15.83	21.67	0.31	1.14	0.37	0.28	0	0.92	0.63	0.29	1.62	0.92	1.14	2.6	0.6	1.12	1.1	0.64	0.79
RXFP1_2	RXFP1_2	0	0.71	0.88	0	2.13	0.46	0	0	0	0	0	0	0	0	0	0	0	1.2	2.81	0	0	0	11.93	0	14.59	8.43	0	6.9	0	0	0	6.16	4.36	2.81	3.87	0	6.55	4.03	1.84	1.84	3.4	0	4.84	0	0	1.39	1.54	0
FBXL7_1	FBXL7_1	0	2.34	0.24	0	0	0	0	0	0	0.18	0	0	0	0.14	0	0	0	0.3	0.38	0	0	0.34	1.05	1.86	5.39	1.26	0.78	1.51	1.79	1.39	1.7	0.4	0.23	2.65	1.46	0	0.22	2.17	2.74	1.48	2.39	3.54	2.3	0.96	1.67	4.15	0.62	0.91
PEG10_245	PEG10_245	0	0	0	0	0	0.53	0.44	0	0	0.4	0.77	0	0	0.6	0	0	0	0	0	0	0	0.75	6.89	0	0	0.69	0	0	0.2	0.27	0	0	3.51	0	1.8	0	0	0.33	0.54	0	0	3.41	0	0	0	1.62	0.45	0
RNF122	RNF122	0	0	1.8	2.27	0	0	0	0	0	0	0	0	0	0	0	0	0	0	0	0	0	1.36	4.06	5.96	2.13	3.69	0	0	5.75	0.94	8.08	0	0	5.74	4.74	0	5.85	5.88	2.81	3.75	9.02	3.02	3.95	12.84	8.01	4.24	2.36	0
TIMP3	TIMP3	0	0	0.43	0.27	0.34	1.87	0.36	0.85	2.5	1.63	1.59	3.03	5.23	4.92	2.36	2.48	6.79	0.27	0.67	9.19	8.7	19.47	0.31	0	2.38	0.56	0	1.61	10.09	13.19	11.66	0.36	0.61	0.67	2.59	0	1.93	0.96	1.77	2.18	1.14	3.84	0.91	0.42	0	1.34	0.74	0.4
CAPN14	CAPN14	0	2.09	0	0	0	0.33	0	0.33	0.42	0	0.97	0.77	1.52	0.56	0	1.55	0.57	1.24	1.53	1.7	0.87	1.16	0.95	0	3.66	2.13	2.12	2.04	2.54	4.06	1.14	7.09	6.83	1.02	2.25	0	0.59	1.88	4.03	0.66	2.97	3.72	1.38	0.97	1.68	3.05	0.56	1.22
ZFP64_71	ZFP64_71	0	4.77	3.39	2.14	0	0	1.45	0	0	0.65	0	0.34	0	0	2.44	3.49	1.49	0	0	2.22	0	0	0	0	0	0	0	0	0	0.44	0	0	0	0	0	0	0	1.66	0	0	1.31	0	1.86	2.59	0	2.66	0	0
VGLL1	VGLL1	0.33	2.56	1.22	1.24	0.39	0.13	0	0.49	11.76	17.08	12.74	10.84	10.1	12.35	10.12	15.96	9.9	0.62	0	14.55	11.57	13.82	0	0	0.55	0	0	0.61	13.71	5.99	7.74	0.41	0	1.15	0.85	0	0.66	2.51	1.01	1.5	0.93	1.59	0.52	2.42	1.26	0.76	0.63	0
ERV3.1_14	ERV3-1_14	1.27	0	2.26	2.38	0.91	0	0.95	1.15	1.97	2.01	2.82	0.74	0	0.65	1.58	0	0.66	0	0	0.33	0	0	2.76	1.47	8.57	1.49	3.72	2.39	0.15	0	0	1.27	2.9	1.78	2.95	0	3.09	3.16	0.78	4.64	2.01	4.95	4.03	2.26	1.31	1.77	0.65	0
TTLL2_2	TTLL2_2	0	1.07	0	0	0	0	0	0	0	0	0	0	0	0	0	0	0	0	0	0	0	0.98	0	0	0	0	0	0	0	0.35	0	0	0	0	0	0	0	0.86	0	0	3.06	0	0	0	0	0	0	1.27
P2RY2	P2RY2	0.39	1.87	0	0	0.47	0	0	0	0	0	0	0	0	0	0	0	0	3.86	5.54	0.51	0	0	0	3.81	0	0	0	1.49	0.69	0.61	1.04	5.99	3.96	0	3.04	0	1.07	2.26	3.02	0	3.12	1.93	0.63	1.17	0	3.65	0	0
PLA2G5_2	PLA2G5_2	0.25	1.49	1.11	2.34	1.19	2.1	1.25	0.75	0	0.28	0	0	0.35	0	0	0	1.3	3.34	0.58	0	0.5	0	3.25	7.19	0	2.44	2.43	0.47	0	0	0	2.5	0	4.07	0.32	0	2.69	1.43	0.77	1.52	1.41	0	1.98	0	1.29	2.32	0.96	0
PER3	PER3	1.23	1.03	1.08	0.46	0.58	0.09	0	0.18	0	0.41	0.27	0	0	0	0	0	0	3.62	10.47	0	0	0	3.39	6.73	4.42	4.48	2.35	7.69	0	0	0	4.21	6.7	5.39	6.11	0	11.44	7.44	7.3	4.44	8.96	7.67	7.08	3.23	8.42	7.37	0.78	1.36
mtnr1b	mtnr1b	0	0	2.53	0	0.17	0	0	0.42	0	0	0	0.17	0	0	0	0	0	1.59	3.98	0.56	0	0	0.61	0	0.94	0	0.69	0.79	0.17	0	0	0	1.21	0	4.39	0	0	3.81	1.09	0.43	0.64	8.98	0.45	0	0	0	0	0
TREX2_3	TREX2_3	0.51	0	0	0.63	0	0	0	0	0.65	0	0.75	0.49	1.18	0.14	0	0.68	0	0	0	0.22	0.34	1.06	0	0	0.56	0	0	0.63	0.59	1.18	1.32	0	0	0	1.51	0	0.45	1.12	2.07	0	1.71	0.82	2.12	0	0.43	0.78	0.86	0.94
CHODL	CHODL	0	0	1.03	0	0	0.53	0	0	0	0	0	1.23	0	0	0	0	0	0	0	0	0	0	0	0	0	0	3.54	4.04	3.29	2.67	3.69	0	0	0	5.42	0	0.96	1.35	3.21	0	3.17	0	0	1.05	0	1.61	0.9	0
PDE6C_3	PDE6C_3	0	1.86	3.09	1.95	0	0.4	0	0	0	0	0	0.31	0	0	0	0	1.36	0	1.23	0	0	0	0	0	0	0	0	1	0.61	1.61	0	0	0	0	0	0	0	0	4.01	0	1.19	1.29	2.53	0	0	0	0	0
ZFP64_53	ZFP64_53	1.29	0	0.64	0	0	1	0.55	1.35	0.85	3.45	0.97	1.28	0	2.99	1.83	0	0	0	0	2.25	3.43	0.95	0.96	7.6	4.5	9.53	2.16	1.66	1.27	0	1.15	0	0	0	2.25	0	0	0.42	1.34	0	2.47	0	0.7	1.95	5.66	3.03	1.68	1.23
C22orf29_103	C22orf29_103	0.78	1.87	0.77	3.42	0	0	0	0	0	0	0	0	0	0	0	0	0	0	0	0	0	0	0	0	1.76	0	0	0	0	0	0	1.31	0	0	1.01	0	1.76	3.75	0.8	2.39	1.48	1.27	5.39	3.09	5.39	1.21	0.67	0.73
CYR61_2	CYR61_2	0	0.41	0.17	1.73	0	0.79	0	0.17	0.67	1.82	2.29	0.8	0.96	1.37	2.11	1.05	1.81	1.49	1.87	1.8	1.16	1.8	3.19	1.53	0	2.22	1.1	0.64	3.46	3.82	3	0.57	0.97	0.8	1.33	0	0.62	1.97	3.18	0.35	2.08	0.56	0.54	1.35	0.59	0.27	1.18	0.96
BCL11B_1	BCL11B_1	1.31	0.26	0.32	2.03	0	0.33	0.27	0.32	0.42	0	0	0.38	0.3	0	0	0	0	1.65	0	1.41	0.87	1.38	3.28	0.83	1.45	1.69	7.37	2.03	7.42	5.71	2.84	0.54	0.31	0	3.35	0	0.88	2.07	5.66	7.91	3.68	1.05	0.34	0.64	2.23	1.51	0.56	0
WNT4	WNT4	0	1.8	0.56	2.82	0	0	0	0	3.68	1.71	3.35	2.43	2.63	1.62	5.53	7.24	5.9	0	0.89	4.39	8.21	16.71	0	0	1.29	2.24	0	1.43	2.87	1.75	3.98	0.96	2.71	0.88	2.43	0	0	3.98	3.48	5.76	5.14	2.77	6.63	2.81	2.93	0.88	0.48	0
PPIL6	PPIL6	0.7	0.55	1.88	0.22	0.69	0.09	0.57	0.68	0.22	0.65	0.26	0.07	1.13	0.49	0.47	0.23	1.82	0.21	1.87	0.75	2.8	3.74	1.23	1.1	0.76	1.11	3.33	1.93	4.2	4.66	3.91	0.28	0.16	0	0.89	0	0.93	0.66	0.18	0.35	0.78	1.12	1.81	0.34	0.59	0.8	1.03	0.32
C2CD4D_2	C2CD4D_2	0.46	0.54	1.23	1	0.81	0.06	0.37	0	0	0.17	0	0.09	0.11	0.06	0.31	0.31	0	3.59	1.75	0	0	0	3.21	2.14	8.14	6.39	4.33	2.93	0.17	0.18	0.59	4.81	6.25	4.03	3.97	0	2.72	1.8	3.59	4.8	1.62	3.1	3.3	2.43	5	4.03	0.77	1.47
LRRIQ4_2	LRRIQ4_2	0.44	0	0	0	0	0	0	0	0	0	0	0	1.23	0	0.93	0	0	0.87	5.2	0	0	0.96	2.92	0	1.52	0.88	0	0	0	0	0	0	0	2.07	0.57	0	5.41	5.09	2.04	2.71	0.5	7.59	1.42	1.98	2.3	2.05	0.57	0
ZSCAN4_4	ZSCAN4_4	0.55	1.34	0	0	0	0	0	0	0	0	0	0.66	0	0	1.2	0	0	0	0	0	0	0	0	0	3.92	3.39	0	0	0.66	0	0	0	8.2	0	5.83	0	0	2.17	0.87	0	3.2	2.78	3.64	0	0	0	0	0
DST_4	DST_4	0.47	0.79	0.29	0.62	0.44	0.5	0.41	0.26	0.21	0.22	0.24	0.19	0.28	0.28	0.13	0.16	0.12	3.01	2.93	1	1.02	3.66	1.43	1.11	2.06	1.59	0.42	2.13	15.96	14.16	12.58	1.23	3.06	1.83	1.09	0	1.55	2.54	1.34	1.39	2.52	1.58	2.97	1.44	2.4	1.73	0.45	0.73
F2RL2_1	F2RL2_1	0.18	1.18	0.13	0.17	0	0	0	0	0	0	0	0	0	0.08	0	0	0	0	0	0	0	0	0	0	0	1.72	0	0.33	0.21	0.28	0	1.32	2.39	0	0.23	0	0.72	2.9	0.96	1.63	1.31	2.6	0.28	1.05	2.06	0	1.03	0.25
MKX_1	MKX_1	0.42	0.5	1.23	0	0.49	0.08	0	0	0	0	0	0	0.29	0.09	0	0	0	0.19	0	0.41	0.21	0.11	1.55	0	0.34	0	1	0.38	2.22	2.74	2.71	0	0.29	0	0	0	0.42	0.99	0.96	0.31	0.82	2.01	1.46	0.3	1.59	3.14	0.13	0.87
KDELR3_1	KDELR3_1	3.15	1.1	0.82	0.35	0.44	0.7	1.37	0.82	0	1.66	0	1.83	2.57	1.26	2.65	4.84	1.92	1.39	3.43	10.05	12.18	11.62	1.19	6.33	0	0	1.78	2.75	56.08	60.19	64.96	0	2.08	2.14	0	0	3.96	1.4	0	0.56	1.25	3.12	1.16	0.54	0.47	0.43	0.47	0.51
BX324188.1	BX324188.1	0	0.37	0	0	1.48	0.24	0.39	0.47	0.6	0	0	0.18	0	0	1.29	0	0	0	0	0	0	0	1.36	0.6	0	0.61	0	0.59	0	0	0	0	1.33	0	1.6	0	1.68	0	0.48	0	2.82	0	2.47	2.76	0.8	0	1.99	0
ADRB1	ADRB1	0	0.27	0.11	0.57	0.18	0	0	0	0.44	0.94	1.51	0.62	0.74	0.84	1.7	1.23	0.4	0.83	0.53	1.19	2	1.42	0	0	0	0.44	0	1.26	1.62	1.53	1.98	2.79	1.06	0.88	0.97	0	0.61	1.88	1.86	2.99	0.86	1.47	2.14	2.11	3.1	1.59	0.78	0.42
CALB2	CALB2	1.47	0.63	0	0.74	1.72	0.71	2.13	0.39	2.55	2.38	1.75	1	3.13	3.48	2.16	3.33	0.69	1.22	4.59	6.01	5.84	11.72	7.62	1	0	1.02	0	0.98	62.81	72.02	72.94	2.93	0.56	2.76	1.02	0	2.47	0.75	0	2.4	1.94	0.64	0.83	1.94	2.02	0	1.18	0
CLN6	CLN6	0.31	2.59	0	0	0.74	0.24	0	0	0.6	0	0	0	0	0.27	0	0	0	1.2	0	0	0	0.67	0	0	0	0	0	0	7.06	7.93	12.25	0	0.89	0.72	0.4	0	2.1	0.89	0	0	1.41	0	2.47	0.46	0.8	2.16	0.4	0
zgc.174877_7	zgc:174877_7	0.47	0	2.43	0	0	0.18	0	0	0.46	1.06	0.52	0.55	0	0.2	0	0.24	0.61	1.79	3.3	0.3	0	1.25	2.04	0	0.79	0.46	0	1.32	0.55	0.73	0	0	0	1.09	0	0	0	0.22	0	0	1.06	2.86	1.86	0.35	0.6	0	0.3	0
ZFP64_10	ZFP64_10	0	0.32	0	0	0	0	0	0	0	0.9	0	0.16	0.74	0	0	1.35	2.09	0	0	1.38	0	0.57	0	0.51	1.8	1.04	0	0	0.62	0.42	0	2.67	0	0	2.74	0	0	0.51	1.64	0.81	2.71	1.3	2.11	0.39	0	0.62	0.34	0
MYBL1	MYBL1	0	0.67	0	0	0	0	0	0	0	0	0	0	0	0	0	0	0	0	0	0	0	0	0	0	0	0	0	0	0	0	2.98	1.45	0	1.32	0	0	0	2.17	0	0	0	0	4.55	0	0	0	0.73	0
STKLD1_2	STKLD1_2	0	0.83	1.33	4.19	0.26	0.77	0	0.73	0.62	0.86	0	1.34	0	1.9	2.19	0.85	0	1.24	0	0	0.29	0.61	5.6	3.02	0.64	4.09	2.06	1.78	0	0.54	1.02	2.16	5.14	1.9	0.02	0	0.01	1.2	1.17	3.22	1.54	2.51	2.69	0.77	2.72	3.4	0.65	0.66
NAAA	NAAA	0.65	0.55	0	0.35	0.44	0.42	0.23	0.27	0	0.31	0	0.21	0	0.24	0	0	0.24	0.51	0.64	0.24	0.75	0.96	0.39	0	0	0.18	0.44	0	7.98	4.94	8.41	1.59	1.04	0.21	1.18	0	0	0.44	0.57	1.12	1.25	0.67	1.3	0.81	0.24	1.07	1.06	0.51
MMP25_3	MMP25_3	0	0	0	5.28	0	0	0	0	0	5.95	0	0	0	0.35	0.85	0	0	3.98	4.64	0	0	0	7.11	0	0	4.82	7.49	9.72	1.42	0.62	2.13	0	0.58	0	2.61	0	0	4.66	2.48	2.47	2.29	1.98	1.94	3.01	0	0.94	0	1.14
ZPLD1_2	ZPLD1_2	0	0	0	2.18	2.09	0.45	0	0	0	0	0	0.35	0	0	0	0	0	0	0	0	0	0	0	0	0	1.18	0	2.25	0	0	0	3.01	0	2.75	0	0	0	1.13	0	1.8	4.66	2.89	1.9	0	0	1.36	1.51	0
SEMA4B_2	SEMA4B_2	1.03	0.62	0.77	0	0	0	0	0	0	0	0	0	0	0.9	1.11	1.06	1.36	0	0	0	0	0.58	0	0	0	3.14	0	2	0.92	0.8	1.38	0	0	0	0	0	0	1.01	0	0	1.19	1.29	1.68	0.78	0	0	0	0
CEP63_2	CEP63_2	0	1	0.39	1.5	0	0	0.66	0	0	0	0	0	0	0	0.54	0	0	0.97	2.06	0	0	0.34	1.9	1.54	1.69	0	3.89	0	0.16	0	0	1.33	3.41	2	2.04	0	1.11	1.01	1.64	1.6	1.62	2.12	0.87	1.13	0	1.42	0	1.26
CDKN2C	CDKN2C	0.44	0.52	0	0.82	0.53	1.02	0	0	0	0	0	0	0	0	0	1.79	0	0	0	0	0	0	0	0	1.52	0	0	0	1.81	1.36	3.5	0	0	1.03	2.85	0	3.01	0	0	0	2.01	2.17	3.55	1.32	2.3	0	0.57	0
ZG16B_2	ZG16B_2	1.06	2.03	3.45	2.38	1.51	4.21	2.9	3.49	5.75	7.89	5.16	4.83	5.91	5.61	5.24	9.42	7.2	4.02	4.94	4.68	2.97	2.46	0	4.06	0.71	0	3.08	0.79	9.96	39.9	28.85	0	1.2	1.48	1.91	0	4.85	0.2	1.3	0	1.68	2.06	1.34	0.94	0	0	1.36	0
PCTP	PCTP	0.28	2.31	0.41	0.52	0.66	0.85	0	0	0	0.31	0	0.32	0.39	0.47	0	0	0	1.6	0.65	0	0	0.59	0.6	0	0	2.72	8.12	1.56	5.48	6	8.72	1.39	0	0.64	4.99	0	0.37	0	1.7	1.69	0.94	1.35	2.2	5.74	1.43	4.5	0.36	0
FGA_2	FGA_2	0	0	10.61	0	0	0	0	0	18.48	4.07	16.94	10.81	20.62	15.41	45.4	29.5	9.35	45.35	33.8	66.62	63.67	31.32	0.99	37.5	10.83	0	6.69	11.13	627.53	494.61	625.58	0	0	0	0	0	6.72	0	2.76	2.75	0	0	5.76	0	1.17	15.63	0	0
TLR2	TLR2	0	1.5	0	0	0	0.58	0	0	0	0	0	0	0	0	0	0	0	0	0	0	0.5	0	0	0	0	0.49	0	0	1.76	0.59	3.3	0	0	0	0	0	0	0	0	0	0.29	3.07	0	0	0	0.59	0.97	0.71
PLEKHA6	PLEKHA6	0.14	0.5	0.31	0.13	0.33	0.16	0.6	0.1	2.27	1.64	0.61	0.81	1.84	1.95	2.95	2.52	3.27	0.38	0.16	2.63	1.54	1.87	0	0	0.23	0.8	0	0.38	4.36	3.39	4.87	0	1.36	0.16	0.71	0	0.65	1.19	1.38	0.21	1.49	1.51	0.87	0.51	0.53	0.16	0.44	1.54
PLCE1_2	PLCE1_2	0.39	0.83	0.57	0.72	0.45	0.15	1.19	0	0	0	0	0	0.27	0	0	0	0.5	1.45	0	0	0	0	0	0	1.28	0	0	0.72	1.67	2.82	0	0.95	2.44	1.34	0.25	0	1.29	1.1	2.06	0.58	3.03	0.93	1.21	0.71	0.98	0.89	0.74	0.54
RELN_1	RELN_1	0	0	2.58	1.3	1.66	0	0	0	0	0	0	0.2	0.97	0	0	0.35	1.82	2.04	1.64	0.45	0	0	0	2.7	0	0	0	0.66	2.24	3.51	1.84	0	0	0	0	0	1.89	0.33	1.61	0	1.58	2.56	0	1.04	1.81	0	0	1.97
btnl8	btnl8	0	0	0	0	0.48	0	0	0	0	0	0	0	0	0	0	0	0	1.92	0	0.26	0	0	3.5	0	0	0.79	0	1.14	1.76	1.26	1.59	0	0.57	0.47	1.56	0	0.82	1.35	0.93	0.62	0.46	3.44	1.6	1.2	0	1.88	0.26	0.57
PEG10_105	PEG10_105	0.43	0	0.31	1.19	0	0.16	0	0.32	0	0.48	0	0.12	0	0	0	0	0	0	0	0	0.42	0	0	0	0	0	0	0.4	0	0	0	0	0.9	0.49	0	0	0.57	0.4	1.3	1.29	0.72	2.57	1.34	0.63	0	0.49	0.27	1.78
OSMR_1	OSMR_1	0	0.62	0	0	0.62	0	0	0	0	0	0	0.31	0	0	0	0	0	0	0	0	0	0	0	0	0	0	0	0	0	0	0	0	0	0	0	0	2.14	3.52	1.61	0	0	9.01	0	2.35	0	0	0	0
CTD.3088G3.8	CTD-3088G3.8	1.13	0.68	0.85	0	0	0.88	0	0	1.13	1.3	1.28	0	1.6	0.49	2.44	0.58	0	0	1.35	0.74	2.25	1.27	0	0	0	1.15	0	0	4.06	3.97	0	2.95	0	0	0.74	0	0	4.43	0	3.53	5.22	0	1.86	2.59	0	0	0	0
EPHB1_1	EPHB1_1	0.23	0	0	0	0.4	0.34	0.14	0.33	4.72	6.28	2.46	7.66	9.95	8.73	8.63	11.71	8.46	0.41	0.26	15.39	12.36	27.52	1.43	0.21	5.12	0	0	0.41	14.92	10.89	12.77	0	0	1.55	2	0	0.45	0.11	0	0	0.5	0.27	4.54	1.14	0	3.62	2.7	0
HTR3C	HTR3C	0.15	0.35	0	0.82	0.35	1.89	1.08	0	0.84	0.16	0	1.1	0.2	0.5	0.6	1.03	0	0	0	0.95	0.59	0.15	14.99	0	0.96	1.13	2.1	0.54	2.61	7.91	1.9	3.6	0.62	0.68	0.37	0	0.39	2.5	0.67	2.65	3.78	0.71	13.96	0.21	0.37	0.68	0.37	1.22
NGFR_2	NGFR_2	1.09	0.44	0.54	0.69	0	0	0	0	0	0	0	0	0	0	0	0.74	0	1.44	2.59	1.9	2.18	1.59	5.64	0	0	2.18	0	0.7	21.03	15.61	18.39	1.86	0	7.72	0.95	0	1	1.06	1.13	4.49	4.58	1.8	2.35	2.73	2.86	3.41	0.94	0
ZNF22_22	ZNF22_22	0	0.32	0	0	0	0	0	0	0	0	0	0	0	0	1.1	0	0	0	0	0	0	0	0	0	0	0	0	0	0	0	0	0	0	0	1.71	0	0	0	1.23	0	0	3.89	0.84	0.39	0	0	0	0.75
si.ch73.257c13.2_2	si:ch73-257c13.2_2	0.58	0.41	0.51	0	0	0.96	0.28	0.17	1.32	2.83	3.28	3.26	3.34	1.94	6.05	4.61	4.48	0.63	0.79	4.46	4.37	2.74	0	1.08	0	0.44	1.1	0.42	6.85	6.11	6.54	0.84	0	0.8	0.15	0	0.76	0.87	0	0	0.13	1.65	1.25	1.17	1.75	2.12	0.87	0
LSS_1	LSS_1	0.26	3.56	1.14	0.96	1.22	0.98	1.98	0.39	1.99	0.96	0	0.9	1.07	0.66	1.06	0.26	2.4	0.49	2.4	3.85	6.14	3.63	1.12	2.47	3.46	2.01	0	2.41	4.63	3.75	4.71	0	2.92	0	2.51	0	2.42	0.57	1.18	3.91	0.89	1.87	1.63	0.38	1.98	0	0.66	0.72
OPLAH_5	OPLAH_5	0.59	0.7	0.87	0	0.7	0.23	0.74	0.45	0	1.33	1.3	0.52	1.23	0	0.61	2.98	1.54	1.71	0.69	1.91	1.76	5.03	0	0	0	1.16	0	0.55	8.91	5.47	10.05	0	0	0	0	0	0	1.41	1.36	0	4.33	0	0.47	0	0.76	1.37	0	0.83
NCKAP5	NCKAP5	0.16	0.38	0.31	1.4	0.08	0.03	0.09	0.08	2.89	4.55	3.56	2.94	2.71	2.82	2.69	3.48	3.14	1.91	0.88	3.1	3.48	3.3	1.06	1.04	1.45	0.93	0.91	0.73	5.29	3.2	4.31	1.01	1.84	0.12	1.53	0	1.68	3.62	3.71	1.72	3.67	2.25	2.56	1.62	2.33	1.73	0.42	0.77
MED19_3	MED19_3	0	0	0	0	0.4	0	0	0	0	0	0	0	0	0.42	0	0	0	2.45	0	0.78	0	0.69	0	6.05	0	3.65	0	0	0	0	0	0	0	0	0	0	0	0.3	0	0	0.71	0	2.93	0.9	0	0	0	1.77
DUSP7_2	DUSP7_2	0.21	0.62	0.91	0.97	0.12	0.16	0	0	0.79	1.39	0.91	1.38	1.15	0.53	2.72	1.77	1.88	1.33	3.81	2.01	2.07	3.96	1.97	3.51	0	1.98	0.49	2.09	7.47	5.5	6.16	1.52	2.6	0.24	3.03	0	3.3	5.28	3.62	5.29	2.43	3.72	4.34	1.06	2.36	3.1	0.66	1.14
PLEKHH3	PLEKHH3	0.08	0.33	0.35	0.22	0.24	2.09	1.81	2.6	6.09	9.91	5.34	6.29	7.91	7.17	4.97	7.97	6.55	0.07	0	7.56	3.38	8.19	0.17	0	1.16	0.38	0.38	0	5.11	3.32	4.43	0	0.33	0.18	0.25	0	0.16	0.94	0.79	0.36	0.85	0.67	1.54	0.35	1.41	0.09	0.61	0.33
CREB5_1	CREB5_1	0	0	0	0	0	0	0	0	0	0	0	0	0	0	0	0	0	0	0.79	0.44	0	0	0	0	0	2.66	1.65	0	0.59	0	0.89	0	0.48	0.79	0.43	0	0	2.58	2.59	2.06	1.91	4.11	3.76	3	3.48	2.35	0.43	0
BCL11A	BCL11A	0	1.22	0.5	1.27	0.4	0.52	0	0.52	0	0.39	2.27	0.2	0	0	0	0	0	0	0	0	0	0	0	0	0	0	0	0	17.3	18.97	11.66	0.86	0	0	0	0	0	0.98	0.52	1.04	1.93	1.67	1.63	4.55	1.76	0.79	0	0.96
METTL12_2	METTL12_2	0.55	2.67	0.83	4.19	0.67	1.06	0.71	0	3.32	0	1.24	1.34	3.25	2.8	0	0	1.47	0	1.32	1.5	4.36	1.92	0	0	1.96	0	5.63	0	3.04	1.72	0	0	0	3.95	3.84	0	1.77	3.1	0	0	0	4.17	0	0	1.47	4.47	1.98	0
NHSL1_2	NHSL1_2	0.28	0.67	0	2.11	0	6.92	2.82	2.14	8.79	8.67	5.01	11.24	9.92	8.59	7.04	8.3	9.58	0	0	4.81	4.5	3.36	1.21	0	0	0.55	1.38	0	0.67	0.67	0	0.68	0.4	1.25	0	0	0.76	2.17	0.44	0	1.3	2.07	0.44	0.42	0	0	0	0.79
[truncated: 1 more columns]
