# Supplementary material for: NANOG is required to establish the competence for germ-layer differentiation in the basal tetrapod axolotl
Source: PLoS Biol. 2023 Jun 14;21(6):e3002121. doi: 10.1371/journal.pbio.3002121 (PMC10599592; doi:10.1371/journal.pbio.3002121)
Supplement: S1 Data — (XLSX) [file pbio.3002121.s024.xlsx]

## Sheet: Fig.2b
Source Data for Fig.2b
NANOG expression
Stage	Uninjected Value	SD	N	NANOG KD Value	SD	N
7	0.113333	0.015275	3	0.07	0.003	3
10.5	1	0.11	3	4.06333	0.155076	3
14	0	0.021	3	4	0.005774	3
22	0	0.002	3	12.5867	3.925	3
POU5F1 expression
Stage	Uninjected Value	SD	N	NANOG KD Value	SD	N
7	0.1	0.06	3	0.09	0.004	3
10.5	1	0.02	3	0.46	0.02	3
14	0.01	0.03	3	1.02	0.02	3
22	0	0.03	3	5.35	0.36	3
SOX2 expression
Stage	Uninjected Value	SD	N	NANOG KD Value	SD	N
7	0	0.04	3	0	0.06	3
10.5	1	0.05	3	0.06	0.01	3
14	0.61	0.06	3	1.29	0.07	3
22	0.17	0.01	3	0.82	0.15	3

## Sheet: Fig.3d
Source Data for Fig.3d
	NODAL1	NODAL1	NODAL1	MIXL1	MIXL1	MIXL1	SOX17	SOX17	SOX17	TBXT	TBXT	TBXT
Uninjected	1	0.674	1.484	1	0.788	1.269	1	0.609	1.643	1	0.872	1.147
200fg Activin	16.315	12.496	21.303	20.303	17.757	23.213	11.67	19.274	13.255	16.315	12.116	21.971
200fg Activin + NANOG KD	54.865	48.227	62.417	65.496	57.911	74.075	132.085	118.242	147.549	6.703	5.838	7.697
1pg Activin	14.506	13.198	15.943	116.327	84.443	160.25	55.971	39.398	79.514	69.349	60.744	79.173
1pg Activin + NANOG KD	224.149	204.484	245.705	115.254	102.379	129.749	534.659	433.123	659.996	1.841	0.909	3.729

## Sheet: Fig.6d
Source Data for Fig.6d
NANOG PROMOTER
	H3K4me3	H3K4me3	H3K4me3	RIgG	RIgG	RIgG
Uninjected	2.74914	1.55785	3.22905	0.0199142	0.050902	0.092589
NANOG KD	0.305947	0.282709	0.392686	0.000884374	0.002993	0.000864
SB431542	0.022711	0.058667	0.0153958	0.0734964	6.51e-08	0.048859
DPY30 KD	0.145125	0.047692	0.115845	0.092712	0.160951	0.109552
NODAL1 PROMOTER
	H3K4me3	H3K4me3	H3K4me3	RIgG	RIgG	RIgG
Uninjected	1.03449	0.444808	1.24889	5.93e-06	5.93e-06	5.93e-06
NANOG KD	0.447289	5.29e-06	0.001657	5.29e-06	5.29e-06	5.29e-06
SB431542	1.49e-05	1.49e-05	1.49e-05	1.49e-05	1.49e-05	1.49e-05
DPY30 KD	1.11e-05	1.11e-05	1.11e-05	1.11e-05	1.11e-05	1.11e-05
GATA4 PROMOTER
	H3K4me3	H3K4me3	H3K4me3	RIgG	RIgG	RIgG
Uninjected	0.147832	4.35e-05	4.35e-05	4.35e-05	1.60611	1.40534
NANOG KD	0.588854	6.25e-05	6.25e-05	6.25e-05	6.25e-05	0.397391
SB431542	3.67e-05	3.67e-05	3.67e-05	0.377997	3.67e-05	3.67e-05
DPY30 KD	0.403556	5.5e-05	0.424508	5.5e-05	0.672746	5.5e-05

## Sheet: Fig.6e
Source Data for Fig.6e
MYF5 PROMOTER
	H3K4me3	H3K4me3	H3K4me3	RIgG	RIgG	RIgG
Uninjected St10.5	0.005913	3.91e-07	0.015065	0.010614	0.00613	1.46e-07
Uninjected St22	0.002485	0.002288	0.002217	0.007951	6.81e-08	6.81e-08
Activin	1.31167	1.05221	0.480174	6.44e-05	0.01239	0.01239
NANOG KD + Activin	0.002059	0.000508	5.19e-08	5.11e-06	6.67e-07	0.002563
SB431542	4.81e-08	1.36e-05	4.81e-08	0.000305	0.000373	0.000945
DPY30 KD + Activin	0.023587	1.35e-05	0.028563	3.91e-05	0.010254	0.031833
VIM PROMOTER
	H3K4me3	H3K4me3	H3K4me3	RIgG	RIgG	RIgG
Uninjected St10.5	1.56e-06	1.56e-06	1.56e-06	1.56e-06	1.56e-06	1.56e-06
Uninjected St22	3.18e-06	3.18e-06	3.18e-06	3.18e-06	3.18e-06	3.18e-06
Activin	5.51065	6.21531	4.80599	2.18e-06	2.18e-06	2.18e-06
NANOG KD + Activin	2.19e-05	5.72e-05	-1.3e-05	5.81e-06	1.32e-05	-1.6e-06
SB431542	1.25e-05	3.07e-05	-5.7e-06	1.99e-06	1.99e-06	1.99e-06
DPY30 KD + Activin	0.004496	0.011452	-0.00246	3.44e-06	3.44e-06	3.44e-06
GATA4 PROMOTER
	H3K4me3	H3K4me3	H3K4me3	RIgG	RIgG	RIgG
Uninjected St10.5	0.020821	0.056883	-0.01524	0.002643	0.00722	-0.00193
Uninjected St22	0.008709	0.013119	0.004298	7.55e-07	7.55e-07	7.55e-07
Activin	1.25338	1.39939	1.10737	7.29e-07	7.29e-07	7.29e-07
NANOG KD + Activin	0.008089	0.0221	-0.00592	0.000146	0.000397	-0.00011
SB431542	4.27e-07	4.27e-07	4.27e-07	7.44e-07	1.29e-06	1.96e-07
DPY30 KD + Activin	1.16e-06	1.16e-06	1.16e-06	4.4e-05	0.000118	-3e-05

## Sheet: Extended Data Fig.1d
Source Data relating to Extended Data Fig.1d Rescue efficiencies
	Developed past gastrulation	Failed to gastruate	Died
Uninjected	88	0	12
NANOG KD	0	84	16
NANOG KD + HNANOG	56	20	24

## Sheet: Extended Data Fig.1g.1
Source Data relating to Extended Data Fig.1g Specification st11
	Uninjected	Uninjected	Uninjected	NANOG KD	NANOG KD	NANOG KD
TBXT	0.886791	1.13027	0.997692	0.020774	0.033982	0.032824
NODAL1	0.949042	1.03204	1.02098	0.195556	0.208075	0.15837
MIXL1	1.00338	1.01964	0.977439	0.209174	0.213061	0.217612
SOX17	1.01445	0.969688	1.01658	0.323112	0.307391	0.319257
RUNX1	0.889536	1.04054	1.08039	0.637783	0.277095	0.480681
CHRD	1.01821	1.05045	0.934956	0.721874	0.674874	0.674698

## Sheet: Extended Data Fig.1g.2
Source Data relating to Extended Data Fig.1g Specification st22
	Uninjected	Uninjected	Uninjected	NANOG KD	NANOG KD	NANOG KD
TBXT	1.25701	0.946058	0.840896	946.289	637.436	1035.52
NODAL1	1.05439	1.08875	0.871105	71.878	115.595	111.38
MIXL1	0.993963	1.03653	0.970613	221.3	228.379	218.687
SOX17	1.00543	0.997008	0.997589	216.81	248.929	221.366
RUNX1	1.08652	0.940645	0.978448	45.7521	68.1663	22.0837
CHRD	1.00361	0.998474	0.997929	337.419	377.903	407.827

## Sheet: Extended Data Fig.1g.3
Source Data relating to Extended Data Fig.1g Specification st28
	Uninjected	Uninjected	Uninjected	NANOG KD	NANOG KD	NANOG KD
TBXT	1.25701	0.946058	0.840896	4.98258	7.44821	6.48404
NODAL1	0.85964	1.03905	1.11956	4.13694	3.36799	5.68784
MIXL1	0.932299	1.06928	1.00312	7.09901	4.09415	5.82687
SOX17	1.02015	1.05986	0.924885	14.9908	15.1198	13.2498
RUNX1	0.897886	0.9972	1.11685	5.2474	4.79452	5.78278
CHRD	1.02956	0.963867	1.0077	13.0776	15.0014	13.2218

## Sheet: Extended Data Fig.1g.4
Source Data relating to Extended Data Fig.1g Mesoderm commitment
	Uninjected	Uninjected	Uninjected	NANOG KD	NANOG KD	NANOG KD
HAND1	1.12	1	0.88	0.19	0.14	0.08
VIM	1.01	0.99	1	0.19	0.19	0.17
MYF5	1.05	1	0.96	0.6	0.62	0.57

## Sheet: Extended Data Fig.1g.5
Source Data relating to Extended Data Fig.1g Endoderm commitment
	Uninjected	Uninjected	Uninjected	NANOG KD	NANOG KD	NANOG KD
SOX7	1.11	1	0.89	0.7	0.6	0.5
GATA4	1.03	0.96	1.01	1.13	1.01	1.05
FOXA2	1.09	1	0.91	3.23	2.6	1.97

[truncated: 42 more sheets: Extended Data Fig.1g.6, Extended Data Fig.1g.X, Extended Data Fig.1h.1, Extended Data Fig.1h.2, Extended Data Fig.1h.3, Extended Data Fig.4b.1, Extended Data Fig.4b.2, Extended Data Fig.4b.3, Extended Data Fig.4e, Extended Data Fig.5d, Extended Data Fig.7a.1, Extended Data Fig.7a.2, Extended Data Fig.7a.3, Extended Data Fig.7a.4, Extended Data Fig.7a.5, Extended Data Fig.7a.6, Extended Data Fig.7a.7, Extended Data Fig.7a.8, Extended Data Fig.7a.9, Extended Data Fig.7a.x …]
